# Supplementary material for: Long‐lasting effects of chronic exposure to chemical pollution on the hologenome of the Manila clam
Source: Evol Appl. 2021 Nov 27;14(12):2864–80. doi: 10.1111/eva.13319 (PMC8674894; doi:10.1111/eva.13319)
Supplement: Supplementary file 2 — File S2 [file EVA-14-2864-s003.zip]

Archive with 1 entries (1 files):
- eva13319-sup-0002-FileS2.fasta
