# Supplementary material for: Long‐lasting effects of chronic exposure to chemical pollution on the hologenome of the Manila clam
Source: Evol Appl. 2021 Nov 27;14(12):2864–80. doi: 10.1111/eva.13319 (PMC8674894; doi:10.1111/eva.13319)
Supplement: Supplementary file 2 — File S2 [file EVA-14-2864-s003.zip › eva13319-sup-0002-FileS2.fasta]

>Locus_50
TTGTGTTGAAAATTTTGTATTTGTAAAAGTGAAAATTGACTGACAGAAGTGTTTACATTAACATTGATCATCAACTTTCTGAAAAACAAAACTGTCCTCATGTCTTAATTTATTTAATATTTCATTGTAATATTCTGGGATTTAGTTAAGGAGTATATATTACGTTCATACTGTTTCTGTAGTACAATATACATGTATGAGTATACTCGTGGAGTTAGCACCTTGATCTTCTAGTTTTCCAGGAGATTGCCCAGTTTACCTGTCTGTTTTTAGCATTCATTTTATAGTCAGTTCTGATGGTATGCAGTATTTCTTTTAAATATCAATAAATATCAAAAAATGTATTATTTTTGTCTGAAAAAAAAGAAAGAAATATTGTCAGTGTTTGAAAAACATCAGACAGATATAATTCAAAACTTTGAGAAAAAAATAGAAGAAACTTTACAAAGACTTGAAGAAGAGAAAAAAGAGAAAATTAACAAATTACAAGAAAATCAAAGGAAACTAGAAAAGTTATTAAATGATGAGGAGAATGAAATAAAGAAGAAAATTGAAATCATAAAAAAGAATGACGAGAAAATTTTGCAGGCAATCACAGAGAAAACCTCTAAAATGAAAACAAAACTAAACAGCATATCAACAGAGTTGGTGCATCATCAAGGTACAGATCAAAGATGTCAAATGTTTGTTGTTATGAAGAAAGGGCAGGAAATCATTGAACAATTGAAACCAGATGCAGATAAACAATGTAAAAACAATTCAATTCATTATTACAAAGTAGAATGCAAAGCTTCTAAACAAAATATAACCGATTTACAAGACTGTCACAAATTTTTCACCTATCAAGAAATATATGAGTCTGAAGTACCAAGAACTGCAAGTTATTACACAGATATAAAATTCTCATTTTACTCCTTGTCATCTTTATGCTTATTATCTGAAAACTGTCTTCTGATTACTTTTTCTAATTCTAGTAAGCTGATTATATTCAAGGATTTGTCAGTCAGCACTACATCATATGATACAATAGACCTGCCCTCAGAGCCTTGGGCTGTTGCTAAAGTTGACAATAACAAAGTGGCTATCACATTTCGTGAACTTGGAATAATAAGACTGATAACATTCTCTAAGTCTATGACAGTGACCAACAATGAAGATATTAAAGTAGGAGGATGTTGTTGTGGTGTTGCCTATAGTAACAACAAGCTTATAGTGTCTTACATAAAGTTTCCAGCAACAGTGAAGATACTTGACATGTCTGGTAAAGTATTGAAAACATTTGATAAAGATCAGCATGGGAATTGTCTGCTTGTTTGTCCTTATTACTTAACAGTTAGTACAGACAACACAGTCATATATGTATCTGACTTCGAGAAAAACTGTGTGATAGGTTTAACCTTTGATGGGAAAGTCAAGGCCATTTACAATGATGACCAGTTGAAGGGGCCATGTGGACTGACTGTAGATAGGTCTGGGGCAGTGTTTGTATGTGGATTTCAGACAGACAATATACATCAATTATCATCTGACCTGACCAAGGTGAAGATTCTACTGGATAAAGAACAAGGAATATATACACCAGGTGTGGCATACTGCCAGGATACAGACAGATTGTATGTCAGTCAATGTACTGAAATGATTCTATTCTCTGAAAACACAATAATTGCGGATCAATGTGCTGTGTATGATTTATCACTTGAATAAAACTATTCCTATCTGAATAGCCTGCAGAAAATACTTGACCAAAGTTAAAACTATTTTAATTTACCCCATGTTTTTTTTAATGCAGCTTGTAAATGATCAAATCAGCCCAGA
>Locus_507
TTCTAGTAATAGTGTACATGTTGCGTGCGATTAATGACCTATTTTTCAGTATTTATAACTTTATTTCTACTGCATTACTAATGCTGTAAGGGCTATTTTTGCATACTTTGACCTCTTTGCCATTAACAATGTCTATACTATTTTCTTTGTTCACTTCATAAAACTTTACTTTTAAATAAATCATCAAAATTTTCATATAAATTAGCATGAATCTGGA
>Locus_517
CATTCCTTAAATAAGACGTTTAAGTTGTTTATTCGATGTCTTTTTATACATTTTGTAAACCCTTTGTAAAAATCCTACGACTTATTCAGAATGTAATTTAGCTTTTGCCATGCCGGAACCGGAAGTGCATGAATATCCTTCGTCATCCGGGTAGTCTGGAAATGCTATATACCGTTGGCCTGTTATCCGGAAACAATATAACCTTTGACAAGTAAAATGGTTTCCAGCGGGAACATTTTTGATGATATAAAGATATTTCATTTAACTATCTTTAACATTGTTTGGGTGGGTGG
>Locus_616
AAAATCGGAAAGTAAAGTTGAATCTCCTGTTAAAATTGGAAAAAGATCATCGAGTTCCTCGCGTGTCAAGTCAGCAACAGAAGGATCATTTGAAGTGTTTTGTGAGAACTTGCGAGGAAGTATGCTTTTAGAACATCCAGAATTTACGGAGGATGAGTTGATGGATTATTGTCGACAACAGTGGTGTATGATGAGTAAACAACAGAAAGCTAGATACAAGAAAATTAAACGAGGGGAATCTGATCTCAGTGATGACATGTCACCAGGTGCTGGACGGAAACGAAGGCCGTCACAGAAAGTTCTCGAGGCTGAAGAAGATAACAAAGTCGTTGACGAGGTTATTTCTGGGAAGAAACCGGCTCCTGTAAAAACCGAGGGTAAATCATCGAGGAGATCTCGTGCTGCAGTTGATTCACCTGTAGTAACATCTACCATTCCTACAGAGCAAAAAGAAGTAAAGTCAGAGACTAAGCAGTCAGAGACTAAAAAGAAGAGGGGTCGTCCAAGTAAAGCTAACACGGAGGTTATTGTGGCTGAAGGGGAGGCTGAGAGTACAGAAACTGTTGTGAAAACTGAGACAAAACCAGAAAATACCACAACAGACACAGAGCCAGATGCAAAGGCAAATACAACAGTAATACCGGCCAAAAGAGCAAGACCAAAGAAATCTATCTCCACAGACTCTGATAAACAAAGTGAGAGTGGACGATCCACACCGGACCATATTCCAGACATGCCCCCACCCCCAAAACGGGAGAAGGAAGAGTATGAATATGAGATGGAGATATACAAACTGTCGTCTGCTGCGCCACAGAAAAAAGAGAACTTATGTCAAATTTGTGAGCAGACGGGCGAGTTGATGGAATGTCAGGGGCCATGTCAGGGTTTCTTTCACATGGATTGTCTTGGTCTAACCGTGGCACCAGAGGGCGCTTTTAAGTGTGATGAGTGTACAAATGGTATTCATTCCTGTTTTGTATGTAAAAAATCGTCTGCAGACACGCAGCGTTGTAGTGTACCAGTCTGCGGAAAGTTTTATCATATAGACTGTATTAAGCAATATCCTCAGGCTAAAGTGGAGGGCAAAGGTTTAACTTGCCCTCTTCACAGTTGTCATACCTGCCTAGCAAATAACCTTAAAGGATCAGCAGCTAAATCTAATGGTCGTTTGTTACGGTGTGTCAGATGCCCGACAGCGTTCCATGTCGGCGACTTTTGTATATCTGCGGGGAGTATTAATTTGACTGGATTTAACATAGTGTGTGCTAAACATTTTCAACCTATACCCTCAATGAAGCATCACTCACATGTCAACGTTAGTTGGTGTTTTAGCTGTAATAAAGGTGGCACATTGCTGTGTTGTGAGAGTTGTCCAGCAGCGTATCATGCAGAATGTCTCAATATAGATTTCCCGACAGGGAGCTGGTACTGCCAGGATTGTGTGAAAGGGAAGCGTCCCCTGTATGGAGAAATTATATGGGTCAAGCTTGGCAATTACAGATGGTGGCCGGGAGAGGTGTGTCATCCACGTAATGTACCTCTTAACATACAGGAGAAAGCTCACCAGGTCGGGGAATTCCCCGTACATTTTCTAGGATCTCATGAATTTTTCTGGTTACATCAGGGAAGAGTGTTTTCATTCCAAGATGGTGATAAAGGCAATGGTGGATCATCATCCAATAAAGGTCTAGCTAAACATTTTGCAAAAGGTTTAAAGGAGGCTGCAGAAGCATTTAAAGTATGGAAAGAATTCAGGGAGAATAAAGAGCAGCTAGAACTTGCCAAGGAGAGCAAAAAACCTGCCCCATTTAAAATGGTTAAGACAAATGTGCCATTGGGAAGTGTCGTCATCAAGAAAGCTGATCTCTCCGAGTTACCCAGGTGTGATTGTAAAGCTGACCAAGAAAATCCATGTGGGCGTGATTCGGAGTGCCTCAACGCCATGATGATGTACGAGTGTCATCCAGCACTGTGTCCTGCCGGTGATAATTGTCAGAATCAGTTCTTCACAAAGCGGTTATATCCATCACAGCAGCCGTACAAGACAGAGGGCCGTGGATGGGGATTAAAGGCAACTGTTGATATAAAAAAAGGTCAGTTTGTGAACGAGTATGTTGGCGACCTGATTGATGAGGAAGAATGTAAGAGACGTTTGGAAAAGGCTCATGAGGATGATATTCACAATTTCTACATGATGACACTTGATATGGACAGGATAATTGATGCGGGTCCAAAGGGTAATCTGTCAAGGTTTATGAACCACAGTTGCGATCCTAACCTTGAGACACAGAAATGGAATGTTAACGGTGATGTTAGAGTCGGTCTCTTTGCTCTAAAGGACATCAAAGCAGGTGATGAGTTGACTTTCAATTACAACTTTGATTGCCTTGGTAACGAACAGACTAAGTGTGGGTGTGGCTCAGAAAACTGCAGTGGCTATCTCGGTGTCAGACCTAAATCTCAACATGCTGCCATGGCTGAATTGAAGAGAAAGGAGACGAAGAAGGGAGATAAGCAGAAGAAAAAGAAGAAACCGGTGGTTAAAAGGAAGCATGATGACGATTGTTTCCGATGTGGCGAGGGCGGGGAATTGGTACTGTGTGACAGAAGTAGCTGCCCTAAGAGCTATCATCTAAGATGTCTTAACCTCTGCAAACCTCCACATGGAAAATGGGACTGTCCATGGCACCATTGCGATGAATGCGGTAAACCGGCTACCAAAAAATGCGTCGAGTGCCCTAACTCGTTCTGTAGCACTCATGCTGATGATACTAAGGTGCGATTTTTTGACAATAAAGTCTACTGTATAGAGCATGAAGATCTCCTCGACACTCTCGAGGAATCTCAGTCACAAACTTCTGCCGCATCAGATGACAATGGCGAGCCTGGGGGCGACGCGGATGCAACTGAAAAGGTAACGAATGGAAAAGATAATGATGCGACAGTAAAAGGGAAGAGTAAAGACGAGACATTGCCACCGAAGAAACGTGGACCAAAACCTCAGTCAGAAACCACAGACAAACCAACCAATGGAACAGCAGCAAAAGTTTCGCGTGGAAGGAAAAGTTCGGTGAAAGGGGAACCAGGAACAAAGGGATCCGTCTCGGACGATCCATTAGCTGTTGCGCCAATGTTTGATGATGATGAGGAGGAAGAATTCGGACTTGTTATTGATATTCCGAACTTTTGATGCACAATGATCAAGTTTCCATTATTTTAAGTTGTCATGTCTCGTTTGATTATTTACATTAAAATTCATTTATTCATTGGGGGG
>Locus_1161
GGTGCAAATTATTTTGGGTATCGTTACCTCTTATTTAGATATTTTTACTAATCATTTATGTTAAAACTTCATTAAAAGCAATGTAAGGTCACTCAATTGATTCAATTTGATATTCAATGATAATTTTTTAGAGCTCCTGCTTTTGACATAAGTGCATCCTTATTCTTTTTTCTTTTACTTCTCAAAATGTAATTACTGATAATATTTCACTTATACTATTTGGCTACATAATGAACTTTTCACATTAAAACTTTTCACAAAAACAATGCAGGGAGATTGAAAAAAATAGGTTCGATTCAATGCCCTATTTTCTTGAACTTCTGTTTTTCACATTAGCAGAAGTATAAAAGTGCACCCCAATTTTCTTTTCTTTCATTTCTCTTTCCATTCTTCTTCTCTTCTTACTGCTTAACTTAGGCTCTACAGGCTCTTCTTCCTCAATGTGCCTTTTCTTCTTTCCTTTTTTACTTTGTATCACCTGCTTCTCTCCCTTAGTTTGCCTACCACCCTTTGCTGTACCACTGCTTCCGGCTTTTGCTGGTGGCTCTATCTCGACACATGTAACGTCTTTTGTGTCCTTTACAGAAAATACAGTCAATGGAAGTTTTCCTTGCTTCATATATTTCTCTATAGGGCTTTTACCTGTAACCTCAGTATCTACTGCTTTGACTTCACTACCTACAATAGCAGTAAAACTTTCTGGACGATCAGCGTCATCAACATCTACTACCAGCACCTCATTATTTTCTATTACTACTTCATTCACTTTAGATTTCTTTTTCTTCACATTTAAATCCTTTTTCAAGTTACCTTTCTTAACAATTTTACTTCCCTGAACTGACTTTTGTCCATTCTTTTTATTGATTCTAACGTTCTTTAATTCTTTTTTCAATTTCTTTAAACTTTTCTTCCCTTTTTTATTCACTGTCACTTCTTCCTTTACCTCTGTTTTTACTTCATCATTGTCTGAACTTACTTTCTCATCACATTTATCTTCTCCATCATCCAATTCATTATCATCACTTCCCTCATTGGCTTCCTCATCATCCTCCTCATCATTTTCATCTTCATCTAATTCAACATCTGAATCATTCTGACAATCATCAAAATGTACACGCCTCACATCATCACCAGTAAACTTTGGCTCGACTCTGATTCTTTTATAATCTTGATGAACTGTTGGAACTTTTTTAGCTTTGACAGCAACATTATCGTCACCTTCATTTTTATTTGCAACTTCTTCTCCAATCTTTTCCTCCTCTGTGTTTGTATTATCTTCATTTTCTGATCCTGGTGGTCGTACAAAATATGGAATACAACCTCTCTGGAAATCATTTAAGATCATCTTAGCAGATGTGCTCAAGTCGGCATCGCCACCTTTCAGCAGTTTTCCTGACCTTTTAGCAAACTTGGTCAAGAAATCTTCATGGTCAGTCCAGCTTGATATGCCATATGTCTTCTGTATGTATTCTTTCTTTACTCTTGCCAGCATTGCTTCTATGTAATCTTCTGGAGTTTTAATGTTCTCAACTCGAACAACTCCTTTAAGAACACATTCTGTCGGTGTTGATGCAGTAGGGTAAACCACACCTGGGCAATCTACTAGATATATCCTCTTCATCAATGTAATGTATTGCCACACCTTTGTCTCACCAGCTATAGGAGCCACCTTACAGACTTTCTTAGCTCTTAAGGTATTTATAACTGAACTCTTTCCGACATTTGGATACCCTACAAATCCTACTGTAATTTGCCTTTTGTCTGTGTGTAGCTTGGAAAACTGCCTGAGTAAGTTGATTAGAGCACCTTTACCAAAAGGGTTCATCATACTAGCATGAAAAGCTAAAGTTGGATGTGCTGATGATAAGATGGCCACCCACTTCTGTGTCACCCAAACAGGAACCAAGTCAACCTTGTTAAGAACAAATATGATGTGCTTATGCGGCTTTTCTTTCTTCAGAAATTCTTCAACCTGGTAACAGCGAGTACCTTGAGGGTCCCTAGCATCAAGGACATTTATGAGAATGTCGGACGAATCAATTACTTTGTGAAGTTCATTCCAGACTCTCTTGGACTGCCCAGCTTTAAATACCATCTCTGTACACTCATCTTTAAAGTCAGGTTCATCTCTAGCAAGGTCTCTATCTTGTTCTGACTTGTATGTGTCACAAGCTTCTTTAGCTTGTGCAACCAATGCCTCCATATCAGACACTTTAAGATTTGGTCTTTTTCTAGTCTTCTTTTTCCCAAATGTTGATTCAAAGGTTTCTGTATCAAGAACATGTACTCTTGCTGTTTTGGCTGTTTCATTTAGTAGCGAGATAGGCAGTTTGGTCTGTCGCATGACAACTTTATACGGATCTTTCTTCACTTTTGTCATCTCATCCTGAAATGTCTGAAGAGCATTCTGGGAGATAACTCTAGTGTTACCAAACCATTTCCTGTTTGGTTCCACCCTTGCCACTGTTCCAGACATCAGCCAAGACTGGTATGGAGCTGGTGTTAAAATTTTCCCAATCTTGTCTCGCTTTGCTTTGAAGTTCTTGTACATCTTTAGGCGTTTAATTGTTGCCTTGTCTCTCATGTTTTTATCACCCGTTTTTGGCCTGTCTGGATTCATACTGTGGCCACCTTTATTTACCCCATCCCTTATCCTTTTCTTCTTTGCTTCTCTAGCCTTCGCCATTGTTAACCTTCTAATGTATCGAGAAATCGACAAAATATCTTCTTGAAATATATCGCACGTGAACGTTTACAAGTCGCAACCTCTC
>Locus_1215
GACGGGATCGGCTACACGGAGCATGTAGTCTGACAGTTGACTGTAGAACTGAAGACAACGTCGCAGTAATGACTCGTCCATTATTGCAGCTTCTGCACATAATTTACTCTTCTGTAATCTCTGATACTGTGATTTATATTTTTTCATGATTTCTCTATTCCTAGAGGCAGTGGGTAAATGTCGCCATAGAGATTCAGAATTCTCCATCTCTTCTACGATCCTCGACAACTCACGTATTGCACGTAAACATCGCTGATGTTTTCTCACAGCTGGCAGTATGGATAAATGATGGCAGAACACAGTTACTGTGAAACATTCTGTTGGAAACTTTGGCTCCTGCCAAGGTGGACTCGATTCTTTTCTTAATTTTTCAACCCACTCCTCAGCCTCTTGTGAAGACATTTTCAACCTGGACTCTGACTTATATGTTACTCTACACTGTGGGTGAAATATATAGTACTGGTCAACCTTGTCTAGTGAAATTTTCATGGAGAGTTTTTGTAGAACTGTGAGCATGTTTAACATGTAGCCCTCTCCTGCCACCAAATTTTCATTCACAACAATTTGAGACTTCTTCGAATTTCTGTCTAAAGCTGTAGATATATATGTCATGGCTGCATCTCTTGTTTCACCATTCACCAAAACACAATGAACTATTTTATATAGCTCCTCCCTGAGATATTGCATTCTATGTTGTAATGACTGATGGATGAGGCGGACATTTTCCGGGGTTAACTGATGGCCGGAGAAATGTTTCTCTACAACTTTTGTATTATCCTCAGCAAACACGCTGAGAGCAAAGAAAGGCCCAAGGTAAGACAATTTGGCAACTTCCATTCCTGCTGCCTGAGTAAATACATCTGGTAACCAATTAGAC
>Locus_1329
ACTCCCTTAATAGTCTAAACGTTTTCGATCAATCAATTTCATTTTCTGTATTTGCTACATGTATATCCTGTGAACTTGACTTTAAGAACAGACTACCCCCTTTGAGTAATCCTGCTCTCTCTTTCCTAGCATTGCTGAACATAAAGGTTGCTTCGGTGACTGTATGCTCATTATTGTACGAACCACTTTCAAACAAGTTATCTTCGTTTTCGTTACAGCGATCTTCAATCGGATCCGGAGAAAGGTCTACTACTCTTGAACCATGATATCGAATTGAACTGAATTTTTCAGAATATCCACGGGAATATCGATCATTCGATTTTATATTCAAATCGGCGTTATTTGCATGTTTGGTATCGATTACATTCATATTCATTAATTCAATACAACGGCCTTCCAATTGCTTATCATCTTTAACACTTGCTTTGGCTGGCAATATCACCTTATCTATCATAAACTTTTCTTTTACTCTAAAATCCTTATTGATATTTAACGTATCTAGTGAGCTGTCTAACGACATGTTATCCGTTGATAAAATATTACAATTTGATGGTGACTGCATATCAGAGCTTACTTGTTGTACAAAAGAACCTTCATTAACTTTTGACAGAGAGTTTCCAGTATAGTCCGTCCTAGACTTCGTTCCGACCTGCTCATATTTTGTTTCGAGCAAATGTGGGTTCTCAAAATCGTCAGAGTAACTGTTACTGCTTTCGACTACTTTGTTACTTCGCCCAATTTGAACTATTTTACTGCCAACGATATTAACCACCTTTCTCTTCCCTCGATTTTCTTTCCATTGTTTCCGAATATCACAATCACTATCGCTACTGGATTCTTCAGAATCTGTTGATTCGTATCTTTTAGAAGAACGCTTGTGCTTTGTCCTGCCATATTTTGATCCTTGTTTAGCATGGCCTGCGTGCTTTATGAAACCGTAATCAACTTCAACGTCATCAGTAGAAAGGTTCGGGTTCACTATTAGGTTACCTGTCACTTGTGAAACGACACTCAGTTGTGTGGGTGGGAGTGCATCATTTCTTTGATCACGAAGAAAGTTTCCCTGTTCGCTAGGATAAGCGTCCCTACTTAACGGTTGGTTTTGAAAGTAACCATTTGCCTGTTGGGCACTTATACCTTGCTGCCGCAAAGGCAATTGAAAATTGCTGCTGTTGCCTTGCATGTTAATGTGCATTCCAGTATTTGTATATTGGCTATTTTGTGGTGTAGCTGGATATATTTCAGGACTGTAATTTATTGCTTGGTTCTGGCCAGATCGAAGATGCCCATGATAGCCTGTTTGCGGGGCATCCATGTGACGATTAATAGTCTGTGTATTGGCATAGCCAGGATAAACAGGCGCATTTGAATAATTAAAAACATCCCCTTGGCGCGGAGGTTGTGGAATTTGATCGTGCATACTAGCAGACTGAACAATATATCCATTTTGTGCATTGATCTGGTGGTATCCTGTAGGCTGAAAGTATTGGTTTGCTTGAGGAAGCATTTGAGGGTACTGACCAGTTTGACCTCGGTTTTGTGTCATCGTATTTGCTGGTAGAGATCTATGAGCGTTTTGTTCCGGATACATTGGACCATATGGATAACCGGTCGACAAATACTGACTAGGAACTCTGTCGTGTGGTGAACGGTGGTGACCATCACTCATTGGTGATGTGGGAAGCACTGGTCTCGAAAAGTTTTCCCCTGTGGGGTAGGTATTTTGTTGACTTCGTACAAAATCATATTGTGGGACGTTCCCAAAGAAAGACATAGCATCAACGGATGCGTTAGAATTGATATGTTCGCGTTTCTTGTTGCTCATATTTCTTGCATTTGACGCAACCTTTGCGCTTGTAGTTCTTGTTGTCACAGGTCTCGTCTGGCTAATAGGAACCTTGTCATGCATATGCAATTGCATATGTGAATGATCAGATATGTATGATTCCAATTCCCTCTGCTTTCTTGCATTATATGCAGTACGTACTACAGCGCGGATTTTCTGTTGTGTATGTTCAGTATGTTTATCATACCAGTCTATTCCGCTAATGGTAAGTAACCCGGATGGTACTTTGTAGGCACGCATTTTCGGAGACGCAGTGTGAACTGGTTTAACAAGCCATGGACTGTTTTTATGAACAGGTCCATACGACATATCATTGTTACCTACCTGTAAACGACAAATTCCGATCGCTTCCTCGACAAAAAATTTCAGTTCAGGGGATCGAAAATTGTTAGTTAAATATACAAAAATCATACTACATTTATCAATAACATCCTGCACCACGCATACTTTAGACTGAGCAAACGCTTCACTGTCAAAAAGTTCAATCCGTATTTCTTCATTGTATTCTGATTTCACTATCATCAGTGTTTCCTTTTTGAAATTCAAAGCTTCAATATAATCTTCCTTTTCATAAACAATTGCTGCATCGAAAAATAATACATTTGGTTTCGACGGGATTTGCGTGGCGACCAGACCTTTAATGAAATCTTCAATGGAGTCTTGCTCTCTAACTCCGCCTTCTGTCTTTTCAGTATTGTCCTCTTTGTCTTTATCTTTTGTATTTCCATAATCTTTTGATTCATCAACTTTAGTTTTTGCAGTTGTTTTCTTTCTTCTTCTTGGGAGAGCACATGCCCTCGCATCCAATGTCAAATCATCTGTCGATAAAGTTGGATAGGGTGCCAATCCTCTTGATTCTGGCATCCCATGACTGTTGATATAACTGTTTAATTCAGAGGGATGGCGATCTAAAGACAATGTAAATGCCTGTTCATTTAGTTTGTCGACACATTCATGACGTTTTGAATCGCATAGTGCAAATTCACCAGTTTCAGGTGGCCTAGGGCTGTCGTATTTAGATAAGTGACTGTCTTCGTTACTGATATCTAAACCTTTTAACATTGAGCTATACTGATCAGTATTTGAAGGTTTTTCTACGTAGATATGTTTTGAATCTTCTTTCTTTGTTGACACATTATTTGTGCTACATTCCTCTGTAGAACTTGGTCCAGAATCTTCCTCTGTGTCCTCATTTGTATCAGTTTCTTTAGATGAGGCAGATTCTGTTGGTCGAGCTAAAACGACATGGAACATCAACATCTTGATAAATGAGATCATCTTGCCTGGTTCTTCCTAAAGTCTTAGAAGAAAATCCAAGTTTGCCTGTATGGT
>Locus_1479
GCTTTCTTCTTTTCTTTCTCCAGATGCCTAACTTTGTCCTCTAGTTGGCGTATGTAATCATTGGTTGCTGATTCAGTGTCTGCTATTGTATTATTGCTTTGAAGTTGACTAACAGGCACCAGTTCTATATCATTCTGATCCTCGTTGCCTGCCACAGTGCTACTGCTGCTTCCATCCCCCTCATCCCGAGGCTGGCTTGCCCTCAGTCGTTCTTGATCCAAATACAGACATAGCTCTTTCAGATCTAAATTGTCAGATATCAATTCCTGTTGTTTTGTCTCCAACTCTTTCAACTTTTCTTGGTATGCTGAAACTTCACTTCTCATAACACTTGCTGTGTAGCGACCAAATCTTTGCCACTCTCTGGCAAGTTTCCTTCCACGCTGTCGATCATCGTCAAGGAAACAGCACAAGTCCCGTAA
>Locus_1488
GATGCATTTACAGCGGTAGCGGAAATGGAGAATGCTAAAATTGAAAAAGAGGCATTAGAAATCTTTGAGAATGAAATGGAAAAAGTAACTCTGCCGGTTCCGAAAAGTGATTTGAGGAATTGTTACACAATCGCACAGCAGATAACGCTAGATTATCTCCGAAAGAATGTTGTTCATGACTTTCAAGCGAAATGTGAAATAGAGGGTCAGAGAAAGATGGATGCAATTTGGTACGAGAAAAAAATAACTAATGATAAAAAAGTTCGGGGAAAATGTGAGAAAACATTGCACAACGTGTATGTTAAATACCTTGAAAAAAATATTAAAAATCGAGAGTATGAAAAAGCAGGTGGTCATCGGAGATATAAGCGTGATGTTGAAAGAACCAAAGAGGAATATGTCAGAGTTCTCAGAGACTTCAAGGAGAACGAGATTTTATCTACATGGTATGGATTTGTAGAAAGTATGACAACAACTGAGGCAAAAATAGTTGAGGCGGACGAAAGTGTGTCACAAAAGGAGAAAGAAGCCGAGCAAAGGAAAACCAAAGAAAATCTTGAAGCATTATTGAATCAACAACAGAAAGCTCAAGAGGACGCGTTAGAAAAACAGAAAAAGATTTTCGAAGATTATTACGATAAGCTAGACAAAGAACGCCGTGAGCAGCAAAAAATTATTAACGAAAGGTATTTAGAACTTATAAATGAAAGGATGGGAAAAGCAGCAGAACAAAGGGAAGTTGAACGCCTCAAAAGTTTGCAAGAAGCTAAAGAAGAAAGGGAAATTGCACGTTATCGAAGGGAAAAAGAAGCAGCAGAAGAGCAAGCTAGACGCAGCATTATTGCGCAAAGAGTTGCAAAACGTATGGAAAAAGAAGAGGCACTTTATGAAAAAGAACAGGCACGTGAGGAAGCTATCAGGCTTGATGTAGAAAATGAACTGTACAAAAGAGATAAAGAAATGAGACATAATGAGTGGATGCCTGTAAGATTGGCTAGAGCGTTTTTTAATGTATAAAATATGAACATTCTGGTTTCTTAGACATACTGAGGATACTTTCAGTTAGTTTTTTTTTCCATTTGTTTAATGTAAAGGAAAGGTGTGTCTGATATCCATTTTATTTAATTTTACTTTGATGTGACATAACACAAATGGCTCCCGATGTACTATGTACTTTATGATCAAACATTTCAAGTTAACCTTACATTATATATATAGCATTATATTATTTTTTTTTTCATTCTAACAAAATCCTTACCAAACAAATGCAATATATGATATAATTTATGAAATAAATTATCTTTTACTTCAATATTTT
>Locus_1545
GTCGGTATTATCAAAGACTACTTAAACACGGCGATTTCAGACGCCGTTGCGAAAAATATTGTAAAATGTTTGAAACTAGATGGATTTATATAATTCTTTCAACATTTATGAGTTCATATGGAGATGCTGTAGGACAAGAAAGATTCATTTTGACGGAGGATCAAAAATATACAAATTCAAGTCCATCCGTTTTCTCAGGAAATTTGATTCCGAAACTTCTGCTTTGTCAAGTTAATAAACCATGTAGGTTTGTTCTTCCTATTGATGGTAGACAAGACCAAATGCCATTTGTGCAAAATGGACACAGGGACCCAGGCTTGAATGTGGAACCAATACAAGTTTGGCATAAACTTCCATACCGTTGCTACCAAAACCAAAAGACATGTCCATACGAGGCCATGGTGACAGTTATCCCACAGGAGGAAAAACCTTATCAATACTGCATACAAACAACTCAGAAAGACATAGTGAATGTAGACGAGCTGTGTTTTGTGGTTCAGGGAATTCGGGACAACTTCATGAATGTAACACAGCATTTCAATTATCCTCCTACATTCCCTATCAATTCCACGGTGAAATGTCCGAACAATGTGACGTGTCATTATACAGTAGAATTTAAAAGACACGGGGGCTATTGCAATCGACCAAGTGAACAATTTCTATCCGATGTTACAATATATATAAACGAGACCGAAGTGAAGCAGAGCGCGTGCAAATATGACGTGGCAATCACGCCGTCAGCGAATGCTCGTGGAAACAAGACAGTTTGTGTCTCAATTAACGCAATTGCATCAGTTGTAGAAGCACATTGTGTGAACATTGAAGTGACATCGGAATCGAGACAAGAACTAGCAGGGCCATGTAGCCGACGTTACTGCCAGACAGGGAGTGTATGTGACGCTGTTGATGGGTCGTCCAAATGTTTGTGTCCCATAGGATATACAGGAACAGCATGTGAAAAACCAATGCAGTGTTACCAGTCTTTTCCAAAGTCTATTACCTGTTCGGGTACCAATTGTCAACTTACGGGAATCATTATAGGCACTGAGCATTTTGTATCCGATGGTAACATAGTCAACATAACACCGGACGTTCTAAATACAAATGTCAAAATCGTGGACATTTTGGCGAGAGGAGATGCGTCTAAAATTTGCTATCATGTGAATCAACCGAATTGTAAAAAGGAAGGATGTGTTTTAGCGAAGCAGTATTACCAGAACCTCTCTCCTACACGTATTCCAGGGGGGTTTTCAACCAACAATCTGACCTATGCATGTAATACAGACAAAATCTGTTACGTCACCATAGGAACTTATCTAACAAATAACAGTAGTTGTGCAAATGTAACAGTGCATCCAAATACCACAATAAACCATCACCGTATATTTCACCCGCCAACACTGACACAAACAGAATGCGTTACATCGATATTAGTAATAGGAACATCCAAAGCCGGTGAGAAACAACAACTGTGCTTAAATACCGGTTATGATGTGAAATGTATATCCATTGAAGTCAAAGACTTTGAAGTATGCGCAACTAATCCATGTAATAACGGCGGTGTATGCGAGGCA
>Locus_1573
ACATCAGTTTAGTTTTCTGTTTTTTAAATTTTATTTATATAATACAATATATTTGTTGCTCTAAGAAATTCTGAAAAAAATCTGAAAAAGAAATGCTTCATGTAATAAACAACACATAGTACAGTTCACTGTAAATACATATATATTGGGTTCTTTAACAGAATGATTTTGTTTTATAATAAGAACGAATAAAGTGAAACACAAATCTTATTTTAAAAACACACAGACACTTATTATACATCTTTATTTGAATGTCAAAATAGTAACTCCTTAACAAAAGTTTAAAAGCTACATAAAACAAATGTTATGTAATGGCACTATGTAAGTTCTTTGACATCATAAATACAATGATGTCATATCCAAAACAGAAATATAAATGTCTCTCACAATTGCTATACCTTGTTTCCATTTAAATGCATACCATTAAACTTGGCAATCTTGTATCACACAATATAGATTTGATATCCTTTATTTAAGAATTCTGATTAAATTTCACCCATCACCCTAAAACACACACATTTATTCCATATCACAGATCTGTTATCTATTATATGAGTTCTGAATCATAATTCATCATGTAAAGTTTTCCCCGACGACTCATCCCTGATCTGAAGAACTATTTTCCCTGTATTTTTGTTCGCTTCCATATATCTATGGGCATCAGCAACTTTGTGAAATGGAAATATTGTGTCAATTATAGGCTTCAATTGAGGCTTGGAACCATCCTTAAACAAGGGCAGACAATTCTTTGAAAAACCATCTGTTATATTCTTCTTATATTGAAGTTTCCTAGCTCTCAAAGTTGTTCCTGTTATTCTGATTCGTTTTCTTAACAACTGACTAAACATATCTCCACTGATATTTCCACCCCCTAACAAGCCATAGAGGACCCATCTTCCCTCTGTGCGAATTGACTTCATATTCTGTTCATAATACGAGGCCCCAATACAGTCTATTATCAAGTCCACACCTCTCCCTTGTGTGAATTCTAGCACCTTTTCACTCCAATCACCCTCTTTATAATTGTAGCCCGCCACAGCACCAAGATCCTTCGCCATTTGAAGCTTAGACTCGGAACCTGCTGTTACAATAGGCTTACAACCTGCTTGTATGCACAACTGTACAGCTGCGGTCCCTACACCACTTCCTCCAGCGTGAATTAGCACAGAATCACCTTTCTCCAATTCACCTGCAACGTGTAAGAGCTGATATGCGGTCAGCCAGACTTCCGGTATACCGCCTGCTACAGTAAGGCTCATCCCAACCGGAACTGGCAGTAGTATATCCTCCGGTACAGCCACAAACTCTGCGTAACCACCACCTGTTAATAACGCCATAACTTTGTCACCAATTTTCCAGGACCCAGTACAGTCTGAGCCAACCTTCTCAACAGTGCCAGCAGCCTCCAATCCAAGTATTTCACTCTCCCCTGGTGGAGGTGGATAGAAACCTTTCCTCTGCAGAGTGTCCGCACGGTTAATAGCTGAAGCATAAACTTTCACAAGGACTTCCCTCTCCCTCAGTGCTGGAGTATTTGTTGTTCGTATTGACAAATTCTCCGCCCCACCCTTCTCATAATGTACATATTTCATCTCTGAAGACATGACATGTAAACTCCTTACAAATACACAGTAAATAGGTAATAAGAATTTAGATAGTGGAAGACTCATTCAAAATTTAGAACGGTGAACGTTGCTGTAATCTGGGACAAATCAGTTCGTTTTCTACGACGGTATG
>Locus_1914
TCAAGAAATATTTTGTTAGGATGGCAAATTACACGTACACATTTATATAGGTTTAATAGATCTGTGTGTAACTCGAATAAAATGATATATTCTGGTGATTTTCTAATAGAAAATAAAAATTGGTAGATTGTTCTCAAGGTTTCAAAGCAAAGGCATAAAATAACATCTATAGAATGTTAACCACAAAATACAAGAGCATGTTTACAATCACATTTTTTAAGAAAATGTGAGGTGTTTTAGTTGAGAAGGTGAAAATAGGAGGGATTATCGAAGATGGACACATTATCATTGTTATAGAAATGTAGAGATAATTGTGATGAAGATCCGTCAAAATATGTACAATATATTGAATTGATATAAAAATAAAAAATAAAAATCAGTTCGAAAAACAGTGAGTCTATAAATTGTGCATTTTTTATGAAGTGTCCACACAAAAATTCATACACATTTTTATAATGCGTTGAATTGGAATTATGCGTCAAATTTGCCTATAGTAGGATATGCCTGCCGGCCCATCTGGCCTCAAAGTTCTTGTGATAATCACGTATCTGATAGCGCAGTGTAGGTGGCTCTGCAGCCCGCTTCTTCTTCTCTGAAGGGACCTCCAGTATTTCGTACGGTGTCAAAGTTTCTCTCGACACATCCGGGCATCCATTTAGCGCCATTGTTTTTGCTGCTTTTTCAACAACGCTCCTGACTGCGTCACGTGCAATCTTGTAACGCTCCACGTGTATTTGCACGAGAGTCACGTTCTTGTTATAAAGCATAACAACCTCGAGCTGTCGTTTTAAAGCGGTCATCTCTGTATCATCACGGACCCAGAACTTGACGATACCGGAGGCCTGGATGGCGTATATATCCTCCAACAACCGCATTACCGGACTCGGGTTATTAGCGATTGAGTACAGCTCCTCTTCTACGCTTTTTTTCGGATCGCGCCGGAATACCTTCTCAACAGAGGGGGCAACAAGAGAAAACAGTGGAGAATTCTCAATACAATCATTCCCACCCTCACATGCATGAATATTGGCGTTCCTGTTAGACCGGACAAAGAAGTTTGTGACGTCAGGTTGATTGTTAAGTAACTCCCAGTTTACCCAGTGCAGGAAATTGTTGCAGTGTTCAGTCTTACTAAAATAGATCTCACCATCAAGACACGTTCCACAATCGCCAAAGCATCCGTCTAGTGCAATCAGAACTTTAGCCTTTGCCTTTTCATCGCCATAGTGTACACGATCTAACTGACCCTTAATATCTTCTATAACGGCGTTTCTGTGCTGTTCTGTTAAAGAACAGAATTTCGTGTATCGTGTTGGCACGCATGACTCGTCATCGGCAGCCCTCTTACGGCGTCTTTTACGATGCACGACCTCCGGGTGTTCATGTTTGAAATCAATGGACTGAGGTTGAGGGGCTGTTTGGAATATGCATGCTGTAGTTATATTTTCCGGATCAACTATCTTTCCCCCTCGTGCAAGATTAAATCGCTGTATGACGTCATCTTCAAATGTGTTACGGTCAACACCATCCGGTAAGTTGTCGACGCTTTGTTTCATCATATGAAACTTGGGCCGCATGTCAACAAATATACTGTCCTGGTATAACCCGATACCCATTGCATTGTTCGCCTGATAGAACCTTGGTGCACATTTATCTATGGCTACTTTAAACAACCTGTATGGTGTGTGTGTCGCAGGCAGAGTAGATGAAGATTTGTACTTGAGCTGCATGGCAAGTCCTAATGTATGCCGGTTGTAGCGTCTGTCGTTTATGACGTCAAACTTCCGGTTGTTTTCATTATTCGAAAGATAACCTCGAATAACTTCTATCTCTACTTTAGGATCTGATGTTTTCAGCATTTTGTTCTCGTGGTAAACCATATCAATATAGCAGTCGTGGACACGTGGGTTTAAACGGAAGTAACGATAGTTCTTCGACACGAACTGCCCTACTGTGACACCGGGAGATAGTGTGGCATTCAGTCTTCCGCTACTGTCAAATAACGGGTACTGTCTGTTTTCTTTTTCAGAAAACGCAGACGGTAAACTATAGGAGCTCTCAACTGCGACAGGTACATCTACTTCCAGTAATTCCATGTTCGGAAATAGAACCTTTGACCCACCTGCCAAATACTTTTTGGCGGCAATGTATAGATGTGTACCTTTGTGTTCGACATAATCTGCACCCAAGCAGATGGCAAAGTTCGAAAGTTGTGAAAGTTTGTTAGTGTCACCAGACGACAGCGTGACCTTGACCGCGCGACCTTCGTAGTGTAGTGAACCGTCTGCGCTATCACCTTGAGCATGTCCGTCATAAGGCTCGTCCCAGGCCTCAAGAACCCTGAGTTTGTCGCTCATAGAAATTCTTGCTTTCCTCTGTAATTTATTTAGGACTGATAGCAGACGACTGGACATGACCCTGTCTGCGCATCGTTCGTTAACCGTGTTCCCCTGAAGTCCGTCAGCACACGTGCTCGGGCATTGTATACCGCTCTCACCACACCAGGTAGCAGATCCCTCGGTATTCTCGAATTCAATATTAGTCCCTTGATACTGAACAAGCCTTTTAAACTCGGTCATGTTTCTTGTGATCTTCACATCTATATTGCCGAGGACACGGTCATGCGTGAACATAGCAGGGTAATGCTGGCCATTTGTCAAGGTGGTAAAATTACTGCAGTCCGCGTTTCCTGTGGGCTCTATACCGTCGTTAGTCCATTTTTGAGCTTCGGCTTCAGCGTTTGCGATACCGGAAACACCAGTTACAACAAAAGTAGGACCGGTAGCTTCTGGGCCTGCCATGTGCACGTGCACTTTGCTTGACATAAGATGCACGTACAAGTCCCGCATTTCTCTCTCAACAATAACTGGACAGGCGTTGAAGGCTGCTTTCGCGATGTCAGTGACCGTACCGCTGGAACCGCTTGCGATCCCCAGCTCAGCTCCACATCCGGATTGTAGATACTGATCATCGGTACTTCCGGTGCTCTCTGATCTCGTGATAAAGCCTCTTTGTAACTCTACCATAATTCCTTGTTGTCGGAGACGCATGATAAGTTGTTGAAGACATTTCATAAATGTAGGATGTGCTCGAACATATCGTGCATTAGTGGCTTTTGACATGAACTTTGACACCGGTACATTCTTTCCAAGTCGCTTTTCTAATGTTTTTGGCGATTCTTGCGAGTCTATCAAGAAACTTCCTGTATTTTTGACGTCAGCATACAGGGTAGGGTCCGGAAGTGTACTCTCGTCCACGATGGTGAAGCTGTCTCCAGCCGGGAACTCGAACTCTTCACACAGAGCGTACGACAAAATCCCACAGAAAAACAGAAGTTTAAAACGAAACTCCATTTTTCCTTTGTTTTTATTCGTTTTACAAAACATTCAATTTTCACATCTTTTTCTTACATTTCCAAAATTTTGGAATGGTTTCAAAAAATGTCAACG
>Locus_1973
GGAGGTGGGGGTAGGGGATAGTATAAGATCAAAGCCTCTTTTCTCAGATGGGGAGAATCTGAAATGATTGTTTCTTTTCTTTTATTAAAATTGTGTTAAAGATAATAAAAAAGCTAAGTATTTTTAATTTTCAAAGAGCTCCAGAGTTCAAATCGTAGTTATTTTTGAGATCTCGTGCAGTTTTCCCTCGACGACGTAATTTCACACATGTACAAGTTAGTATAAGTAGAAGAATACACACAACAGGTATCAGAACACCAAGAGTTATCTCTCTTTCCTTTAACCGACTGGGTTTGGATACTTCACAGTTATCTCCACTGTATTCCACGTCATCGTCTTGTTTACATCTGCACATGGCCACTGATCGTTTCCCATCGGCGTCTGTTTCTACAGTACACACGCCATCATTTTCACATATTCGGTCTTTGCACAAATAAACACATTTGTCTTTTTGTAGAACAAAGCCAAGCAGACAGCTACCGTTTACTGCCATGTATGTTTCACCTGAACTTGTTGAAGTAACTAAATTGGTAGCGTATGAATTTGTTGAATTTGATTTTGATGACTTTGTTACACTTGCACTGTTGCCTATATTACCCACTGTAGTATTTTCTGTAACTGACATTTTAGGTGTTGTCGAGACGCTTTTAACTATGCTTCCTGTAGTTAATGTGTTAGTTAAAGTTGTAGGTGTAGTTATTGTTGATGACGATGTTGACGATGGTGGTATTGGACTTGATGATCTGGTGGTCGCCTCGGATGATGAAATCGTTGTTTTCGGCGATGATTCTGTTGTAACTAGCTCTGTTGTTGTCGTATCTTGTTCCGTTGTTGCTGTTGGTGGTGGTGATGTTATGGTTGTAGATTCAAGTGTTATTGTTGTTTCGTTAGTTGCTGATAATGATGGGGAAGCTGTAACGTTTGTTTTTGAAGGGGACGTGTGTGTTGCATTCAGTCCAGTGGTACTGGTATTTTGTCCTGTTATGTCTGTACTATAAATCAATACCAAAATTAAAACTATTTGGAAAATTGTACTTGACATGGTGTTGATGAGATTCTTTATATCTTTTTTGAATTATAACTGTTAATACCACATACAACTTTGAATTATATTTTAAAACACTGTATAAACGTATCCTGTTTATATAATGTCTATTTTACGGATTTTTGACATGAAATGTGACTAAATTAATGAAAG
>Locus_1994
GGCATATTGAATGCCATTAAATGTGTAACATTTGATCAACATTTAGAATTTATTTATTTATTGGAATGTTGCAACAGAAGCAGTTTACAAATGCATATACATTCTTCCTTTGTTATTTACATTCGTTGATGTTGTTTATTTTTCAGTCGAGGAGGCAGGGGAGGACGTGGTAACAGAGGAGGTGGAGGTGGTGACCGAGGATTTGGGCGTGGCCAGAGAGGAGGACGTGGTCGGGGTGGAATGAGGGGGCGTGGCCGAGGTGGAATGAGGGGAGGAGCAAATAAGCAAGGCTTCTCAAAAGAACAATTAGACAACCAATTAGAGGAATACATGTCGAAAACAAAGTCCCATTTAGATTCTGAACTTGATGCCTATATGGCAGAGGCAGATCAGTGAACATCGTTTATAATATCACATTAGTTATTACGATTTTAATTGATTGCATTTGAGACAAAATTGAAAGACAGCAGAAAGATCAAAGTTAATTGGAGACAATTCTGTGATTTTTTTAATGCCCAGAGACTTACTGTTTTACTGGAACAAGATGAATATATCAGTAAGAAAGAAGGCAAGATTCATATGTTGAATAAAGTTGAATATGTGTGATAAACAGGGGATATCGTATGAGACTCCAAACATATATTTTTAATTTTTTTTTATATCTGTTGCAATATTTGTTATTGGCATCAAGTTCCATGTTAAGGGCAACATACAAAAAACTGGGTCTATGGGGACTCGTACTGCCATTTTAAAGCTTTAAGCTTTTGATAAATATTTCTCACTAGAGATGAGAACAGAAAACCAACATGTCATTGTAAATAATCCATTGTAAATTATCATTTTTGTTTGTGAAGAATAGAAAATTCACGCCACATTTTTATATAGTAGAGAATGTTAGAAACTAATATGTTTTATTTATTTTAAAATTATTAATCTGAGATCTGTGTGTAAGTGGAAGATTAGATGTTGTATTATAAGGCGTAATACATGTTAAACTGTGCATTAATTATATTGACAGGGATTAAATGAGTGAAAAACTCGGAAATTCTTTTCATTGCTTTGTATTTGTAAACAATTTCATATTGATTATAGATGTCAGAACAAAATGTCTTATTAAAATGTCCTGAAACACATTGATAGATGTTACTTTTTCCAACTTTGTTTCTGTTAAAAATGCCAAATTTGTTTCTGCTGAAAAAGCCAGGCATGAGAAGATTCTTTGGTTGTTATGTTGGTTGCAATTTTAAGTTAGAAAGCATCTCTTCATCTATTCTTATTGTTCAGTACTCGTTTTTGGCTACAAAGAGCGATTCTTTCTCAGTATTCGACAAGGTGACTGGTTTGTACTTTCCTAAAGATGCCAAACCATTTGCCTTTGCCCTCGCAAGAAACATTTTTTGTGCTTGCTCAATATTTGCATCGTCCCCTTTCCACGTTCTGATAACGGTAGCCTGTAGAGCTCGTCCAAAGGAGAACGATAACGCCCACGGTTTCTTGCCAGGACATTGATTTATTGCATTGAGGTTCAAGGTCGATTCTTCCTCGGACTGTCCACCAGAGAGGAAAACAACACCTGGCATCGCGGCCGGTATAGTTCTGCTAAATGCTTGGACAGTTGCCCTTGCATTTTGTTCTGGTGTTGATTTGTCAGAACAGCTCTGTCCAGAGGTGACCATGTTCGGTTTAAGTAAGGTTCCTTCCAAGAAAACATGATGGTCACTCAACGCTTTATACTGGTATGCCAAAACCTGTTCGGTTACTTTCTGCGCAGTTTGAAGATCATGGTCCCCATTATATAATACTTCCGGCTCAACAATGGGTACCAAACCATTCTGTTGGCAGATACTCGCATATCTTGCGAGAACGTTAGCATTTTCCATCATGGCCAGGTGTGATGGCGTGTGAGGACCTATTTTTAGAGCACATCTCCATTTGGCAAACTGTGCCCCGTCCTTCTTATACTGAGCACATCTTTCAGCTAGACCATCCAGACCTTGAGTCGTAGTTTCACCATCAGTACCAGCTAGATCTGCAAAACCCTTGTCCACTTTTATACCTGGGATGATGTTTTTGTCTGCCAATAACTTTACGAAAGGTACCCCGTCCTTAGTTTTCTGGTACAATGTTTCATGGTGAAATATGACGCCGCTGATGTTTTCAGAGATTGCGGCGTCCGTCGTGAACAACATCTCTCTATAGCGTCGTCGGTTCTCTTCTGTACTTTCAACACCGATACAGGCAAACCGCTGCGCCATGGTTCCAGGCGGTTCATCGGCAGCTAGAATTCCTTTGCCAGGAGCCACGATGGCATTAGCAATATTCCTCAATTCATCCTCTTGATCAGCGGTCAGGTAGGTTGGAAATCTAGACATCTTTCTTGGTCCTGTGTAAGTTAACTTGCAAACTGTAAATAAATCCGGGTTTAAATTGCGAAAAAATGCACAAATTAACTCAACACGAACCGACGCTGTGTAAAACTGATCTCG
>Locus_2132
GTTTCGATTTATTTATTGTAATTTGGTAAAGTAAAAAAACATACAACTAAGTCTAAAACATGCTTTATTTTTTTGGTGATTTATTGGTACATGATATGAAAATTCAATTTTTCTAAAAGTTAATATCTATTTCAATGACGAAAACAAACCGATATTAAAATCTTAACTTTTCTCTTATTACATCTGTGTACGCATATTCAAGCATTCCACAACCATACCAAAAAACTTATTTACAATGAACACTGTGTTCGGATACTAACGTATTCGTCTACCACTTCAATTTCCCAGGAACATACTTCTCTACTAGGTCGCTGTAGTACGGGATGAGTGAGTCGATGTCAGGAATATCCGGGCACTTAGTGTACAGGTCAAACTTGTTGAATTCTTTGACCCAGGGAAGCATTTCCATGTCCTTGTTGTTACACAGATAGTTGTAGTCTCCACTCATATGCCAGGGATAGAAAGAATGAAACCTGATGGCATATAGTGCCTCATCCGGAAGGTGGCACGTGTTGGCCTTTAGCACCTGATACAAGTACTCATCATGACCCCAACTCATTAAAACGTTTTCAAGGCCACAATTTTCTGTGTAGATACCAAACTTGGTGTTTAATTTTTCATCCTTCATGTCAGGATTATCTGCAAAAAATTTAGCGTCAAACACAATGTGCTTGCTTGGAGCACAGCCGACCGGAAATGTGTCGCCGACAACGCACCACTGTGGTTCACCCCACACTGCCATCAGCTTTCCAATATCATGGATCAAACCTGCAACCTGGAACCATTCCTTGTCGGGATGTGCCTTCCGTATACCTTCAGCGGTCTGAAACCCGTGCATCGCATTCGGAATATCAACATCCGGGTCACACTCGTCCAAGAATGTGCTCAATGTCTCTAATGCCTCCAACACGGACATTTCGGCGTGGTCAAATTTACACCATTTTTCCATTTTATCCTTCACAAACTGAAGTGTCTGGTTCTTATGCATGGCTTGGTAAACCTTTTTAACTCGATCAGGAACCGTATGTATGTTGAAATCGCGGAATTCGGTTTTATCCTTAAATTCTGGACGAAATTCGGATGGATCTTCCATACTTATTTTTGAATCCGCACTCATTTTAATATCAGAATTTACTGACTTTACTCGTAATGACTTTAAGATAATTTCAGTGTAGCTTTAAATATAGTCTCTCGATCGCGGTCAAAAACTGGTGAAGAAAACGTTTTGTATATGTGTGAAATGCACTAAGA
>Locus_2154
AAATCGTTTTGGAGAATGTAAGTTTGACCGTACTATTTATTCTACTATAGTTGAATGGTCTCTCAACAGAAAAAGCGGACATATGATCTTGACAAATTTTGTTTCCACATTGCTCAGTTTGCATTTGATGTCCGATGCAATCGTGTCCAAGTATAGATGGTCTTGGATTTGTGCATGACCTTGACCTTGACATAATTCCTCCTCCACATGTAACACTACAATTAGACCAGTTGTCCCAGCTTGACCATCCCCCATTTGCACACGGTTGTTGAAAACATATTCTGTCATCACGAGAATCCCCGAAACAATGGTCTCCAAATCTAGAAGGGTATGGGTTTGAACACGATCTATCTCTTCTCTGTAAACCTATACCACAGCTTGCACTGCAACTTCCCCATGGTGTCCAGTCAGCCCAAGATCCATGTATTGGGCATGGTTCCTTTGTACATTTTCGTGTCTCTTGTGAATGTTCCGCACAGACATGACCTCCACCAGAAGGTGATGGCTCTGAGCAGTTTCTAGCACGTGTTTGCGTTCCTGTTCCACATGTGACATGACAATTTGACCATGAAAACCAGCTTGACCACTGGCCATTTGTATAGTTACATAAACCACAAAATCTGCGACATAACTTGTTGGCATTATCTGTATCTGAGCACATATCTACTATCGCTCCAGCAGTTGCACAATGTATTTCTGTACTATCTGCACAACTTTTCTCTGAAAATGTTTGTTGACAAAGATTTCTATTACAATGTTGTTCCTTGCAACATTCAGAGCATGATCCAGGAACAGCAGATCTACCAATGAGAGACCCGGATACCACACTACTTGAACTATTTGCTGCAATGATTGATTTACATTCCCTATCGGCCCGACAACCAAATGAATAAAGCGTTCCTTTTTGCGTTATGACATGGTCCGCAAAACAAATTTCTCCAACATTGCACGTTGATTTTGACTTGCATGCAGACACGTGAGTAGCATTCGTACATGTGTAACACTCTATGGCCGCTATTCCATTTAAAGTGCCGATAAGGAACCCAAGGATTGCAAAACCTAACACTATTTTCATATTCATCGCCCGATACACATGCGACTACGAGGAG
>Locus_2174
AGACCATCTATACTTGGACATTACTGCATTGGTGATCAAAGACAAACAGAACAATGTGGAAACAAAATATGTCAAGATCATATGTCCGCCTTTTCCGTTGATCACCCATTCAACATTAGTCGAACAGGTCAGCTTACATTCTCCAATATTATATACCAACAGGGACACGACTTTGACAAGACAACTGGCACGTTCACTTGCTCAATTCCTGGAACCTATCATTTTTCTGTTACCCTTGTTAAAAAAAGGTCTACTACAAGAGTAGATCGAGTGTATTGCAAAATTTACAAAGGAACATCATTTATGATAATGATTCATGTAGATCCAACCGATGACGACAGTGACAAGGGAAGCAGTTCTATTTCAGAATCTATTATCCTTCATCTAGACAAAAGAGATCAGGTGCACCTTACAGGTTGTACAGATCCAGCTAGTACAATGGAATATTGGTCCTCTTTCACCGGATTTTTACTTTATCCTGCAAATTAACCGTCATATATTGAATTTTATTTGAAGAATGATATCAAGACATGATGCTTATATCTAGTT
>Locus_2243
GCTGTACACTACTGGCCAGTTATCTGTCCACGAGTATGTTCCAGATTGCTTTATATCATTTAATCCTATCCATACAGCATTCACATTATGTTGTTTCATAGTCAGGTATATAAAGGCCTGCTCATATCCAGAGTTTACAGATGACAAAAAGCCTCCTCCTTGTTTAAGACAGGTATCACTGGCCTGGGACCAGTTTGAAGCCTGCTTTAAGAAGAAATAACAGCCTGTTTTAAACAGTGTCTGTCCTTGTTGTACATCACAAATGCTAGGAATTGGTTCTGCAGTCAGAATTGTTGGGTCTTTCTTTGTCATACAGACATACCCATGTTGAGTTGAACAATCAACATCATTCCATTGACCAACTGTACCAGAATAACCAGTAATCTGTACACAAGCTTCTTTCTCTCTGCCATTAGGTTCATCATGTGCCCAGTTAGTGTATACAGTTTCATCATTGTTCACCCATAACAACTGATTGTTCTTATCTTTGTGTAAACCAATCCATGGATTCACCTGCATATCTGCCATCAGTGTTGTTATAAATGCATTGGTGACATCATCTAGAATGCTGGCAAGACTGTAGCCAGAGCCAAGTCCTTTACAGTTTGCCAAGGCTGTTGTCCAGTTTACAGGTTTGGGATATATCCTGTAACACCTGTTAAATTGCATATGAAAGCCTGATGGGCAATTTCCTGCCCACAATCCTGTAGGTACAACAGGGGTAATAATTGATCCAACACGCACCTTACAAACATACCCATACTGTCTGGCACAGTGGTCATCATTCCATTCACCTGTGAGAAGGAGGATGTTGACACAATCTTCTTCCCCACCCCAATCATTAGGTTCATTATAACGCCAGTGGTAATACTTCCCTGGTGACCCATCGGACCATTTGTATCCATTGTTCAGATCTAGTGCATTCAGTCCTATCCACACTCTATAGGCAGATAAATTTTTCAACATAGCATGATACACAAATGCTTGCTCGGTCTGTGAGAGGATTGAGGCAAGGTCTCCGCCATATTGTTGACATTGATGTTGAGCTTGTCTCCAGGACTTTCCATCGTCCCCGTTACCATCATTAGCCAGGTAGCAGTAGCCATTATAGGCCACCCATCCGCTACCACTTAAACTACTACATAGGGAACTTGACTGGGTAGGTGGGACTGTCTGGGGTTTTGAAGTTGTTAAATGTCCACCTTGTCCTCTTTTCACCATGCAGATCCAGTTATTTTTTGAAGCACATGTGGCATCGTTCCACTTGGAGGTAGAGCTCCACATTTCAACACAGTCTTCCATTCCCTTGTAGTTGTCTGGCTGCTTATCAGCCCAGTTTAACACATTGACAGCAGTTTTATCTGTCCACACATACCCATTTTCTGTAGCCTGATCATTTAGCCCTATCCAGTATGAAGATGACGTCCCAACTAATGCATTCCTCCACACTGTATCAATATCCGCAGCACTGTGAAATGAGGCAAGGTTACCTCCCTTACTTTTACAATCAACAATCGCCTCACCAATATTTCGGCGGCGATGAACGTCAACTGTGTTTACCTGATAGCAATAGTTTGGTGTCTGTATAAGACCAGGGTCACAGGGAGGTAGACTGGTTGACACCGGGGGTAAAGGGGGTGCCGTGTGACCAACCCTTGTTGCCTTACACACTAACCCAGCCTTATTTGTACATAACTGGTTCGTCCACAGTCCTGTCTGGTTACCACTTCCTATAGATACACACATTGACGTTCCATCTGGTTTATTTTGGGCCCAATTAGTGAAGTCTAGGTAGTGTCTTCCAACTGTATGCTGATAGGTTCCTGGTTGAGCTAGATCATTTACATCTATCCAGTACTGTCCTGATCTACTCCCCAACACACCTGCCAGGTACGCTTGTTCATACTTATCACTTATTCTAACCAATGAAGCTCCCAGAGTTTCACACACAGCTTTGCTGTCTTGCCAGGTCCTTTTAGCATCAGCGTACAGGTAACATGACCACCAGTACCCATCCCAGCCCTTCTGACACCCATCTGGTAGTACAGTCGAGGCCGGCTGACTGGATCTACGTTTGTCCATCTGACACACGAACATGTGACTGACATCACAAGATTCATCCTGCCAACCTCCAGATGTATTCTGCATAACAACACAGTCCTGGTTGTCATTTAATGTATGACTAGGCTGGTTTAATCCCCAGTTTGTATACATCACCTGGCGACCATCTGCCCACCTATAGAGAGACTCGCGTTGTATATCATTAAATCCTATCCATGTATTCTGTTTGTTTGCATATTCCAGCAAACTAAATACAAAATCTTGCTCTGCCTGGCTGTTTGGTGAGGCTAGATCACCACCCTGACCTTTACAGCTTGCTCGGGCATCATACCAGGACTGTTTAGTCTGGAGGAGCACATAGCATCTATTACCATAAGACTTCCAGTCTGTGGGGCAGATCTTGAATTCTGGAGACATCCCAGTTGTATAGATGATATTTGAGGAGGGTCCACCACACTGGAAGTTTGTCTTGGGAAAACATGCCTGGTTGCAGTCTGTGGCTGGACCATACTTTCCATAGGAATTTCCACAAAAACATTTAAATTGATCCTGTAAACCAGCATAATAGTAACCCTTTCTGAAACAATGGTCAACACACATGGGAGGCCACATGCCCACTCTGGGGTCAGTGTAGGGCTCGTACTTGAGGTCTCGGTCATGAGCATCATCAGCATAACACCCAATCCTTACACCAGATGCTGCCCCTGGACATCCAAAGAGTTCAAATCGTAAAGCAATTCTGTTGTTCCAAGACTGTGGGTATATGAGAATATATCTGGCTATAAAAGGTACCAACAAGTAGTGTTTCCTGGCTATTCTGTTTTCCCAATTTCCATCAAAAACCTTAGCTTGAGATCCTAGTTCATAATAATACACCCACTTTTGGTTATCACTGGAGTAACTGATTTTATAACTTTTCACCCAGTCAGCTGAGTCAAATGCCCCCTGTGTGCTTACTGCTGTAATCTGTATTGCAAATCCTAAATCTGCTTTCAAATACTGCTGTTTATCACTGTATTTAGGTATCCATGCTCCAGCGTAAGCTCCGTTAGCTGGAAGATTGAGTCGGGCTCGTGCCACAGTATGACGAGTATCGAGGACCGAAGATGAGCTCAGCTGATCATCAGCAATATGATGAGCCCCACTTATCAATGCAACACCATTACAACCATTTTGACAAACCAGGATATCAAAGGCCAGTGCTATATTGGTATGCCATCCATTCGGGACTATCCTGATGAATCTAGCTTGAAAATGTGACTTGAAGTAATATGTTACAGGAGAACTGTTGTCAACGTTTCCTGGGATATTCTTGGGTTTTCCGTACGGTTCCTGGTAATAAAGAGACGGGGTATTCGTTGTGCCGTACTTCAAGCGAAACTGAGTCACCCATTCTTGAGCTGCCGGGTTACCTTTCACTGTTACACCACGTATCAAAAATATATTACCTAAATCTACCTGAATCCACTGGTTTGTGTTAGAGATCTGAGGTTTCCAACATGCTGGTATTACACCCTGCGTAACTGGTCGTAACCGTGCAGCTTTGGCATCATGTGCAATGTCGGAAAACCCCGATGATTGTAACTGACCGTCCATGGCAACCAAAGGTCCACTCACGGCATAATCTGGTATACAACTCTCTTCCAGACAACCAAGAATTTCCAATCTAAGGGATATACCCTGGTTCCATTGGACAGGAATTAACTTCACCTGTTTTGCTTCAAATGGGAAGAACAAGGTGTTAGTGACTGGAGTGCTGGAATCATTGTTGCCAGAAAATATCTTGACAGTACCAGGTGGGTCATTGTATTTCAACCATTCCGAGTAGTATGTTTCCTGGTATTGTATTTGATATTGTGACACCCATTCATCAACGTCCGTCCGTCCAGCTGTAACAATTGCTTTCACGACTATAGTGTTGTAAAATAACACTGTTATATACTGATTTGTATCAGCTGTTTTTGCTGACCAGCCTCCCCCAGCTAGTAAATTATTTGGGAAGAGTCTAGCATTAAGGGCTGTATGTTGAGCATCTCTTGGAGGAGAAGATTTAAATGATCCACTATCTACCAGACTGTAGTTTCCTGATATCATAGCCTCTCCTTTACAATTACCTTTATTAAAACCTGTTGGTGGAGCCACAGTTAAAGCTGTTGTGGTCAAGGCATTTTTCTTGCAGATAAAGACTTCTTCCTTGCTACAGTATTTGTCATTCCACTGATAATTCCAGCTAGGAACCATCTCTGCACAGTTTTCAGGTTCAACGCCAAACCTCACATTATTAGGCTCTCCTGGGTGCCAGTTCAAATATCTAAACGGTGTGTTATCAACCCAGTGCCAGCCTCCTTCTTGTGTCTGGTCTGTTGCTCCTATCCAAAAGTTAAGTTGTAATCTTGCATACTTTGGGGATGACAATAGTGCTTGTATAAAATTTTGTTCTTGAACACCAGAGACAGATAGCAGATCACCATTATTCTGTTGACAGTATGCTCTAGCACCTTGCCATGTTCTTGGTAGACCAAGCACAACTTGGTAACAAAAATTACTGGTAGGGCTGTATATCCAGCCAAAACCACACTGCGTGGATATTTGTGTAGGTACAGGTGGACCAGTTGGTGGCAAAATTACTTTAGGAACGGCATTTTTCTCACAGATAAATCCTTGTTGTATGGAACAGTTACCATCGTCCCACGAGCCCGTATAATCTCTACGACCTCCGACAATCTGAATACATTCCTGACCATTCTTATAATCATCAGGTTCACCTGGGTAAAAATTTGTCTCATTGGCCCAGTACTGTCCTGGACTTGTACCATCCACCCATTTGAAGGTATCGGAAACCTTATCATACTTGAGTCCAATCCAGGCAGTCAATATCTTTGACTGTTGAACAGTAACAAATGACATCTCATATGGGTCTCCAATGACAACCAGATAAGCACCGGAACTCTTGCAGAAATCATTGGCATCATACCAGTTCTTCAATGACTGGTTCCCTACTGGACCAAAATAATAGCACTCTGTCTGATACAGGACCCAGTCCTTATCACAAACATAGTTCACTTGTGGTGTTATAGGGTTAAAGGGAACTGTTGTGATGGACATCTCACAGAAGAAAGCTGTCGGCTTGAAGCAATATACATTGGACCATCTTGAATCCATTAAACCTTTAACTATGAGACCACAATCAAATCTTTTCGCAACAGGTTTTGGGAAGTTTCTGTCCCAGAGGTTATAAAAGCTCGCATTTTTTGCTGATCTTCCATCCAGCCACTGTAAAACATCTGAATGGTTCATATCTGAAAATCCTAACCAAGCTCTGTCCACTTTAAGTGAATTCATTGTTATATTGATGAAAGACTGTTCTTTTTGATTATTTATAATAAGCAGCGTGGCCCCTATACTCTCACAGTAAGTTTTGGCATCAAACCAGGTCTTTTTGGCTGTATCTACAACATTAGGGTCATAACACCTGTCTTGATTCTGTAACCAACCTGGTGGACACACACCGAGAGATCTATTACAAATAAACTTGAGTTGGGTATCACAGATATAATTCCTCCATGCCCAACCATCTATAGGAGAAGTTGCAGCACATGTAGAGCCATTTTGTAGAATTTGGTTACCATAGGCGTACCATCTTGAATACCTCATAGTATCATTATTGATCCATCTCCATGTTCTTGGCTGAACAGTATCAGAGAGTCCTATCCAAGCCACATTGTCTAATGTACGGCATGTTATAAGACTATCAAGGCTCCTAAGTTCATCGTAGTTCTTGAACAGAGTAAGATCCCCTTGGTTGGCTTGGCATGTTAGCCTAGCGTTATACCAGGATTGAGGGGTGTCAAAGAATTTTAGACATCTACCGTCACGGTACTGCCACCCATCGGCCAGGTCACATAGATCTAACATAGCTTTGGGTCTAACACATATAGTTCCCCAGCCATCTGTACATCTTCTAGCCTGGATAGTACCAGTATCAGGCTTGTATGGGATCAAACCTGCACATTTATTGGAATTACTATTCCGGTCTCCTTCCTTTTTCCTATACCATGGAACATTGTGTACATTGTAAGGTGTACCATCCATGAATGTCCATCTCCTGTTGATCAGTTGCAGATCTGTCCAATAAAGGATCCTTGCACTTTGTGCTAATAGATTGGTCATCCATTGTAATTCGTCAGTTGAATGCCATATCCATAAAGTAGCATTTCTAGAAGTACAGGCATGTTCTAGATCATGATGATTATATCTATCAACGGAGACATAGTAACAGTTGTCATAATACTCATACCATCCAGGTTCACACTCCCCATATATACATGGTAAAGCACATGCTATAATTCCTATTACATAGATCAGATCTTTACATTTTAATTCCATCATATAGAGAATAAAGATGTATTTGTTTTCACCATAAACAGTAATGGTAGTTTCTCATTACATAATGATATATAATAGCTTTTGTACTGTAACAAAAATTTAAAGCTATTCATTTATACAAGAACATAAATTATGTAAGTTTCTAAAATATCCCTTGACTTCCTAAAAAAATTCCAAAATTATCTCAAAATTACATAGGATAGTGCACATTTATTAAATTATTTTTAGTAACCAAACTACTAAAAGTACTGGTGCAATTGTATT
>Locus_2434
GCCTGTATACCACTTTCCCTGCGGAGCTCCTCTGCATTGAGAGCACTACAGTTGACAGTGTGGAATGCTAGCTCACTAGCCGCGGCTAACAACGGTGCCGACTTGGAGAACAACTGATCGTCTTTAGTCTCCATCCTTATAGTCTTGATCAACATTGGATACCCAGCATATTTGTAGGGATGTAACTCTTCTCTATATCTACTGAAGAGGATGCACTGAGCTTTCAATATCAGCACTATATTCTGTGGGTCAGGGCCGTCAGTTACCTTGGATTTGCTACACAGGAATTCATATGCTTTGTTCACCTTCTCAAACATATCTCTGCCTTCTGGATTTTTATCAGGATGGTATTTCTGGGCCAGCCGGAAATATGCCTTCCTAACCTTACTCTCCTCATGTCCTCCTTCACCTGTTTTTAGATTGAGCACCTGATAGGCTTCTTCTAAAGACATTGTAGATGGCTTCTTCTCCACTTCCTTCTTCCAAGCTTCTAAAATATCTTTCAACAATTTAACCGGATCTTTGATGGGCCAGTCGGGGAATTTTGTTGTATCACAGAGATGCTTTAGATAATATATATTACAGAATAGCTCATTCTCCAGTTGTGGATAGTTTATCACAGGTATAGGACAGTACTGGTACAGGGCTCGTGTGTTACTCATCAACCGAGGACTAAAATCTACCAGATGTGAGGCAATCTTCTCTATCATTAATCGCCTCATTTCTGCATTCCATATTGCCTCTGGAGTGTCAAACTCTCCAAGGAAAATCTGAGCAAATTTTTCAGGAGAGTAATTCTCCAGGTAACACACCATGGCCTCTGGTAATATGTGACCTAGTACACTCCGAGACATCAGGTCCGAGCTCTGGTTCTCGTCGGATCTGAAAGCTTGTTTCACATGTGTATACTTGAGGAATCTTGCAATGGGCAGCACATTAGAGCCTGTATACATCATAATGAAGAAGAACACTCCATTCAAGTACAGTCGAGATACATTTGGATTGTCTGCCATGATTTCATGTAATAAATATGCAACTTTTTCTACCAGAATGGGATCAAATGTCAGCAACAACTGTACAATATGCGGAAGACACATGGCATCAGAGAGGTTTCTTTTTATTCTTGGAAGTGGTCTTACTATAGCACCATCTACGTCTCTACTGGGATAGTATTCACACATTTTAATAAACATATTAAGTATGAGACAGCCTAAGTCACTTTCGTTCATAACCGCCTGACCGGTGGCTAACAAGGTCCACTTTAACTGAGGAACGGATTGTAGGGGGCGCCATCCGTCCATTCCTTGAGCCCAGCAGCGAGTTTTGGCATGAACAGTTCCTTCATCATAAAACCTTTTCAGCTCATCATAACTGTAGGGTCCGAGGCGTTCTTTGTCCCTATTTCCGTAGTACCATTCCTTCTCACTTTCACGTTTCATATCTGCCCCTGCCTCTATCACATTGGTCTGTAGTGGAACCGTTGCCCTGGTGATATGTAAATGAGCTAGGGTCAAAAGGTCAACTAAGGTTTTGATTCCATTGGCATCCATGATTTCTTTGACATTTCTTGGATGAAGGATAAGTTTATTTAGAAACATCACAAGTCTATCTCTTTCCAATCTATCTGTACACCTTTCTAACATGCCTACTATATATCTAGTATCATTAAAAGCACCAATTTCATCGTGACACCTTCCATATACAATCGTCATAGCTTGTAGACACATACACTTCATGTTGATCTTTGGTG
>Locus_2526
GCCAGCTATTTCTATTTCCATGACATCTTGCAGTATCTAATGGAGTATGCCCCAATGCATCCTTTGCAGTCAAATCAGGACAAAAGCGTAATAAAACACGTATATGATCTTCTAATCCACCATATGCAGCATAATGAAGTGGCGTCGCACCAAAGCAGTCTCGAGCATTTACCATGACAGAGTGCTCCTCTAGCAATGAACAGAGAATAGTAGGGTTGGTGTCCTGGTGTAGCAGGTTAAAGATCGGAATCCGTCCCCAGCGATCTGGTTGTTTGAAATCGACATTATTTTTATGAAGCATATCATAAACTTCTTTGTAAAAGAAAACCGATGCAGCTGATTGACCAAATATGTTTCGATAGTTTTTGTCTATACCTTTCTGAATCATCAGATCACATATTTCCAAATTATGCTCTGCTATTGCACCACCTTTGCCAACACGTCGATGCAATGCGGTATTACCAAGATGGTCGGAAGGATGAATGTTTACGCCATAAGCTTCTGTCATTGTAATGAAATGTTCAACAAAAAGTTCTCCATTTTCAACCATAAGACACCATGGTGTTGATCCAGAGGCGTCTTGTTGATTAAGAAGATTTGCAACGACAGCCTTATTAATCTGTCTTAA
>Locus_2538
AAGGCAAATTTTGTGAAATGGCAATAGTCAATGTTGCAGAGTCCAATATTGGTGTTATTGTTGGAGCAGTTTTAGGTGGACTGGTTTTCCTGGTTATTGTTGTAATTACTATATACTTTGTGTTACGCAAGAGAAACCAGCCATATAAATCTGAAAATCATAAGAAGAATGGAACAAAACATACTAGACCTGAGATAATCAACCTTACGTCCAATGGAGAAACTACTTCAAGTGGAAAGAAACAAACATTTCATACAAAGAATGAATTATTCAAGGAGGAGTCTGCACCACTGTTAGCCGCCAAGCCTGATGAGTCGGATTACTACAACATGAACACCGAGATTCCTGTAGCTATATTTACAGAATATTTACAGAACAGAAAGAGGGAAGATCCAGACTGGTACAAACAAGAATTTCTTAAATTGCCAAAAGGTTTACTGAAGCCATGTGATGATGCTCAAAGCTTTAAGAACAGAGGAAAGTGCCGCTACAAGCAGTTGTATCCATATGATGAAACAAGAGTAAAAATTGAACCTGAACTAGAAGATGAAACAGACTTTATAAATGCTTCATATGTTAAAGGTTACAAGAGTCCAAAGGCCTTTATAGCTGCCCAGGGTCCTGTAGACAGTACAGTGAATGATTTTTGGAGAATGATCTTTCAGAAGGATTGTGGGAGAATAGTGATGCTGACAAACTTGTTTGAAGAATGCAAGATGAAATGTGTTCGTTATTGGCCAGAGAAAGACGAGCCCCAGAAGTATGGTTGTTATGAGGTTATCATGCTCACAGAGGATGAACTGCCAAACTATACAAAAAGACATCTACAAGCTACTAATTGTAAAACAAATGAAGTTAAAGATTTCCAGCATTTACATTTTACGGCGTGGCCAGATAGGGGTGTTCCAGATAATCCTAGTGTGATGCTGCAATTTAGAGATATAGTTATGAGTGAACACACTTTCCTTGATGGTCCAATACTGGTACACTGTAGTGCCGGTATTGGGAGAACAGGAACATTTGTGGCATTGGATTATCTTCTGAAACAAGCTCATGTTGAACCAAAAATAGATTTGTTTAAAACTATCACAGATATGCGATACCAAAGAACAAATTTCGTCCAGACAGATATACAGTACGAGTTTGTACATAATGCAATAGCTGAAGCACTAAATACGAAGGATTCAGAAGTGACAGAGGTTGAGTTTAGTCAGTATTATTGGTCTATGCAGGAAGATGGTACTGATTCTGGCAAAACAAAGCTTCAAGAACAATTTGAGATGATAAATCAGATGTGTGCACTGCCAGATGAAACTTGTTATTCTGCTGGTAGTAAGGAGGAGAATATAGGGAAGAATCGTGATCGTGATATACTGCCCCTCGACTCATGTAGAGCTTATTTGTCAACTCCAGTAAAAGGCTCAAATGAATATATTAATGCTATTTTTGTGCCTACCTGTTCCAATAAGACAGGGTTCCTGATTACACAGATGCCATTACCACATACAGTAACAGATTTCTGGCGTTTAGTGTATGATCAACATGTCTCTAACATTGTCATGATGAATAATGTTGATGATGATGATGAGGAGACAGCGGAATACTGGCCGTCTGATGATAGCACATATGGACCATTCAGGGTGAAACTGATCAACTGTTACGATAATGAGGAGTTCTCAGTCATGACTATACAGTTAACACATACTTCAATGAGTAAATTGACAACAATGGAGGTGAAGTTGTTCAGGTATGAGGGGTGGGCAGACAATGAGAGTTTACCTGAGACAACTTCGTCCTTGACTTCTCTTATTAGCCGAGTGTCAATGTCACATAGAGATTCAAAAACTGAAGCAGTTATAGTGCATTGCATGAATGGTGCTGATCGTAGTGGGCTG
>Locus_2599
GCCATCGCCTGACACACATAACTCAAGAAAATGAAAACACGATTTTATGATGCTAAAAAGTCGGAATTACGATGGTGAAAAGGTATGATGATGAGAAGTTGAAAGCACGATAATGCGTTAAAATGCAAGACTTTAAAGATATTATCAAAGAGGAGAAATACAAGAACTGGGTTAAATGCACTTTGGGAATATCGCAAACGGGCAAGGCAGTATGTGAATACGTCAGCAAAAAACTTTTAATGTATTTAGAAGGTAAAGCTACTCTTAACAATCCTGGCAAACAATCTTACTTGACCAAAGACGAATATTCCCATTTTCGGGATGATCTAAAACCAGGATTGCGAAATAATGTGACAAGATATGTTAAACTAGAAAATGGCAAATGGAAATGGAATGTAAGTTTGCAGAAAGGAAGTTGTAAATGTCCGAGTATATTGGAAAAACTTATATGTTTACACAAAAGTCAGAAGGATATCCATTGGAAGAATATCGGCGACACGCGAAACCTATCACCTGAATGGGTTATAGCAAAGATCTTTATGCCAATGGGCAATGAGGATAATAAG
>Locus_2683
AAACGATATTTGTCTATTTTCTGATAATTATTTCTGCAAGCGTCTAGAGAATGTATACAGGGATTTTTGCCGTATTAGTCTATTAGACACTTATGGTGAATTTAGTATGCAACAGAGAAACAGAAAAATACCGGTATACACTATAATAGATGGGTTGTAAGATACAAAGTTGTTTAACAAGCATTTGCAGAAATAACAAAGTCAAACAGATGTTTTATGATTCAGCTAACAAAGAGCATTGGAAAAGTTACATAATTATTAAATGGCCGGTGTCGAGGTAGATGGGACCCAAACAATAGAGCATCTCACGAATTATTTTCGGAGAAGAACTCGACAAAGTAATTCAACCCAACATGATAGTAGCAGTGATTCTTCAAGATCACGCGACGCAATCCCAAGGTCTACTAGACAGCCTACAAAATGTGAAAGTCTTGGTATATTGATAGGCAAACCTAAACACAGACAATATGGTACTCTAGACTCACGTATAAAATCATATGAAAATGAAAATTGGATTAAAGATAAAACACCGGGGATAAAAGAACTAGCAGAGGCCGGACTTGCATATACAGGTGTTGCCGACTCTGTGAGGTGTTACTACTGTAGTATCGGCCTAAAAGACTGGCCGAAAGACGCTTGTCCTTGGGAACAGCACATACTAGCAAGTCCTGATTGCGGACACGTAGCTCAGTGCAAAGGTAAAGCTTATGTTAGAAAAATTCTAGGGGAAAACGACCAAGATTCGGATGTTGAAGTGGACGATTCAAAGGAATTTGTTGATACTGTGAAAGAATCTATTAAGAGAAACGAGAAAGCTGTGATTGCAGCAAAGGAGTATTATACTAACGAACTAATCATTAATGAACATATCATTAATAAAGCGGTCAAATTGTTAATAAAAGATGATCGTCTAAAAACATTTACTTCTCTTGAACTTATAGCTGCTATTGAAGAAGTTGAAAAAGAGTCTAAAAAGGGAAAACAAACAGAACAGTTAGCAAATAACTCACAAGCAAAATCTGAAGATGTAGAAACTGACGGTGATACGTCTGAGTCAGATGAAGAAGATGAAGAAGAACTAAACAGACAATTGAAGGAGCCAATTACTTGTAAAATTTGTTTTAACGCTATTGCTTGCATAATAACATTGCCATGTGGCCACATGGTTAGCTGTCCCCAGTGTATACCAGCACTTACTAAATGTGCAGTCTGTCGGGCCGATATAAAAGGAACTGTTCGAGCCCTGATGGCCGTTTAAATACATGTTTTTGTTTGAGTTTTGTGCTTCCCGAACAAAAGGGGAGCTTATAGTCGCCGTTGTCCATCCGCATCCCGTAGTTCTGTTGTTCTTTCCCACTATTTAGCTAAGCATCTTCATTTATTGGCCGATATCTTCCATATTTGGTTGCTAAGTTGATTGGTTGGATTGTCCTGAGTTCTGGGTCACTGATGTCAAGGTCATTGGTCATTAAATAGATGTTTACACTTTTGCTCTGACATAAATCATTCATTAACCGATGTATTTCATATTTTGTAAGTACATACTTTTGTGGTCCTCTAACTTTGCTTGTAATTAAGGGTCACGTAGGTCAAGGTCACCGGTACTAGAAATAGATTTAAACACTTTTGCTCAATCATTTACCAATGTCTTTCATATTTGGTATGATATACATGTACCTTTGGATGGTCCTGTTACTTGTTTGGAGCCATCAATATCATTATCAGTGATGCTTAGAATATTTGCATTGTACATAGTATATAAACGAAAGTGCAATTTTGGGGAGCATCTATCGCCTCTAGCGATATGTCTTGTTGTTCAATATGTTGTAAGCTATAGTATTAATTTTCAGATCTGCAGCCAG
>Locus_2724
GAAAAGCACTTTATATGGGGACTTTGGGGTACACAGTAATTAAACATTGCCTTAGTTAATAAGCCTAAATCTGATTACATACATTTATTCTTATTTTAATAACACTTCATAGAAAAGTATTGCTATATTGGATTTAAGTGCCCATCTAAGCATATATAGTATGTGTGTAGATATAGTCAAAATATCTTAACATTTTGCTCATGTTTATAATAGTTTATAGGTGTGAAGTAAGTTGTCATTTTGCTGACCACTGTAATACAGCTTCTTTGTTTCTCCACACCAACATACAGCCCTTGGTCTCTTCAGATCCTGCAGCACCACCTTTCCTGTAGAACAATCTCCTGATATCTCTTCTATAACATTTCTCTCCCAGTCACACACAAAGACAGTACCATCATCTGACAGTGACATTCCTCTAGGATCACTCATACCACTATAACTACCTATCACATCACCTTGCCAGTTTAATCTTGTTACTGTCTTCATGCCACAGTCAGATACATAGATAGAACTTCTGTTACATGTGATATACCATGGATATTTGAAAATATTTTTTCCATCAATTGTTGTCAGTATAGTGCCATTCATATCAAGGATCTGAAGTTTTGCAGGATTAACGAATGACACAACTATTTTACCTTGGTAGCAGCTTATGCCGTGACATTCCCCACCAACCTTCATAGTGTCCCTCTTTTTGAGTTTGTTTGATGAGATTGATATAAACTGTATTGTTTGTTTGTCAGGAAGTGTGACAGCAAGTTCAGTACTGGTTACTGTGGTGATATCCCATGGTCCAGAATCTAGTTGTAGTTGATCAGACACAGATTGACTGCTGGTATCCACCATCTTTACAGCATTGTTATTGTAGTCAGTGATGATAAGAAGATCAGGAGTCAGCAGAGTCATTCCTGTTATCCAGCATTCATTATTATCTTGTGATGTTTGGATACAGATTTTATCCGTATGTGCACATTGTCTGGACTTCAGAACAGGATTCAGTACTCTTCCTTTCATTGTTCCCATTGACTTTACTTTGTCAAGAAATTTTGATATCAATTCATTTGGTTCAAAGTTGAAGTATTCTTTTACTTCAAATTCTGAGAGCTTTGCAATAATTTGCTTATAATCTTTTATTATTTGTTCCGTGCGTTTCAGTTCTATGAACAAATC
>Locus_2758
TTTTTCAAGAAGATTTGATATTACCTCATTTGGTTCAAACTTAAACTCTTTGCCTTCAAATTTAGAGAGCTTAGAAACACTCTGTTCATATTCTTTTATCATCTGTTCTGCATGTTTTAGTTCCATGAACAAATCATTGGCTTGTTTGGAAGTGTTGAGATGTTTAATGACATCAGAGGATGACTTTAATGATTTAAGTACATCTCCACATGCTGTTTCTACAGTCTTCAGATTCTTGCTATTGTCCTCTTGGATGACTTTTGCAGCCTTTTTGACTTGTCTTTCCAATTCATCTAGTCTTTGGTTAATTTCTTTTCGGAATTTCAGTATGCCTGTCAATGCTTCTGTCAAAGACTTGTTTGATACCTCATTCAGTTGTTTCATGTCTTGAAGTATTTTGCTTGATCTCTCAGCCATGTCGTTCAAATCCTTCAATACATCTTTATATTCTGTGCTATTGG
>Locus_2829
TGGATGATAAAGATAATGATGCAGACGATACAGATCAAAATGGAAAAGCAACTTCCCCATGCTGCGAAGATGTCATTTCATCAACTGACGAAGTAACAGTATATAACGCACATCCACGTGGACAGTCATGTGTTACAGAGGCTTCTGTTGTTTATAATAGTCCAGGGGAGAAACAGATTTGTTTTCAATCCAGTTATTCTATGTACCAACAACTATGTTACACAGTAGATGTGTACGCTGACACAAAAGATCCTTGCTTCGGTTCACCTTGCCAGAACAACGGGAAATGCTTACACGCAGGTCACGACAATTTTACTTGTGTATGTCAAGACAAATATATAGGTGATAAATGCGAACTAGGACCCTGCCAAACAGGTCACAATACTTGCCAGAATGAAGCATATTGTCAAACAGATAATGGAGTCGCTACATGTATATGTAAGGCTGGTTTCTCCGGCCCAACCTGTAGCAATGTTTCGACAGGACTTTCTTCCACGCATGCAGCATTTACAGACGTAGCAAAGCCAAAGGTTATTACCTGTGTTTTGAACCAAAAGTGCAGTTTTGCTTTGATTGTCAGCGAGAAGTCAAATCATGCACCCATTGTATCTGCAGGGTATGTTGATACATCGCTGCTGCTGGAAGAAATCGAGATTGTTGATAGATTACCAATTCACAATAGTTATCAAGCTAATATTAGATTTAGATCTACACAATTGGGTTTGAAGGTTTTGTGCATTCAGACAAAGGACATTAATGGAGTTAACAAAGACGAGCTGTGTACTGAGGTCGATGTTGTTTCTGATACCATCACTATATACACGTTTAAGGATCGACCTCATTTTGTTGATCCAAGTTTGCCGACGGATTCCGAGGTAGAATGTTTCGCCGGTGGCCCGTGTCATGTGCTCTATCATGTCACTCCTGGTACAGGAAATGAAAAGGAATGTGTGACTTTTAAAGTAGATCCACCTGCTGGGTTTGTGAACTATTTTCTCTTCTCATCATGTGATACGTGTCACAGTGGCGATCCTACTAATGGTAACTGTACAGCTGATGTATCTGTAGTAAACAATATTGCGGACAAAAACACTGCTCGAAGGATCTGTTTGACTGTCGGCCTAAAAGGAAAATCAGACGACGGTGAACAACGTTGTTTTAACATAAACGTAAAAGATCAAACGACTATTGTTAAGAAAGGATGTCAGACGCTCGAATGCAAGAATGGGGGCTTTTGTGATGGACATGACATGAACAATCCCGTTTGCTTCTGTTCGAAAGGATTTTCCGGGCCAGAATGTAATGAAGCGAAAGTTGATAGCCCAATGACGGGATCACAAACACAGAGTTTCATCGGAGATTTTACAGTGCCGTCTGAGGTTAAATGCGTAATCAACGAGACATGTTTTGTACCATTCCAAGTTATTTCAATGAACGGACATTCCCCAAGTGTATCTCTGGGATATCATGATCCACGGCTGAATGTGATGACACCTTCCTTTATACCTCTCACAAGTTCTTCTACCGTATTTCAAGGAAAGGTTGTGTCTATTCCAAATAAGGAAGGAGATTTCAGGTTCTGTCTGCAGGCAACTCTCAACAGCAAAACTGAAGATGAAATATGTGTCATGGTTGAAGTGATAAGTACAGCTGTGGACAAAACGGACAAGACCAAGCCCTTCTTTTTTCCCCCTACACTATCAACTGAAGCTACTGTGATGTGTGAAATCAAAAAGGCTTGTCATTTCGACATGCATTTTACATCTGGAGATATGTTTGCTGGATTTACTGGAGTATGTCCGTCTCTCACTGAGAGGAGTCCAAGTCCTGTACAAGGTGTACATATATTTAATGTAAAGAGAGAGAACAGTACGGTGTGTACTGGGGATGTCACGTATGTTCCACCACAAGCAGACGGTCCGCACCAACTTTGTCTCCAAGTATCGTTACCAGGGAAAAAGGGTGAAATAATTTGCTACAACGTCAAAGTGGTTACAGACATTAGAGGAGAAGTTTCTTCGCCATGTCGTGGAGAGATTTGTGCTAACAATGGGAATTGTGTAGCGGATTTAAAATTGGCGCCTTTTAAAACGTCTTGTCGTTGCAAACCAGGTTTTTCGGGACCAAAATGTGAAACAGATGAACTAACAAACAGTACAGATATTGTATGTTTTTCATGCAAGGACCTTATAGATCCTTCATTCTGTGACTTTATTGAACGCTGCCATGGTAACCAGGCATGTTTTGTCGAGAGCTATACTTTGGGTAATGGTAAAAAATACTACAGGTCTGGATGTAAAGATAAACAGATATGTAACCAGCATAGCGTGGCATTCAGTGGAACAACTAGCTGTCTTCAGTGCTGTGAGAACAGTTTTTGTAATTCTCAAGGGTGTGGTGGATTAGGTAAATAAAGTAATGGTATATCTACAAATAGCATTATGCAATTTTAATAAAAGCTATATTTAAGTGGTAATAATATGGTTATATATCAGTTACAGCAATGAATTGCAGCTCAGAAAGGTCATATTTCGCTGTGTCAAACAGGGCAGTATCAATTTTTAATTTACCAGAATTTGATAAATTTCCAAACATATTTTGACGGAATGAGTGGTAAGCTTATCGAGGAAGGTATTGACGTAGGGCAACAATTTATTCAACTCATATTTTCATTTTAATAACAGCTATATCGAAGTTCCATATATAATTTTAAAAAAA
>Locus_2876
TTGCCGTTACACATAAATACTGTGGTTTAGAACCGTTCATTTGTCCATCTATTGTTATATCTACCGAGAAGATAGGGGAAATACCAGGAAGATCTGTTGACTTTTTGACAGGGTGTGTTGTTACGATACTTCGCATTTCAGCTGTTATTTCTATGCTCATTACAGGAGGTAAGCCCGATTTAGCAGCAACATATAAACGCAGACTGCATGATAACCTCATGTCCCGATGTTTATAACATATCAAAGTGCTTCCATCTTTTGGAGAAGGAGAAATTATCCCGCTGCCAACAGTTCCCGATATATTACATTTTGGTGTCAGGCAATCTGGTCCGGAGTATCCATATGAACAAGTGCAGTGACCGCCAACAGAACAAACACCCCGCCCATTACAAGGATCTGTTTCACATCCACTTGCTGGGCAATTTATGACTCCGCTTCCCTGTGCCTTACATCTATCATGCGTACAATTTTCCCCATCATATCGATCATAGCATTCACAATAATAATTTCCGACTTCATCTATACATCTGCCTTTTCCCTTACAGGCATTGTGTGGACAGTCATTTATGTTATTTTCACATATTTTCCCAGTAAATCCCGGTTTACAGTAGCAAACTCCCCTAAAACATGAATAAGTGTTATTTTTTACACATGGATCTGGATGACACAGGTCTATCCTTATCTCGCATGTTTTGCCAGATGATTTAGGTATGCAAATGCATTTGAAACTCCCGGTCTTACTATCAGTGATGCAGGTGGCGGCGTTTTTACATGGAGCTGACGTGCACGCATCTGGAGGGTCTAAATGGCTGGTGATGCAAACGTTTTCACTTTCAGTTCCCTTGACATCTTCTGCTACAAAGCACATCTTCTTGTCTCCAAAAGTTGAGGATTCAAACAAAATATCTGCTTTGTATACTTGCTGACCTTTATGTGTAAGAGTCTGTATTTTACCAACACTACACATGTCTAAATAGCTGTCAGTCACCCGTATGTCTGTTAAATTCATAGCTGAAACGACGTACAAAGCTATAAGACATGTAGAATGAATTGGGCAGTTAACCATCTGGCCAGGCGATGGTATATCAACGAAATATGGCAGCCCCTGCGCATTACTAGAAGAATAGTGGAAAACGTCATTTCGAACATTTATCGTAAAACACCTGTCTTCTTCAGATTCAACACCTGTGTTATCACTGACACTAACACATAAAACATGATCTCCTTTATCAGCGTTGGAGGGTTTCCACGACATTGTTGTAGAACTAATTCGGGGCCGCTTAAGATCTTGCTGAATGTTTTGTAATATAATTGTTTCCGTTTGCAGACCAAAGGCTTTAAACTTATCAATTGTAGTATTCGCTGATGCCTTTGCGTATATTTCTGTCGACCATGTTGAGCCCGCATATATAATAAACGTATGTCCGCTTTTCGAAGTCGGTTCTACAAATTTAGGTGCCGCAATATTTTGTAACACTTGCACAGTAAACTGAACAGGGGTTGTACTTAGTGAATATCTACCAGTATAAAGTACACCTGCACCGTAATGTATATTCCTTCTGTTGTAATCACGGACACTGACTGCCACTGCAATCCAACTGTTGTCGGTGTATCCTGCAGCGTGTGATGCGTTGATAGAAATTGTGCAGTTCTCATAAACAATTACGTTTCTTGGCGGGTTCGCAGATATTATTCCAGCTTCTATATTTCTTGCTAGCTCACATTTGATGAAATCTCCCTCGGCATCCACTGCTGGGATGTGAATAGTTGATACCCTGTCTAGTGCTATCCTGTAAATGGGTCTACTTAGAGATCTTGGACTGCTGTTTGTTTTATTTGTATCACTTCGAAAATAAGATGATATCTTGGTTTGGAAATGCCAACTTACGTTACTGCTAGATGATTGAAATGAGATATGATGCCAAGACTGTCCTTCAAAAATGATATCTATTTCTCGTTTATCCTTCTCCATAAGAACGCTAAAGTGCATTTTTTCCTGCTCCCATTGTGTATTCTCATCAACGTCAAAAACTGTTTCATTGTATGACTTGTTCACAGCTGCATCTATATCTCTTGCTTCTATCTTCAAACCTGCTGTCGTTTGCTCTAATATAAAGTGGCCGAGGTATCCTGGATCTGATGATAAGAGCATGTGTCTTGTTGAGCGTGTGGATCTACCAATGTCAGTACTGCTACATGCTGCTCCGCATGGCCCTTTCCCGAGTACCCATCCAGTTATAAGTTCAATGATGACCAAGGAGCTACCATCAGCTTGTTTTTCTTGTCTATGACTCATAGATCCACCATAGAATTGTCCTTCACTTGCGTATGCATGTTGACACACAATAATAGATAGGAGAACAATTATCCAAACTAATCTCCGAAGTGACAGCTGATTCATAGCCTTATTTTAAATTTTGTAAAGATTTGTATCAAGATTGTCAAATAAAATCACATATTTTTTCATCAACGCTTCAGTTTATCACTCTATTTTATTACTATACTTTATGTTGTTTAGTCAGTAAATG
>Locus_2997
GCCCCCATATTCTAAATCTGCTCACGCCACCATCTGGGTAAATTGTCAATCTCACATGTGAGATAACTCCTACATTACTTAATTTAGTCACATCTACAAACATCTGATTGTGTCCCTTTAATTTGGTCTCTGGTAATAAAATTTTCCATTCTTTTTTGGAAGCACTGGAGGATTCAGAAAGAACTCTGTCATCAACAAGACATCCTTCAACTTTACATGTGTATGGAAAATTTCCCTTGAAATGATTTGTATCAACCTCAACCATTTGTACGATGCAAGTATGACCAAGTTGAAAAGTACACCACTCTGACCCAGATGGACATAGTTTGCCAGTGTGCCTGTATTCCTGAATCACAGTAGGTCTAGTAGCCT
>Locus_3066
GCTGGTCCACGTCTTGTAAAGTAACACCTTTAACTCCCAGTTCTTCCCCTACTCTCTGAAGATAGGTGTCATCTGGATAACCAAACTGCGTGTTTGGTTTCATGTCTGTTTTATGGTGGACATCATTCCATGTTATCACACCCTCCTGTCCTGTTGTCCTTGAATTTCCTATTGTAAAAACCAACTTCCTCTTGAAAGCAACCTCCAACATAGCTAGTATTTTACGACCCTCATCATTATTTGGAAGGTAAGCAACTCTTGTGATGCCTTTATAGAAGGTTCCAGGTCTAGGATGTTCAGGCCCTTGTGTACCACTAGGGAAAGTGTAAGTTATCACAATTGTTCCATGTCCTTT
>Locus_3078
GGGCAGGGCTGCAGATAACATGCGTATTTGCGTTATTACCCAATTAAAATGTCTAAAAACCCAATAGAAATAATAACTAAGGGTAAGAAAAAGTAAATGAATTCTTATTTATACAAACTACATTTGAACTGGTGCGTAATGACGAAAATTATTACTTAACGCGTACATCAGGCAGATCATACTGTTTCAGACTGTTTTAACCTTTAAATTATATAAGGCAACTTGGAAATCTCCTAGGCCAATAAACCATAAAGCAAAGTAGTAAGTAGCTTTTTTTATAACCGTACAAAACCTACAAATGTCTACAATGAAGGTCAAAAATTTTGGGTAAAATGCATGAACTTGTACTTTATAACCCAAATTGGTTAGAGGGGGTAGGGTAAATAATACAGAAATAACTCTAAGAAAATAGAAAAAACCCAATAGATCACAAAATAAGGGGTAATTACCCAATATACACAAAATGTTATCTGTAGCCCTGAAGTTATACAACATTACAATAG
>Locus_3141
GTGGCTGTGGTGTTGTTATAGCAATAGGTTTGTGCATTCCCTGAATTACTGCCCCTGGTGTCATGTGGGGCACAGTGATTCCCAGTGGTCGTGAGGATAATGAGGAGAATGGTTTAATTGTCCTTCCATAGTCTGTCACTGGCATACCTGCAGTGGAAAAAATCATTGCCCTTTGGTCTAACATAACTGCTGTTGACTGGCCAATCCTTTCAAATATTGGATTTAACCCAGCATTTGGTTGGCTTGAATTCAGTGCAGCTTGTAACAAGCTGTATGGTTGGCCAGCCGGAGACTTAGAATGTCTGGTAGCAGGAGGTGTTTGTATGGGTTGTTGTGATTGGTTGACTGAATGTGTCTGAGGATATGATTGGCTCATAGGACGTTCTGGTCTTTTGACACATGGTTTGCTCAAATCCAATGCCTCTTCCTGCGACTCTTGCCTTCCATACTTGGACAAATCTAATGCAGCTTCCTGCTCTTTGGCTTCTTTCTGTTCTGTAGCCTTCATACCATGATGAATATTAGGCCTCCCGGATAAATCCAGAATATTTGGAACCCTTGCTTCATTTTGACAAGTATCAATGGTTTGTCTTTTTGGCAAATGGACCCCAATGCCTGTGGGAGCTTCACGATAATGTGAAGTGTTATACTGTAAATACTTCTTCATTCTATAGTTTTTAGTGGAAATGAACTAACTAACCCATCCTTACAGAAGGTATTAAAGATATCTGAGAGTTTTGGTATTGTTTACGCGGAAATTAGATTCTGATCAACTAAAGTTATTGC
>Locus_3991
GTTCGTATATACATGATAAAAGAAAAGTTACACACTTTTCATAGAAAGCATGAACAATGTAAATGTAAAGTCTCGTTTCGTTATTCTCCAGTGTTTACTTTATGATCTCGTTTATCGTTAACCACCTTTGCATTTTTAAAATTTAATGTTTGCTCTGTTTGATGTACGCACTTGCCGCCTCGTAACAAAATTTCAGCTGTTCCTTGCTTACAAATGCTGTTCTTCTTCTTGTCCGCAAGTGTCTAATGACATTTAAAATATTTACTTTTCCTTCAACCTTCAGTTTTTCTATGATAATTGCAACGGCACAGAAAAGACAACTTCTTTCGTTAGCCTTCAGGCAATGCACAACTACGCGCGATCTGTCTTCTCCTAACTCATTTGCATATTCTTCAACCTCGCTGATAAAATTCACAAAGTCTGCTACGTTCCCGGGAGTTTTACTTCCTGTCGTCCAATTTTTGTACTGGAAATGATAAAAGCACTTTTCACCGTTTGCATTCTTGTCGGTATATTTTATTTTCATTTTTCTGATCAAATAGGCCGATGTTTCTTCCAATTGTGAACTTGAAACTTGGAAATTGCCAAATATTGCTTTTTTATTCATCTCAGGAAGGTAAGTTCCAACAGTCATGCCAGGCTCTTTCAAATCCTCCATTGTAGCGATACATGAACAATCTTCTTGGAATATCATTGAAACAAAGTCTGTGACTGTGTTTGGCAACGGTGACTGTGCTACGATAAAATGGTCCTTTCTTTTGAAACTGTTAACATACACAGCATTTATATACTCAGATCCTTCTTTTCCGTCTGTCAGGTTCAAGAAGACAATAAATCGATCTCCCGGCACGTCAGCCTCCTGTCGGTTTTTGGTCGAGTAACTCCTATTTTTCAATCGGGCCTTTTGTTCGGACGAGTTGTCAGTCTCAACAGAGGTCTTTAATTGCTTGAAAAGCGTAATGTACTGTTTGTCATTTCTATTATATACTTGCTCATGGATCCTGTCTTTACGAATAGTTTCACCGTCGTATGAAAGTGCATTAACCAAACACTTGTGAATGTAAATATATTGTTCTACAGTCTGGACCATCTTAACCCTTTGTGTCCTCAAGTTGTCAACACATTCAAACACATTAACCAAATTTTTATCCAATCCTTCTTCAATCAGTAAGTCGAGAGCTATCAAAGTTCCTGTACGACCTATTCCTGCGCTGCAATGTATGACGATAGGACCGTTCAGGATTATAGGTACATCTTGCATCCTTTTTCTCAGGTCAAGCAGGCTTGTGACGTCTTCCGGAACTGTCTTATCGGGCCATGCTGTATAGTGTAAATGTGTTAACAATCGATGTTCTTTTCCTTTTGAAACTCCGAATGTTCTGACTGTATATTCAGCAAAGGCCTCAAATGTTTCACAAGTAACAATAACGTCTCCGTATTGCTGATCTGTTCCTTTATTTGGCCAATATTTCTCACATTTCATTCCCGACGGCTCATGCAGATTTGTTAGCATAACAATGATATCTGATCTTTCATGCCACACCATTTGCCAGAAACTAACATAATTCTGCGTAGTCTTCTCTGTTGGACCTAAAGATGCAATATATGCATTGCTTCTTCGGAAGCCATCTATATAGCAGGCATTCATGAAGAAGTCTGGCTGTGAAGGTATTTTAACTCTAGAGTGATCGTATGGGTAAATGCCATTGTATCTATTCAAGGCTATATTTTCAGGCTTTCTTGCAAATGTACATGCCATCTGAAGCTCTGTAGGTATTTTCTGGTATTCAATGGCAAATTCATCTTCATTTTTTCCAAGAACATACTGAAACAATTCTGACACATTTATGCGGTCAATCTTTCCTATTTTGTCTAAAGAATTGTAATATTCTGTTCGCTCATTTTGTAATTGTGGAACATCATCAACTTCTTGAAGATCTTCTTCGTCAACGTTTGTCTCTCTTGAAATGTTTTTTCTTTTGTTTGTTTTCAAGTTTGATTTTGTTTAATGAAATTTTGTTTACACACCTGGAGGCATGCAGTTTTAATGCAAAAATACAGCTATGGACCCTGCTAAGATGGTTACGATCATACACTCATGTGATGTGGTAACTTCTTACTCTAGTATAGCTCAAACCCATGATCTTTGGGTTGAAGGCAGACACCTTAACTTCATGTAGTCATGTACCAGATCACATCTTTTCTACAATAATGTGCATGGTTAAAGTCCTTTTTTAATGTACAAAATGTACATGTTTGTGTATTTAAGATAACCAGACATTTATTTCTTTAACTGAGTGAGAACCATTCTTAAATGCAGGAAAATGTAAATATATTGAAATGTAAATTAATATCTAAAATTTAAACTAAAGATAAACAATAATTAATTTCTAGACTAAATTGAACATTGTTTTAATATAAACAAAACCAATAATGAACAAGCTTTAATATCTGGTATATGAAGCTTATCT
>Locus_4246
GTAGTCTCTTATTGTACAGAATGTAAAAGTGGCTATTACCAGAAGCTTTCAGGACAATCAACTTGCAAACAGTGCCCGCCTGGTACAACTACAACTGGCACGGGATCAACTGAATGTGCGAGGGTGCCGATGTAACATTATCATGACGCGAACTTAACCATGGCAACGATTTATACATGTTTTTAAAACATGCCTCTGACTTTGTTTTATTTTTATTTTTTATTTTTTGAGTTGATAATATTATGTGTAAATAAGATATAACAAAAAATATGAAGGCTCATATTTTGACATTTGAATCAGTTTGATATACACAAAAATTATGCTTTTGATCAATAGAAATTTTCAAGTCTCAATACTGTCTGATTTTGACCACATACTTTATTGGCCAGTCAATACCCGAGAAAGGAGTGTACATATATGCAAGTTTGCTGCATTGTTTCTTGCCCTTTGTTGAAGAGAAAGCAGGTAGCATTTTAATGCTTGTTGAGGTCTGTTTTCTTGTTCCATACATTGTCCTAAAATGTTTAGAGCTGTTTCTCTATGTCCAAGGTTTTCATCAGTTACTATCGTCCTTAAAAGTTTACTAAGTGCTTGTTGTTGATCTTGATGTCTTTGTAGATGACTGTAGATCTTGTATTGTAGGAAGTATAGGAAAGGTAGAGAATCAACTACAGCCCAGTCCATCCAAAAGTCTTCAATATGATTTCTGTGTATCATGTCATCTTGTGTAGATCTGAACATTTCATATTGTAGTTCATGAGGAACACAGTTGATCTCTTTCTGTATAAATCTGACACAAAATGCTGTAATATGTTTGATACAGTCCTCACTTTGTTCACCACATACCCTCATATATTCTGCTGTTACTGCTGGTTGAGGCGTAT
>Locus_4262
GACAAAAATTCGCACAATTAAAAAATGTTTCAGTCACCTGAATATTGTAGAACTTTGTCACTGAAATTATCTGAGGTATTAGAAGATGTTGGTGTAAATGAGAAAATGGTGATGAAAAGAAGAAGAATATTCATGCTGAGGGAGAGTTTATCAACGATAACATGCAGATCATGTGGTATAAACGAAACTGATTATTATCTTGGGAGTCAGTCTGAAGGTACCACTACTATAGGACTTGATTCAGATCTTGACATGGTAATGGTAGATTATGATTATAATGTGATACAAGACTGGAGTGAATGGGAATACGGTAAGCGTAATTTGTTAATGATACAAGATGAGAATGTCTCACCAGGATATTGTTTGTTACAAATGCTAAGAGACGATGCTCCACTATCAGAAGTAGTTGAAGTTAATGACCATTCATATAGAGACAGAATGGGGAGAATATTGTTAAAAAATACAATGTTTAATGTTTTCCATAATGCAGTAAGAAACGGCCCTGCTCATTCTCTTCAAGATGTTCCTGGAGTCATAGATAATGATTTTGTTCCTGCCATTCCTTGTCACGTAAGACCAGTTCAAGCACGTCATTGGTTAAATCAGCAAAGAGAAGAGCATTGGCCTACATATGATATGATACAGTACTGTAGTAACACGCGATGTTTTGTTGTAGGCGTTGGAAAAACAGGAAGTGTAAATGAAATACTTGAATGGAGAATATCCACATCATTTGCAGAGAGATTTTTAATGTTTAATCTAAACATAACACAAATCAGATGTTATGTTTTGATGAAAATGATTTTGAAAACATTTATAACTCAAAGATTTCCCGACAGCATTTCAAGTTTCATGTGTAAAACAGTTCTATTACACTGTATAGAAAACACAGAGTCAAGTATATGGAAAGAGAACAATTTATTTATATGCTTAACATACTGCTTATTAGAATTACATAGCTGTGTACAGAATGACCGTTGTTCACATTTCATTATCCAAGAAAACAATTTGATGGCAGGGCAATTTACAGCTGAAAAAAAACATGAACTTTCAAAAAATATTTGTGATTTTATACAGAATGATAGACAACGGTTACTTAGTATTGATATTGATGATTTTGGTCATAGACTTCAAGTTAAACTGAACAGGGTACCACATGGAGTTTACTGTTTAGCTTCTTCTCTTGAAATATATGTAAATGTTTTGACCTTGGGATATGTAAACATTGCAAACAACATAAGTACACAGC
>Locus_4371
GTTTATGCTGTAAGCTCAGACAAGAAAGTTGAGGATTTTATGAAGACATCTCTATACCCAGTGTTGATTATCTCATATGAGATGTTTGTGAGAATGTTTGAGACCTTACAACAACTAACATTTGACCTTATTGTGTGTGATGAAGGTCATAGGCTGAAGAATACCAACATTAAAACTACATCTTTGATAATGAGTTTACCCACACAGAGAAGAGTTGTATTGACTGGTACACCAATACAGAATGATTTACAAGAATTCTTTTCTATAGTAGAATTTTGTAATCCAGGAGTGCTAGGCACTAGCGCAGGTTTTAGAAGAGTGTATGAGGATCCAATTGTAGCATCTCGTCAACCAGGTGCTACTAAGGAAGAGATTTCATTGGGTGAAGAAAGAGGGGCGGAGCTTAGCAGGATGACTCAGATGTTTATACTGAGAAGGACGCAGGAAATCAACAACAAATATCTCCCACCTAAACGAGACATAGTGTTATTTTGCCGACCATCTGCCCTACAACTTACCTTGTATCAACAATTGTTACGCTGTCAACTGATCCGGTCTTGTTTGTCTGGTAGTATGTCCGGTTCACCACATCTAATTTGTATAGGAGCTTTAAAACAGCTGTGTAACCATCCTTCTCTTGTATACAAGAAATCAGTGGAGCATGAAGACAACAAAAACTGTGAAGATTATGATGAAAATAGGTCAGTATATGGAGGTTTACACGGCTTATTTCCTGAGGGATTTTGTATAGATAAAGATCTGGAGGAACATTCTGGAAAGTTGGCTGTACTGAGCTCCTTATTACAACATCTTAACTCACTACAGTCTGCTAAACCAGAGAAAATTGTTGTTGTATCCAATCATACAAAGACATTAGACTTAATTCAGAGTTTATGTGAGCAGATACAGTATAAATATTTAAGACTTGATGGACAGACTCCAACCAGTAAGAGACAGGAACTTGTTCAGAGATTTAATAGTAAACATTCTCCAGAATTTATTTTCTTGTTGAGTTCTAAGGCTGGAGGCGTAGGTTTGAATCTTGTTGGGGCATCACGATTGGTTCTCTATGATATAGACTGGAACCCAGCTAATGATTTACAGGCAATGGCTAGAGTATGGAGGGATGGACAGAAAAATGTTGTTCATATTTATAGGTTATTGACCACAGGAAGTATAGAGGAGAAGATATATCAGAGACAGATTAGTAAACAAGGATTGAGTGGAGCAGTGATGGATGTCAGGGAGAAAAATACTGCTGTACAATTCTCATTGGAAGATCTCAGGGATTTATTTTCTGTAAACATGTCTACAGACTGTGATACACATGATCTACTCAACTGTGATTGTGGTGCTAGAAATACTGTTCAACCAGTCCAGCAAAATGTTCACACAGTGACTAACAGACCATGTCAACTAGGGGTCAAAGCTCTGCCTAAGAGACAGAATTTAGGCATGGATGAGTTGATGGAATGGAAACACTTGCCCAGTTCTGTCATACATAAACATCCTACATGGTATTTACAAGATACAATACAAAATGTTTCATTTGTATTCTACAATGAAATCAATGGAAATACAAAACAGGACAGTAACATCAGTGGAGTAACTTGATCATAACAGTGCATGGGAGAATGTGAAACATATAAACAAGCAAGACTAGATCAGTGATCAAATTTTGACGGAACTGTTGCAGCCACCATGAAGCATACTAAGGACTTGAACCTTTTTCTTGAACGTTATTTTGTTTAATGCAATTTGTTTGTTTTATCAGTTTTATGTATAAACAGATTTTTATTCACATTGATTGTTTGCATTTCTATCAAACATGTTTATTTGTATAAAATATGAGAACATTCTTAGGATCTTAACAAATCTATTGCTGCCAACCATATGCTGAATATTCTCAACATTTCCCGGTATTGAAATACGGGACAGACACATGTAAATGTCCATAAATAAAATAAATGTTATTGTGTCTTTATCTATACTTACCTCAATCGTATGATATGAAAGCAAACCATCCCAACTAACATAATTAGTTGACTTTGCAAGGG
>Locus_4639
CAAAGGCAATCCAATTTACAATGAACCAGTGCTTGATACCTCATTTACCAGAAATGAGTCTTTTGATTCCATACGACCTCGTGCTTTCAGCAACATCAAGGAGGAAGATGATCAGAACGAGACAAAAAGTGAGACAGATATAAGATTTGGGCAGCAGAATACAGATGTTCCTTTAACAACTGATCCGGACATGAATTTGGACAGACTTAGTGGAATATATGTTGACGTTGAGCCTAACCATAAAGGTCTCTCAATAAATGGGAAAAGGCAACCATATATAAAAGAGTTGGACGCTATGAGTGACAACCGATGATGATGATGTTGACAAATTGACCATTGAGGAGAATTCGGG
>Locus_4819
AATCTAAAGATGTTCGTAAGCAGTTTATTGATTATTTTTGCCACAAGAACAATCATGAGTTTGTGAAATCATCGTCAGTCTTACCTGGCAAAAATGCAGGTACTTATTTTACCAATGCTGGGATGAATCAGTTTAAACCAATTTTTCTTGGAACTGTGCCTGAAGGATCGGACCTTGGAAGACACAAGAGAGTGGTAAACAGTCAGAAATGTGTGCGAGTAGGTGGCAAGCATAATGACCTAGATGATGTAGGACGTGACCTCACACACCACACTTTCTTTGAGATGCTGGGAAGCTGGTCATTTGGTGATTATTTCAAGAAAGAGGCATGCAGTATGGCTTGGACTTTGTTAACTGAAGTATACAAGCTCCCACTACAGCAGTTATACTTCACATATTTTGGTGGCAACTCAGTACTTGGTATATCACCTGATTTGGAATGCAAGGAAATATGGCTAGAACTTGGGGTACCAGAAGCTCATATTTTACCATTTGGGATGCATGATAACTTTTGGGATATGGGAG
>Locus_4884
ATGGTTGGTGGGTTTTCAGAGTCTCCAATGCTGCAACAAGCTGTCAAATCGAGCTTTCCTGGTGTGTGTGTCATCATCCCAAAAGATGCATCTTCTGCCATTCTGAGAGGGGCTCTGATTTTCGGACACAGTCCAAAAGTTATTACTGAAAGAGTGCTCAAAAATACTTATGGAATTGAAACAACAAGACCATTTATTAAAGGAATACATCCCGAAAGTAAGCTATTGAAGACTGATGATGGAGACCTGTGTAGTAAAATATTTGACAAACATGTCGAAAAAAACCAGCTGGTCAAAGTAGGAGAGGCACAAGTTCAACAAACATACTGTCCCCTTTCTAAATCCCAAACAGCAATCGACTTTTTGATATATGCATCCGATCTTGTAAATCCCAAGTACACAGACCAAGGCTGTACATATGTTGGTGAAATGTCCGTAGATCTTCAGGACCATGACGGAGACTTGTCTAGACAAGTTCTGGTATCATTAACATTTAGTGGTACAGAAATCGTCGTAAATGCTATCGATAAGAAAACCGGCAATGAAACCAATGCATCTATTGACTTCCTGGGATGAATTA
>Locus_4895
AAACTTTACAACAAGCAGATTACATTTATCGTGTTTAGAATAGAAACAATTGAAGGATATAACTTACTATCGTAATAGTAAACGTTGTCAAACGTGACGCGAATAATTTCATATTAATTACTAAAAATTTGGAAGGATTATAATGTTTCATTGAGATATAAAGACTGATTTTTCTAAATTCAAAATGGAGGTATCAGGTCGTAAGGAGTGGGAAGATAAACATTCAACAACTTTCCAAGGGAGACGACTAACAGTTCTTTGCCAGCCTTGTGAGTGTGACGGTGATACAATAGAAGCGGAGGCATTCTGTGAAACTTGTAACGAGTTCATCTGTTCTCCATGTCTTAAGGTTCATCGTAAATTGGCTATGACTAAAAATCACGTGATCAAGTCGAAGGATGAAATGCCAATATCAAGGGAAAAGCAAAAAGATCCATGTACGGAGTTGTGTTCAGTCCATCATACTGAAATAATAAAGTTCTATTGTGAAGACCATAATTCTGTAGGATGCGGAGATTGTATGGTCCTTAGCCACAAAACGTGTTCTGTTAAACTCGTCAATGATGTATCCGACAGCTACAATACCAGCGAGGAACTCGTGCAAATCAAGAAAAAGATGGAAACCCTTCTGCGTAGAATTTCATCTTACCAAGGTGATATTGTAAATGAAATAAAGACTGCTGAAGTAATGAGAGAAAAAATTATGAAAGAAATACACATTTTTCGACAAGAGATTAACGAATATTTGGATAATGCTGAGGCAGATCTGCTGAAACGAATAGATCAGCTGACATCGAAACAAGTGTCACAGCTTGGGGAAATGTAAAAAGAATTTAAGTCTATGGAAACTGAGATGAGAGAATGTCAAGACAAAATAAGTAAAAATTCAGACAAGATTAATCAATTGTTTGTAATAGCAAAACTTGCTCATGAAAAGATTGAAGCCTGCCAGATTTCAACCGAGAAGCTAGCGTCTAAATGTGAGATCGAAATATTTGACTTTGTAAAGTCTCAAGAGTTAGAAAAACTTGTAACGGACAAACGTCCCATTGGTGTTATCAATGAGAAAAAGCGGAAGTTACGTACACACAGTTTAAAGAGCATGAGAGATGTTCAAACAACGCTTTTAAAGAGTCTTAAGGTCAGGTCAGTAAACGACACAGTAGAATGCTATATATCAGGAATGGCAGCAATTTCATGTCATAAAGTCTTGCTTGTTGATTTTCAAAATTATTGTCTAAAACTTTTAAACGTAGAAAAGAATAAGATAATCTGTAGATTCAAAACAGATGGTCAACCATGGGATCCATTCAGGATTATTCGCAGTAACTGTATTCACAACAGGTGAAATACTATTCATAAATACATCAAATGGAATTTCTAAAAGTCACAGTATCAATGTCGGAAAGGACTGTAGAGGAATCGACTACCGTAACGGAGTTCTTGTTGTATCGTTCAGTAGTCCAGCATGCGTTCAGCTACTTGACATGGAAGGGAACATAATGAAGGAGTTTGATATCCGAAAACATTGTCCATCTCCTTATTATATAGCTTCATGTAACGACGACAACAAAAGTTACATTGTATCTGATACCTATAAAAATGCTCTTGTTGAGTTTACTGTTGATGGGAAAGTTAAGGATAAAATAACGAGCAATGATATGCAATTACCAAGACAACTTGTTATGACACATGATGGAGCGGTTATTGTATGTTGTCAATTTATCAGTGATAGACTAATCATGGTTACACCAAATACAAGAGAGGTGCTTCCTATTGCTGTGAAAGGTGTCAAGAGTCCATGTTGCTTTGTGATATCTGATTATCAGACAAGAATATTTATATATGACTGGTCAAGTAATGATATCAAAGTATTTGATATCAATTAACATTTATTGTATAGTCTGATTTTATTGACCTGTCAATTATGAATACATTATAGCACTCATTTAAATATTCGATCCTACTTCGGTTTTGTCCGTTTATTTTACGAGAATTAATATGGAGTATATAAATAACGTTTAGAAAACTCTCACTATCTTAATAAAGATTCTCGTAACATCCGCAATAGCGCAGTCGGTAAGTGATTACCTAATGCACGAGAGGTCCAAGGTTCGATCCCTTCGTTTGACATTCTTTTTAGACTTATTCTTTCTTTATTTTTAAGATTTTTTTAATAAAATGGTCAAGCGCCTGCAAAATTGTCTACACGGATATGAAACAACTAAAAAACACTGAATTGTCACATTTTGTATTGTATTTTACGGCACTGAAGTGACATTTATTGATATTAACCCGAATGAATTTTGAATATTAATTCTTCAACAATGTTATATACAAAAAGATAGAATTAACAAAAAAGTGCAAAACCTATTAAAACAGAGAAAACAAACTTAAAAAATGTTGAAAATAGTTATGAATTAGAAAAAATGTCTGGACATACGCTGTCTCGATCTTACAACACGTAGGACATTTAGAAATT
>Locus_5220
AGTGGAGTAGCTACACTGGAAAGCCTGAGACATTGAAGGCAGCTTTGGATGTTATTGGATTGTGTTGTGTTACTCCAAAATCCCAGCTTCAACTGCTGGCCCCTATACCAATGCCAGATGATGCCACAACTCCAGGCATCAGTATATTGATTGGTCTAGCAGATGGTGAGATTATACAAGACCCTGATGTACAGAGGGCAGCCCTTAATGTTATCATTAACTGTGTCTGTGGACCTCTAGAACGGCTTGGAGGAGGTGTAGGAAGATATATGGGATCAGGGTCAAGGAAGAAAATAAACTGGAAGCTAGGAGAAGATGTTCTTACCAAGATGTGGAACAGTGTGAGGGAAAATAATGGAATTATGGTGCTATTAAAGTTACTGTCAATCAAGACACCAATAACAGATGCTGATTCTATCAGAGCTCTGGCATGTAAAGCACTGGCTGGTATGGCAAGATCAGAAACTGTGAGACAGATTATCAGTAAACTACCTCTTTTCTCTAATGGCCAGTTACAATCTTTAATGAAGGAACCTATTCTACAAGATAAGAGACAGGAGCATGTGAAGTTTTGTAGATATGCTACAGAACTTATAGAGAAAGTCTCCGGAAAACAGACCAATAAATATAGTGATGCTACACTGGATGATATTAGAAAGGCAGATATTGTTGCCCAGTCTAAGATAATCTATAATGAAAAGGAACTTCTTCAGCTTATATATGATCATTTACAGAGTAAAGGTTACCATGAAGCTGCAGATGTTTTACACAGGGAGGCGGGACTACCAAGATGTGTTACCCCTCCTCCAGCTCACCCCTCAAACCTACAAGTGTTCCCTCCAGCACATGCTGGAAGCCCATGTCTATTTTCACCTTCAAATCCAGGAATATCAGCCCCTAGAGCATTAAATCGTCAGCTAAGTCAGCCAGCTCCTATATTATCCATTGGTGTCACATCCTTGCCAAATTTGCCAGCCTCCCAGCTCAATCCTAATGGTGTGACTCCCAATACTACATCAACAACTAGATTACCATCCGCGTATTCCAGTCAGGGGAGTCAACCTTCTCTGTCACCTCAGGGAGCATCATCGTCAAGGTTACCAAGTTCTCAGTCAACGTCAACTCAAGGGTCAAGTGGTAGCCAGATTGCAGGGTCAACGGCAGGACCTATCAGATTCAGTATAGGTAGACAGACACAACCATTACAGCCCCCTAATACACCAGTTTCTTCAAGCAGAAGTTTACAGCATAGATGTAAGTATGTGAAGGAGAGGGACAGCAGCTTGTTTAGTCCAGCAATCAGGAAAGGGTTGTTACAGAAATCTCAGATGGATTATGAGATGAGTCTAGACAAGATAGTAACAGAATATCTACGTAAACAGCACGCTTTGTGTCGAAATCCAGTCGTCACATGTCCACCAATGTCTCTATTCCAACCACATCAATGTCCAGAACCTAGAGGTAATACCAGTGCACCACTTAGCTTTACTTCCAGAACTTACATGAAAATGTTAAAGCCAAAATATGGAGGTGTAGATGGGTGTAAATTAGACAGGAAATTTATTTATAGCAGGTTTAAGGCAATGAGAACATATAAAGAGTCGGAGGACGATGGCTTCTCCTGTTGTACATTTGCTTCTAGTCAAAAGTATTTAATGTTAGGAACGTACGGGGGAAATCTCAAGCTTATCAATACACAGAGTACTGAGGAGACAGGAAGTTTTCACTGCCATTCATCTCCGTTAACTCATTGTGAACACTCAAGGGATGGTAAGATGGTTATAACTGCAACAACATACGGTATCATGAATTGCTCAGCATTGTGGACATGGGGAGCTGAAACTCTTGACAAAGGGTTTGAGTTTGAAGATCATCACCTAGAGTTTAGCAGACATGTACAAGATAGATTAATAGGTACTAAAGAGGATGTTGCAAATATATATGACATCACTACGGGTGACAGAATAATACGGCTGTATGACGCAGATAAAGCCAACAATTATAAAGCAAACCGTGCAGTATTCAATCCTACAGACGACCTAGTTCTCAATGATGGTGTATTGTGGGATATCAGAACACCGAAGGCTATACACAAGTTTGACAAGTTTAATCAGTATGTGAGCGGAGTGTTTCATCCTGTAGGATTAGAAATCATCATCAATTCTGAAGTTTGGGATATACGTTCATTCCGACTGTTACATACAGTACCTGCCCTAGATCAGTGTCAGATACGCTTTAATCACCTTGGTGATGTCATGTATGCTACACATATAGATGAAGAGTTAGAGTTAGACTCGGACAGACATAGCCCCTATGGTTCAACATTCAGGACATTTGATGCCACTAACTATGCTGCTATAGCAACAATGGATGTAAAGTCAAGGAGTATATCTGATCTATGTACAGATACTGCAGATACCTATCTAGCTGTAGTAGAGAATCAGCAGTCAGTAGATGTAGGTGCGGAGGAGAATATCTGTAGACTGTATGAGATTGGTAAAATGAAGGATGATGAAGATGATCAGCAAAATGAGGAAGAAGAGGAGCAAGTTGCTGAAGATGACGATGATGATGATGACGACGATGATGATGATGATAAAGACATGGACGCTGATGATGGAGATGACGCAGCAACTAATCAGAAACAGAAAAAGAAA
>Locus_5609
ACCCGGTTTTAAAAGAAACTTAACAAATATTTATACACATATATATGAATTTTAACAACAAACATCAACCAACAACACACGTCATACCGGGCATGATTGTCATCCACAATGCCACGCAATGCGTGCCATTCTAGATACCAAACATGAACGGAATACCTTAACAAAATATATACATTGAAAATGATGTAAGACAAAAACATTTTTGATATAAAAATACA
>Locus_5665
TCAGTAGGCGCGTCTGCATATATAACTTTAATCAACAGTTTAGCTTTTGTATAAAGAATGTTTTGCTTTCATAGACAACGGAATTGGAGGTGATGGAGGACATAGCGGTTATAGGCCTAGGTTGTCGATTTCCTGGTGCAGACAACGCCGAAGAATATTGGAGAGTTTTGGTAAATGGAGAGAATCATATAACAGACATACCAAAAGAAAGATGGGACAACGATGCTTTCTACAGCAGTAACAAAGATGAGCCGGGAAAGTCGTATGTTAACAAAGCTGGTTTTATTAATGGACATGATGAATGGGATAATAAACTGTTTGGAATCAGTGATAGTGAGGCAATGCATATTGATCCTCAACAAAGACAAGTTCTGGAATGCACACATATGGCTTTAGAAGATGCAGGATTAACAAGAACACACATTAAAGGCACTGAGACTGGTGTTTATATAGGTGTTATGAATGACGATTATAAACGTTTATCAAGTTTCGATCATGAGGAAGATACGAATTATTCTGCAACAGGAATGAGTGCAACAATTATCTCAGCACGTGTTTCATACGTGTATGATTTGCGAGGTCCTTGTATGGTTGTTGATACAGCTTGTTCCTCGTCAATGTTAGCGATACATATAGGATGTCAAGCTATAAGATCTGGTGACTGTGAGATGGCAGTGTGTGGAGGGGTTAGCAGTATCATAACACCAGATCAGTTTATCACGCTCTGTAAAGCTAGAATGTTGTCTCCAACTGGTCAATGTCAGAGTTTTTGTGATACAGCAGATGGTTATGGTCGAGGTGAGGGTTGCGGAATTGTTATCCTCAAGTCTTATTCAAAAGCATTACGGGACAAGAACAATATTTGGGGAATTATAAAGACGGGTAGCAATCAAGACGGTCATGTAGCTCAACCTATAACAGCCCCTTCCGGTCAACAGCAAGAGGCATTGATGAGAAAAATTTACAGTCAGTATAATATCGACCCGACGTGTCTCCAGTACATAGAGGCACATGGAACAGGAACGGCAATAGGAGACCCTACAGAGATAAATGCAATTGGCAGATTTCTTGATAAATTTAGATCGAAAATACCTCCGGATAAAGAGAACATTACATTGGACCATTCCCAAGCAAATTTAAGGTTGAAAAATTCACACATTACATCTGAAATTAACAGAGACGCAAACACCCATATAGCAATAGTTAATCATGAAAAGACCAAAAAAGTTTTGATTGGATCTGTTAAATCTAACATTGGTCACCTGGAATCAGCCGCTGGTGTCGCTGGTTTGATTAAAGTACTCTTGATGATGAAACATGAAAAAATTGTTCCAAGCCTACACGTCAAAAAAGATAAATCAAACATCAATAAAAAGATAGAGTTAGAAAGGTATGGACTTGAGGTATCTGTAGCAACTTCCAATTGGATACAAAATGATGCAGGAGAGATGATTTGTTGTGTTAATTGTTTTGGCTTTGGAGGTTCCAATACACATGCAGTTGTTATCCATAGCAAGAAAATGATGTCTTCCATACAGAAATTAGAAAACGAAACTGCTAACAGCCTATACAATATCATTTGTCTTTCTGGAGTGAGTAAAGCAGCACTGAAGGATAACATTGAAGCGCTAGTCAAAGATATAGCATCAGGCAATTACATGATTCAAGATATTTCCTATACATCGGTTTACCATCGTGACCACTTTCCTTATCGGTCTCTTGTTTTCGGGATAACTGATGATAGCATTAAGCAACAGCTCAGACAAAAACTTTTACTCATTGATAAGATAGAGAGCACTCGAAAGACAAGGATAGCTTTCATTTATTGCGGAGTCGGGACAACTTGGAAAGGAATGTGCCGAGAGATGATGAGCACTCAGGAGGTTTTCAGAAAAACAGTTTCCAATATTGACAAACTTTTGCAGCCTTTGACGGGATGGAGTATTGCTGACAAATTTAGAGATGACACCGATTATAGTGATCCGTTCCTGAATCACATTGCCATATTCTGTACTCAGGTAGCATTAACGGAACAATGGAAGAGCATGGGTATAGTTCCAGAGACAGTGATTGGTCAGTCGGTTGGAGAAGTAGCAGCATCATATGCTTCAGGTGCTTTGTGTCTAAAGGATGCTGTTCAAGTCATATTCCATCGATCTAAAATACTAGCGAACATGACTGGAGGTAAAATGATGGTGGTTGGAAATATTGAAGTCAGCAGAATTGAATCTCTTTGCAAATCGTTACAAGATCGTGTGACGATAGCAGTTTTCAATAGCCCAGTGTCTTGTACTGTTTCAGGTGACGAAGATGCGGTTACTCAGCTAAAAAATATTCTAGAAGAGATGATTGTGACGGAAAATACAGACATAATGATAAGGGTATTATCTGTCCAATGTGCTTATCATAGCCATCACATGGATCCATGCATTGAAGCCATTGCAAACAAACTTGCTTTAGAAAATATACAGACTCCTTCCATAGACCAAATTTCAACAGTTACTGGTGAGCTATACAAAAAGAACGACTTCCAAACAGGTAAATACTGGGCCGAAAATATTAGAAAACCAGTATTATTCAAGGACGCAATTATTCGATCAGCTGACAAAAACGCACTAAATGTGTTCGTAGAAATTGGCCCCAGACCAGTTTTACAAGCGCATTTAGCAAATATCATGGGGGATCATTTGAAAGGGAAAAGTATTCCGTCTATGAAAATCAATAAAGAGAATGAGAGCCTACTTACATCCTTAAGCAGCCTCTTTGAGTTTGGAGTGCATATATCATGGGACAATATTATACCAATGGAAGGCAGAATTGTTCCTGTTCCACGGTACATTTTCCAGAAAACTAAAATGCTCCATATTCCAAATGGTAAGCGACGCCTTTTGAACGGAAATGAGAATCAGTGCTCTGCCGTACATTTGTTTACGAGACGTAATATAGACGGTACACCAAATTTTACAATTCATTTAGACAAAGAAAATACTCCATTTGTATACGACCATTTCCTTTTTAATTCAGTTCTTGTTCCTGGGGCTACTTATGTTGAGGCAGCATTAGAGATAGGATTTCAGAAGTCTTCACTTACAGCCTTTGAAATAAGCGTTTCAGTTGAGTTCATGAACACATGTATGCCAAAAAACGAAAATGAATGTGTGATTGATGTCGATGTCGCCGATAAAAAATCAGATGAATATACTTTTTTTGTGAAAAAAGATGGAAAACTTTTAGCACAGGGAGAGATATCGCCACGGAAATATTCAACCATGCAACTTCTGAATATACAGACTATTAAAGACAGATGTCAAGAACATAGAACGAAAGACGAAAGCTATGAATGTTTGAATAAATTACACTTTCGATATGGAGAGTCTCTCAGTGTTATTCAACAATCATGGGCCTCATCAAATGAATGTATTGTTGAATTTTCGCTACCTGATTCCGTAATGAAACAAAGAAAAGTAACCCATTTGCATCCATCCGTAATAGACGGTTTGTTGCAAGCGTTCGGAATTTTGAGTTCAACCGGCTCTCAGAATCCTACTTTGCCAAAGGGCGTTGGCTCTTTCACAATAAATAAACCTCCAGAGAAATGTATGTATGGATACTCTCTTTTAGTAAAGTCTACTCCAACAAGAAACCATTACAACTCATTACTCATGACAACAAACGGTGAAATAATAGCTGAGATTCATGATTTCTATACGAAATCGGTATCAGATACTACAGATTTGCAGTTACAAAAAACGTATTGTACAGAATGGCGTGAAACAGAGTTACTTGGTGGAACTGTAAATTTTGATGATGTCAGTAATGAAAGAAAAAGCGTTATTATCTGCTCAAAACGATTCCGAAATTTCTTAACTGAAACGGACCAACAAATCAAGTATATTGATGTAGATACCATTATAAAAGATGACGCTTTCAAGCGCCTTTCACATTTGCGGTCAATTGTGTATGCGCCTTTTTTTCATATCAAGCAAATGGAAAATGATGGCCAGGTCATATATGATTCTGTGAAAAAATCTTTTACACTTTTACGACTGATCATTCAAACCCTTAAAGAAAACAATGAAAATATCCCTGTCTTTGTCGTTACGGAAAATGTAATGGGACACACTGACAAAAAAGGAAACATTAATGTCTGCGGCTCCGAATTATGGGGTATGGTTCGTTCAGCAATCAACGAAGGTGCATACGAAAACTTCAATCTTATCGATATATCGCCTACGAAAGAGAATATGATTATCTTGGAAACACTTGTGAAAAAGAACATAACTGGGTACAACGAGTTCCTGATAGAAAATGGAAAGTTTCATTTTATTGAACTATTGGAAGTAAGCGACCGCAGCATTCCTGTAAGGAGAGAGGTTCAAAGAGATATATCAGAGAACAACATACTAAAATCATTGTCGGCAACATCAGTCAGAGATCAATTTTTTGATGTAAAACCACAGGCGATTGAAACAAATAATGTAAAACCTGCATGCAAACTCCTGGTTGAATCTTTATGTCTACATAGCCCGTCAGTATTACCGCTTGTACATATGACGAATGACAATGATCCAATATGGCCTAACGAAGAGGGATATACAGTCATAGGCTTAGAAGGTATAGGGTATAATGTACATGACGATACTTGCAGTGAAAAAGAGAAAACAAAAATTGTATTTTGCTATCCTGTTTCTGCTTCAACAATTCTTTCTGTTCCACGAATATGCGCATTTGACTTAACAACTCTACCGATATATGTACCAGGGATGCTCACTGTAGGAGTGATATTGTGGAACGTTGTTCACGCGAAGAAACTGTCTTCCAATGTGTGTTTCATTGTCGATGACAAAATAGAATATTGTTTCAACATAATTGCTCATTTTGCAGCACGATTGTCTGTAACATGTCAGATTGTAAAACAGTCCACAGTACGTGAAATGCCACCAGACAAAGCCAAAAACATTCGTATATTATTTGTCCTGACAAAAATCACAAATTCATTCTTTGCGTTATGTGAGGCATTATTTCCGGATTTACAAGAAATTGTTAGTATTGAGGAATACATTTCGAAGGCCCAAAGGTTATACATTGTAATGAAAGCTGAAAAGATTGTGGTAACAATCTTGAAAACAGAAGACATGTTTACAGTAGCAGAGATAACAAAGACAGTACCAAACGTTTATCAGAGTTTAAAATCGATTGATAGTAATCATTTTCCGTTATGTGACAATCGGGCAATGACACACAGAAAGAATCAAAGGACAGATGTTTTGACCCTCCCATATGATGTGATTTTTCTCCATGATGAAGAGATAGTGACAAGAGTACCTTTAATGGTGTCTCAGAAAAATGTTTTTAGAAGAAATGGCTGTTACATCCTTATCGGAGGGCTAACAGGATTAGGCTGGGAAATTCTAACGTTTCTGGCACACCTTGGAGTAAAGCATATTGTTGCGTTTTCAAGAAGTTTACCATCAAAAAATAAAACAAACGAAATAGAGAAAATTAAGAAGAGATATGAATGCCAAGTTATACACCTTCAAGTTGATATTACTAATTTATGTCAGGTAAATAATGCTTTTAAAAAGCTCAAAGGTGTTATAGGCAGTGATGTAGTAGTCAGAGGAATCTTCCATGGAGGTGGCGTTACTCGTGATACCTTTTTACGAAATATGACCGACAATGAGGTAGATGAAGTACTGTTACCGAAAGTTTTAGGAACTTGGAATCTTCATTTAGCCACTCTCAACATGCAACTTGATTTCTTTGTCATGCATTCGTCTATAGTGTCTATCTTTGGCAATCAAGGTCAATGTAATTACGGAGCAGGGAATTCTTTCCAAGACGCATTTGCTTACTATCGCCGGAGTCTTGGATTATGTGGACAAAGTATAAATTGGAGCACATTATCGCTTGGAATGGCGACTGAAAACGAGGCATTAGAGAGATATTTGAAAAGCCAAGGATTTCACTATTTAAGGAAAGATGAAATACTGGAATGTTTCATGCAGGCAGTGATGATGAACCGAGTTCAGATCGTGTTTGGAAAGTTTGACTGGAACAAAATCAAAGAAATACCTTCACTTCAATCAAATCCAAGAAAAATTGAGGCTATTTTAAAAACAGTACCAATATCTAAGCAAACAAAAAAAGATAATAATAAGACCTTAGATATTGTAGAATTAGCAAAACTGGATATGTTGACTCAAAAGAATGTCCTTCAAGAAAAAGTGAAGATGAAAATCGCGGAGAGTTTTGTTCTTGATGAAAATACACTTACTGAAAACACACGCATTGTGTCTCTTGGCATTGATTCAATGGCAGCTATAAGTTTTACAAATGCAATGTTTGAATTAACAAATGTTCGAATCCCAATCGGAACACTTTTTGATGAGTCAACAACAATAGTGTTTCTTTCAACCTACATTTTAGAAAACATTAAAAATAAAAAAGGATCTTCTAGTTTAGAAACGGAGAAAGAAAATTTGAAAGGAAAACAATATCTAAAAGGAGATATCACTTTTATGCAGAAATCGTTACTTGACGATTTTGTCAGGGATCCATTTAGTAAAAACATCATGCGACAAGTTGACTTTGAAATCTTTGGTTTGAAGCTGCAGAAGAGTGACATAAAAGTTGTTTTCAATCACCTTATAAAGATCAATCCTGATTTGAGACGCATATTTTCGATAACAAATGATGGCTCTTATAATTGTGAAGTAGTCAAGGACCACACTATTGATATAGAGGAGGTTGATTTCAGTAGTATTTGTGAAACACATTCAAGAGATGAAAGAGATAAAGTAAAGATTGATATAACAAAAGATTTGCCAATGAAAGTAATGATTGGTTTCATGGAAAAGAAAACAAGGATTCGTGTATATGTTCATGCTATCTTAGGAGATCTGTCTGGAATCACGAATATTTTCCGAGAGATTGGGGAAATACTGACATGTCATTTAAAGAAGGAAGAACTACCATTGAAGAAAATTGATATGGACCCTGCAGAGGCAATCAGAAGTGTGCTTTTGCCACAAATGCATGAACTTAGAACGTACTGGAAATCTAAATTTCAAGAGGATATACACCCGTTTACCTTTTCTGAAAATATAAATGATCAGTTAGATGAAAGAAATTGGGTAGACATCACAAAAAGAGTTCCTCTTGTTCTTGTTGATAAAGTCATGCAGTTCCTCAATTTAAAGGGCATTTCAATGTACCATTTCATCATGTGTGTGTATTTAGCGCTTCTTCATGAGAAAACAGGGTATGATGTGATACCCTTAGTGACCTTTGCTGATATGAGAAGTTATGTGTCACAACTCCAGTCGACTTTACAAAGTTGTTCAAATGCTGTTCCTGTGATAGGAGTACTAAGAAAAATGGGAACTGTATCAAACTTTTTAAAGCAAACTTCTGATGAATTGAATCAGATGACACAGCACGGCGCTTACCCCTATAAGCTAATAGAGGACGAAATGCAATCTGAAGAACTCAAACAGCATATAGGTCGTCACAGAGTTATAATGGAGAACATGACAGCAGTTAATAATAATTTCAAACATGAAGGTGTTGAGATAAAAATCGGAAATGTATTTTATAAACGACATGTATATGAAACAACTTTACATGTCGAATATGATACAAAACAACGCTTCATCATTCTACAGTTTGGATATAACGGAAAGGCTGTTGCAGAGAGGGACGCAAATAATTTACTTTGCCAGTTGCAATTCATGATAGACCGATTCATTCAAAACCCAAGTAAAGATGTGAAGGAAATACTGACAGAAACTACGACAGAATCGAGTAATGTAATACAATATGATGTTGGTACTCCAAATAGAAAACATCACGAAGAAAACAAACATAATCATCACATGGATCAATTAGATAAAGAAATTCAAGATGATAGGCAAACTGTTGTACTAACAGAAAACTTTTCGAAACAAACAACACAAGGTTGGGAACATCCGGTGCAGCTTAAGCTTATGACTCAAATTTCAAGTAAAAGAAACAGCAAAATGCTTTTGACTTGGGGTAGAGGTAAAAAAGAAAGACGACTGGAAGGTCGCGATATATCAGAAGTAGAAGTCAAGAAATTAAATGGGATATTCCTTATTGTTGTGAAAACTCATTCACGTGAGTTTATTTTCAAGGATCCGTCATTAGAGAAAGCAATGCGTTGGCTTACTACCTTCAAACAGGTTGACAAGGAAGTGAAACGATCTTACCAACAATAGATTTGATAATTGTAACTATAACCAAAGTGTGTAGTATACATGTATTTGTACTGAATCCAGGGTAGCATGACGATGTGCTAAACTTACCGTTTAGCCTTTTTGCTGCATTTCTGTGATAAATTCTTAAAGCCCCATTATGCCCCACAATTGCTTTTAATTTTGTTTCTCAAAAGACTTTTATTGTTGTTACTTTTAAAGTTTCCAAAATATTACTTTTTGACCAATAACACGAACCACATTTTTCTTTTTGTTTTAGTGTAGTTATAGTGTTTTAGTATTTTGAATG
>Locus_5815
GGCACCTTTAATTATTAAAATTGTCACGTCAGATTTAGAATTTACAATTCTTCATGGAGATTCAAGTAATTATCAGCTGTAAAACATTGCGGACTTTTCTTATAGCTTCCAGCATCCTCCAATACTCCCCAGGGTGCACAGATCCATGGGTCAGAGGTCACATTCTGCCACTGCAGTAGCTTCATCTTCAAACTTAGGAAAACATTTTTATATCCTGAACCCAAATGGTTCATTAAGTTTTTAGTCTCTTTTGGATCACTTTTGATATCATACAATTCCCAATATTGTCGGTAGTAATATTCCTTCAAGGTTTTGAACCAATGTGTAGGAATACCAGATCTAGTTCTGTTTAACAGATCTTGAAACGAGTCAGAAATAAAGAAATCTTGATCAATTCCAAATGGCATTTTATAGTTGATGTTTTGAATAAGCTTGAATTGTTGATCTCTTATAACTCTCATTGGATAGTACATTGTAACCTCATGAAGATTATGACTTGCAAACACAGTCTCGTATCCAGAATGGGGCTCTGAATTTAAGACTGGTAGTAGTGATTTTCCAGTTGGTTTCACTATTTTTTTGTTCAGCTTGTAACTTGGGTAAGGTATATTAAACCAGTCTAGAATTGTTGGAACAATGTCAACATGGCTCACTAGAATATCACTCACCTGTCCATTTCTCTTGGTTTGATAAGGTGAGGACACTAGGAAAGGTTCTCCCATTCCCGAGTCATACAGGTTGGTCCGT
>Locus_5966
TGTCGGAGAAGGAATTGACCCGTTTTGCCAGTATTTTTGGTGAATTGTTGGCTGACCAAAAATGTCTCTACTGTCGACGTTTGGAGAATTTGAGCGGGAAAACTTGGAGTGGGATATTCGTCGTTGCCTATGTGATTCGTTTTCTCCCTCCAAGAAGTAGGTCAGCATTTCCCCCTTACCCTTTGCAGTTATATATCCTCGTTCAGTAAGTTGATAACCACCGAGTTCTCGAAGTATCTGAGTAATTGTAGAACTGCAGTGTATCTTCAATGGGACACCGGTAGATTCCATTCGTGACGCAGTGTTGACAGTATCACCAAATATCGTATACCTCGGCATTTTCAATCCAACAACGCCAGCTACACATGGGCCTG
>Locus_5989
GCCCAGGCTTCCGGTAATAGATGAAGGAAGACATCACCAAGCAGTCCACCCACAGCAAAACTCAACAACAGTTTTAGACGCGCTGCAGCAGCTCCATGTTTCAATTTAGGACCGGCTTCGATGGGTATTACTAGCAGAGGAAATATCCCACTTAAACCTACTAACATTGCTCCAAATATAGAGTACACCCATGTTTCAAATTTTGTATCGTCCATAGCTGTTTTTTCACCCTTTAAAAAATTATCCTCTTCTGAATCAAATGCCTCCGCCACGTAAGAATTTTCCCGAGAGTTGTGAGATTTTACGCCATATTTCGGACCATTAGATTTTGCACGATGAATTTCCGAATTAGACAGTGTCACAAATG
>Locus_5997
TGGTTGAATCTTTCTACTTTTCGTAAAGTCTTAGGAAATTTTCTCAAGTTTGATTTTTTTATATATAATTTGGCTCATCTGAAGGCGTGCAGCTTTAAATATTGAAATATACTTAAAACATACATGTACTGTATTAAATAAAGATACCTGGAAAAAATGTTTCAATTCTTAACTGAAATAAATTGTTACAGGATAACTAATTTAGTGTAAAAATTGTTACTCAAAATAGAAATATTCATTTAGTACAATGATTAGTACAAATAAGTTTATAATAATATCTGACTGGATTAAATGTATAGGAAAGGTGGGAAATTGTAAAATAAATATTAGGAAATACGTTGACAAAAATATTGTTACAACGTTAAGCTATCTGAAGGCAGAAATGTGCCATATATCAATATCCACGTTTTTTATATTTCTATATGTCAGTTGTTCATACATGTATTCTTGTAATGTATTATGTTTCTTCAGAATCTTTTTTATATATCATAATTACCTGACTATATTGCTCGGCCAAAATATTTCTGAACCTGAATTCTCCTTAAATAAAAGAATTTTGGTTTTCATTCAGGG
>Locus_6035
GGATAAAGTGAGTGTATTTAACTACAACTATACTCCATGTACGTACAATAAGGAGATACACGAACAAACAGATAATGTCTTCGATCGGATCTTTCAAACTTGAAGGTTTGGTACCTGCGGTTTTTACACCGATGACAAAAGATGGGGAAGTCGATTACGACAAGTTTGAAATGTATTGTAACCATCTAACAAGCAAAGGAATCACCCAAATATATGTAAATGGAACAACTGGAGAAGGTTTTTCGTTAACTCTTGAAGAAAGAGAAAAGATTGTAGAAAAGTGGATTGAGGTTGGAAAAAAGAGTGGTAAAATAAAGTCAATCGTAGTGCAGGTCGGTGCTTTGAATCTTCACGATACAATAGCAATGGCGGAACATGCTGTGAAAGTCGGGGC
>Locus_6252
GAAATTTCAGAAAAAAATTTTTGCTGACATAATTTATTGATAAAGAAATACATTTTCTGAATAGACATGAGGTTCAAGAATAAGCACTAACTTTCTTTGTAAAAGAAAGCTCTACACGAGTGTCCAAACTTGATTTAACCTTTTAGCCTTTGAAAATATATGAAACATCGCTTTCGATTTTGATTTCAGCTGATTTTGGTCACAATTTGCGACGTTTATTGAAAGAAAAATGAGCCGAAATCAAGCCAGAAAAGATACCAAAATGAGGATTAGGGCATTCCCTATGACTATGGATGAGAAGTATGTAGACAATATTTGGGCATTATTAAAAAATGCTATACAAGAAATACAGAAGAAAAATATTCCCAAGGATCCTGGAGCATTTTTCATGACAAGTCGGCCAGAGAGATCTTACCCAGACAAGGGCTGGTACCGTGATCGCTACGCCACCAATACAAACCAGCATCTACTGCGAGGACCACCCACCACTCACCCATTCTGCTGGATAGATACACAATGGCAACGTGACCCACCTCAGGAATACAACACAGCGAGATTAGGTGGTGCTGAGAGATGGGGACCTGACAAAGTCGGATCAAGAACTGTTCAACATTTCAACAAAGCAGAAGACTCAAAGAGATTCACGAAACCGGAAGTGTACCGAAGACATCCTACCAACCTACCCGGAGATGTTTGGATGGATTATGGTAGACCTACAGAAGGCTATTATGCCCAACGGAATCCAAATTCACAGACATGGTTCGGATCTAGTGTTCCACTTAACAGAACAACGGTTTTACAAGACATACGTCCAAAAACACGTGCCGAGTATGAACAACAGCGCGAAGCACGTGCTGCGGAAATGTTAAAACGGCAAACTCAGTGGCCGGCTTATAGCGAATATACTGACAGAACTCTCCTCAGAACCAGGGTAGATCCACTCATAAACACGTTAACAACAAGGAAAAAGTACTTAGAAGAGGCAGCTCTCTTTGCTTAAATTTCCCGTCAATGTTCGCACCATTTTACCGATTCAGCATTACCTGATGACGTCACAAGTGTTATGTCATAAAAATTTCTCTCACGGAAATTTCGTGCAGATTCTACATTATTTCAAAAACTTCAATGTTATTTTTTAAAACTGTTGAAAATGTACAATTTGTAGTGAGGCAAATTATCGCCCTTTAACGAATAGGTTGGGATGTTTAAAAGTTAATGATATTATTTATAATAATTAATTAGAGACATGTATATTGTTGTCACGTGATGCTGACCTCACAGGCGGATAAATTCTTGATTTTAAAACTAACCGGTGTAATAATTTGTAAGTTGTAGAATCATTCATTATTTTAAGGAGTTAATGCATAGATTTTTATCAAAAGAATTTCAAAAAAATCATTTAGTTTAAGAATCAATATAAATACTTAAACTAATTTCATAATCATAACAAATAAGTCGGTGCAAGGATCTATGCATAGATTATTTAAATATCTTAAATACAAAATAAAAATATATAATTTAAAATGAATTAAATATAAAATATTAATATATATACATTGTATAACTTAAGAGTATTAGATTAATTTATAAGCCAAAATGTGTGTATCTTAAATTGTTATGGTACTCAGAAATAACCAGCA
>Locus_6355
GAAGAAAGCTGAGAGGATTTTGACAAATATGGCAAAATACAACAATAAACCAGTGCCTGATTTTAGTAAACTAAGACAGTATTCTGAGAATGAGATGCAGATGAAGCAGCATCAGATAAAATACAGTTACTGGCATCTTTGTAGCTCATGGAAACTTGCAAAAAACTCTCTTATACTTTTATATGGCTGGTTTGTGTCAAGTGCTGTATACTATGGTATGAATTTCAACACAAAGAACTTAACAGGGAACCTGTATTTAAATATATTTTTTTCTGGTCTGGTGGAAATTCCAGCGTTATTTTTTGTTGTTCTAGTCCATAACAAATTTGGGCGTCGTTTGACAGTCTCTTTATTGATGAATGTAGCTGGTGTGTTCTCATTTGCCATTCTCATCTTAGATTTAGCAGGTGGTTTAGATGAATATCCTAAATTGACCATAGTTTTTGCCATGATTGGTAAGGCAGGAATATCTGGAGGCTGGGCGGCACTTCAAGTTTTCTCAGCAGAAATTTTCCCGACAGTTGTAAGAAACATAGGTGTAGGAGCATGTTCATTTTGTGCTAGAATTGGTGCCATTGTAGCTCCACAAATTGTTTATTTGGGTGCCAAGAATGCAGCTCCCCTACCATTTACAGTATTTGGAATTGTAGCAGTTATAGCTGGTGGCTTGGTTTGGTTGCTACCAGAAACACGAGGTGTACCATTACCTGATGAACTTACTATTACTGTACCACACCCTAGTGAAATCAGTGAACCTGACGGTGAATTGACAGAAAATAATGCTGAAACAATACCACTTAAAACAATAGATGCTGAAGATCAAAACACAGATAATAAAACAGAGGTTGCTTAATCAACAGAGGTAG
>Locus_6530
GTGAGGACGTACGACAAGGTAGAGTTCCTCGCAATGGTTGGTCTCTTTGGAAGCTTCATCAATGGTGCTCAATTTGCAATTCTAGAAAGAGATGAAGTTGCTTCCCTTGATCTGTCGTCGTATAAAACAGTTGTGCCATTACTGGTGTTTGTGATATGTTTATTTTTATTATACTCCACAATGACAGTGGTCATACAGTTGACCAGTGCTACAACAGTCAATCTATCCATACTGTCAGCTGACTTCTACACACTTCTATTTGGTCTGTTCCTCTTTAATTACAAGTTCCATGTGCTGTATTTTGTTTCTTTTGCGGTGATTATTATTGGTCTAGCAATATACTCCACTACTCCAACCAGTCTACAGAGTTCTGGAGAAAATGATACCAGTCCAGAAATACAGGAACAGGAAGTAGAGTATAAAACCAGTCCAGAGC
>Locus_6563
GTTTTCTCGAGACATTATGAAATGATAATATCTTATTTCCACTTTTTACGATATTGCCATTTGCTGACCAAGTAATGTTTGTGTCATTAGGGTTTCCTAGATTAACAGGACACGGCAAGCTGAAATTTGATCCCTCAGTAACACTGAAATCTTTCATTGATTCGACTGTCGGTGGATATAAAACATCTATGTATATAGATTTACTACTCTCTCCTCTCACTTCATTGCCATATGTTGGTTTCATGATGTTCGCCACTGTGCAAGTGTAATTGGAAGACAAATCACGAGATATATTCGATATCATCAATAATTGTGAATTTGTTATGGGAATATCTTCTCGTCGTGTCCATCTGAATGCCGACGCCTTTGGTTTACCCAGTGAGACGTCACAAGTTATATTCAGCATAGAACCTTCAATGATGCTAACGTCTTTCATATTTTGAATTGTTGGTGGATATTCAACAATTAGATGAAAGTCCTCACTATTTATTCCTTTTACTTCGTTGCTGTCTGTCGGTTTCATTATGTTAGAAACAGTGCACGTATATATCATATCATGTTTTCTCGAGACATTATGAAATGATAATATCTTATTTCCACTTTTTACGATATTGCCATTTGCTGACCAAGTAATGTTTGTGTCATTAGGGTTTCCTAGATTAACAGGACACGGCAAGCTGAAATTTGATCCCTCAGTAACACTGAAATCTTTCATTGATTCGACTGTCGGTGGATATAAAACATCTATGTATATAGATTTACTACTCTCTCCTCTCACTTCATTGCCATATGTTGGTTTCATGATGTTCGCCACTGTGCAAGTGTAATTGGAAGACAAATCACGAGATATATTCGATATCATCAATAATTGTGAATTTGTTATGGGAATATCTTCTCGTCGTGTCCATCTGAATGCCGACGCCTTTGGTTTACCCAGTGAGACGTCACAAGTTATATTCAGCATAGAACCTTCAATGATGCTAACGTCTTTCATATTTTGAATTGTTGGTGGATATTCAACAATTAGATGAAAGTCCTCACTATTTATTCCTTTTACTTCGTTGCTGTCTGTCGGTTTCATTATGTTAGAAACAGTGCACGTATATATCATATCA
>Locus_6691
GCTGGCGACTGAACTGGCATCTGAATTAGCACCTGTGTTATTAACATTGGCCTGAGAAAACTCGGTATCCCAGATAGGCGAACCATCACCGTACACTTCCTCTTCTAACATGGTTAGAAACCTTGGAAAATGTGTTAAAACCAGCGTTCTTTTTTCAACAGGCATCCTATCCTTCTCGGCACGAAATTTCTCCAATAGTTGTCTCCTCATTGTCTGGAATACCGACTGTAACAAAGTTCTACCAAATATCAACGTGGTCTCATAACGTGGAAGAGTATCGCAAAATGCCGGAACATGGCAGTAGCATAACCATCTTGTGTAGTTCACTTTATATGTAGCAATATCATCGGTGCCGGAGTGTGTTTGTCGACTAGTCGGTGTTTCTAACTTCCAGTGATTGAGGCAGTGTAGAAACATTTTGGCTAAGTCATACATTGTTTGCCAATCTCTCTGTGCAAGGTGACCAAATTTATACAACACAAAATTCGTCACACCCTTAGCAATACTTGGTTTCTCAAATGGTGGACTCCCTAGTGGGCCTTCTATGGTGGGATTGCTCATGTTGAGAATACACTTCCGCAACAGCTTAAACAGATAAAAATAGACTTGTTTTGTTTCCGCATCTTCTTCCTTATGAACACACATAAATAAATTCTCAACATCCACAACAATCCTTAACAATCTGTTTAACTCTTCTTCAGCTGTTGATTCCAAGTGTGAAACATGTGCATCGAGAGTATGGGTACAGCTCCTACATGGATCTGTAAGGTTTGCCAGTGGTTGGGATACATCCACTCTTGGAGGAGTAGGTGGGGGATTTGGATTCTTCCAACCATTGCACTTACATCCCTCGGTCTTGCAGGACGAATAAACAGCTAGTTTTTCAAGTTTCTTTGTTCGAGGATAGCTCCGTACCAATGCTTTCTTTTGAGCAATTCTTTGTAAATTATTTGGTCTACTCATTTCACCCGTTGTGTTTGCTTGAGTTGGGGTAATCTTTGGGGCCGGTGTCCCATTTTGCAAATTTGGAAGCGACTTTTCTTCGTCAGCCA
>Locus_6941
CACATGCCGGTTTTAAAACTGTCAACAAATTTTGACAGGTTGCATCATTTAGATCCTTTATAAGTACAGGAACCCATATCGAGATTATATACCTTTAGTAACGTAGCGGACCGTTCAGAGAGAATGGCTCAGCGTAAAGGTACAGCAAAGCTAACAGAGCTGTTGTCTATAGAACAACAGATGCAGAAGAAATGGGAAGATGAAAAAGTATTTGAACTTGATGCTCCCAAACCAGGATCAGAGGAAGCTAAGAAAGAGAAGTATATTGTTACATTTCCATATCCATACATGAATGGACGTCTGCATTTGGGACATACCTTTTCTCTATCAAAGTGTGAGATCTGTGTTGGTTACCAGAGGTTGAGAGGAAAAAGATGCTTATTTCCATTTGGATTTCATTGTACTGGAATGCCAATTAAGGCATGTGCTGACAAACTAGCACGAGAGATGGCAGATTATGGCTATCCTCCACAGTTCCCAGTTGTCGAGGAGGAAGTTCAAAAGGTTGAAGAAACTGAAATTGTTATCAAGGATAAAGCCAAAGGAAAGAAGAGTAAAGCACAAGCGAAGTCTGGTGGACAGAAATATCAATGGCAGATAATGTCATCTCTTGGTCTGACAGATGAGGAGATTAGAAAGTTTGCTGACCCTCATCACTGGTTGTACTATTTTCCACCAAATTGTAAAGCTGATCTGATGAGAATTGGTCTCAAGGTTGATTGGCGCCGATCATTTTTCACGACAGATGTAAACCAGTACTATGACTCATTTGTCAGATGGCAGTTCTGGCGTCTGAAAGAAAGGAACAAAATACAATTTGGTAAAAGATATACAATTTACTCCCCAAAGGACGGTCAGCCATGTATGGACCACGATAGGAGTACAGGGGAAGGAGTTGGACCCCAGGAATATACTTTGATAAAGCTAAAGCTCCTGAAACCTTATCCAACCAAACTAAAATCGCTGGAGAAAAAGAATATTTACCTAGTAGCTGCCACTCTACGTCCGGAGACAATGTACGGACAGACAAACTGCTGGATACAACCAGAGATGAGATATGTGGCATGTGAGCAAGCCAATGGGGAGGTATTTATCAGTACACATAGAGCTGCCATTAACATGAGCTACCAGGGTTTTACAAAGAATGATGGTAAAGTGGACATTGTTGCTGAACTGATCGGACAGGATATAATGGGAGTTGCCTTAACAGGACCTTTGACAGTATATGACAAAATCTATACACTGCCCATGCTGAATATCAAAGAAGGAAAAGGAACTGGTGTAGTGACCAGTGTACCATCAGATGCCCCAGATGATTATGCTGCTCTAAGAGATCTTAAGAAAAAGGAGCCATTTAGGAAGAAGTATGGACTGACAGATGAAATGGTTCTTCCTTTTGACCCAGTACCAATCATAGATGTACCAGAGTATGGAGATCTATGTGCTGTGACAGCCTGTGATCAACTGAAGATACAGAGTCAGAATGATAAAGATAAACTACAAGAAGCTAAGGAGAAGGTTTATCTGAAAGGATTTTATGAAGGGGTGATGAAAATTGGAGAGTTCAAAGGTCAAAAGGTTCAGGATGTGAAGAAAAAAGTACAGAAGATTATGTTGGATAAGAATGAGGCAGTAAAGTACATGGAACCAGAGAAACAAGTGATATCACGATCAGGGGATGAGTGTGTTGTAGCTCTCTGTGACCAATGGTACTTGAATTATGGTGAAGCAGAGTGGAAGGCAACTGCTAAGAAAGCTCTACAGAATATAGAGACATACTCTGATGATGTGAAGAAGAATTTTGAAGCCACCCTGGATTGGTTACATGAACATGCTTGCTCCAGATCTTATGGTCTAGGTACTAAGATACCGTGGGATGAGAAATACCTGGTAGAGTCTTTGTCTGATTCTACTATCTATAATGCCTATTATTCTGTAGCACATCTACTACAAGGTGGACAATTTGATGGTCATAAAGTAGGACCTGCTAACATCAGACCAGAACAGATGAAAAACGAAGTATGGGATTATATATTCTACAAGAAGGCCCCATTTCCCAAGACTGACATCCCGAAAGCAACTCTTGATAAGATGAAAGCTGAGTTTGAGTACTGGTACCCAGTAGATCTACGTGTGTCAGGAAAAGATTTGATCCCTAATCATTTAACATACTATATCTACAACCATATTGCCATGTGGCCTGATCAACCAGAGAAATGGCCAAAGTCTATCAGAGCTAATGGACATCTATTGTTGAACTCTGAGAAAATGTCAAAGAATACAGGAAACTTCCTAACACTGTATGATGCTGTTGATAAGTTTTCTGCTGATGGGATGCGTCTGGCATTGGCTGACGCTGGTGATGGTATTGAGGACGCTAACTTTGTAGAGGTAATGGCAGAGGCCGGGCTTCTCCGCTTGTACACGTTGCTAGAGTGGGTGCGTGAAATGATCACCATACGAAGTTCTCTAAGAACAGGGGCATTTACATTCAATGACAGGGTGTTTGAGAGTGAGATAAACTTGAGTATAGAAGTGACACAGAAACACTATGATGAGATGAAGTATAAGGAGGCCCTGAGAACAGGCTTCTTTGAATTCCAGGCAATAAGGGACAAGTATCGTGAGGTAGAGATAGAGGGTATGCATGCAGATCTTGTCTTCAGATATATAGAAATACAGACACTGATGTTGTCACCTATATGTCCTCATATATGTGAACATATTTGGGGTCTACTAGGAAAGTCATCAAGTATAATGCATGCAAGTTGGCCTGTGGTAGGACCGTATGACAAGGTACTGATACAGTCATCCCAGTACCTGATGGACGCTGCACATGACTTTAGAAAGAGGTTAAAGGCTTACACAGCTGTAGGGAAGGGAAAGAAAGTGGTACCACCACCAACAAATGCCACTGTTTATATAGCAAAGACTTATCCCCCTTGGCAAAATACAATTCTAACAACTGTGAGATCTCTGTATGAGGAGAATAAAGGATTTCCAGATAACAAACAAATTGCCACTGCATTAGCAAAGAAACCAGAGCTCAAAAAATACATGAAGAAATCTATGCCATTTGTAATGGTTGCCAAGGAGAACTTTGAGAAGCATGGTATAGCTGCCTTAAACTTGACCTCTGAATTTGATGAGCAAGAGGTCATGAACACAAGCTTAAATTATCTGACAAACACTCTAGAGATGGAAGGGATAGATATACAGTTCTCTGAGGAAGCTGATGGAGACAAGGTGAAGGACGATTGTTGCCCAGGGAAACCATTCATTACATTTAGAACTGAGCCTTCAGTTACAGTAAGGTTTGTCAATCCTCAGCCAAGCAGTGGATTGTTTGAAGTGAAGCTGCCTGTATTCCAGGGAGATTCTATAGAAAAGGTCAAGGCTAGGCTATTGAAAACAGATAGGTCAAAAATGAAAGATGTGGCAACAATAAAAATTCTGAGACATGAGTCAGCAAATATGATGAGGAAAATACCCGACTTTGGTAATGCTGAGAAAGGGAAAGTACTTTTAGGAGATGGAGTTACCTTCTCTTGGAACAGTCCAGCAGACGAAGAAGTTGTTGTCCAGCAGAATGGTTCTAAAGTTGCAATAAAAGAACTGATTTATCTTGTACCAGTCTCATGAAAATTACTGAAATAAACATGACATTGATAGTTTCACATTAGCAGCTTGCCCAGCCCAACGTGTAAGATCATATCAAGTACTTAAAAGTTTTGTGATGAACAGACAATTGGATTTTTATAAATAAGAAATATATAAAGTTAAATTCTCTAGTTTATATATATGTAGTAAATTAAACAACTTCTTTATCACAATATTATACCAATATAAACCTATTTAGATGTTAACATTAAAGTGAAAATATTTCCTAAGTATTTACCTTTGAATTATTATGCAGTAGCAATAGTGATTATTATTATTATTATATTTTGTTATTATCTACATTTGTCATTTCATCCTTTCCAGTCGGCAAGTGTTATTACAACGGTAAGACCTACAATCAAGGTCAAACATGGGATGACGGTTGTGCTTACGAGTGCACGTGCGATGACGCCACACAAGGACGTTACAGTTGTTACAACAAATGCCCACTGTATTACAACCTTCCACCACAATGTACCCTGGTAAGGAAGGGTGGTTGTTGTTTGGAGCCGGTATGTGACTTCAAGGGAACACATCTTACCACGAACGGACAGACAGTTGGCAAATACAACGGAGTCAATGTATGTATGTACAAGAACCAACCTTACTACCAGGGACAAACATGGCAAGATGGCTGCGACAAGAGTTGCTATTGTCAAGATGGTTCAGTCGGTCTCTGGACTTGCCAATCTGTGTGCGGACATTACGATAACTTACCATCACAGTGTCGTCTGGAGAAGGCTGCTGGTAAATGTTGCGAAGAACCAGTCTGCACATTTAATAAACAATTCGGACAATTCACTGGAGCCGGAACACAGTCTGGAAAAGGATCTGGTGCTACAAGTTATACAACACCACCACCATGTATAGACAAAGATGCTAACTGTGTCAGATACCCCAAAGGCACGTGCTCTGACCCACAGTACGTAGGCTGGGCACGAGATAACTGTGCAAAATTCTGCGGAATTTGCTTAACGAATGCTGTTCCAACCCCAGGACCCAATGATTACTGTGTATACAATGGTAACTCATACAGACAAGGACAAAGATGGGACGATGGCTGCGATCTGGAGTGTGTTTGTGAAAACGCTCAATATGGCTTCTACAGATGCCAAAAGAAATGTGCTGATGTGGTCAACCTCCCACTTGGATGCAAACAAGTTAAAACACAAGGCGCCTGCTGTCCGAAAATCGAATGCTCAGGCACCTCAGGTTCCTTCACTGGGTCTCAAACCGTCCCTGGAACCATTGGTGGTTATCCAGTACCTTCACCAATGATGACACCGGCCCCAGGACAGACTCTTGCACCAGGAATGGTCCCAACAGCTCAGCCTGGTGTTATCACAGGAGCTCTCAATGGCTGTCTCTACAAGGGTACACTGTATTCAGCCGGAAGGAGATGGGACGATGGATGCGATTACACATGTGTATGCAATGACGCCTCTACCGGACAATACAAATGCACACCCAAGTGCCCATCATTTAACAACTTACCTGCAACGTGCCACATGCAAGACAATCCAAATGATCCTTGCTGTCAACAACCAGTGTGTACACCGGGTACCGGAACCGGAACTAGTGGTTCCGGAGTGGTTCCCATCCCAACATACGGAAAAGGATTCACTGGATACGGTCGACCAGTCATGCCTTCCATTGGAACTGGAACAGGCGGAATGAACCCAACACCTATGCCAGGTCAACCAGGTGTAACTATTACCGGAACCGGAAGGGGATGTGCTTACAACGGCAAGATATACGGACAAGGTCAGACCTGGGACCAAGGTTGTGCCTACCGCTGTGAATGTATTGATGCCAATGCTGGTCAATATAGGTGCACTGAAAGATGTACAGCTTACACGAATATCCCATCACAATGCAGACTTATAACTGATCCCAACGATGCTTGTTGTAAAACAATAAATTGCGACTTTAGCAAACCAGCCACCACCATTGCACCATTGTTTGCCCAGACGACACCCGTTGCCGGAGCAGCTTTCTGCAAGTACCAGGGTTATTACCATCGACAAGGTGAGGTATGGAATGATGGATGTGGTCTTACATGCAGATGTGAAGACGCCGCCAACCATTATTATCAGTGTACAGACAGATGTCCAAAATATGACAATGTACCATCAACATGTACCTTTGTTGCTGATCCCAAGGACCCAAGTTGCTGTAGAGTACCTCAATGTCAGGGAACCGGCTCCGGAGTTCAGGGCTTCACCGGTTCATTCGTTGGATATGGACGTCCACCAAGCTTCAGCCCAACAAGTCTGGCCAAGACTGGATACGGAAGTGCTTGTCTGTACAAGGGACAAATCTACAAACAAGGAGTCACATGGCAAGATGGATGTGATTATGAATGTGAATGTACCGATGCTTCCAAGGGAATGTACAAATGTACAGAAAGATGCCAGAGGATTGCCTCCGTACCAAATGGATGTCAGTTCGCCCAGGATCCAAATGACGCTTGTTGCCAGGTATTAAAATGTGACCCCACCTCATCTCTCGGGACATGCACGGATAAACTAGCCAACTGTGCCGGATATGGAACGTACATTTGCGGTCAGAACTACCAAGACTGGGCCGCCCAGAACTGTGCCAAATATTGCGGTATTTGCGGAGGAGGTACCAACCCACTGACCGGTGGTGGTGGTATTGCTACAGGCGTATGCAAGGACGCCATACCAAACTGTGACCAGTACGGAACTAGTGTATGCGCAGATCCTCAATATAGCGGTTGGGTTAGCTCTAACTGCCGTAAATTCTGTAACAAATGTGTAACTACTGGAACAGGCACTGGAACTGGAACTGGAGGTACTATGACCGGCACTGGCACAGGAACTGGCACAGGAACCGGAACTGGCACTGGAGGAACTGGTACTGGCACCGGCACTGGCATGACAGGCACTGGAACCAGCGGATCTTGTGTTGATGTACTAACAAACTGTGCCGAATACACCCAGGCAGCGTGTATGAACCCCTATGTAGACTGGGCCAAGAAGAACTGTGCAAGATTCTGCGGTTACTGTGGTATGACGGGAACTGGTACTGGCACCGGAACTGGAACTGGTGGAAGCGGAACAGGAACCGGAACGGGTGG
>Locus_7105
TTTGGCACATGGCAAATAGTCAGAACAATCCTCCAATAAAAATCAAATATATTATTTAAAATTTTCTTCAATGAGGGCAAAGAATAACTCCCATAGTAAAAATGTCTGGTGACTGAAACATCAATCCAGACTTGACTCCAATATCACTATTACTAGAGGCACCATTTTCTGACGGCTGTGAAGTTTGGGGATTTGAAGGTTGTAGGGTACAATTTTGTGAACATGAGTCTAAAGAAGCATTTTCAGTAATGCCACTCTTTTCTGAACACATGGAGTCTGACAAGTTCACATAAATATCTTTGTTTTGAACAACAGTTTGTGATAATGGAATGTTAGTTATTGCTGAATCTTGAAAAACTGGCATCAAGTTGTTTGACACTGGACTGTTACATGTATGTTGCATAGAACTTTCTTCTTTTTCTTCATTTTCGTGAATGATTTTCTTGTCCTTCATATAACAAAGATAGTTCATCCAGATGAAAGACGCTGTTGGCATATAAAGGCAGGTTTTATATTTCATTGGAATCAAGGCAAAATTCACAGTCTGTACAAATGGCCAGTAACAAAGTCCAGTAGTCCAAGTTGGATAAAATTTCTGTTTCCATTCTTCTGTAAGATCTTTTTTGCCTTCTAATATATTTGTTGTGATATAAAATGTAGAGATGATACAAGGTGCGAAAAAACAAGCATCAGAGAGCACTTTTTTCATGACAGATAACAAAGCTTTGCCTGGTATAGCCTTATCTATAAATCGGATCCAAACAAACATTATGGGTGAAGTGACGAAGGTGCAAGTGGCAGCAATTCTTGCAGTTTTACCACGGTCATATGTTTCTCTTGTGCGCCCTTTAAATAACACCTGTTCATTGAAGTCTGCAGCCACGTTGATACAAAAATATGCACTCATAGTTTTGATCACAGGGTATTTGGCAATGAGTTTTGAAATCATATTTCTAATTTTGAGCCGTTTGAAACTAATGAAAGGAATATTTTTTGCAAGGGTGTCCCTGTGAATCTTCCAGAATCAAATTAAATAGCTGCAGATATTTTCCTCTGAAATAGTAGGCAAAAGCTTTAGATGATGCTCACATTCAATATCCACTCGTATTTTGCACAAGCATTGAAAATATTTTACTGAATATGTTTTTTAACTGCAGACTATGCTTTTAAAACCATCTTATAACCTAAGAATGCATGTGCAATTTTATTGAATTTGTATGTCATATAAGTACTGTATTCTTTTTATTTGTTTAAAATCATAACATCAATTACGTCACGTGATACGCTTGTATTATAATATATATACACATCATTTCAAAATCTGCTTGAACACAATGTTAAAGGCAGTTACAAACAATATTTGACCAGGCCAGCCTG
>Locus_7136
GTCTCCCTCTAACATGGAAGGTCCTATTGCATTTGTAGCACCTGAATTGTCAGAAGAAACATTAATGGATGATAACCATAATGCAACTTTGGCCAAGTTGAACTTTGCCCTTGATTTGGTTGAATGCATCCTGGAGGTTTCTAAATCAAGAGGAGCACCTCTTAACTCTTTTTCCGAAAGTGTGAATTGTAACAAGGGAGAGAATCTGCCGGAACAAGTGCCAAAATTTACCGAGTCTCAGCGACGACTTGAACAACTTATACTCCATGTACGAGCTCTTCATTTATTGTCGTCTGCTTTACAGTTAGCGAGGGATGAAATAAAAGCGGGAAAATTGACCATTTCAAACTCTGTCAAAACTGTTGTGAAACAAATGAATGAGCATTATCACATATGTGTACGAGTCAGTCGTGAGCTACAACAACGACTAGGAAGTTCCGTACAGACAGCATTGAGTCCACAGATCGTCATAGCAACCGCAGATAAACTAATATATAATTATGCTATTGAAATATGTCAAACGGCAGCATTAGACGAGTTGTTTGGAAATCCTCACGAGTGTTTCCGTAGATACCAGACAGCACAAATATTGTTACACAGTCTAGCCCAGCAGTCACGAAACACCAGAGATAAAGAATCATTGAACAAATATAAAGCTGCAGTTGAAAGGAGACTAGCAAATTTACAAGGTAATGCATATTACCAACAAACATTTGCTGCCAGCTGATTGTGATTTTAAACCCTACACATTCATCAATACACACATCTGTAATATATATTACACAGCATATATCTAGTACACACAGCACATATACATATGTGAGTCATGAGTGATCCTGAAAACATGTAAATAGTGAAGTATTAAAGTATTATTAAAGTGGCAAAATATAGTTCCAGAAAAAAAAATGCAAAAGGAAAGACGGAAAGATAAGATAAAAAAGTACAATTTCATGGGGTATGGTATAAATAAGGGCATGTCATGTATTAGTGAACATTACATGGCATGTATTGGCGGACACCACATGACATGTACACCACATTGCATGTCTTGGTGAGTTTTTCATTCCATACTTCAGTTAACATGGCATGAGTGACATGCATCAATGCATATGAACTTATTGGGGTATGATTTATACAGGTCCAAAATTTCACCACTGAAAATCTGAAATCAAGAAGTAAAGTAGACATATTGAATGGTGTGTCATGATGCCACTATACAAGAAAGGAAAAAA
>Locus_7254
GTGTGGGTGGAGGTGACGGCTTGAAAGTTCTCACTTCAATATTGGCAGCAGTGGTGTTAATAGCCCCTAATTCCTCTTTTACTTCATGTTTGCGGGCTCGTCTAAGCCCAGCAGGTTGCCTGTAAAATGGGGCCTTATTGTCATCTGAATATGGATCTAAAGAATGGGGCTCATCTTCCTCAAGGTTGTACACTTTTTGCAGCAATGTGGCTTCTTTTTTGGTCCATTTTTTCTTTGGTGTCTTTACTTCTTCTTCTGATTCAGCTTCATTATCACTCATATCTTCCCTGACAAGATCAGTGTGCTCAGGTGTGCCATACCATTTCTTTAACAGGTTTTCCAACTTTTCCCTATCCTGTGCACCTGCTGGAGTTTTCTCATAAACAATCCAATTGGCTGTGTTAGAACTAATAATAGACATAAGATATGCATCCCAATCATTCCCTCGCTTTTCAGTTTCTTCAGTTACATCTTCCTGAAGAGTGCTAGCTTTTCTTGTAGATTTCATTTCGACTATTGGCTCTTTCTCACTGACTGCAGTTGTCAATGCAGTTTCTGTTTTAACAGTGGCTGATTTTTTCTCAGGTTTAGTTTCTGTTAAGAACACACCTTCTCTTTCTATTTCATCACCTTCTTCCCTTTCTTCAATCTGTTCTTCTACTCTTTCAAGCATGATTTGCCTTTCTTGTATTCTTTTTTGGATTTCCCTTAATTCCTCACGTTTCAG
>Locus_7446
GTCCTCTTGCGATCTGCTTATACACATCTTAGTCATTCTTTGATTACAATAGACTGATATAATGTTCTCTTTTCTACTATCAGCTTTTATAACCTCTCCTATCAGCTCACCATCACATGTAAACTGTAAAACATTATTGGAGGAATATCCAGATACCAGCACACTACCTGCTTCAGTGAGATAACAACAGTTAGCCCCCTTTAATTGTTCATCATTAAATGATGTAATAACCTGACCATTGTTGTCCAGTACTATCAGTCCATTATTGTAGTCAGCAACATAAATCCTTGTAGCATCCTTACTGACAGCTAGACTGTTTATGCCAGAGAACAGTTTCTGTCCTGACTGGTCTGTACTAAACTGTTTAAGTTTCCTGCCAGACATTGTGTA
>Locus_7454
GTCAAATCATTTAGACATAATGTAGCAATAGGAGAGGATTTATATCAATGAAAAAAAATATTATGTAGAAATTGATATTTTTCCAGGAGTTCAATGTAGAAGATTCTTAAAGCTTTCAGTTATCTTAATAAAAGAGTACATCAATGTTTAAATTTAAAATAACTGTGAAAGAAATAGAGACAATTTTATCGATTTTACAATGTAAACAGATCAACTAAAAAACTTAGTTGGGAAAAAGACAAAATGGCTACAGGTGGACAAATTGATACAGATATTCTTTCGGATGAAATATTTGATGTATTATGTTCAATGTGTAAAAATAAAGGGAAAAACACTGAAGGTGAAAAATACTGTGTAGACTGTAAGGATTATTTCTGTATAACTTGTGTTCAAGTACATGGTCAAGTGCCTCTGTGTGCTGGTCACAAGGTGTTGGATAAATCTCAAGTTAAGTCAGGAACCAGTAAAGCTATGCCGAGGGCACCAGCAGAGAGATGTGACAGACACAGTCATAAACACATTGATATGTACTGTCAGAACCATGATAATGTTGGCTGTTCTACATGTATGGCAGTTGATCATAGATTATGCAAGGATACATTCTACATACCAGAATTTATCCAAAACAATACTTGCCAAGTTGCATCCAGAGAAATTCAAACAAGACTCAAGGAAATAGCCAAGACCCTTGCTAAACAAGCTGATAGATTTAAACAGGATAAACAAAGGCTGTTAAAGAGGAAAGCAGAACTACTGGCTGATATCAGAAAATTCCGTCAAGAAATCAATGACCAACTTGACAAGCTGGAGAAAAGTTCTATTGATGAGATAGAAAGTAAAGTCAAATGTCTTGAGGACAAAATAGAAGATGGTCTCAAACAGCTACAAGCAAACAAGTCCAGGATTACATCAGCTAATGATAAATTAGCATCTACAAACACAAATCATTCTGAAGTGTTTGTTTATGTGAAGATGGGAGAAGATGCTGCAAATGTTGCCAACAAATATATGGAGCATGCCAAAATAAAAAGTACAGTAGAAGACATAGAGTTTCAACCTGACAGAACAATTCTTACACAGTTAGAACAAAAGAAGACCATAGGCACACTATCAGAGAAACCTACAAAGACTGCTGACAATTTATTTCAGATTAAAGGAAATCAATCATATAATGTAAAAGTTAAGTCAGATAAAAATAATTGTGATATCATCAGTGCCTGCTGTATGGAAGATGGTACAATAATTCTAGCTGATTACAGCAACATGAAGCTTAAACGGTTACACAGTTATAACTATACAGTCACAGACTATTGTGATCTACCTGGAGAGCCA
>Locus_7771
TAGATAAGGGTTTTCTAGTTGTCCTGTAAAAGTTACTTATTGACACATCGTATTAGTTTGCGTTTAAATACTTCTTATCTCGCGTTGGTTTATCCAGATTTTAAAGTCCTTTATGTGCATAAATGTATAAAATATGTGATATTTAAAACAATGAAAACATTATCGCTGCATTTCACATGTATGTTCCTATTTTTCTACGGACGTCTCGTGCTTGTGGATACGGAAAACAACAACGAGACGAATGTGATAGATTTACGACTCCCCTATGTCAGAGTTCCTGAAACAAAAACTTACTATGTTTGTCAGCAATTTGAGGTCAAAGATGACAAGCCATATCACGTGATTAGATTTGAGCCAATCATAAACAATACTGAGATCATTCATCACATGCTTGTATTCGGATGTGAATTCGAAATGGATGACAAGGGGCCTCACCCATGTGACTCGTTAGACTACAGGTGTCACACATGGCTCGGTAAGTGGGATGTTGGAATGGATGATCTTATAATGCCAGATAATGGGGGTGTCAGAATAGGAAAAGGTTCATTCAAGTATCTATTACTGCAGATACACTGGAATAATGAGATTGGTTCGAAAGGTGAAACAGACAGTTCTGGGATGCGGTTGCATGTTACTTCTCATTTACGTGCAAACGACATCGGAAATGTTCAAATTGGTCAAAACGACATTAACATCCCCGGGGAAACTGATCACGTTCTTATATCCGGAATATGTCCCGGTAGATGTACGGGTCTTATGCTACCATCACCAATCTATATTACAAACGTATATTTGCATATGCATGGACTAGGTGTAAAAGCGACATTGGACATCCATAGAGACAGAGAAATAACTGAGACTATAGCAACAGATGACTACTATAATTATACAAATCCTATCTGGCACAATATGTCACCACCTGTGAAAGTTTATCCGGGAGAGCCTATAGAAATAAAATGTTGGTTTGACAGCAAGAATGGTTTGAGATTCAGACAAAATACAACAAATTATGGTCAAGGAACAAGGGCAGA
>Locus_7854
TATGTCAAACGTAACATAGATATTAACAGATAAAATTACTTATATCAACGCCACGGTAAACACCGTTCGTCATCTTACGATTTACTGTTGACGGCGACACTTGCCGGTAGTAGTCTGAGACGCTTTGACTTTCCCATTGAGTCTGCATTTTTGTCGTGTTCAATTTGTAAAATGTGTTTGCTGCAATTTCGTCAACATTTCGAACAAAAATGACACCACTCATGACGTCAAATCCATCTAAGATGAGAGCACTTGTATTTGTCGAAAGTGTGTGGTAGTTCTTCCAGCTGGTTCCGTGGTCTGTTGACTGACCGCAATAAAACTGTTGGTTCCTATGTTTATAACAGCCATATACAATGTTGTTCTGAGAAACAAAACTACAGGTTTGTCCCATATTGTGGTTGTTAAAATGGCGATTTATGTATCTGTGAAGGGCGAGATATTTTGGTGACGTATGTGGATCTTGACCAGTGTATTCCATCAGACCCCAACTACCATATTTGGAATAAGAACTAGCAGACGAGAAATAGTTGAATAAACCTCCCGGATGTTTGTTATACTGGTCGGACACCACAACATCATACCAAGCTTCAAGAACATCTAGAGTGGCGTCCCCTGCCAGATCGTGTCTGTTGAAAGCTATAGCATGGTCAGTGGCGTTGTTATTTCGTGAACTCTCTAAGCCAGGCCCTCCTTCGTACATCAATAACTTTAGATTGTTTGCCTTTGACATGTTCATGTAGTAGTGGAAATCATCAATACTTTTTGGTAGATCTTTTTTACAAAGATCTCGGATGTCTGCCATAGTCAACTGCGTAATATCGTGTTTAGACTGACTAGTGACATGATCACAGCCAAAATAACCAGTTACAGCAAGACCCTTAAAATTACTAGCTCTGGCCCCTAAATCCGCCATAGCTTGTCTCGTAAAGTCATGGTACCCAGTCTGCCACGCCCAAACTGGTATCACCTTCTGAGAATCGCTTCCATATACAGATTTCCATAGATTAGCAATCTCGGTTGAACGTTTATTGTAGTATTTAAATCCAGCTTTCCAATTCGCTGTATCTAGACCGAGGCTCATTCCTTGCTCTTGGCTATATTTAGTTTGCCGGAATATGCCGTTCCATACTTCATTTGAATATTCGATATAAACCTTGACATCTGGTCTTAGGGTAGTTTTTGACATGTTTGCAAATTGTTTGATAAAGTCGTCATCGGCGGCATGTGGTTGATTGAACCATGGGTCAGACCCAACGATATTTGTGAGATGTATCAAGTATTCTATGGCACAACCAGCGGAACCGGTTTGTGTGTGGAACTCTTGAATTCTTCTTGTCTTCCACGTTGTAGGTTCCGGCGTGTGTCCATTTGTATGTAACATATCCATAAACCTTAGCTCTGAGTAACGTTTAATGCTGTTCAAAAATGGCGGGTAAAAGGGGAACAACTCATGGAGATCTTCAAATCCAGGCAATATCAACCGGATGTTATGTATAGGATTTGCGCTATTTGTTCTCATTATTTTTATAACGATACCGCCACTGCTTTCATGAAACTCAACAACCATCCTTCCTTTGCCGTTATAATGGATAACCGGTCTGACGAGACTAAATGCTATCTCTCCATCTCCGTCATACAGTAGTGTAAAGTTCCCCTGCGGACCGTGTATTCCTGCGCTTGCTCGAAGAACTAATTTGCCAACTAACATATCATTCGGTAGACTGGCCGGATATCCGTCATCACGCCACGTGATAGTGTCATGCTCGTGCGTGTCCCATTGATGCGTGGTGTGATGTTCTGTAATCCATTCTTGAGACTGTTTTGCAACGTCAACAAATTTCAGTTCCGGTGACCAGTATGAAAGACCTCCAAGATTCATTCCAACGGAAATGTTTCTATTCATCATCATGGTTTTATCAAATGTGTCACATGTAATTCCTTTATAACCCTCCCAACATTCACATTGTCCATTCCAGCACGTGCCGTATTTACACGTATGTGCACATCCACATACACCAGGTCCAATACACTGTACGTCATTCGGACAATTACAATCCCAGACACATCTATGTTGAGTCTTAGACCACATCCAGCCCCGGTCACATTTGCATGTATTATCTTGCATGCATATTCCGTGACCATGACAACCGCAGTCTACACTACAATCTACACCATTGTATCCTTCATAACAATTACACAGACCACTACGTGTATTACATATCCCGTTCCAGTTACAATGTGGACACTTGGCATCTAGCAGGAAACTGTCACATACACTTATTACAGCCAGCAAAATCACGATGTTCATGTTTATTTTGACGGCTAACTTAGCAGCGTTTAACCATTTCGCTTGCTG
>Locus_8181
ATTTTTATTGCGCTGGTTGTTTTGATAAACGCTAGTAAAGAAAATGTAAAGGACAATAAGTTATGTGGACCACGAATTACATGGCAGTTGAACTACACAGGTAAAAATACAAACACGATTTAAAAAGGTTTTGTTTATGTTTGTGTATATGCTGCGATGGAAAATAGTTCGTGTTTGTTGAGTGATACACTTGACTGTATAGGGTACAGTGAAGACATTATTAGCATAAGAAGAAAATACTGGCAGGATTTTATGCGTGTATTTAATACACAACAAAAGGAATTAACTGTTGTAGTCGCAGGAAGTAAGGCCGAAGGAATTACATCTCTTTATGAAAGTGACACCGATCAAATGCTCCTGTTTAATGATGCAAAATGTGCAGATGACATACAGCACTTTTCTCCTGTATCAGGTTTGACAACCTTACATGCTGATACACGGGAAACGCTACCAGGTTATACCAGGCTAAAGATGATAAGTTGCCTTGGAGAAGATTCAAAAAGATATCTCCAAGAAAGTTCATTTGAGTCGGGGTCGAACAAGTTCATATCAAGTTCTTTATTCGCATCCAGCATCATGCGGGAAACAAGGACTACAGATTATTGTAATGATATAATTCAAAGTGGTGAGCTATCGGGTCCAGCAGTTTCCAGAAAGGTTATGCAGCATTTGTTATATGACCAGGTTGTAGCATTTCCATGTTATTGTCCAAAGATACTTCAAACATGGAAAAGAAGAAGACGTCTATATAGTTGGCCACCAGTAGACGTACGAGAAGCTGCAGCTTCTATGCTAGCACAAGTGGTCCCTGTAGGGTGCAAGCTGAGTGATGACCAATGGCGGGAATGGAG
>Locus_8350
GGACTTTTCAACAGATTGTTGGCTTGAAAATCACCTTCATCGCTTTGGTTTGCCTTCAAATAATCCTCTCAGTATTACAACTAATGTGTCAAGAAATTCTCCACTTTACGAAGAAAATGATGACAGCGTCACTGGGAGTAGTGAATCTGCTAGTAGCTTAATAGATTTTTTTGACCTTGACATCCAAAATGACTTTGATTTTACAGAGTCACGGCCTAGACTAGCATTAGAACAATTGTTTATCCCACTCGGGGAAAGCGATGTTGATGAACCTTTTGACGGTTGTGAAATTATTGAACCTCCCCCATACAGTGAATTTGATCCACCTCCAACTTACGAAGAGGCTGTACAGCATTCTGAAAGACGTAGCACAGGC
>Locus_8397
GGGGTCAATGGTGATTTTAATGAAGATGAAGAAGATGATGATGACTTTTTATGATGATGATGATGATGAACGGACAGTGATAATGACGATGTACTGATAATGATGACGATGGACTGATTATGATGATGATGAATTTTATTATATATAGAGAAAACAAAGAATTTTATTAAAACAGTTTTAACATTATTCTTGCACTTTTTTGACATTGCCCAGTAATAATATTCTATGTGGGGTGTTTAAACGTCTTATTTTCTTAAAGTGAGCAATATCCTTGGATAATTGTTATATCGTTGCGTTGTCGATGTATTACTTGTATGAGTTTCGTTGTCGATATAGGTGAAAGATACATTTTGTTATTTTTTTATCTATTTTCAGTATACAAAACATATAACATAAACATTCCTCCCTCGATTGTGCTACAACTTGTTCCCAACTTATTAACCAACAAATATTTCTCCGTTATTTGATGCTTCAGATGTACAATTCCAGTTGCAGAAGTCTTTATCACAGCATGAACGACAGAGGGGCATTGACCTTTTGTGGTACGATAATGCACTACACACTTTGTGGACACAGCCTTGTTTGTAGTGGAAATCATCTCCCCATTGGAATTTTTCTATCAAACAAACCTGGTCACGTGAGCACAACGTGACAGAATCACAATGTACAGGGTCACCAGAATGATGACAATCTAAACACATAGGTCCACGATGTTCGCGTGTTGGAAAATCGTTATTGCCACATCCTATGTTATTGCACATATGTCCATTGCAGCATTGTACACATACTGAACTAGAATTACTTGTCTGAAGCATGTTACACCTCTGTTCTTCCATGCAACCAGAGCGAAATAATTTCCCATGTCTGACAATGTGTGACTCTAGAAAACATTTCTCTCCATATCTGCAGTGGACCAGAGAATCACAGTACTGCGGACTGGACATGTCATCACACTCAAAACACACACTGCCTTCACCTAAAATTGGACCATTGTACTGTATGCCGTATCCATTGCTACAGTTTCCGGTTGCCTTATCACATGTTCCATCCAGACAACTATCATTGCACTGTAGTTCACACTTGTGACCATACCATCCAGGCTGACATTCATTTAGACATGTACCATCGCTTCGATTACAGACTCTATCAAAACAATGTTCACTACACTGTTTATCACACATTTTCCCGTACCAACCATCTATGCATCCAATATCACATATGCCGTTTTCATCACACGTGCCGTTTACACATTTAGTATTGCATACACGTGTACACATATCATCATAATATTGACCAATTAGACATCCTCCAATGCAGGATCCAGTCAGTTGATAGCAAGTCCCGTTTAAACAATTTGTTGAGCAACTGTATTGGCACTGTGTTCCCCAATATGCATTGTTTTTACAACCATGAAGACAAGTTCCGTTTATTTGATCACACATTGCAACACTGACATCTGTTGGTGCATTGCAGTTAGCATTACAAGAATGAGAACATTTCTCTCCCCAGTGGGTAATAGTACAGCCGTTCGTACAACTACAGGATTGGTTACATTGTTGATGTGCGCATCCATCTTGGCACTGTATTTGACATTTAGGCCCGCAGTAACTTGGATACTTACAGTCGGAACACTCTCCTGTAGATCTGTCACAGTGGTTATTACAGGTTGGGCTGCATCTGTTTCCACACATAAAGCCATATCGACCAGTCTTACAGCCGTGGTTACAATACCCGTCACTTTCACGACAAGCTGCAATCGAACTTGATCTGTTCATTAAACACCAATAGTTATATATTTTGCAGAAAACAAGCGTGTTTCATCGGGGTTTTTTTTTTACTTTATAAGTGCAAACACAATTCAGGACAATGGATTGATAATAAAAAGAACTTATGTTTCATATCCGTTGCGTGAGAAAGAAACGGAATCCTACATGTATCAATATTGCCTAATAGCTGTCTGATGTATCATAATCTGCAAGACGATGTATTAATAGATTTGCTTTAATTTTAAACGTCCTGTGATATATATTAATAGAGTCATATACTCCCTAAGGTAACCTTCTTCCTCACCTAGTATGTTTTGCTGACCTTAACATGCATTGAAAGATATGAATATATCATAATGTATATATTTACGAGTATAATGTAATCTACTTGGAACATTTTGTTTTTGTTATAGTGTAGTTAACTGCCCTGA
>Locus_8558
GTCTGTTTTCATGACGTAATTTGCTTTCTTGCAATAATCATCGCTCCATTGCAATAATGTAATTGTTTTGTAAGTTAAATTTGCATATGTATCGTTAAAATCAAATTGAATTATATCACGGTACTGCTTACTCTCTTCAAGAAGATTAGCGTTTTCAACGGAATCATTTCTATTTCCAAACACAAATACCACTTTCATTTTTGAATCCGGTTTATTGCATTGTCCACACCAAGTGTTTCTTATAGCGTTTCGAGAATCCTTCCTTGAAAATGTCGAAGCAATCATGAATAAAAGTTCGACTTCACCGTCACATAATGAAGGCTCGTTTATAATCTTGTTAAAATTCTTTTCAAAACATCCCGTACATACATCCGGGCGACTTGTTGCATCAGAATCAGCATTATCATTGAAATTAAAGCCCTGGTTATTTGAAGGAATAATAAATCCATTATAAGTTAATCCTAGATTTTTCAATCTATTTCTTATTCGTTGAAAGGCTCGCAAATTTCTCTCTGTTGTAGGCTGGTTAGCATTATTGATGCTTACCGTTTGGTACCTATGTTCGGATTTATGCGGTCTTTTTCGTTGTAGAGCAGACGAACTTTTATAGTCACTCGATATTTCATCCTTAAGTCTGTGGATTTCGCGTAACACTTGCTGGGTCTCAACTTTGCTATTCTTCAAAGTAGTGAACCTATTTTCTGTATTGTTTAACATAGAGTCGGTATGAACATTACCTTTAGTTGTTAGTTTTGCATCGCCATCTAATCCCGTACTTGATAATTTGCGGGTATTGTTTATACTTTGATTATCTGTCGTTTGTTTATGTAAAACCCTGCCTTTGATTGTCAAAATTTCACTAGAATTTCCCGTTGTATGCTCACCAACACTTAATTCATTTCTTTGTCCTTCTATTGAACTCTTACCATTTTCATATTCAATTCTTTGCCGTATGTCTATTGTTGGTCGGGAAACAAAAGTTATGTTTTTGCCGGCGTTCTTTTCTTCTGGTAATGATTCAAGAACGCTAACTTTTGTGTAATTTATTCTGCCAGCTTCACTATTCATTCGAGCCAAATCTTTAGTTTTGTATCTCGTTATAAGTTTACCGGAAGTGCCTCTTGTAGATTCTTTTAATAAATGTTCTCCAAATCTGATGTTTGGCAAATGTATTTCGGAAATTCTAACTTTTGATATTTCACTTGATATTTTGTAAATATTTTCTGATATATTCCAATTGTATGATATTAGAATTAATACGAAACTAAATATTGCGATAGTAAGGAAGAAAACCTTAGTTCGTTTTAAAGTTGGTGACATGTTCAGATAAAAATTAAACGTCATTTTTGAAGATATATTTCGTGCTTCTTAAAATCATCGCTTTGACCTGAGCACGTCTGGTGCATTTTTGGATAATATGCTGATAAAGAATTTTATCTGCTCACAAGTCTGATCCAAGCGATTCCATTGGTTAGTCATAATATCACGTGATTAGTTTATTGTGTAAACAAAACACTTTGTTACGGTTGTTGCTTTAGCTCGATTTATTCAGTTTTAACTGCTGATAAAGCTAAATAATGTTTATAGTTGCTGAGCTACAATTATGTAATCTTTCACAGTTCAAGTTTAAACACTATTGCAATATCTGTCAATATAAAGCCGGCGTTGAAAAAATACCCGTTAATCAGAATTTCAGATAACATCTTACTTTTTTTAAAGTTATAACGTCTTTGCTAAACATTTGTTTGTCTGTTAATCATTTTTGAAAAAAGTCTAAGATTTTAAAACAAATGACAAGATGTTTTTCAGGCATTCATTTTTGTAATAAGAATTTCAAGTTTCTAAAGTCAAATTAAAACGAGAACCGACATCACCCGTAGACCAAATGTACGTTTCCTTGTCAATCACATTTGTGTTAAGCTTTTTTTCATCAAATGTATGGGTTTTTTTTTTAAACACTTTAAGATTTTTTCATCTTTATTTTGCCTCTATGTTACAAATGAGCTGCGTCACGACAAAATGCAGTCTGATCAGGATCCATGCTGTTCGCTATCAGTTTCTCT
>Locus_8720
GGGAGGAGTATATTCTCTGTTGGTCGCCTTTGAGGTGGTTCTCTGCTTTTTTGTGCTTGTCAATCTGTTAGGAAATATTGATGGCAAAACAAGTTTTCTTCCAGGCTTACGACATTTAGGATGTAAAATTGTAGATTTTTCCTCCTCCGTAAAATGGCAGTCACAAATACGATGGTTATCTGTTGCTTCCCACTTTCTGAGTTTGCCCGTTTCATCTTTGTAATACCTTTTAATGCGTGCTTGCCACTGTTCATATAGCCACTTAGGTTCTGTGGGTATTGTGTAGAAAGTTTGACATGGACTATCACGGCTTCTCTTATGGTTGCACAAAGGCACACAGCAATAA
>Locus_8741
GCCCCAACCGTATTTCGTTAGAAAACTATTGACCTTTTACAGTACGATTTTCCCATAGTTACGGATGTTGTATGTCACGCATGCGCATTTTGCGTAGGGCAAAAATGCAATAAGGAAAGACTACAATTTATCATACTTTAAGGCTTTAATAGATGCGATTTCATGTTATGTCACCCAAAAAATATTAATTTTGGGATGACTTAAGGCGGTAATTAAGTACTGAAATCTTGAACTTATTTTTTAACAGATCTACGATAAATGTGCGGGACTAATAATTCAATGATCAAAAAGGGCACAGACATGTCGTTTGTTTAAGGTATCATTAGACGACTTTTCCATCAGTTATTTAAATTGAAGCAGCAGGGTGTTATAGATAAAACTTTATTACCCCTGTATTACATAATATTACACAATTTGTATTGTACACTTCCTTTGAATAACTGAATTGGTCAGGCGGCAAGTGTCTAACAGATCGGCACGCGAACGGTTGTTCATTCAACCGAGACTTTTAAATACCATAATATAATTTATTAAAATGGTAATTTATGTAACTTTTAAATATACCGATCAATGATAATGGATTTTGAGCAGAGAAAAATTGTGTGACGTGCGTTATATTAAAATATCATGTATTACGAAGAAGCGGATAAAATGTGTGTTATATCTTTTCCAAACAACCAATCTTAACTTCTCAAGATTTTGAAAAAAACAATTAATTATTTAAAAGCGTTCCAAAAATTCTCATTTTCAAACAGACTGTTCCCATATCCCTTCAATTTTCACAAATTATAGCAAACAAAACTTAGTTTTAAGTTTATCATTTTTCATCATATTGTTTTGCTAAAACGTTATTATTTTTGTATAATTTCTATAATAAATGGATAAAATTAAGTAAAACGTATTATCATCTGTTACAATAATTGGACAGTGCAAGGACTTGTTGCAAAATATCCGTACAATCTTCATCGAGGAGTTACTGCCATTCACAACAAGCCCTTGACATTTTAAGAACCAAAATGGGAAAATTTCGATTTTCATATCTAGGTGTAAAAATATTAATACAACGGTCAGCCTGATCTATGATCTCTGTTTTAAAACGTTTGTTACCGGTACAGTTTTTAAAATGTATTCTCGTCACACGATGTACTCATCATCAAAACGAACAAATTTATTCCGTTTAAGATTGTTTCAGTTCAGTTTCTATTCAATCACTTGTGCAATTCATTTTTACAGTGTGTTCATCTCAACTTGAAATATTATTGCATCACTTAGTCTCCATGGATGTCTCTTCCAATAGAGGTGGTGGACCTGGGTTTCCTGTTTTCTTCCTACGTTTCATCAACATCGGGTTTGTGGACTCGTCCAAATTTTTGATATTTATTTGATCATAGTCCACTCTCATTGTGGCTAGTGCATTTGTCATTTCCTCCTGTACATCCATCCAAGTTTCTTCTTCTTCTCGTAACACCTGAGCTGACATTAATGGAGTTTGTGGCACTACTTGGTGATCTGAAATCCATTTATTTCTCATGACCTGATCAATGGTAAACCTTTCCTCTGGAACTGTTTTCAATAAGCCTTTGATTAAATCTTTTGCTTCCTTTGAGACCCTGCTCCATTCTGGATTTGGGAATTCATATTGTCCGTTCCTTATTCGTTTCTTCATTCCTGGTGATATAGCTGCCCCATGATTACTGTAAAATGGTGGATAACCACATAATAAAATATACATTATAACACCTAAAGACCACATGTCACAAGATTTATCATATTTTTCTGGACCCAATACTTCCGGTGCAACATAATACGGAGTATAACATGGAGTTTGTAGGGATTTATAAGCTAAAAGTTCTTTGGCAAAACCGAAATCAGTTAGCTTTATAATTCCATCAGGACCTTTAGAAGAGTATAACAAATTCTCTGGCTTCAAATCCCTGTGTGCTATATTCATGGAATGTAGGAAGTGTATTGCTTTTACTATATCACTAATAACTGCTGCTGCCTCTCTTTCAGTGAAAGCAGAATCTGCTCTTTCTTGTATTCTACTAAACAGTTCACCTCCTTCCATACATTCCATGACAACCAGTAGACATTTCTGACCACCGTATGTGTTTTCATATACATCAATAATTTTCACGATATGTTTGCACCCTGAGGCTCTCCAGTGGAGGTCAATTTCTCTCCGCGCTTTTGGCACATCTCGGAGAACCTTCAGGGCAAATTTCTCTCCAGTTTTGTGAGAAAAACACTCCACTACTTTCCCATTTATTCCTAAACCTAACACACTTGCTGTCACTCTATAATCTTGACTGATTGAAGTCTTTTTTGGTTGTAAGTTCCCAAATTGTCTCGATTGAGTTTCGCCCATCATATTGAACATATTAAGATAGTTACAACACTTTTAAGTCTGAAATTAGTAAATTTCCGACATCTGTGCTTTACAGCACCCTTAATTGCGTAA
>Locus_8784
GGAAATCAATCATATAATGTACAAGTGGAGTCTGATACATTCCTTTGTAAAATCCAGGGTGCCTGCTGTATGGAAGATGGTACAATAATTCAGACTGATTACAGCAACAGTAAACTTAAACGTTTACACAGTTACAACTATACTGTCACAGACTACTGTGATCTACCTGGAGAGCCATGGCAAGTGTGTATGATCAATAACACACAAGTAGCAGTAACTGTTCCACAAGAAAAGGAAGTTCATTTCATTTCTCTAGAAAGAAAAATGAAAACAACAAACAAGATTAAAACTGATTTTAAATGTTATGGTCTTGCATATGCAAACAATAATTTATATATTTCAGATGGAGACACATCAGTATATATGTATACATTGTCAGGTAGGAAACTTAATCAGTTCAGTAAGGATCAATCAGG
>Locus_8792
GGGGAAAATGCTGAAAATGTTGCCAACAAATCTATAGAAGATAATGAAATACATAATACTGTCAGTGACACTGGGTTTCAACCTGACAGAAATCTCCTTCAACAGCTGAAACAAAACAAAACAATTGGCATGCTAACAGAGAAAACTATGAAGATTGACAACAACTTACTTCAGATTACAGGAGGACAATCATACTATGTCAAACAAAAGTCTGATGAAGAAAGTAGTGTTATCTACTGTACCTGCTATATGGAAGATGATACAATAATCCTATCTGACTACAACAACAACAAGCTTAAACGGTTACACAGTTACAACTATAC
>Locus_8887
GTACCAGTCAATATGTGGGTCACAGACAACATTGATGTACAACCAGTCTTTACACAATCCTCATACTCCTTCTTTTTGCCTGAAAACGAGGCTGTTTCCACGGTGATAGCAACAGTGAGGGCAGTCAGCATTCTACCACTGGAGTATCTTATAGTGCCAGGGTTTACAAAAAGCAGTAACGCCCCTGCAAGGTTTGGTATTGATAGTAAAGGGCGCATCCATGTTGCTGGTAGCCTAGATATGGAATCTACGTCTGCATATACCTTAACTGTTCAAGCTCAAACCCTCATCAATAGACCATTAGTAAGGCAGACCACAGTGAACATTAGACTCATGGACGTTAATGACAACTATCCATATTTTGAATCAAATCCATACAGAGTTACTGTTCCTGAAAATTCAGAATCTGGTATCAGTATAATTCAAGTTGTGGCACACGATTTAGACAAATCATCAAAGTTTCGCTACAGTTTCGGAGATAACATGCGTAAATATGCTCACCAATTCAGCATAGATTCTATAACAGGAGTGGTTACATTATTATCTCCCTTGGATAGAGAACAACAAGATATGTACAATTTGACAGTCTGGGTCAAGGACAGTGATGCAGCAGACGCG
>Locus_9052
GCCTCCATTTTTTTCAGGTACTGGCTTGTTGCCTGCGTCTGTCTCTTTGTCCAACTCTTCTCTACAATGTCTTCTTTATTAACATCCAGGTTAGGATGTTTTTCTTTAACTTCTTCTATAACCCTCTGTATTTCTTCCTCGGTATAATCATTCTTGTTTTTATTTTTATAAGCTTGCTTCATATCCTCCTCATAATCTTGATACATTTTCTTCTGCCTTTCTGATGGTGGTGGACAATTATCAGGGTCGGGAACAGGAGGGGCATCCCAAGCTGTTGGCTGTTTTGGTCTGGGCGTTGTTGGTTTCTGTGAGGAGCTATACTGTGCCCCACCTTCATCGTACCCTAAGGCAAGTCCTGGCATACCTGCAGGTCGGCTGGTTCTTCCACTTCTCGCACTTGGTTGTCTCGGAGTCTGTCTGTAACTTCTAGCAGTTGATGCTGAAGTACCCCAACTAACATCTGTCCTAGCCGAATCTCCAGGAGAATGAAGTGGGTAGTCAGCAATTTCTATAGGTTTATATACATAATCTTCTGTTTCTTTCAGGTACTTTAAATCAAGTCCTGGTATTCCCTGTGGCTT
>Locus_9063
CGAGGAAAATGTTATCAATAGTGACTTAGATCACAAAGACATGAGGGCATTAGACGATATTCAAATCACCTTATCCAGTCTTAACCGCATAACTAAGCGACAATCGAACGGAATTGCATTTCATGCTTATATGACTGGAAGTAAATGCGTTAGAGACCAACAACTGATTGTGTTTGATACAGAGGTAATAGATGAAGGTGATGGCTACAGTCCAACAGACGGGATATATGTCGTGCCAGAAACCGGGACGTATGTGTTTATGTGGACTATATTTTCGCCGAAAGACCAATGGTCCGTAATTGACATAGTTGTTGACGGGAGTACAGAGGGATGGATATCGACAGAGGAAGGAAACGATCAGGCAACTGGGATAGCTGTAGTTCATGTAAACATAGGTAGCCATGTATTTATTCGAAGAGATAAGGGAAAAGGCTGCGACATAGTCGATGACATAACTCGGTCAACGTTTACAGGATGGAAACTGTTTTAATTACTTGAGATACTATGTAGCTTTTGTCTAAAATTAAGGTATATTACATGAAATTTATATATTTTGTTCCCTTTTTAAAGACTGCCGTTGTTACGAG
>Locus_9262
GATGTCAGCCGCCTATGGGGTGCATTTTGGCTGCTCGTCAGCTTGCTTAGCCGTAAATAAGGATGATAAAACAGATGTTATAGCCAATGACCTTGGTGACCGAACTACACCATGTATTGTTGCTTTTACAGACCACGATCAGGCTGTGGGTATAGCAGCCAAGCAGGGGATGATACGTAATGTACAGAACACTGTCTGTCATGTAAAACAAATATTAGGTAGAAAATATGATGATCCAGTTGTAACAGAATATAAGAGGAAATCATCTGCTCAGGTTTTAGATCAGAATGGGGAACCAAGATATGAAGTGGACTTTAAAGAGTCAAGAAAAATATTCACACCATCTCAGATTGCTGTTGCTATCTACAAGAAGATGTTAGAAACTGCACAGAGTCATGGAGGAAGTGGTTCACAAGATTCAGTATTAGCTGTACCCACACATTTCAATACAGATCAGAAGAAGGCTATAAGTTCTGCAGCAAATCAAGCCGGTTTCAACATCCTTCGTATGATATCAGAACCAGCTGCCGCCCTCTTAGCTTACGATGTTGGTCAGACAGATGTAACTTATAATGGGTCAGTGTTGGTGTTCAGACTAGGGGGTATATCAGCGGAGGTCTCAGTGGTAAATGTTCACAATGGCATGTACCAGATATCTACATCAGTTACAGATTCGACTCTCGGTGGTGACCTGTTTACAGATGAACTTGTTAAATATCTTGTAATGGAATATAAGAAGAAGAGTCGTAATGACATAACTGATAATAAACGGGCCATGGCTAAATTACGTAGACAAGCGGAGATATGTAAACATGGTATGTCCAAGATGGACAATGTCCACTGTGCTGTAGACTCATTATTTGACGGAATGGATTTTGATACCAAAGTATCAAGAGCAAGATTTGAAAGTTGTGTTAGTGAATTGGTGCAAAGATGTACACAATTAATCGACCAGGTGCTTTCAGCTGCAAAGTTGACACGCAAATCAATTAATAAGGTTATAGTGTGTGGAGGAGGGGCCAATGTTCCGGTTCTTCAAAAAACAATTACGGACATGTTTTCCCACTGTGATATACTCAACTCTATTAATCCAGAGGAAGTCATTGCTGTAGGGGCAGCAAAACAAGCAGGAATTCTGTCTGCATTAGAAGATGAAGACATAAAGCTCAACACTGAAGACAAGACTATAGATTGTATATCTAAACCTATAGGCATCAGGACACAAACAGAGAATGGAAGTGAAATTACCCAAGTCTTCCCTGGATTAGCTCCCCTACATTCACGAAAACATCTAGATTTCACTTTAAACCCTGATCAGACAGCACTCCGACTTGAAATTGTTGAAATTACAAATGAAAATGATTGTAACTCATTAGCTAATATTGTTATGAAAGAATTGCCAGGGGGATCAAAGGTCAACTCAACTTTTCATCTCAGAAAAGATGGTCACCTCCATGTCACATGTACAGAATCAAGTAGCAGTAAAACAGAATCTGTGACTGTGGAGCCGAGTTGATCTATGCCAAAATTTTAGCTTTATCTAAAACATTACTACAATAGTACCAATATTCTAATTTGCCATTTTTTACACCATCGTTCATCTAATCACCCATTTTCCAGAATTATTATTTACTGTCAGCTATAACCAAGGAAAAAGAGTGCTAATTTTGTTTTAAAAAATCCCATCTTTTTGGTTCTCCTCAAAATAGCTTCATTTTTTCAAATAATAGCTAAGGGAACAAGGAGTCAGTTCATCTTACTGTGTGCTATTTTTGGGCACATTAAATGAGTCCATTTGTAAGTCTTTGCGATGGCTTGCTAACTGTTACATTATACCTTTGTCATTTTATATTTAAACCAGTAACCCTGCTTCAATACATGTTATGTGGACTTACTATCCATTGAATTTTGCAGGGTTTTAAGGTATATCTATATAAAAACACATAAATTGAGCAGTAAGTAGTTACAAGACAGATTGGACTTACGTATATATAGGCTGGCATTGTGCTATGGTGTTAATAAAGCCAAATCACAATAATTTGGTTGGATATGATATTAAAGCATAGCAAAATGATTACATATCCCCAAACACCCAAATACATATACAAACATTAAATTTTACAGTGCA
>Locus_9299
CATACGATTACTTTTTTTTTCATACCCACATACATGCAAACTTCAAAGTTGATTACATAAATACAAAGCTAAGTCACTTTTCACCAATGCCAGGAATTACGATAATTTTAGTCTCGACCAAATGGCAGCTGACACGAATGAGGAGGCACTGAAGAGTCTTAAGTTGGTGGGAAAACAATGAAAGGAACATACAGTTAATATGGGCTATTTTTGGTAGATATCTTTACTATCAAGTTTTGGTGAACTCTTGTTAGTAATATTTGAAAAGTAGCCCAATCAAAAGGGAGAATTCCAGAAGCAGAAGACAAATGTTATAGTCAGGTAAAGTGAAGGTTTTATGTATTCCAGTTAGAAAGCAAGAAAGGGTGATGTGAATGTGTAATAAATGATGAAACTCTTTTATACAATAGTCAAGTTTTCAGTCTCTGGTTAAACAAACATTGGTCTTTGGCATTGCTTTTCCTTCTTCAATTCAATGACTATTAAATGCTTTATATATTTGTCAAAGAAGAACTTTCTAATCTGAAAGAAGAGTGTCTCTATCAATGGTTCCAGCTATATCCAGCATTTAAACTTGAAGAATGCCTGCATATCAGGGTCATCAACATCTCTGCCATTGACACCAGCATACACTTTCCTTAATGTCTCATTTTTATATTTCTCTTCTAGTATCTTCACATACTTCTCCAATGCTCCTAAACCAAGAATTTTGCCATATGTAATCATGTTAGGACACAGTCTTGGGTCATCAAACTTTTCTGCTTTTATCAGTAGTCTAACAATATCACCAAATATGTAGGCATCATCAAATGATGGTTTTTCTGACACAGGGAATTTACAATACACATCTACCGCTGACAGAGGATCAGTTTTCAACAACATTTCTGCTAATTCAATGTAGGCATCATGAACCTCAGGTGACATTGTGATGACCTCATTGTAATATTTCTGGGAATCTGGGATCTCACCAGCAGCCCTGTATGCTCTAGCCAATCCAAGACGGGGATGATATGACTTTCTGTTGATTGGGGCGGGGCCTGCATGTGCTGCTGGTTTAGGCGTCTCCTCTACTGGAGGCGGGGTTTCCTGTTTTGGGGGTTCTGCTGGTGCAGGTGCTTTAGCTCCTGGCTTGGCTGCTGCTCCTCTAGCGACTGGTGCCCCTCTTGCTGCTGGAGCCTTAGCCGGTGCTCCTCGTGCTGCTGGCGCTGCCTTTGCACCTCTTGCTGCTGGTGCCCCTCTTGCCGCAGGTGCAGGAG
>Locus_9454
TTTGACATTCAGTAAATGTCTGGAGATGAACCTCAATGATCACATTCAAACAATTGCAAAGGTTGCCGAGGTAGCTGGCAAGGAATACTCCATTGAACAGGCTCTTGATAAGATGGAGAAAGAATGGGATCCAGTACAGTTTGAGATTATGGCATACAAGGAGACAGGCACTTACATTCTCCGTTCCTCTGAGGATACGTCACAGCTGCTTGATGATCACATTGTCATGACACAGAGTATGTCGTTCTCACCGTACAAGAAACCATTCGAGGAACGCATCAACAACTGGGAAAACAAACTTACAACTACACAGGATGTGCTTGATGAATGGTTGAACTGCCAGAGGGCGTGGTTGTACCTGGAGCCTATTTTTAGCTCGGAGGATATCAACAGACAGCTGCCAGTAGAGAGTAAGAGATATGCTACCATGGAACGTATGTGGAGGAAAATCATGAAGAACGCTAAGGAAAATCCACAGGTTATCTCCCTTTGTCCAGACAGCCGTCTCCTTGACAACCTGAAGGAATGCAACAAATTGTTGGAA
>Locus_9879
GAGGAAGAGATGGTGGTAGGGATCGGTCTAGAGAGACTGACAGAAAGATTGGGTTTGAACCCTTGCAGAGACCAGAAGCTTACCATCCTCAGATGTCTAGTGGACCTGTCAACACTTTCTCTACTCCAGAGGGCGTAATGCAACCAGGTAGTATGGTGGCTCCATCTTTAGGTCAAATGGGAGGCTACTCAGGTGGTCAGATGGCAGGACCTGGAGTTATGGCCCCTTCCAATATTGGACCTCAGCAGATCCCACTTGGACCTCAGTCAGGTATTGTAAGTGCTTACCAGTCTTCAAATCTGTCACCAACAAGAGGACAACCTATAGGTCAACCACTAGGCCACGGGTCATTAGGTCAACCCATGGTTTCTTCTGGAATGCCACAGCCAAGCATATTGAAGCATCCAGGTATCCAGCCCACAAGTGGTCCAGCTGGCACAGCTCCACAAGGATATATGATTCCTCCTGGATACACAATACCACCCCCTCCTCGTCAGTTTCAAGGTGCTGGTACCAGTG
>Locus_10020
TATCGACCTTGTCCGGCTGAAGCTCGTGATGCTGCGTAAACAAAACCGGAAGATCAATCTTTGAAAAGTAAAATGAATCCACCACAAGTAACACTGAAGCTGATTGTCTTCTTCCATTTTATCTTTACAACATGGGCTTGTATGTGTCCTGCATTCCTACCAATATCATATGTTTATATGAACTTATTTGTTCTGTCTTTGGGTGTATGGTCTATTGTACATCATGAATCCTCGGAGGCAGCGTTGATGTTCCTGCTGTGCCATGTATTTTCAATACTTCAAGACATTATTCTTCTAGGAATTTATGAGCCTAGAGGTTATACAACTTTTGAGAGCGATCCATTTATGCAAGGCACTCGCAGGAATGAATATAGATTTTCTCTAGGAATGGCGATAGTAAATCTGATAGTGAAGCCTATAACAGCATTCCTGTTGTACAGAATATATCGTGATCGAGGAGGTTCATACTCCGACTTTAACATTCCGGGTGTTGGCAATCTTCCAGGATTTGGCGGCAGTCCCCAGCATAGCGCATATGAGAATATTGATACTCCAGCTCCGACTAACTCTGGAGGAATGGATGATCACCAGCCATATGAGACCGGCCAACAGCCTTATACAGGCTCAGAGAAACATTAGTCATCACCGTTGCCATAGTAACATTAATACATTTCAGTTCCCATTTGTACATGTTCATTTCCTCTTAAATGATTTTTGTTTGACTGCAATGAATTGTACAAATTGTCCTCTCTCAATGGTATGTAATCTTATGTAACCAGAATTAACAAAAGAATGGAGGAG
>Locus_10104
GAATCAGTGGTTCATGGTTAAAGGGAGCTACAGAAGCAGGACATACTCCTTCACTCACTGCCTTTGTTTTAATAAGTCTGTTGGAGTGTAATGTAATGCAGTCGAGCTTAAATCATACTATTTATCATGCAACAAAGTACCTAGAAACTTTTGACACAACTTGGCTGAAAAACAGACCGTTTGATCTTGCAATAACCACATACGCTCTTGCTTTGGCTAAAAGTGAACACATGATGACATTTAAGAACATGTTAGTGTCGATTGAAAAGTCAAATGGAAAAAATATTTACTGGGCAAAACCTGGCAATAGTGCGACAGATGCTTATGCTGTTGAAACAACGGCTTACGCTCTTTTGGCAATGTTGAAGTTTAATGACATGGCGAAGGCTGCTCATATTGTACGATGGCTAACATCGCAACAAAATGCACAAGGCGTTTTTAAAAGCACACAGGACACTGTGGTTGGTCTGCAAGCACTTTCCCAGTACAGCATCAGAACATTCTCGCCTTCTGTAGACCTGAAAGTGTCGTTTACCGCAAATGATTGGCACGGACAACAATTATATTTGAAAAATGAAAAGTTTAAGCTACAAAAAATTGCTGACAAGTTGCCAGTTGAAAGGGGTGACAGTAAATTGCACGTGTCGGTGACTGGCTCATCTGGAAGTGGACGAATGAGGATTGAACTCCGCTATAATCGGCCCGCTGAGAACGACGAAATTTGCCCATTTAATATATCAAACATTGATGTGGGCGACGTATACAAGCCCCTGAGTGATCGAAATATATCAAAACTCGGGAAATGTGACGTGTGCGGCAAATGTTATGCTAATCCTACACTACCAAATTATAACTCGCTCACAACAAAGGCTCCTGTTAATGTAAATATACCGAATTTTGGGAGGAAAAAAAGGCAAGCTCAAGCCAATCTTGAAGATAACATGAAGTGTATTCGATTTAGTGTAAGTGCACTTCCGGGCAACAAGCATGGGATGTCTATGATATACTTCAACTTGGAAACTGACGTCACAGTTCTAAAAGAAGATATGGAAAAAATCATCAGAGACAACGACAATATGGATGACTTTGAGATGCCAACTAATGGAAACGGATTGGTTGTGTTCTATCTTAACACGCTGACGTCAGAGAGAAACGACTTTGTGTTCCGGCTCGTGGATAATTTTCAAGGTGACAAACTGTCACGTCAACCTGTCTCTGTAGATGTGTTCGATTACTATGATCCAGA
>Locus_10126
ATGTATATAGATGAAACAGTGTTCGCTAGAGAACCATTCATTTTCAAATTTACTAGATCTAAGCGATTTTTTAGACCAGGAATGGGATACTATTTAAAGGTTGATTTGAACATGCCAAACGGTGTCCCTGCTAAAGGTCAGAAAATAAAAGTGAGGCAAATAAATGACAATGGTAGGACTGTTGACACGGTGAAAGCAGTGACAGATAGCGACGGACAAGCACTTGCTATTTTTGAGAATACAGCGCAGAATAACCGTCTTAGATTCAAGGTCATCGGATCACGCGATGCACAAAGACAAGAAAGCGATGTATTTGAAGTTATAGGGTATGATGATAAAAACCAAATTCTAGTGGAGCGCGTTATCAAGGACGACATCATGTTAATGAATGCCTTCTCAAATGTACAGCTCGGAAGTGCCGTGTCGACTTACACTGGAATGTTGTTTGTGGTTGTAACAAGAGGTAAAGTTATCCATGCGGTTTTCAAGCAAGCTAGCAACAAAGCAGTCGAACACATTGATGACATATTGCAAGAATTAATCAATCCCACAGCAAGGCTGTTGGTGTTTTACGTAGACGAAAACTCGAACAAGGTTGTAGCAGACTCTATCAAAATTGACGTGGATGCAAAATGTAGAGGAAGAGGGTTATCTTTAAAACCTGATAGTGTTGCGCCGTTACCTGGAACAGCGGATAAGCTGACTATAACTGGAACACCTTTTTCTTGGGTTGGCCTCAATGCCATGGATAAGGCCTTGTTGCTTCTAAATGATAAAAACATTTTGATGAAAAATAAGATGTTCGATGTTTTAAGGTCACATGACCTTGGATGCGGTGAAGGTAGTGGTAAAAATAATGGAGAGGTTTTTAAGAACACAGGATTTTCTATTTTGACCAACGCCGATGTTGATCCAGATATGTACCGTGTACAAGAAGGATGTGATTCAAACGCTCGTAAAAGACGTTCTGCTGATGATTGCAATGGTGCTGATGAGCGATGTTGTGTATATGGTAAATGGTATGCTGAGACAGTTATCAACGAAACTGCAAAAGAAGAAAGGGCAAAATTAGATCCGTACACATTGTGCTACTCTGCTGCAAAGAAAGCATTTAAAACTAAACACTATGAAATCAGATGCATCCAGTCCATCTTGCACTCATGTATAGATAAGATGGAGTCATTAATTTCCGATGTTACTCAACTTTCGTCCAGGTCATTAGAAGACGTCAGTCATTATGCAAGAGATTTAGAGTTCCTTGCAAACGAGAATGCCAGGCCTCATAAACGAACTGATTTCAGGGAGTCCTTCATGTTTGAAGAAGTGCAGTTAGATCTAAATGGACAAGAAAGTAAAGTATATATATACCCGGATTCAATAAAAGAATGGATGATACAAGCTATTGGAATAACTGAAAACATTGGGATGTGTATTGCTGATCCAGTAGATGTCACTGTGTTTAGAAAGTTCTTCATACAACTAGACCTTCCATACAAAGCAACAAGATTTGAATTATTTGACGTTAAGGCTACAGTGTTTTATTACGGACAGGAAAATGATCCACCTAAATCAGCAAACATGTACTTAATAGCAACGAATGGTTTATGTCATGGTACAGCACCGGATAAGCCCTCGCCAAGAAAAGTAATCGAAGTAGGTCCAAACAGTGCCACAACTGTCCGATTTCCTTTGATACCATTGAAAGCGGGAAAATTTTCAGTGAAAATTACAGCCATCGTCACCGAGACTGGAATGCCAATGGTTGACATAGTCGAAAAAGATCTATATGTTGTGAACGAGGGTATTCAGGAAATTATAACAATTCAAGCTTGTCTAGATCCAAACAAGCAACGTGAAGACTGTGAAGATAGCGACAGAGTTAAGACAAGTGTTAAATATTCCAGCACTGGAAATGCAGAGCAAGTATCTATAATCGACCTATCACTACCAAATATGGCAATTCAAGGCACTGGCTCAGCTACAGCATATCTACAAGCAAATGTCATGGATAACGTTGTGCAAACCATACTTAGCGGCGTTTATAGCTTATTCCGATATCCACATGGTTCTGGAGAGCAGACGATTGCCACAACCGCCCCAAATGTGTACGCCATGATGTATCTGAAGCAAACCAATCAGGTCACTGCAGATCATGAGGTCACCGGCAATACTCATATTCGAGATGGTGTAAATAGAGAGAAGAGCATGTTCCGACATTCAGATGGCTCCTACTCCTGTTGTAATAATGACAGAGTTACTCGCCATTACAGACCAACAAGTGTTTGGTTGACAGCATTTGTAGCCAAGGTATTCTGTCATGCTAACACTGTTGTCGACGATCTTCTAGACGAGGCAAGTGATCTTCGTCCAACCATAAACTTTTTGAAATATCACATGAACTCAAGAGGGGAATTTAAGGAGATAAAAAGCCTATGGTCCGGTTTAATATATAAGGGTGCTACAGAAGCAGGAAATACTCCTTCGCTCACTGCCTTTGTTTTAAT
>Locus_10214
TGGCGGAACAGACGACGGAAAAGGAAGTGTCGACTGTCGCGATGATGTTAGTACATTTAATGGAGAATAAGACGTGTGGCTATGAAGGATTTGAAAATAAAGATGAGATCATTCATCAAGCAAAACCTTCGTCTGCTGAAGCATGGGGATTTGGAATACTATGTACAACAATAATCAGTCTGTGCTCTCTAGGAGGACTTATAGCCCTGCCTTTCGTACACGGTATCAATTACAAGAAGATTTTGATCTACATGGTGGGTTTGGCTGTGGGGACCCTTGCTGGTAGCAGTTTACTGTTCTTAATCCCAGAGGCCCTGGAATTGACAGAACAAGAGTTAAACGAGCACAGTTATGTTTGGAAATGTTTGGTTATGATCAGTGGTATATACCTATTCTTCATTATTGAAAGAGTCCTTAAAATCATCACAAGAATGAGAGAGAAAACAAAACAAGACAAAAAGTTACATCATGAGATTCAGCCGGGAAGATTTGCTTCGTTCCACGAGGCAGCTCCAGAACCGGAGTACCGTGACCTCGATACGCTTCCCCATATTTCACCTTGCGGCGACAATATTTCTAGAGATGAGGACTCACAATCTAATCATTCTAGAAATGATGTAACAACAAAAATGCTAAAGCATGAACATAAGCCAAACGGTAGAGCTACACACAATGGTCACACCCATAAACATGGTCACGTGCACAATGCTGCTAATTCCCATGAGCATGTTGCTCCCGTAGCTTGGATGATAATCTTTGGCGACGGACTTCATAACTTTATTGATGGTGTATCTATTGGGGCTGCATTCACAGAGAGTATTCTGGCGGGTGTTTCTGTTTCCGTGGCAATATTATGTGAAGAACTTCCTCATGAACTAGGTGATTTTGCTGTGCTGTTGAATGCAGGGATGAAGATTAAGCGTGCAGTTTTATATAACTTTCTGTCATAGGACAAAATACACAATTTAAAAAAGTAAACCTTTTCTACATACATGTAGGTCTTTGTTCATTCTTTAAGAATTTGCAATTTTTTTTTTGAAATGTTAGTTATAATTTTTGAGGAAAATGTTGAAGTACTAGTACCTGCTTTTACCAATTTTTCCATAGTATGGGATATTACAATTTGTGACTGAAAAGTTCAAAATGATTTTGATAGGCTTTGCATTGTATTATTTTTCATTTCTTCATAATCTTTAGTTTATCATATCCCGCAACCTGCTGACGGCAGAAAATTCTAACCATGTGACCAG
>Locus_10293
GGTGGGATCGGTCTGTCGTAACTGACGAAATGTTTTATCGTAGAACAAGGCCGCCTCATCTCCTGCTCGCTGACCTAATTTCCTGATCGTTTCGGTATACTGCATCAGGGCCGGGGCTGCATGAGGGAATTTTTCAGTGTAAATGGAAACAAAACAATGAAAAGCAGAAAACCATCTTGGTAATGACAAAATGGTTTTCTGTTGGGGCTTCCGGATTAACATTAAACCAGATGTTGACTCCACCATTCTCAATTGACAACTGTCGTCTGCACTGTCCGTAGCTGAGGCTGGGAGTAGTAAACCTAAATCAATGTATTCATCAGCCCATATTTTGCTTCTTG
>Locus_10308
AGTCGCCGCTCTAACATACAATCCTTACAACAGCGCACAAGCTTAAAGAGTAAAGGAGTAAAGTTAGCTATCATTAAAAAATCAGGACATAAATTTCAAAAATTTGTTTGACAAACATGGGAAACGACAACTTGTCTATTGTGAGCTTTAACAGCTCTAGAAAAGGTCTTCAAACGTTATCATCTGAGCAACGACCAACATACTTGCAGAGATTATTTCAAAGTTCGAGCGCGAAGCCGGACATATGCTTCCTTCCTGGAGACGACAAATATGCGAAACTTAACGCTATTAGTGGTTATGGTCAGTTCACTATTCCAAATTCAGATGATACCGTCGTTCTTTTTGACGTCAACAGGGTAAAAATGGAGAAATCAAAAGTCAATTTTAATTCTTTTGGACAGTTGCCTGGCTTGGATTTCGATAAACTCGTGGTTCCCCAAGTAGAAGTTTCTACCCTCCAGCCGTATAAGCAAGTGGTGAAGGAATTCTCGATAGTCTCCTGGAAATATGGTTTCTTCCAGTCGGCCACTATTAGTGTTGAAACCCTCATGGAAAGTTTAATTACATTTTCACAGAGACTTGCAATCACGACAGGGAAACCAGTTTTGATTGGTGGAGAAATGAACATCGAATATAGTACCTTGATGAAAATAGTGAAAAAACTTTCAACTGATCAACAAGAAGACTTTTTGGCAAATATGCAACCAGAGATGAGTGAGCATTGCTTCCTTCCTTCGATGACAAAGTCTTCCCTCAGAGATATACGTCATTTGTTTATGATGAATGTATTTCAATGCAAATCCACCAGCTCAAATGGCGTTATTAAAACGTGGGAAGACAGACAAAGGACCGAAATTATTCCTGACTGTTTCATTGCATCCAAACACCTTAAGCTCGCTGAAGCTTCACTATTGGATGTCGAAGAGGTCACAGGACGCCAAATTTGCATGCCGTTATTACAAAAGCATAAGCCGACTCAGACATCAATGGAAATTCCCGTGAGACCCCCAAAACATCATGGCGGCTAGATAAAAACCCAGTTTTGATCATTCGTCAACTGACGTGAAACGACCAAGTGTAGAGAGGAAGTGAAAATGGCGAAGGATAATAGCACTTGAAAGATGTGAGACTGAGTAGTGTTGCGTAATCATTATTGTGTTTTATCACTGATAAAATATGTTGTTGTTGTTAGAAGATTTTGAAAAATGATGGACGGGTGATACTGGACAATTGTAAAAAAGGCTGATTTGTGATGCATTCAAGAAGTAACGTTTCGTTTTAATAAGTATATTTACTGGCAAAAGGCAAAACAAAGATTTGACATGATATTTGACGATGTATCGATTTGATTTTGTATAAAAGATTAGCGTTCGGTATTGATTGTGTACAAGTTTCTATTCCTTTTTTGACATGACAACAATAAAAAAATATCATCATATGATCATTGTTAAGTAGAAAATGTTTAATCTTATTTTGATACCTTTGAAAACGAAAATGATTTGTCACTTACAAATATTATCTATCTATTTTATTTCTTTCATTACAAAAGTTAGTGTATTCTACATACAACTATAACACATTACATTCCGCATAATACATATAAGTAATTTAACAGAGCAACAGATAAGGTGCGTATTTACGCATTTAATTTTTCAAAATATATACTGGGCAATTGATTTATTTTAAATATTAAAACTCATTTAAAAAAACAAAAATACGCAGTTGTATCAAAGATCCATGCGTATTGTCGTCATCACAAAGTTTACAAGTCGTTCGCTCGTAGTTTTGAATGTTATTCAGGACTTAGTAATTGACGGTCCCCTATCCCCAATTAAGCACAAGACCGTAAATTTGTATAATAATCTACTCGGGCGACGGTCTTTACAGACCAACAGAGACCGTTTATTTTGCAGAGACCATCAAGTAGTAGGTTCATCTGTATCAAAAGACGCTCTGAATGCAATATGGCATTTCTCAAAAGG
>Locus_10389
AAAATATGGCAGTTCCAGGAAAGAAAGCATCAAAACAATTTTCATCATCTACAACATCCATGGCATCAGATGAAGATCTTCAAATTTACTGCCAGCCTTGTGATGAGGAAGGAACCAGACTTCCTGCCCATGGTTACTGCACAGATTGCAAGGAACATTTATGCAAGAATTGTTTCACAGTCCATAAAAAGCATAAACTTTCCAAACATCATACACTTCTGGATGCAACAAGAATGCCTAAAGTTCTGCATCAAACCACATCATCCACCCACACTGGCCAGTCTGATGATCTTACCACACCCTGTTCCAAACACCCGAAAGAAATTATCAAGTTCTACTGCCACGACCATAAAGAATTACTCTGCAGTGTTTGTGTTACCCTTGAACATCAAGCTACTTCCTGCAAAGTCAACTATATACCAGACATTTCTGGTGATATAATAGACAGCAAAGAATATCAAGTTATCTTGAATGCAGTAAATACCACTTCTGACAAATTTCAACAGATATTAAAAGATGTCAAGAACATGACACACAAATCAAACAGCTCTCTCAAAGATGCATTAGCAGACATTAAAAAGTTTCGGCAAGAAATCAACCAAAGACTAGATGAACTTGAGAGACAGGCTGAAGATGCAGCTAAAGTCATAGAACAAGAAAACAACAAACATCTGAAAGCAGTAGAAACAACATGTGAAGATATAACCAAATCTCTGAAGATATCATCAGACAAAATCAAACAACTCAACACAACAAAAGAAGCTGAAAAACTCTTCATTGATTTAAAACTTGCAGAGAACACAATCAAAGATATGCAGGGAAAACTGTTAAAACTGCCTTCATTTGATTTCAAGGAGCACAACTTTCAATCAAATGATGTAATATTAAATTTGTTTAGAACAGAGAAGTCTATTGGTACATTGACACACACAACTTTTAATACAGAATGTCAACCTGTACAAATAAAGTCTAGACAATCTTCACATGAGGGAGAAATCTGTGTGAAGACATCAAAAGATAAATTAAGATGCTTTATAACAGGGATGACTCTGCTGACTCCTGATTTTCTTATCATCACTGACTGCAATAACAAAGCTGTAAAGATGGTGGATACCAGCCGTCAATCTGTA
>Locus_10499
GTGTAGTAAAACCGGTGTGAACCAGTTTACAGACTATCCCTTCGTGTCGTCTGCTTTAATGTTATTTTGAAATATAGCAACCCTTCGATAGACATGGATTATACAAGAGTGGCAAATAGAAGTTGTTTATTAATTATAGTTTATATTATTTTTACATTTGATAGTCAGTTTGTAGAAACTTTAAAACTTGAAATAAAATGTTTAGCTTCTAGAAATGAAAAATGGAATAAGAATAAGAATATATGTGTCACGTGCAAAGATTGTAATCCTGGATCATTTAGGAATTTGAGCGAACCGTATAATGGGCGAACAGGGGACAATGGAGACGAGCAATGTATACCGTGTAGTCCGTGTCCTGATGGAACTTTCTCGGAGAACGGACGAGGGGAGTGCTCGCATTGTCGCACAAATTGTACGGATATGAACAGAGAGTATGATTCAACTTGTTCCAAAACACAGGATGCCAAATGCGGGAGCTGTTTGACAAATTATGAAGATACTTACGGGCATTTTCTTTTCCCATGTAGCCCGAAAAAAGAACATAAGGAACTTATTCCGCCGAAGGGAGAGACGCCTATCCGTCCGGATAATGGAGAGAAAGAAACTGCTGAAGATAATCCTATAGATTCAACAGAAGGAGAAACAGAGCCGACGAAGATCATTTATGGTGTTATAGTTGCGTCTGTGTTCGCTGCTTGCTTAGTAGTTCTGCTAGCGGGATTCCTGCTAAAACGAAGGGGCATCAGTAGACCTAGGAGTGGAATATTGAGTACAAGTCCTCCGGTTTTTAATGGGCATGCTCCCGGCCATTATAGCAGAGTACCTGGACGTGACTTATCCCACGATAATGATATTGAAAT
>Locus_10515
TAACTTTGAGGCCTGGGTTGTTATAGTGTTGATAAATATTCAACATTTTATGAAGGTACAATTTATTATACTTTGAAATTTGGTACTACTGGTAAATCTGGTTCATATTCCTTAGGATAGAAAATAATTGGCGTGAGCAATTTGTGGTGGAAACACACTGCATTTTTAAATCCAGAGTTTTCTTCATCCTTTTCCCAGTCTTTGTTCGATTTTCTCTCTCTTTTCTTGCCATTTCCTGATTCATTTTGAGGTGTAGTACCTGATGTATCATCTTTGCTTTGTTGATTTTGGTCTCCACTACCGTCATTTGACCCAGTATCCTTTGGTTTGTTTTTAAATGATTCCCGCTCTCTGGCAACATGACCGGAAACTGCGGTGATAAATTGAAGAAAATTGACGGGCTTTGCAACAGAGTCGTATCTTTCGAGAAATATTTTTTTCATTCCGTGTAAAAGCCAGGAACCGTCATCTGTGTTCCGTTTGGCTTTTTGTCCGGATACAACGGGGTATATAAGTAAATACTGCTCCGGCATCTTTGACAGTGCTAGTTGCTGCAATGTGTGATCTTCTACAGAATCCACATTAAATCTTCCTAGCGAAGGATCATCTTCGTCTTGGGTCCGAATGTTGACAGCTAAATTTTCTGAGCTTTGTTCTGATGAAGGATTATCTATTGGCAATAGAGCACCTTTATCTTGCATTGCTTTCACTTTGTCATTATCCTTATACATGGCCCGACACACTTGCAGGATTATGATACGTGGCTTCCCTTTCAATGTTGGGCAGTTTACATCATTCAGAGCTTCAAATATTTCGGAAAGATGAATACTGTTGCCGTCTGAAAATATAATCTCGGTCTCAGTAATCTCCCTGCCATGGGAGCTAATTGCAAGAACAAAATATTTTGAGTCTGTGTGGTCTGTGTATATTATACGACATCGTAAACATTGACAATCTCCTTCAGGACCTGGAGCCGGTTGTTTTCCTTTTCGATGGTCCCATTGTAGCGTGGTAACGTCCTCGTGACAGTCCTGATTCAGCCATTTAAATCCTAATTTTTCAATAAAAACCAGTTGTAGGTTTGCACTGTCTTCATTGGCTCCCTCGCGAATTTTGAATTCAAATTTTCCTGAATCTCCTTTAGGGTTGGTGTTGACGACAAGCATAGCGTAGCCTGGTGGTTTGTGAACTGGTTGAAATGAATCAATATCTTTTTGACCTTGTGGAGAAGTTGCAGATGAAGATGCCATGTTTGGAGTAAATTGTTAGTCAGCAAAACGCTTATTTCCGGATTTTTAATCCTTAGTGAAAGACTGACTCAATGTTACACCACTGTGTATAATGTAATACAATATAGTTTATTTGCTTTAAAGGCACATTATGCCTCAGAAGCATCTATAGAAAGGTCAAATGATAAAATAATGGTTCTAGAGAATTTTAGAAGATGTAACCTG
>Locus_10541
GTAAGGTCACAGTTCAAAGTTGTTAGTTCAATCACTGATAAGTGTATAATTTTGTGTCGCAAATCAGCTTAAAACTGGCATAATTTAACTTAATTTGAACGGGTTTTTTTTTGCAACATATTTCATCTTCGAGGACAAGTTGTCGTGATGAAACAGATGGATAGAGATGAGCTTATAGAGCGTGAACTTGACAACAGAATATGTCTGCATATTCTTGCAATTATTGCGATTGTTTTCTCTTCAGTGTTTGTTATAATAACGACCTTGGCGGTTTTAAACATCCATGACATAGATGCAAAGGATGCTGAAGTCAGACTACAGATTGGAAGGTTACAGGAAAAGCTGCGCACTTTCAAATTGAAGCAACAACAGTTGGCCGATAGTGCTGGCGACATGATCAATGAAATGGCGCAGATTGTAGAAAATGGTGCCGTGACCAGGATGGAACAACCATCGGATAAAAACGATGAAAGTGAAAAAACATCAAACACAGAGAAAGACAGAAATCGTAGTAAAAGACAGAATATTGACATTTTCGGGGCTATACTTGAAGCACAGAGAGTTGTATTTGAACGACACTGTGTAAGCCATGACACTCCATGTCCGAAAGGTCATCAAGGTGAAAAAGGCACAAAAGGGGACTCTGGTGTGAATGGAGTTGACGGAACAAATGGGGTCAATGGAACAGATGGCCTACAAGGGGATGCAGGACTAATTGGTCCTCACGGGGAGAATGGAACCCAAGGTTTGCAAGGAGACATTGGCATGAATGGAACAAATGGTTTAATTGGAGATACAGGTGTTTGGGGTGAAAATGGAATTCCTGGTACAAATGGCTCGGCCGGCCCACAAGGCGGCAAGGGTGAACCCGGAGGTAAAGGTCTTATCGGCGATACTGGGTTTTGGGGCGGAAATGGCACACAGGGTGTAAATGGAACTAAGGGAGCCCCGGGTGAACCCGGCTTACAAGGAATGAATGGAACCCTAGGGGATATTGGTCCCCGAGGTCAAGACGTAAGGAAATTCGCTGACGGTTGCCAGTGCTTTAAGAAACCAACATTTCTTAACCCAAATGACCAGACGATAACTGTCGGTACTTCCGGTCACGTGGTGATACCGTGTTCAGGAGAAGGAAACCCCACTCCGACAGTAACGCTAAACATACTTCCTAAAAAAGGCCGTAAACGTGCTATCAGTAAATCAGGCAATACATTTACCCTAGACAACCCAGCCGACACGGACTATGGGCGGTATGTATGTACAGCAACTAACCAGTATGGCTCGGCGTCTAAGATAGTCACAGTCAGCAAGCCCTGATATGCCAGATCTATGTTGCTAGAGGCCTGTTTTATTAAAACATATGACAGTA
>Locus_10565
TATCCTCTGGTTTAGGGGGGACTACAGGGGTTGGACCCGTCACTGTCAGCATAGTGTTTCCAGGAGTTTGTTTACCTTTAGGAGGCCCTCCTTTAGGCGCGGCAGCACCTTTCTTCCCGGCTGCAGGAGCTGATTTCTGGGCTTCCTCGGCCTCTTTTTGCCGTTTTAATGCTTCTTTATACTCTTTATCTGCCTGCAACTCCATCTGCCGTGTTGCCATTCTAACAGCCTCAGTACGTATTTCGTCTTCATTCAATGTCGGTGCAAAACGTATCTGTACTCTGGTTTTCTCCCCTGGCTGGATAGTCCCAACAGATGGCGATATTGTAACAGGTGCACCTTCTGGTACCACAAATTCAAATGAAGTCGGACCAACAGGTGCAATTTCTCCTTTTCCAATTCTAGGAACAGGATGTGTAAACTCGTTCATGCTGGTGTGAGAGTTGATCACATGAAGTCCCGCTGTAGACACATCGTAAAGAGACGTGGCCGCAAAATGGATCACTTGGTGTGAAAGGTCCAATGGTGGGAGAACGCCAACGCCTTTACACTGAATTTTAAATTCTCTATTTATCAGAGACTTGCAGTTAAGTTCAAACTTGTAGTCTCTGGCCTTTTTTGGGCTAAAAATAACTTCTAGCTCTATCGTTTCTAGTGGCAACAATGTTCCGAACCCGTCATTTGGCTGTACCTCTACATACTCAGGATGACCAACAAAGCCAAACTCCTGTGGTAAAATTGATTTATTGGTTAGCTTGATAGTAGTTTTTGTAGATTCGTAGATCGTACAGTCTCCAAAGTTGATATCTGTTGTGTCGAACACCATGTCCGAGTTTGTAACCACAGCAGTCACTGTAAACGGCACTGGAGCAGTCTGATCAGCTACTCTGATTGTCATAGGCGCCTCCAACACTCCTGTTTCCTTGTCAAAATATTTGCCCCCTTCTTCAAATAGACTTTGCCTGGGTAAGAATTTAAGTTGTGCCGAGAACTGTGACTGTGCCTGGATATACCCTGTCTTTGGTAAAAGCTCAAGATGATTTCTTAGCTCTTTACAAACTTCGAACTTAAGACGCAATGCTGTTGTAGCCCTGTTTTTCACTAGAATGGTGTCCTGATACAATCTGTCAAACAAACATATTTTCAAGTCCACAGTCTGTCTTTCCACCCATACAGGCACATCTATAGCATTTCCTAGAGCTCGAACAGGTATACTTTCTGACAACGGATCATTGAAGGTGATAAGAAACTCAGAGTCAACTTTTCCTGGGAGAGAGGGGTTCCAAATAATCTCAAGTTTTGTAGAAGCAAATGGTCCAATTTCCCCTGCAGAAATGGGCCCGGCTTTCATTCCATCCAGGGAACCATAGTCGTCCATTTCACTGACAGCAAGGTCTGGTGAGGCATTTTCCTCTGCTTCACCTTCTTCAGCTTGACCTTCAGTTTGACCTTCAGTTTGACCTTCAGTTTGACCT
>Locus_10605
GGACAGGCATCTGGTGGGCAGAGTAGACAACAAGTTGCTTCACTTGCTAATAGTCAAATGAATTTATCTGAAATTGTTAGAAAAGAACAGGATTTCCATAGAAGACTTGAATCACAGGTTCAACATGTGCTTGTTTATGAAGATCGAAGAAAGCAACAAAAAGCAAGGGAGGTCATTCCAATAGCTCAACTCCAGAAAGAGGCTGAGGCAAAGTTGGAACAGCTCAATAAATACGCAAGTACAGGTGATGGTCAAACAGATTCTTCTCCTAAGTTAGATTTACAGGACTGCTTGGTGTTAGCTTTACTTAATTGGTTTAAAAATTCCTTTTTCAAATGGGTTGATGCTCCTGCCTGTGGGGGTTGTGGAGGGAAACCAAATGCTGTTGGAAGCATACAGCCTACTGCAGAAGAGTTACGCTTTGGCGGTAATAGAGTTGAAAATTACAAATGCCCTACTTGTCAGACATTTACAAAATTTGTACGCTACAACGATCCAGAGAAGTTATTAGAAACAAGGGAGGGAAGATGTGGAGAGTGGGCAAATTGTTTCACTCTTTGTTGTCGAGCAATGAATTTTGAGGCACGCTATGTCTTAGACTGGACCGATCACGTATGGACCGAGGTATATTCAAACTCACAGCAGCGTTGGGTTCACTGTGATCCTTGTGAAAACACCTGTGATAAACCATTGTTATATGAAGTTGGCTGGGGGAAAAAGTTGACTTACATTATTGCATTTTCTGTGGACGATGTTGAGGATGTTACTTGGAGATATACGTCAAATTTCGAGGAAATTCTCAGAAGGCGGAATGAATGTCGTGAAAATTGGTTAGTCAGAACTTTGTACAATATGGATAAACAAAAGTGGTCATCGATGCCTGAAGCAAAGCGTAATGTAAGGTTAAAACGAAAAATTGTGGAGCTAGTTGAATTCATGACGCCAAAAAAAGCTGATGGGAAAAATTTGTCAGGTCGTACTACTGGATCGTTGGCATGGAGACTAGCACGAGGAGAGTTAGGTGACCAACCAGTAAACAAAGCTGAACCATATGTATTTAAGTTGACAGAGAAGGAGAAATCTGGTAAATATCTTCATATGACATATTCCTGTGCTAAGGATGAATATGTCAGAAAGTCTTGTGATAATGAGAAATCGTCTGGATTTCAAGCTATGGTGAACAAGTCAGAAAATGTATTCAGGAAAGTAGAACAGGATTGGAAGATGGCATACCTGGCACGTAAGGAAGGCACTGATAACGCTGAAATTGTCTGGAAGTTTGACTTTACTGAGAGTACTTTGAAGATTGACAGTATAGATATAAAGGTGGACTGTTCTACATATGAGAATGGTAGAATAAACTGGATGATTTGCTCAGATGAGACATGTGCAATGCTGAAAGGTGGACCTTCGTTACAGACTGTGACAGACCTTAGTGGCCAGACTGGTTTTACTTTAACTGCCAGTCTATCAGGGGGAACGGGTGATGCTGC
>Locus_10661
GTTAGCGGCAACACTGTCAAAATGAATGTCGAGAAATCTACAAGAGAATTTTGCCAGTCTTGTCCAAGATAGGTGCTGATGGAAGAGTGAAAACAATGGACTTGCCAATAACAGGAATGTGGTCAGAGCTCCAAAGGGAAAACAGGTTCCCTAAAGGAGCTCTGACTGTGAACTGTGAGAAGGAGCTACAAGAACTTATGAAACAGATTGATAAACTTGTGGCAGGAAAGAAGAAAGAATGGGAAAGAGAGAAGGAGGGTCTTCAATCAAGACTTGGAATAAGAGAAAAAGAATGTCAGATGTCAAAGTCAACTCTAGAACAGAAACATCAAGAGATAGGTCAGTTGAGACAGCAGTTGGAAGGTTCAGAGAATAAACAGCGAGAGTTAGTCAGCCAGTATGAGTCACAGCTATCAGTGCTTAAAACTGAGGTACAAAATTTGCAGCGAGAATACGAACGTCTCCACAAACGACATACAAAGCAGAA
>Locus_10811
TAATTTCTCTAGCTCCTCCACAACTTCTGGCTCACTTGACAGAATATCACTATGTACCTTTAGAAACAATCCTAAATAAGCCTGAATAATTTCAAAGTTTTTGTTGGTCTGTAAGATTGACTGGACAAATTGTAGAAAATTGCACATGACTACCACCGAGCCACCCATCTCTGGTGCTAGGGACCTAATCTCAACATCCACAGCTGAAGGTCCAAGGCTCTTCATATACTCCGTGACTTTATCATAGTTTGATTTTGAACTTCCTTCCTTTAATAACTGTCCCAATGTACATAATGGCATAAGATTGCCTGCCTGGACTTTACCCTTATTTCTGCTCCCTTTGTCACCTTCATCATCTACAGCAAATTTAGGTTCCAGGCCTGCTACAGTTGGCAGAAAGAAGGGTGCAGCTTTAGGTGCTTTTGGTGGCTCTCTGGGTTTGTTTCTTTGCTTGATAACATCTAAGTTAAGCAGATTCTGCCATCTAGAGTTGGGTAGTAACGAAAGTGTGATTAATTCGTGACTGATCTGCTCGGAAGATTTGAACTCGGCACGGATGAATTCTTCTTCCTCTTCCTTAATATCCTCATCAACATCCTCTGCTGCAGTATGTTTTCTGGTTGTGGGCATTTCAATCATCTGTGGTTCATAGTTGCTTGGCAACGCTGTAAGTGGCACATGTGAGAACAGTGTTTTGTTGGCCCACAGGTAAATCCCCACATCGTCAAGGTGACAAGTGGCGAGGAAATCATAGTTTGGCGACATTGACAGTGACATTACAGCACTGTCCACCAAGAAACAATCTACCAATCTGCCGGTTGGTAGATCCCAGACTCTGAGAGTACAATCCATGGCAGCTGTGATCAACCATCTTGCGTCTGCACTGAAAGTCATATCTGTTATTCTGTTATCGTGACCTAAGAACTTTCTTACAACTTTTCTAGTATCTATGTCTATAATATAAACATGGAAATCATCCCTTGCCACAGCCATCATTGAACTTTCTCTATGAAGGAGTATTTTAGAAACAGTGGAGTCCAGTTTACATGTGTCCAACAGCTTTTTGTCTTTGAATTTCCAGAACTTTATATCCCCCTCCCTGCCTGCAGAGATAGTGAGCTGATTCAACCCATCAACAACTACACCCTGTACATGGGAATTGTGTGCTTTTGCTTGTTTAATGCCGGCCTGTTCCCCAGAATGATCCTCAAAACTTCCTCTATGTATACCAGACTGTAGATTATACACGTCTATGTGCCCAGAACTGTAGCCAATCAGACCAAAGTTACCACAAGATGTGATCTCAACACACTGAGCAACAGTGTGCATGTGCTGGGCAGCATTCTTTGTAAATCTTTTATGATCAAATTTATGTTGACCCATAGTAGACTTTACATAGTTCCAGGTAGTAACAACACGCAGGCCTCTGTGACACGCCAGAATATTGTCCCAATCACTCTGTCTTGTTTGTTCTGTAGCAAAGTCAACAATATATGGCATCTTGTGTTCATCATATTTCAATGTGTTCTTCTTACTAAGCTGCTTATTGTACGAGGCCCTGCCAAGACTTTTGTTGTGCTTGTCATGTACTGTGGAAAATGACCTCATTGTACTGTCCTGACCTGCTGTAACAATGTTCTGACCATCTGTCCCATAATGCCTCAATTTTGTGGAAGGAGCTGAGTGTCCTGACCTGTTACGCAGAAGTCTTCCACCCCCATCTGGCAAATCGAATATCCACACCTTTAATGTATTATCAGCAGATGAAGTGACCATCAGAGGTTCTGACGGCAAACACTGCATGCCTGATACAGATGTCATGTGAGCTTCTCTCATCTGGCTGCGCAACTTCCTCTCCTCCAAATCCCATAATGCAATATGACCTGTAGCACTTCCTGTTGCCATTATAGGATGACCGTCTGTTCTAAATGATATGGTAGTAACAGGACCCCAGTCTTGTAAAAACTTTGTAATTGTCTCGTCAAACTTGAGATTATGGATGATAATCTGTCCATTAGCTAGGCCAATCGCAACAACATCTACGGCTGGTGCCTGTTCAACAACTGTAACTGGTTGACCCCATCCCTTAAATGAATATATCATAGTGTTTTTCTTGATATTCCATAACTCCAACCTGCCTTGCTTGCTACCAAATAGTATCTTGTTGAGGTACGTGCTTGGGTGGGTCACTGTGGTGATCTCAAAACTGGTCTTGTTGAATTGAATCTCAGAATATTGACCTTGAGACTTGATATCCCATACAATGACAGAACTGTCAACATCCACTGATATCAGATGATTTCCAAACGGTAACAATAGATGTACATCTGCTGTATGACCTTCATATACATGTATAACCTGCCTTCCCCTTGTGAATGCCCTGATAACATTTCTACAAGCAGTAAATGTAAGATCTCTATCCACTGCTAGAACACTTATATCCTCAGGGTGACTGTCACTAACACTAACAATGCCAAGCTTGGAACAATTATATGTATGGAAACATTTTCCGACACAAGTTACAACATAATTCTCTTTGTGCTTCTGGTGGTAACGAACTGCCAGTGGAACATGGTTGCTAACAAATCCAAGAGCACGATACCCTGTGAATATCTTACTCGGGGCTGGCATAATTACATTAAACACTGAATAAACAATCAGTTATACTCTCAGTATTGTATTTTACTATTATTTTCAAAAATTATCTATGCATATTGTTATTTCATCTGAATAAATGTATCAAAACTGAAGCAGTCACGAAAACACGTGTTTTTCTTAAAGCGGAA
>Locus_10859
GGCTTGGCTTTGATTAAAATATATTATTTGTAAAAGATGGATTATGGGAAAGTTTTCCTCGCTGTAGACGGCCTATAAAATGCTGTAACTGGATATCTGTCATCAGATCCACATTTTGTCCAGTAATATTCCGCTTGATTGAGACAAGCATCCTTTGAATCATCTGTGTGATAATTTGCAGCACCCCATGCATCATAGAACATAGGTTTTGTGTCGGGAAGTTTTGGACAATGCTGCACATGTACCCAGCAACCAGAACCAGCTGTACGAATTGCACCAGTAGGTCTATATATTGAAGTTATCGGATGATTACTGCTAGATCCACAATATACCCACTGAGCAATTGCTCGGGACAAACACTTTTCTTCATCAGTGGCTGCTCCATGTTGCTCAGCATAGGTATCACGAAATATATTTCCAGTGTGGAGGACATGACCGTCTGTTGGCCCGCCGTGTTTGGGGCACCCATACTTTGCCATAAAACAACCATCCCCTGCTAATCTTGTTGCACCTGAGGGACCGTAAATGGCAGCAACTTGTTCATTTTTATGCGACCCACAATATTTCCATTGAGCTATCGCCCTATGAAAACACATTGTCTCATTATCAGCAGCATGTCCATGTTGTTCTCCATATATGTCCCTGTATGTTCCAACTGCTGTAGGATGATCTGTGCAACCAGAAACACTTAACCAACACCCTTCTTTCGATACATTAAACAGGTCATTATGTCGTGATCCATCCGGTTGATATGCTGATACCGGTGCTGTTGTTACCGGACGATGTGTACTGCACACGTGCGAGAATGACGTCAGATTTACCATGTGAGAGAGTTTTCTTTTGATGTATGTTGGTCCAACTGACAATCTTGGGCCTACATCATTCGGTGAAGGAACCTGTTCGAAATTCACATGGTTTGCCCATTCGGCAGCATAACATTTTAGTCTATAATCACCCTTGTCAACATCGAAATGATCTGTTTTTCCTAGTGAAAATCCTGTTTCTGATATGTTGAAGAAGTTAGGCTTAATATAATCATTGCTATATCTATACACGTACTCTTGGTGTTGAGCATTGTACACCAAATTCTTTACGATCTGGTTCCCCTCTGGTAAACTGGCATTTTTTAGATTGAGATATTGTAATTCTGGATAGCGCAGTATCCATAAAGAGTTGTTGTAAGGTACAGCATGAAGCCTATGTATGAGATATTGATCATTGGAATGTGCTGTCCCTCTGTTGTCTACTTGTATACTATGACCAGTGGCATTATACATCACATTGTTGGAAATAATATTATATCGCCCTCCTCCAATGTTTGCATGCACGTGGTTATTATAGAAAACGTTGTTTGTTATTCGAGTGCTTGATGATTGGTCGTCTAACATCACTCCCCTGACGTCAGCTCCGGGTACAAGTTTCAAGGTATGGTGCACAATGTTGTAGCGTATTATATTGCCACGAGTGGTCCAGTCACGACCAGTATGAAAAGCTCCACAATCTGATGCATTAAGGCAGTTGTGATTAAGTAGATTGTATTCCATCAGGATATCGTTACCCGAATACCAAACAGCCGTATATTGTCCGAAATACACGTGATTGTATCTTATTACGTGACCAACACCTATCGCCTTTATACCGTCACTCCCAATTGCACGAGTTCTCGAGTAGTCAAATATCTCGTTGTTCTCCATTGTATGTCCCGATGACTGCAGTGAATATCTACTTCCACCGTAAATTAAGAATCCACCATTTGTATCATGTATGAGACATCTATTGATTGAGCAATCTCGGGAGTCACCACTAAACTTTACAGCCGTTTGACCAGTGTTTTTTATTTCTAACTTTGACAACTGTATGTTATGTAAACTGTTTCCTTGTATTCCAAACCCTCTGCATGCCTCCAGTGTAAACCCCTCCAGTGTTATTTGTCGGACACCTTTATTAATTAGTATGCAAGTGGTGATTGTAGAAGCGTAGATGATGTCTGTTGTCTTTGCATTTCCATCAGCATTTGGAAGCCAAACATAAGCATTGCCAGTCTCCCTGTCTATGTAGTACTCTCCAGGCTTATTTAATGCAGATAGTATGTTGATGAACTTAAAGTAGCCGCCCTGTTTCCTGAAACCCGATGATGGATCATCCCAGTGACCTATTGTGAGACCATAATTTATCTTTTCAGCCAATGTTACAGTTCGAGTTGATGCATCCAATGATTTGACTTTAGCAGATCTGTCATTCCAGCTCCAAAACCAATATCCATAAACCCATGGATCAGTTTCGTTGTGCCATGTTTGTGGTACTGTCGAATTATAGCGAAATCTAAGCCCGTCTTTACCATCGGGAATTTCTACAATATTGATGAACCCCTCATCAGGCCACTGAGAGAGTTGCAAAGGGCTCCCGTTGTAAAATAACTCTAGTGGCATATCACTATACTTCCAGCCTCCATAACAATCCATCTTGCCATAGTTTGTTATACCAATATCAGGTAGATGTGCTACACGAATGTGCGCCCGAGACTCTGATGGCAGTCTTGATAGAATTGCTTGATCTGTGACTTTCTTGAACAGAGTGCTAGGAACGCGTTGACCTCCAGTCACGTGAACTTCTTGACGCCTGTAAGACCGGATGACGAGATTTGGCCTTTTAATTACCAATGTGCTTTCAAGGTTATGGTAGCCAGGCATCAATTCAATATACATGGTAGAACCGTTGTATGCGTTGTCCTTAGACCTCTCAATCGCATGACTTATGGTTTTGAATGGTTTTTGATCTGAAGAACCATCATTTTGGTCTGATCCATTTGGACTGACATACAAATGATGTGGCCTCCCGAAAACTACGTCAATACACACAGCAAATGCTAACAGCAAGTGTATCCCTTTTAACATACCTGCTTTTATGTCGTGCACCTTTGTGGCCAAGTTCTATATCCACATTCTACTGACTTTG
>Locus_10947
CAAGAGAACGCACTGGCTGCCATGGCTCACAAAATACGATCTAAAGACGAAGATATTGTTAGTCATAAAACTAAACTTCAACAACAGATGCATAGTCATGCTGGTGAAAAACAAAGTGTTGTTGGACAGCTATCTGAGGAACTTGCCAATAAGCAAGCAGATGTGGACAGACTGACAAGAACTGTGGAACATCAGGCTAAAGAACTTGAACTGCTCAATGAGGAGCTCGGTACCGCCAAGGACGCTAACTCACGTGCACCGACTACAACAATGAAAAACCTTGTGGAGAGATTGAAGAATCAGCTAGCGTTGAAGGAGAAACAACACCAGGCTTTAAGTAAGGCCCTGACAGAACTTAGAGCAGACATGGTAACACAGGCCCAGGAACAAGTTAAGGCCCATTCTGAAGATTCATCTCAACAAGTTAATGTGCAGAAAATTGTTGATAAACATACAAAGGAGCTAACTGACCAGATAGAAGATCTACAGAACACAATAGAAAGACAGAAGAAGGAATTAAAGAAGAGAAAGGACAAAGAGAGTAGTTTACAGTCGGAGATTGATGACTTTAGAGAAGAACTAACCCAAAAGGAGAAATCTGTGCATAAATTAAAGGGAGATAAGCAGAGGCTAGAATCAGATATTGAAGAGCTTGAAAAGAAGGTAGAAAGAATGAGTACAATGAAAACACAGAAAACTGGTGAAGAGAATACAAAGCGTGAAATGGATGAGTTGAGACGTCAGGTTCGACTCCTGGAAGGTGAACTTAAGCGAAAGGGCCAGGCCGCAGAGAAACCGTATGATGTTAAGAAAGAATCACCAAGGGATCCTCCACCTAAGGGGAGTGGAGGCAGTGAGGAGCTTCTAAAATGGGAGGAGAGCAAGAAGTGGCAGAAAACTGTGGAGAAAATGAGGTCAAAGATCAAGGAAAGAGATGCTGAGATTGACAGACTACAAAAATCTAATAAAATGCTCAAAGATATATCTGACAGACTTACAAGGGAGAAGGATAATTTAGAGAGGAGACTAAGTGCCAAACCCTCAGGAGGTGCTGCAGCCCCACCCCTCACATCCGCACCTTATAAACCTGACCATCAGCTGGAGAAACTTAAAAACCAGAATTATCAACTTCAGGAAGAGGTAGCAGAGTTAAAACGACAGTTGCTGCTTGGAAGAGAGGTACCTCTACAAGAAGAGAAGATAAGAAGTCAGCAACTTGCTGAACAGGTGGAGATAATGGAGCAAGTTGTTGCTCAGAAACAACAATCCACTGCCAAGTCACCAACAGAAGGGTCAGGGTCACAGGGGTCAGAGTATCAGGTGATATTTGAGAAGAGTCAGAATTTACAGAAACAGGTGCTCAAACTGTCAGAGGAGAACATAGAACTGAAGTTTGAAGCTGAACAAGCCAAGAAAGATATTCCTAGACTAAAGGACAGAATTACAGATCTACAGAGATATGTAGAGGCTCTGAAGTCAGAGAATAGTCAGCTTCTAGCTGGTGATGGTACAAATAGATCCATGGATTCTGCTGGATCTTCAATCAGAAGGATTGGGGAGAGTGGAAAGAGCACTAGACAACTAGAGAAGACTGTAGCTCTGTTAAAGAAAGTTGTAGAAAGGGTCCAGTCTGAAAATGAACAATTAAAGAAAGCACCTGGTGTTGTCAGTAATGAAAGACTTCAAAATCTACAGATGGAGAATGAAGGACTTAAATCTCAGCTGGACGAATTGCGACAGAAGATTGGAGCCACGCTGAGTGAGAGATACACAAGTCAACAGAAAGGCACAGCTAAAATGATGAACGATTATGAGAAAATGAGGAAAGATCTCATGAAGGAAATGGATAGCAATGAAAAACTTCGTGCTCAGATAACTTCCCTGGAGATCAAGATCGAGCAACAGAAAGGCAGGATGGCAGAATCTAAGACAAGACTCCAGATTGAGGAGGGGAAGACTGAGGATGGACAAGGGGCTGATGGGAAGGGCTGGAAATCAGCTGTTGTTACACGCATGTATGAAGATAGACTGAAATCTTTGGAGGTAGAGGTTGATAAAAAGACGAAACTTTTGTCAGAAACCAAGACTTTGTTAAAAGAAGCTGCTGTCAGGGAACAAAGGTTGATGGCAGAGAAAGATCAGCTTTTGAAGAAGGTTGCTGTTCTTGAGAAGATACCCCCGGGAAGCTCTGGTATGTCAGATATAGATGTTGCCAGGGACTACCAACAAGCCAGGTTGACTATAGACAGATTAGAGAATGAGAAGAAGGAACTTGCATTTGAACTTACAATGGCTAGAAGACAAGCTGGTGCTGGGAATATAAGTGAGGAAATCTTTACAAAGGCAAATAACTACGACAAAGTGATGACAGAGAATATAGAGTTAGGACTTGAACTGAAAACTATCCGCCTTGAAAGAGACAAAACAAAACTGGAAGTGGATAGATTAAGAAAAGAGCTGGGCACATTTGGACCAGACTTCTTTGAAGAAATAGAAGATCTGAAGTTTAACTATAAACAATCAGTAGAGAAAAATATACTTTATGAAGAGAAATTAAAACAAGTTAGCGAGCAGTTTGGAATTACAATACCCGGAG
>Locus_11071
ATGCCATTTAACTTTTACATCAAAATTCTGAGGTAGGAAAGGGGTCTCTATTTCAAATTTTTGATGCTGTCGTTTTGTTTATTACTAACACAAGAAAAATCTAGCTTCCTTTGATTAATATTGTCAAATGCATCTTCAAGTTACTCTCCAGTAATATAATTTTGATTGCATTTAACTATGAAAATGCTGCTGAAATTGATCTCAAAGTCTCACAGACTCTCATGTAATAATTCACATCAAAAGCTTTCAAACAATTCAATTTAGATAAACATCTGCTTTTTACATCATTAATCCCTGTAGTACAGTTTCATATTCCAAGTCACATGAAAATAGTAAAAGTCACATAGTGACTTCACAGCTTTAATATTGTAGATAATATAATTTTAGTTCATAAAGTAATGTAACAGCTTTAAAGATTTAGATATAGTGACTTTACAGCTATGATAATGAAGAAATAAAAATGCCAGCAGAATGTTATTTCAGACCCACACAGATATATAAAGTAAAACCTTAAATATTCCAGATAGTGGAAAAAATTTAAGATGTCAAGTATTCAAAGTCTCTAGAAAACAGAAGAAATATCAAAGGCATTTTGTTTGCAGTAATTACCAAACTACTACAATAAGTTCCGTTTGTGTTTATATGTCACTGATAATTATACTAAGTCTTGAATATTTCATCAATTATGTTGTCTAAAAATTATCTTCCATATGTGCACAAAGGGGAGTAACTCTACCAGATCCAGTCTGACCTTCACCTTGCTTTGAACTGACCATATTTTTGAGGCGATCTAAATGTACCAAAGCTTTTTCTAGAGATTGCCCTCCTGGTTCTCCATGGAAGTCATAACCTTTCAGTGACGGTATATCACCAGGTGCTTTGCCTGTCTGCGTATCTACTGGCACCTGAATACCTAAACTGGCTGCTTCTGCCCGTAACTTGTGTACCCTCTCTGAAAGCTTAGATCTGGAACCTTCATCCTCACTGTCTGTGTGTACAGCCTCTTGTTGTAACTTAAATATCATGTTCTTTAATGCCTCCAAACTACCAGGTTGAGATCCACCAGAATAATTTTGCTCATCATTAGCGTCACCTTTACTTTTCTTGCTCACAGACACTGGAGCTTTGAATGGCACCACTTTCTCCCAGGGTCTGTCCCCTTCTAGAACAATATCAGTATCAGGGGTTCTGCGGCCCTTTGCTGGACTTCCAGCTCCTGTTATAGTGCTGTCATTGTCTCTGGCTTTTATAGGTGAAGCTCCACTTATGTCACAATTTCCTGGTGGAGGGATTCCCGCTATCAACGCTGCTGTGTCTAAACTTGAACAACGGGGAACATCACCAGAGTATGGGTTACTTCCCTTTGATGGGGTGTCCAGATTGATATCAGACTGCATTCTTTCATGATATCTTTGCATGGCAGCATCGGTTTTAGATTTTAGATGGCTGAGCTTATCAGACAATGTTGGTGAGTCTGACCGACCCTGATTTCGAGTATTACTGGTTTTAAGGTTTGGAGTGTCCCCTACAAGATCTTTATATGTTAGACCAGGAGGTGGCAGAGTATCATTGGCATCGCTGTTATATGAATTAGAATGGTTTTGAGTATTAATCACAGGGAGTGGTCGTAATAAGTCATGAAATTCTAGTTTTTTACTTGGTTTTGGTGCCGAAATAACACTTGTAATATCAGAATTATCAATGTCATTCACCCAGCTTGGTGGTGGTTTAGATACAGTAAAATCACGTTTTTTCCAATCAGAGTCAGACATATCAGATGTATTCATTGTGTCTATCCAGCTTGGAGCCTTCTGAGTTGAAGTATTAAAATCAGTGTAAAAATCAGGTATAGGTTTATCTCTTAGTCCCGATTCAAACATTTTTCTTTCTCTTTTCAGGATTGAAGGAGAAACAGATCGGCTTCTTTCACGAAGAGTTTTTGCTGGTGATCTCGATAAACGGGAAGTGTTCGGAGACTCTCCTAGTAACAGTGAAACATCATCGTCATATTTACTGGTCTCTCTTTTTGAATGGCCCATTGATACATCAGCATCGTGGAATGTCACGTGTGCAGGAGTTTTTTCATTTGGTTGAGCGGTGAAACTCTGTTGTGGATGATCAGCATTTAATCCCATCATATCATGGGCAATCTGTATACTACTCAGTGTTTTTGACCTACGATTTCTTGGTCGCTTATAGCCAAACACATGCTTGCTTTTCCACGATGGTAACATACTTGTTCCCTCTTCCCCTGTAACATTATAGCCTTCAACTGGGTTCATAGAAACCAGTACGTCTGTAGCCAGGCTACCGACTTCACTGGGAACATCGGTTTTATTGTTGAACTCATCCGTGTTGATTTGACGTATCAATTCCTGTGACTTGTCCAGTGCTTCCTGAACTCTTTCTCTCTGTTTACGGTAATAGTTTTTCTTTGCTTCTGCTTTCAAGGCCACAGATTTCTTCATATTTAGAAGAGACTCATTGATGCTATCTTTTTGATCTGCTAAATGAAGCTCTTTATCTGTGGCTCTAATCCCTGTCTCCAACGAGCGTTCAGCTGTCATATGCAGTGCTGATTTCGGATTCAGCAAATCATTTACTGTTCTCTTGTATGTGGGTTGATTGCTGAAGAAACCTTGGTTTTCATACTGGCTTAGGTAGGCTTCAAGAGCATCGGTGGCTGACAAGAACTCTCGATCCCCAATTAATACTGAACCAGAATTGCACTGTATTTTGTACTGGGATGTCGGAGCACCCAGAGTGCTAGGTAGATGCATTGATGCCATTTTTAATAGTCCTCTATAGAATTCACAGTTGACCAGGACAGAGATGCATTACCCTTCAAAAGATAATCTTAAAATTTGTGTAAACATGATATTTTTAAAAATCG
>Locus_11193
AACTATGTTAGTGTCCGAATCTGTACCGTCTGACTTTGGATAATCACAAGATATATTGAATGTTCTATCTTCTTCTGCTGTTATTAATAGGCAAACTTCCTCACTTTTATTAACCGGATTCGTGTGCAGTACCAATTCATTTCTTTCTGATAAAACTGTGGTTGTATTTGTGTGATTTGTATCAAATACAATATCGTTGATTTTGAGATTGATATTCTCAGTTGATCGTGTATGTTGCCGGTATCTAAGTTTTATCCTAACATTTGAGGATATCGGTGATAAAGAGCATGTGCATGTACGTTTATTCTGCGCAGGAGAATTTAAAATGTAGACGAAGGCCTTTGACGTGTTGGCTATTTCCGAAAATTGACATATGTTTGCAACTGATGTTGTATTGCCGCAGCGATTATTTGAATCAAAATTTCCAACTATGTTAGTGTCCGAATCTGTACCGTCTGACTTTGGATAATCACAAGATATATTGAATGTTCTATCTTCTTCTGCTGTTATTAATAGGCAAACTTCCTCACTTTTATTAACCGGATTCGTGTGCAGTACCAATTCATTTCTTTCTGATAAAACTGTGGTTGTATTTGTGTGATTTGTATCAAATACAATATCGTTGATTTTGAGATTGATATTCTCAGTTGATCGTGTATGTTGCCGGTATCTAAGTTTTATCCTAACATTTGAGGATATCGGTGATAAAGAGCATGTGCATGTACGTTTATTCTGCGCAGGAGAATTTAAAATGTAGACGAAGGCCTTTGACGTGTTGGCTATTTCCGAAAATTGACATATGTTTGCAACTGATGTTGTATTGCCGCAGCGATTATTTGAATCAAAATTTCCAACTATGTTAGTGTCCGAA
>Locus_11305
GAGAAAATGCCCGTAAATAAACAGGCGAATGAAAATCTACTGACATCTGAGCCATTATATAACCATGGGGCGCCGACCAGCTCGGTGTTACAGATACTGTAAAAACAAGCCTTACCCAAAGTCAAGGTTCTGTCGTGGTGTGCCAGACCCGAAGATCCGTATTTATGATTTGGGACGTAAAAAGGCATCTGTAGAGGATTTCCCTCTGTGTGTACATCTTGTGTCTGATGAATATGAACAGTTGTCATCGGAGGCATTAGAGGCTGCCAGAATCTGCGCCAACAAGTACCTTGTCAAATTCTGCGGCAAAGAATCCTTCCATCTTAGAATGAGAGTGCATCCTTTCCACGTCATCAGAATCAACAAGATGTTGTCATGTGCTGGAGCTGATAGACTCCAGACTGGGATGCGTGGTGCTTGGGGAAAGCCACAAGGCACAGTAGCTCGTGTACATATTGGTCAACCTATCATGTCTGTACGTGGTAGAGACCCAAATCTTGCAAATATTATTGAAGCACTTCGTCGTGCAAAGTTCAAGTTCCCAGGAAGACAGAAGATCTTTGTTTCCAAAAAATGGGGATTCACAAAGTGGCCAAGAGAGAAGTACGGCGAGATGAGACTGGAACATAAACTAATCCCAGATGGTGTTACTGTACAGTATAAACCAGACAAGGGTCCTCTTCAAGCCTGGAAAAACCGCATGGAAAAAATCTATGGTTAATTTATTGTTAACAGACTTCAAAATAAATGTGGTTATGAAGAGAAAAATTGAAATGCGTTAGTTTATTGCTTTATAATACTAAGAATGTGCAAATGTTTTAAAGGTAATGATTCCGTGTAATTAATACAACCTAATTTTATTTACTGAAGCCTAATTTTATTTACTGAATACATGTATAAGTAAAATACAAGTGAAATTAAGTTTTCTTAACGTCAAGCCAGTCTAGTGATGCCACTATTTACCTACATTGTCAGAGAGTTGTCAATGAAGATAAAACAACATATACTGAAGATTGGCTGTAAAAATAAATACTACAGATAAACATCATACTTCAGATATATGCTCAAGATACAGACCAAATTTTACACCCACCCTCATAAAAAAAACGTGGCGACCAAATTTAATAGACAAATTAAATAAAAAGAAAGCTCACGGTGAAATTGAAAATACATTGTGTAATTATACCTGAAAAAGACTAAAAAGAATATATAATTATAAGAAACAATCTGTTGGAGTAGCATTATCTGGTTACTACCACTCCTACTAAAAAAATTATGCAAATATAGTTGGTTACTGTGTCTATCCCAGCTATGAGATGGTTCGTTGTAATGGTGTCTGCTACAGTTAATATAAACTTGAGTATTAGTATTTTATTAAACTACTCAAATGAGAAAGTATTTATTTGCAATCTGTCTGACAATAATTTTGTGAGTCTGACAATGACAATAGCCACAGTAAATTTTCCACAGAGTATAGATGTAATTACTAAACTATCGATGGTAATGAAGTTTCCCACAGTTACAGACTTGTGAGAGGAAGTGCAGTATCGGAGTGCTATTCTAAATAATTTCAATTGACTCATTCAAAAGCTTGTTCAGGGTGTAACTAGACAAATGAAAAAATTTAGAAGGAAATGTATACAGTAATAGAAACCAAAAAGGTATTGCAGTGCTCAAGAACTGTAATGCTATCTTGCTGGAAATTTCAAAAATCTTCATAATACTAAAATAATGCTTTATAGAGCCTTTATTTATAGGCTGATGACATATTTCGCACCAAGGGTTGTCACAAAACTTGTGAGTTAAGGCCATTTGTTCAAAAAAAATAGATTTTTATACGCCCGTTTGAAAAACGGGACGTATTATGGGAACGCCCCTGGCGGGCGGG
>Locus_11413
AGCGGTTTCTAAGGAGATTTGGTTAAAAAAAAGGTTAACGGATGACGGACAAAAAGCGATCACAAAAGCTCACCTTGTCACTTTCTAAAAGGTGAGGTAAACAGAAAACAGGTGCATTATTCATAATTCTTGTTTTGTTTGCTGAGCAAATTGTTCATTTCTGTTACCACTGACTGGAGGTTCCACAAATCTTCCAATAAACAATGGAACATGAAGCCTGTGATCCCATATCATGAAGAGGAAAGGGTGATCAGCTGCAAAGTGAAATGTTCTAACAATAGATCTTTTCATCACAACAGCAGCAGTGGCGGCTGCAGCTTCAGTTCCTTCTTCATTTACATCGACAAAAGCTTTGTGGTATACCTCTGATACATACAATTCTTTCCCCATTCCTGACAAATCAGCCTTATCGCTGAATATGTCTACCATTCCTAAACTTGATAGAACGGTTTTCAATTCAAGTGATGTTTCAAGCTTGAATTTTGGTAGAGTTACGTCTACTGTGGCTGGGTGACACTCTGTCACCAGACTTTGCAATGCCTTAAGAGTAAGTGATTTCTCTAGACCAGGAAGCCCATCATTTTTGTTTGGAAGAACAACTACAAAAGCCATTTCTTGACCTTCATATGGCAGCTCCAAAGTCTTACAGCTAAGTGTTGTGTCTTCACCATACTTTACTTTCTTCATCCGTCTAAACATCATGTCTATCTGAACCTTATCTGCATTCAATTTTGTGAATTCTTTCTTGTTGGTATATTTAGTCTTAAACTGTGTTGCCCAGTTGCCTTTGAAATATATGGCATTAACTACCACCATAGCTGTAAGTGGGGTCAAAGATCCCCCTGGAAGTAAGTCTTTGATTTTCTCATTTGTCTCCCCTTCAACCCATTTATTAATCTCCAACCTGGCCCCTTCAGGGTTTTTCGTGTAATCCATCGACTTAACATCAGCTTTGAAATGTTTCGTGACAAGGGAAATATATTCCTGAAGTATTGTCTTATCTGTATGGGGAAATAATCGGTTAGCAGTATTCAAGGTAACAGATTTACTTCCCTTTTTCAGGGTGCTTACAAATGATTTCATGTGCTTTAGTACAGACTTTTTGTCCAGTTTGTCTAACTTTAGAACCTTAGCCATCTCGTCTTGTGTATTGTTACGAGCACCAGTATGTAGCATTGTCAAAACAACCATCATGCTGCTTGGAGACATGAACACATTTTCTGAGGGCTGTTTACTTGTGACATGTTTGTACAAATCAAGGGTGAACCCATTCACACACTCTGATAAATCTTTGCTACTTGTAGCCATTTCAAATCAGTGTTGCTCAATTTGCTAAACACTTTATTATTTGTCACTTCCTGGAGTTTAATTGTTTACGCCTTTTGTTTACGTCCACACCGG
>Locus_11477
GCTCGCCAAATCGTCATTTATTTTTTCTTAAACTTGCATCATTTTTACATATTTTTCAGTATTTCAAGACGAAAGAAAAGAATAATACCACAAAAATTGAAAGAAATAAAGGCATGGAAGCTGAGGCAGCAGATCAGGGCTCGGTTGCTGTGAAGCCGGAAAAAAGTTCTTCACAAAAACCTGGGAAATCACCAGGAAAATCTCAAGAGTCGAGCAAGAAAAAAGAAAATCAGGCTAGTGCACAGAAGTCTGAAAAGAATAAAGAAGAATCAGTTGGAAAAGCATCAAAACAACAATCAACACCCAAAGGAGCTAAGCAGGGTATTGAATCTAAGCAAGGTAATGAATCAAAGGAAGGAAGTGTGGCTAGCAGTGGTGATGGCAGTCAACAACTTAGTAAAGCTCAACTTAAAGCTATGAGAAGAGAAAAACAGGAAGCACAAAGGGCAGCAAAGAATAAAGCCAAAGATGAGAAGACCACAGCTGCTGCCCAGAAGAAAGAGCAAGCTGTGCGTGTACCAGACAATGTTAAGGCAGATGTTCCAGAAACACAGAAACGTGTTGCAAAAAAGCTTGAGAAACAACAAATTCCAAAAAGAACATCGGCACAGAGGAAAGTCCGCCTGTTTAATCATCTACAGCAGTATGAAAGGGAAGTTTCTCTTACACAGTCACTACAATTTTCAAGTGGCGGAATTCATCCAGCAATTATACGACTAGGTCTACAGTATGCTGAGGGAGTTATCAGTGGATCAAATGCAAGATGTATAGCTCTCTTAGCAGCTCTCAAAATGGTTATAAATGACTATAGTACACCTCCAAAAGAAGAGCTGTGTAGAGATCTGGGAACTAAAATCAAACCATACATAAGTTTTCTTAACCAGTGTCGCCCACTGTCTGTGAGTATGGGAAATGCTATCAAGTATGTAAAGTGGCATATAGCACACACATCTGGTACTCTGACTGATAGAGAGGCTAAGCAGCAGCTGTATGATGTGATAGATGATTTTCTAAGGGAGAGAATCATACTGGCAGCCCAAGCCATTTCTACAGAAGCTTCGTCTAAAATATCTGACGGGGATGTCATTCTAGTCTATTCATGTTCATCATTAGTAAGAAGAATACTATGTGATGCGCATAACCAAGGGAAACAATTCAGGGTGATAGTTGCAGACAGTCGACCTAAAATGGAGGGTAAAGAATGTTTGAGAAGATTGGTGAAAGAAGGAATTAAATGTTCATATGTTCTTATAAATGCTGTCTCCTATGTCATGTCTGAGGCAACCAAAGTTTTCCTTGGTGCTCATGGTCTACTGGCCAATGGTTTTGTGATGTCGAGAGTTGGTAGTGGTCTTGTATCACTGATAGCTAAGGCCAGTAATGTACCAGTACTGGTATGTTGTGAGACGTACAAATTCTGTGAACGAGTACAGACAGACTCTTTTGTATTTAATGAATTAGGTGATCCAGATGACATTGTTGATATTGGGAAATCAGCGCCGTATCTGTGGGACTGGAGAGATTATAATTCATTGACATTGCTTAATCTCGTGTTTGACTTTACCCCACCCGAGTTTGTCTCCATGGTGATAACAGAACTCGGAATGATTCCCTGCACGTCGGTTCCCGTGGTTCTCAGAATGAGGCAGGCCGAGACAAATGAAACTTAAATAAAGGTGCAAGATATGTCCGAATTTAAAATATGTGGAAATAAATCAGTGTTGTAATAAAAAAAGATCAGTTGTGACACAGGTTGCTGACCTTTTATTAAGTGCTAAATATAAAATGACTTAATTTGTGTCACATGGTGTGACATTAAATGCTGAATAAAAATTAATTCCTGACGCAGGC
>Locus_11611
GGAAAGTACGAGCTCTAGCTTACCATGATGAGAGAAAGGAATTAGCAGTTTTGTCTTTAAATGCATACTTCCATATATGGGATGTAGAGACATTTAAAATGGTATATAATCGTAAACTACAGAACAGTAAGGAGAATGTTTGCATGTGTGTGTCAAAGCCTAAGACATTGTATGCTATTGGGTCACAGTCACATGTTAACTTGGTAGACCCTAGATCGAAACATACTCTTACTACAATTATTTCTAAATACAGAGGAGGTGGTATACGATCTGTTAGTTTCCATGAAGATATTATAACTATAGGTACTGGTACAGGCCATATATTATTCTTTGATCTGAAAGGAGGGAAATATCTTGAGAGTGGATGCGGTCATTCTTGTGCATTGGTTCTTGGCAAAGGTTGGCTGTTACATGATGAAAACTATATGGGATTCTTCATGCATCAATATAACCAGGAATTTCCGAATGCAATCTATACACATCAGTATGATGACTCTGGTACAAGATTATTTGTGGCTGGTGGACCACTACCTGCAGGATTATGG
>Locus_11622
ATAACAATCTTCCCCTTTGGCTAAAATGATAATCTCCTTGGTACCTTGAACTGCAAACAAGCCAAGCTGTACATATGCAAGTTCCATGGATTCCACTGCCTTCAAAGATTCAAGAGAAAAAATTGCGATGAACCACTTGTCTGTCTTTGGATCAGTTTGGTAAGAACAAACAATTGTACCATCGGATACCTCACAGAACTCTTTGTAAAACCGTTTGTCAATGTCTATCTTAACAAAGTCAGCACATTTTGGTTTAACTGCCTCATCGGTACTTGGTGTTTGCTCTGGTTCCTGTGCTGAATCATCTGTATTTGAAGAGCTCGGGTTCTCGGGTTGGGGAGATACTGGCTCTTCTTTTACAACATTGACCAAAGCATTATCTGGTAGCCTTACTCTGTGATTCAGTAGAGCATGCCTGGGATTTTTCTTTACAACCTTTTGGAAGAAACTTGATTCACACGTAATTATCACATTTAGTTGTCCTTTTTTGACAGCTGAATTGATCTGATATGTGATTTCA
>Locus_11646
GGGGCAAATTTCGTGAGTCGGTCGCGTTACTGCAAACAAACATTTTTTTAAGGATGGCCTAAAGGTTTGTTATAGTTAATTCACTGCATAGTGTGAAGACCATTTGTTTATTGGCTCTTTAAAAACTTTAATGAATTAACATTAAACATTATTTTTATGATGTGACATTTTTTTATGCTAACTCTTTTTTTCCTTCTGTACCTGAAGAGCTCAAAATTAATGCATTTATACACTGATTTCAGTGTGTTATAACAATCTGGGGATTCTGCTACGAGTTTTTGAGCATTTTAAAATGACATTGCTTTGCCAAGAAATAATATCTCGAACAAACTTCTTTTTTTATAAGACTGGGATATCTTTGGCCAAGTGGTTTACTTACTTTTTAGGCCATATGCCATGATGAACAGCTACATGAGTTAATTAGAGAGGAAATATTACTTGTGTGTATTTGTATATATAATTTCTTGGACTGTCAATAAAGGATATATTTTGACTTATACTGTCTATGTGTATTTCTACAGACTATAAACAAAATAGAAATCCTTCCCCACAAACAAGCAGTTCATAAAAGATCGTTAAAGATAGATCGTTACAGTTCCTAGTTTTATTTACAAACCAAAAACTGCAGCTCCACAGCTCAGTCAGTCTCTGTCCTTGGACTTAAAATGGGAACATTCAAATTTTGTTTTGCTTCTTCTCATACTTATTTTGATTGCTATCTACTTGTTTAAAAAGAATTGTAAAAGTAAAAACTCTACAGTGTGTCTAGAGATCTCAAACAATGATGACTGTGTTCTACTTGACATTATTCGGTTGCCCAGGTGCCCATCTAGTTACCATATCAATGTCCCTGCTTCAGTATCTGATTTTAACATTGAAAAGCATTGTCTGTCATGCAAGTTAACTGTATGTTGGCCTGGCTTCTCCATAGTGGACAAACAGTCTGAAACAATTCTTTATGTTTCTTCAGCAATTCCTCTTAGTATGACCATAGCAAACAAACTACAAAATATTTTTACAAAACCATTCTATGTTTACTTTTATCAAAAACACAATAACCTACTCATTCCGATCAGACATCAGTAGGTACCACCAGGACAGTTACTATTTAGCTTTGATTCTCACTGTTGTATATTGATGTATATTCTTTTTATTTTTGTAAACTCAAGAGTATTATTAATAATAAATCAGGAAAAAAAAACTAAAAAGAAACTTTAACGCACTTCAGTTCATTTTTTAAAGTCAAATGTCTTTATTACATGTTTCATATCTGATAAAAAAAGTTTGGTTATTTCTTCTTTCCGGTAGCCTTTTGTGCAGCCTTTGTCACTTTGCCAGAAACTTCTGATTTCTCCACCTCTTTAATCACACCAACAGCAACTGTTTGTCGCATGTCACGGACAGCAAAGCGCCCCAGGGGGGCATACTCTGAGAATGCTTCTACCACCATCGGTTTAGATGGACACAAGACTGCAATACAGGCATCTCCAGACTTGAGTAGTTTAGGATTTTCCTCGAGATTTTTTCCTGAACGTCTATCTATCTTCTGCTTAAGTTCCTCGAATTTACAGGCGATATGTGCTGTATGACAATCGAGAACAGGTGCGTACCCCGCCTTAATTTCTCCTGGGTGATTAAGAATAATAACCTGGGCAGTGAAGCTCTTGGCACCTTTTGGTGGATCGTTCTTTGAATCACCACAAACGTTCCCTCTTTTAATGTCCTTGATAGATACATTCTTTACATTAAAGCCCACGTTGTCACCGGGTGTAGCCTCTGGTAACGACTCGTGGTGCATTTCAACCGACTTCACCTCGGTAGTGAGTTGTGATGGCGCAAACGTTACTACCATGCCAGGCTTGAGTATACCAGTTTCAACTCTTCCAACTGGCACTGTACCAATACCTCCAATTTTGTATACATCCTGAAGTGGTAGACGAAGGGGCTTATCAGTCGGTCTGCTCGGTGGCACAATGGAGTCCAGGGCTTCAAATAATGTCAGGCCGGAAGCTTTTTCTTCTTTCCCGTCCACGTTCTTTCTCTCAATTTTCCATCCTTTGTACCAGGGCATGTTACTAGAAGGTTCTAACATGTTGTCACCATGCCAACCGGAAATAGGAACAATTGCTACTGCTTTTGGATTGTAACCGACCTTTTTAACGTAGGCAGAAACTTCTTTCTCTATTTCAGTAAATCGTGCCTCCGAGTAAGGCGGTTCCGTGTTGTCAATTTTGTTAACTCCCACAATTAATTGTTTCACACCAAGGGTGTAAGCCAACAGGGCGTGCTCTCTAGTTTGACCGTTCTTGGAGATTCCCGCCTCAAACTCTCCAGTACTGGAGGCGACAATCAGTACAGCGCAGTCAGCTTGCGAGGTTCCTGTAATCATGTTCTTGATGAAATCACGATGGCCTGGGGCATCAATAATGGTGACATAGTATTTAGTGGTCTCAAATTTCC
>Locus_11693
GCCCTTCGATAAAAATGAAAATCACAACAGTGTATTTATAACATAAATATAAACACCTGGGCAGTCATCGTGAGAGTGTCTTAAAATATCACATATGCTATATGAAATATAGCTTTAACTCAAGACCACAATATTTTAAATTCATTCAAGTTTAAAACAATATAATAAATAACACATTTTAATATTACATGATGCAATGCAGTATACAATGGTTTCAGTAAAAATATGGAAATAAATGCAGACATAAATAGAAAAGAAAGTCTTCAAAAATACATAGAAAACTGCTGAAAAGTTTAGGTAAAATTGTTCCTCCTTAGATATACTTTCTGATTTTTAATTTTTATTATTTGTAGATGTAAAGATCAAGCTTTCTCTCTAAAAATTTAAATAAACAAGGTCTGTCCGTTCGTGACACAGGGAGCTTGACTTTTCTCAGTGCTTGACAATAAGAATAGGGCATAATTTCATAAAAAAGTAACTTCTGAGTTATAGGACCTGTGCCCATCATGTTAGATAATCACAAGGTCCAAGTATGTGAAGTTTCAACCTATTCACTTCATTAGTTTTGAAGATACGAACGTGCAAAGAAAAACACAACCAAAGTGTGACGCCGACGCCGTCACCGACTCTGACGCCTAGTTAATTCATGGTGGGTACAATAGCTGCCACTATTCTTGGAATAATCGAGCTAAAATGCTGCTGCCTGTCTATAAATTTCAACACAAAATTTTGATTGACTTATTTTTGGATTTTCATTGCAATGTTATCTACAATACTCTATAATATAAACTACTGATTTCCATGTACAACATATTTATGAATGATATTTAACTATTTATAATTTCCCAGTTCCCGCTGATATAAAATTACTACATCTCACAAAACAACAACAACAACACAGAAAACTACCACAACCAGTAGACCCACCACCTCGACAATTAGCACAGCGTCTCCAGTTTCACAAATGAAGTACGATTATAAGGAAGCCCTCAGATTGTCCATCCTGTTTTATGATGCTCAAAGATCTGGAAGACTTCCGGCAAACAATCCCATTCCCTGGCGTGGAGACTCTGCCGTCAATGACGGAGCTGACGGCCATGATCTTAGCGGTGGATGGTATGACGCTGGAGATCATGTCAAATTCAATTTGCCAATGTCATGGTCAACATGGGTGCTGTTATACAGTATGCTAGAGTTCAAGGACGGTTATGTGTCCGCCGGTCAGAAGGACATGGCATGTGATATGATCCGAACACCGCTAGATTATTTCCTGAAATGCTGGATTCCTAATCAGCAAACGCTTTATGTACAGGTAGGAGATGGTCATGCTGACCACGGGTTCTGGGGTCGACCAGAAGACATGCATATGGGACGCCCTGCTTACAAGGTCACGACCTCGTGTCACGGAAGTGACGTAGCTGGAGATACTGCCGCTGCAATGGCGGCCGGATATATGGTATTCAAGGACATATGCGGAGATACTGGACTTGCTAATAGACTACTCACAGCTTCAAAGAGTTTGTACACTTTTGCTAAAAACAACCGAGGAAAATACACTGACTGTGTGACACAAGCAAAGGATTTCTACGGGTCCACCGGCGATGCTGACGAACTTGCCGTTGCCGGGGCAATGTTGTACAAAGCCACAAACGATCAGGGATATCTGAATGACGCTAAGGGATTTTACCCTGCTGGAACAGCCTGGAGCTTTAACTGGAACGATGCCGACGTCGGCGCTGCTTTATTACTGTATGGTATTACAAAAGATGGCAAATACAAAACAGACATCGAAGGTTTGGTGAACTCGTTCAAACCCGGTGGTAACGTACAAAACACACCATGTGGATTGGCCTGGCGTGACCAGTGGGGACCTAACAGACATGCCGGAAACGTTGCATTTGTTGCCACAATGGCGGCCAAATATGGAATCCAACCAGACGCTTACAAAAAGTGGGCCCTGTCACAAATCAACTACCTTCTCGGAGACAACAAACTTCATCTAAGCTATGAAATTGGATACGGAAGTAACTACCCTAAAAGACCCCATCACAGAGGAAGTTCCTGTAAGCCTGGATATTGTGCACAAGGTGACGCTCCAAACCCGAACATTCTCAAGGGTGGTTTAGTTGGAGGACCTGACCAGTGGGATAACTATGACGACAGAAGAGATGATAGAGGTTTTGGAGATCGGGGATCTGGTCGATACGGTGATAGAAGAGAAGGTGGATTTGACGATCGTCGTGGCGGTGGTGGGTTTGACGACCGCCGAGGCGGTGGTGGATTCGATGATCGTCGTGGCGGAGGTGGGTTTGATGACCGTCGTGGCGGAGGGGGATTCGAAGACCGTGGGGGATTTGGGAGACGAGATGACCGTGGATTTGGTAGAGATGACAGGAGGGATGATAGATACGGCGGTGGTGGCGGCGGACGCTTTGAAGATAGAGATGGCGGTAGACGTCAGTTTGGAGGAGGATTCAGACGAGATGATCGAGGGGGTGATGAGAGGGGCTGGGAGAGAGGGGGAGGTGGTTTCCATGGTGACAGAGATAGAGGAGGTTATGGTGGAGACAGGGGTCAGGACGATAGACAAGATAGACCGGATCGTGAACCAGAAGCACCTAGAGAAAGACCACGTCTACAACTACAACCAAGGACAAAACCGGTGGAGAACCCGCCAGAAGTAAAACCCAGCGAAGATAAACCAAGACCAGAAAAACCAAAGGCTGCGTCTATATTTGGCAGTGCAAAACCTGTGGATACTGCACAGAGGGAGAGAGAAATAGAGGAGAAGTTGTTGAAACAGAAGACTGACACAACTCAGCCTAAGAGTTCCCTCGAGTCACGAGGCTATGGTACCTCGAAGGGATACGAGGAATTGCCCCAGAGGAAATATGAGCATGATAATAAAGAAAATAGAAATGTACCTAGTTCACGAAGACGTACAGGAAGTGAGCGTTCAGAAGAAGGTGACGGTCGTAGAGAAAGAAGATCCAGTGGCAGCTCAAAGGGGAAAAAAGGCTCAACATCTCAGAGCAGATCTCGGCAGGACAGTGGTGAGCAGGGATCGCACCCAGAGGTGTTTTCCGGCGGAGAGGAGGACAAGTCGCACAATGCTTTATCGCCAGCACACAGGGATGAGACGGTCAAACTGGTTCCGGCGCCAGCACCTAAAGAAAATATCTGGGAGAAGAGAAAGTCTACTCAGACGGCCCAATCACCTCCTCAGAAAGCAGAAGAGAAGAGACCTCCAGCACAGGAGAGTACTCAGTCTGATTCCCATCAATCACCTCCAAACATGCGCGAGAGGAACCAGTCCAGCCGGTCAAATAGAACGTCGTCACAGTCTAGTACAGATGTAAGTACAGACAACCACTTTCGTGACATACTGACCTAATATGATGCCTTGATTAGTGAAACGCTAGACGCTTCTTTTAGATGAACAGTCAAATCTTTTATATATTTAAATGTATTATACATTGATAAACATTTCTGTAGCGATCGTAATTTGTGCATGTAATAAAATGTAATGAAAAATAAATCAAAAACTTGATATTCATAAAACACTGAATAAACAGTAAATGCTCACACCTAGACCAATATTAACAGATATTGTTTTTTAAACAAAAAAAGGAAACAAGCATAATCTAAAAATGCAAGCAATCAATTCACACACAGGA
>Locus_11756
CGGACAAATCATCAATACATTTAGCCATTTCTTTAATCATGAAACAATAACTAGGTCTTTGCTATCTGTTTTGATCAAATCCTGCGGAACCATCGGGACCCCTCGGTTCTCGTAGAAGCTGCACTTTGTTGGGCTGTAATTTTATTTCTTCTGTTTGTTTGATCAATTTCATCGGCCTTGATTCGGGGACTGTTGCCGAGTTATTACAGTTCTCTGCAGCACCTGAGTAGTCTTCTCCCAGAATCCTCAACCTCGCCTCCTTATATTCTGCCTCACGCTGCTGTAATGTTTTCTGTGGTTGTACCTGAACTTTTGATTTATTATTTTTGGCACTTTCTGCATTGTCGTCTGTAGATCTTTTAAGGATTCGAACCTGAGGTGTATACTGAGTTCTACTCCCTTCCTCCTTCATCTGTGATACCCCATCATCAGTGCCATTCTTCTCAGGCTGTGTAATCTTGATATCTTGTAACCTTTTATCAAGAACCTCTTTATCATCTAACTCCTCCCAACTTTCCAAAATATCGTTTTCGTCAGCCATTTTCTTCATCGG
>Locus_11767
ACCGCCACACATGAAATATGTATTTTCATACCACTCAATGAAAACAAATCCTGTATTTATAGAAAAAACTTAAATATCCTCTATATATTCTCTTTTTGTATTACAGTTCCTTATCACAAGAGAAGTACTCCCCATTTGCTTTCAACAATTTTCATTACAATGTTGTAAACCATTTGGAACAAAGACAATTTGCTATTCCCAGTGTTTTGTGTTTTAGTTCCAGTTTCAAAATATGTTAAATTTCCTCTGTATACTGTTTTATCAATGTCATCATGTATCTGTAAACTGATATCTCCTGGATTAACAGTGGAATTAATTAAAGGTTTATCACAGAATGTTATATAACAGTGCTCCATACTGTCACATGGGTGTCTCTCCAGTTCTATCAATGCAATTATATTTGACCCTTCCTTTAACACATATTTGGGAACAAAGAGTCGCACTTGTGGCCCTAAGCTTGGCCAATATCTGCCGATATTTACACCATTTACAAACATCTGACCCTTTGTCCATAATGACATATCTAAATATGTATCATTAGGCTCATCTGTAATTTCAAACTTTCCAGTGAATACGGATGGTAATCTAGAATCTAATGCAGATGTTGCTTTACTTGATGACATCATTAACTGTCTGTTCATGACATCACTGTCAATGTTGACAGGATAAATCAACCAATCTGTCAAATTCATTCCATTCAGAGTGACATTTGATATCAAACCCTTAAGGTTATTGTTCATTTGTCCTCCATAATTTATTCGAGCTTGATTTTCTACAAGTATAAACAAACTGTCGTCTGCTTTACCACTGAATGTCAAGGTCACATTATTGCTGTCCCTCTCTGTTACTCCAACTGAACTCGCAATGTTTCCAGACTTTGTCATGACATATGCTCTATCTCTAGCACCTGATAGATCAACTTTCCCATGTGACACTGCTGACTTTAGTTGATGTTCATACAGAATAAACCCGTAATAACGATCAATAGCCTCCATGTTCAGTGGATATTTAGACTTTATTGGTTTAGATGTCCCATCAACATAAGATATTATACTTTCAACAAATATCATCTGGACTTTGCCATAAGCAACCTTAGGTGTAGAAGGGGGTATCTTCATTTTAGCTCCAGGGTTATACTTAGCAATGGTGTTTCTAAGCTGCATATATTTGTCAGTGATATCTCCTGCCTCGGTGAGCGGAGCATCGTAATCATAACTTGTTGGTACCGGATGATACGGGTAGTTGGCACCATTCCAGAAACCAAAATTTGTTCCACCTTCAAACATGTACATGTTGACATTTGCTCCTAGTGCAAGCATTAGATCCAAACTTTTGGCCACCGCTACTGTAGGAACTGTGGAGTGATTTTGTCCCCAATGGTCTAACCAACCAGTGTAATACTCAGAATTTACCAAAGGACCTTTGGGTTCCTTATGTCTCTGTATATCAAAGTTCTTCTGTGGGTTATAAGTGATTCCAAAATCTACAGTTGCATAAACTCCTTCAATAGTTCCACATTTAAGGTACCCATCACCATCACCGTCTGTTGAAAATAATACAACATCCGTGCCTAGGTTTTTCCGAGCTATATCACGTAATGCTTCCAGATATGTGTAATCACAAGCCGGGTAACTGCCATACTCATTTTCTATCTGTACTGTGATAATTGGACCTCCATTTTTATATAACAAAGGGGAGATTACGGAGTACAACTTTGTCATCCATCTTTCAACAGGTTGCAAATAATCTGGGTCTGTAGTCCTAACTTTTATATTTGGATTTTTCAACAGCCAGGCTGGAAGTCCTCCAAATTCCCATTCAGCACATATATAAGGTCCTGGCCTGAGAATCACAGCAAGATTGTATTTTTGTGCAGTTTGTAAAAACTTTACAATATCCTGCTGACCTTCAAAGTCATATTGACCTTCTACAGTTTCATGTATATTCCAGGGAACATAAGTTTGTATAGCATTTAGCCCTGCAGCTGCCATTTTGTGTAATCTATCATCCCAGTACTGGTATGGCACCCTTGAATAATGGATACTTCCGGATATGTAGCGGAAAGGTTTACCGTCCATTGTGAATGTGTTATTATCATAGTCAATACTAAATGAGCGTGCCTCATAGCAAACTGTCATTCCCCATGTTAGGAGAAATACACCTAAACTCGTTTGTTTGAAGTTAGCTATGTCCGCCATTTTGTACTTA
>Locus_11903
GGACGGAGTTAAAAATGGCAATTGTGAGAATTAATGAAGATCTATATAACGTATAAAATCATTTGCTTATAAAACCTAAATTAACGTATAGATTAGGGTGTATATTAAGTCATTATCTGTATATTTGACTTCTCATCCGTCAGTACATGTATATACCAAAGAGTTCAGTTGTCCATTATGCACACATGGACCCAGATAGAGTTTGTCTTCCACTTTTTCCCTGCATTTGCACATGCACACATAATGTGACGTTTTCACGTTCATCTTGTAGAAATTTTTTGAACGTAGATCTATCCACTTGACACACCACAACAGTGTTCCGAATCTTTTGACCTTGATATCAATAACCTTTGACCTTAGTTGTCCCGAATTAACATAATCAATATTTTACATTTTAATAATCTTTTTTCTGATTGAAATGATTGTCTGTAAAATGATAAATGAATGATCACGTGGGATTCGCGTGACCTTGTGTAGATTCAACATAAGGTGGAGGAAGTGGCTGTGTTATGTCTAATGACGTCACCATGCGCATGCTCGTAGGAGGGGGCTGGTACCCATAGTCATCGTTGTAGTAAGGAATGATGCCGGGAACCGTGGTACTCGGCTGTTGCCGCGTTGCTTCATCATATGAAGGTGGTTTATGACTAGGTTCAGCGTAACCTGGGGGACCAGTAGGCACTATATGTATTGGAACCGTCCGTGTACTTCTTCTACGTCTCCTTGCACGTGAGCGTTCTTTCGTTCGATGTTTGATGTATAAGATGACTAATACAGCTATTACTACAACAAAAAGTCCTAAAACAAACCATATATACCATAGAGTATACCAGCATCCCGAATCTTCTTTATCGTCTGACGAACATGCTGAACATATCTGAAATGTGTGGGAGAACACGACAACGTTTGTAGTTATAATCCAGGCACCTGTCTTCATCATATCATGTTTTAGGGCTTTAATTCAACCCTTTTTATTACGTCATGTATGATGTCATCTAAGGATCCTATATCACAAACACACGCGTTCTTTTTTCCTTTTTCTTCTATTCTTAACTCAATGTTTTAGTTTTCACTCCATAAAATAACATTGATCGAGTAATTGCATGGATCCAGTTCTATCACAATGTAATAGCGTGATGCACACAATAAATACACCGGGGTTAACACAAAAGCTAACGTATTGAACTTCAGGAACGAACTTATCTAAAAGGCTTACTTTTATATATTTAATTTGATTAATGTATTAAGATATCCTCTAAATCAGAAATATTATATCCTCCAGCGTGATAACACAAGGTTTAACTTTTACTGGTAGACTGTAC
>Locus_11939
GGACTGGTGGTAGCCACAAGTGAAATATAATAATTTTCATATCACAAGATGAAAATAAATCCAGTATTTATAGAAAAACCTGACTTTTCTGTTTTCATTACAGTTTTTAAATTTTATATATTGGCTAAATTAAGGAAGAAAGTAGGCCGGCAAGATACTAGTGAAAATACAGAAAATATGTTTCACTGCAGTGAAAAATATTTTTACAGTGAAAATATGGAAAATAAAAATACACACTTTATTTCATAACT
>Locus_11968
TGTAGCTCCAGTACCCACACAGCCATCTCCATACCCAAATCCAAACCCACAGAACACTCCAGCACCACAACCTGGTGTATCTACTTTAGCACCACAGCCAGGTGTGAACCCCACACAAGCACCACAGCCTAAACAACAAGGATGTTTCTTCAATGGTAAGGTGTACACAAAGGGTCAGAAATTTGATGATGGCTGTGACTACCATTGTATCTGTGTTGATGATATGACTGGACAGTATTCATGCACAAAACGTTGTACTGATTATCCACAAGTACCAACACAGTGTGTGATGGTACAAGATCCAAAAGATGCTTGTTGCCAGGTACCATATTGTGACTATGTGAACCCATCTCCATTCCCACATGGTATTCCTACACCAGCACCAAATCCGTTCCAGACACCACTGCCAGGACAAGTTACAGTAGCCCCACAACCTGTCACCAGACCACCTCCAGGTTATTGTGTGTACAAAGGAGTATACTACCAGCAAGGACAGACCTGGGATGATGGCTGTGACAAACGTTGCAGATGTGACGATGTTTCTACTGGCTACTACTCATGCTCAGAAAGATGTCCAAGCTATACTGGTCTCCCATCTAGCTGTAGACTGGTAACCGATCCTAATGACAGTTGTTGTGTGGTACCCGATTGCAACACCTTTACACCAGCTCCTACACCATTGATCTTTAACCCAGGAACCAACCCACCAATCAGTGGAGTAAATCCATCTACCACACCTAAACCAATCATTGTGGCACCAACATATGTACCAGCTGTATTCTCTGGTTCCAGCAGTAACAACCCTGGCAGTTATGGAACCGGCCCCTCAGGAAATGGCAAGATGTGTGTATACAAGGGTAACCAGTATGGACAAGGTCAGGTCTGGTTTGACGGGTGCGACTATAAATGTTCTTGTGATGATGCCAACAGTGGATTCTTCAGATGTACAAGAAGATGTCCAGAATTCTTCAATGTACCCAGTGGATGTGTATATGTACAGGATCCTAATGATCCTGCCTGTTGTAAGGTACCTCAATGTACTCCCACACCACCACCAGGTGCAACCCTGTCACCCAATGCCATTGCAACAATCCCACCAGGAACTTTCGTAGGCCAGCCCAATGCCACAGCAACCCGTGTTGGATATTGTGAGTACAAGGGAACCCAATACAGACAAGGACAGAGCTGGGATGATGGTTGCTCATTTGTGTGTTCATGTATAGATTCTAGCAGTGGACAATACCAATGTACTGAGAAATGCCCACGTTATGTTGGCCTACCATCCTACTGTACAATGGCCCAAGATCCAAACAACAAATGTTGTACAAAACCAGCCTGCAATGTTTGCCCACACACCCCAGCACCTGTTACTGGTGGCCCAGCTCCTCTTTCAACACCAGCACCTAAAGAAGTTTGTGTTATGAATGGTAAACAGTATACAACTGGACAGAAATGGTATGTCGGTTGCGACAAATACTGCGTCTGTGACGACGGAAAGACTGGCGCAATTAGCTGTAATGACAGATGTCCAAGTTATCCACAACAACCTGGTTGCACCATGGTACCCGATCCAAGAGATCCCGTCTGCTGTTTGACTCCCAGTTGCCCAGGCAACACAGGAGTGTTTGGACAGGTTAATGGTTCAGGAACACCAGCTCCACAGATGATTCCAAGCCCACAACCAGGATCCACATTTGTTCCTCCTTCCCAGCCACCAAAGGTGTGCGTATACAAGGGTACAATGTACACTCAAGGACAGAAATGGCAAGACGGATGCAAGTACGACTGTATCTGTACAGATGGTATGACCGGCAAATATGAATGTACCGAAAGATGTGCTGCCTTCCCATTGGTTCCACCAGAGTGCAAGTTACAGAGAGATCCAAATGACGTCTGCTGTTTTGTACCAGTCTGTGACTACAACCAGACATCACCAACACTACCAGCACCAGTTTCTCCAGGAGTATCCACACAGTTACCTCCCCTACCACAATCATTCTGTGTATACAAGGGAGTACCATATAGTCAGGGACAAACTTGGGATGATGGATGCCAAAAGAAATGTCGTTGTGATGATGCTGACAACAATATCTATACTTGCTTTGACAGATGCAAGTCCTACAACAACTTGGGCACAGGCTGTACAATGGTTATTGATCCAACTGATGCCTGCTGCCAGGTACCAAGATGTACATACATTCCTACACCAGCTCCACAACCAGGAACCACTGTCAATCCACCAACCGTCTGCCCATACCCAATGCCAACAGCAGTACCAGGTGTAATCAGCGGAGGTCCACAACCAGACCCCGTCACTGGAGTCTTACCATCAAATGTTGGATATTGTGAGTAC
>Locus_12016
GAACGTATCACTTCCGGTAGTTTTCAGTGAAAGTTTCATTTGTTTACAACTGAAATAATGCTGTTCCTGGCTTTAATCTGTCTTATTGCAAGTACATTTGCATTTGAACAGGATCTGACTGTTGAAGTTGGTGCAGGAAAAATGGAATGTTTCTTCCAGAATGTCAGAAAACCGATGGACGTTGAAGTAGAGTATCAGGTAATTGATGGAGGTGACTTAGACATTAACTTTTTTGTACAATCTCCTGATGGACGAGTGCTTATTTCAGAGCATAGAAAAACAGACAACTTTCATAAAGTAGAAATACCCGAAGCAGGTGACATGAAAGTTTGTTTAGATAATACTTTTAGCCACTTTGCAAGCAAGATTGTATTTTTTGAGCTTATTTCTGACGATGAAGATCAGGTTGGGGATGGAGATGAAGCTGCGGATTGGGATGGTGCTAAGGATGAAATACATGAACTTATGGATATGACTATAGAAGAATTGAAGGGTATGCTGGACAAGATGGGACAGAATTTAGACAAGTCAAGAAATTTACAAACAGTTTTAAAAATGTTCGAGGCTAGAGACAGAAATATAGTGGAGTCCAATTTTGACAGAGTCAACTTTTTGTCTTGTGTTCAGCTCTTCATAATGCTGTCTGTTGGACTTGTTCAAGTGTTTTTGATAAGAAGTCTGTTCGAAGATAAAAGCCGCGTTGGCGGACTTATGAAGTCAAAAACGTAACATGACATAGGGCACGTATAGGTTCTTAAATTGGTGTTGTTTCTTTTTTACAACAACCGCTTTATTATGATCATGGTGAGAGAGATATTTTATGGTGTTTACATACATAACATACATATTTACAGTTTACAGATATGGTAGTTATTATAGAACTGTTTTCAGTGTTTTATTGTGTATTTTCATGTCACATGACTGTAATATCTACATTTTGTTAAAATGACAGGC
>Locus_12099
GTGTGTGTGCGTGTGTATTTGTGTGTGTGTTCGCTCGCTCGTGCGTGTATTTATGTATGATTTTGCTTTTATGTGTTTAATTTAGTTTGGTTTTCATATTTGTCTGTTAAATGTTGTTATCCTTTTGCAATATGTCTTTTCTCTGGTGGAAACGCGCCTCGCAGCATACAAAAGTAATAAAACGTTTTGCGACAAATCAAGATAATGTTAGATAAGTGAGATAAGTAAAACTGAAAAAGTGACATTATGTTACAATTTTAATTTCGTTTTGCTCTATGTTTCAGCGACCTCCTTCTACAGCAATTTGGGGACCATTTCCATCAGCTGGTTTGCAATATCCTTTAACCTTTGACCCTGCTTCAATAGCAACACCTGCCGTTGAAATGACCTCGCACGTGCTATTTTTGTCGCAGCCGCAGTGGTACATATCTCCAACATAACAAGATGCGCCCGGAAGTAGATATTTCTCGCATCGTTTTGGATGAGTACCAAGTATACTGGTGCTTTTACTTTTCATACAACATCCATTAGTACAGTCATCGTCAGTAGCACACTGATTTACATTGAAAATAAATGAGTCTGCCGAAAATATTAATCCAACGAAAACAATAATTATTAGCTTATACATGATGAAAACCTTTATATCTACAGGAAAATAATTGTAAAACTGGATCTTATCTCTTACAGATA
>Locus_12112
CAAGCTTCGTGATGCTGTGAAATCTAATGATATCGATACACTGAATGAACTTCTCATGCAGGGTGTCGATCCAAATATGAAAATTGAAAAGACTAATGGCAATAGACCAATACATATAGCTGCTACTTTTGGATACTACAGAATTATTGAGCTTCTTGTAAATGCTGGTGCAACTTGTAACTTGCCAAATAGTAATGGAGATACGGCTTTAAATAATGCTGTGTGTTACGGGCATTTTTGTGCTCTTCAGACAATCTTAAGACATTCACCCCACATACTTGATCTTGATCAGTTGTGTTTGGAAGCAGGTTTTCTCCATAATTTACTACGGTGTCAGCGTGTCCCAATCATATCAACTTTGATAATTGCATCGCCGAATCTTAGAATGTCACGG
>Locus_12202
ATTACATTTTAAAACACATAAATACTAGTTGTTGTTTTGTTTTTGTCGTTGTTGTTGTTTTTGTTCTTTCTATATGAAAAAAGAATTATCATTATATATAGCATGAACTCCGTATGCAATGTTTTATTATTTATTTTGTTAATTACATTTTGAAACAGATTAATACATTTTTTTCTATACGAAAAAAATAGTCTAGTCTTATATAGTTTAAGGACCATGTCTGTGTTCACAATGGCACTGTCCATCGATGCAATGAAGAATAGGCTGTCCAGAGGCGTCCATGCGGCAATGGCGGTTGTGGTCTCCTCCAGCCGTGGCAGAGCAATCGGTTTTAAGTGCGCATTTTTGATGTGAATGTACTGTTAAGCATGTGCACAGATTGTCGACGCAATGCACGGTAGAGTTGACACACATTGTTGCCTTACATGCGCCGGAAGATGACGTGCAGCTCTCGCTTGCCACGTACACAAAGACACACGCCATCAAAACAACAGCTATTTTCATCTTGTATGCTATGATGTCTTCCAAATTGCTACTGAGTTTTATCCCTACGTTAGATCGCAATTTATATTGTAAAAGATCATGTTCAAGATTGGAGATAAAG
>Locus_12265
TTAGGTTACATACTGTGTAATTGCTCTATCATATAACGGTGTTCCATAATTTCACATAATCATGGATGTTATCAACCCGATGTGTAAATAACACACTTTGTATGGTAAACATTCATGTAGACGCCCCTGATTTTTCTCGTCTACAATCTCATATTTATACATTGTAAGGTTTTGAAAGACATCACTCCGTGTTGGATTTTGAAGGGAATCTAGAGGAGCATTTTGAAGGGAATCTAAAGGAGCATGGCGACAAAAGGATTAGCTGAACGCCTTAAAGATGGTGAAAACATCATCATCGCAGAGGGATATATGTGGGAATTCGAGCGTAGAGGTTATTTGAAGAGCGGCGGTTTTGTACCGGAAGTCGTCTTAGAAAACCCAGAAATGGTCAAAGCAATGCATCGCGAATATGTTCACGCAGGAAGTGACGTTGTAGAAGCATTTACGTATTATGCTCATCGTGAGAAGTTACGGTCTATTGGAAGAGAAGATGATCTTGAAAGAATGAACAAGGCCGCTCTACGTATGGCACGTGAGGTTGCAGACGAGACTGGTACACTTATGGCGGGAAATATCAACGGAACTGGTGTTTACAGCGTCGATGACAAAGATTCTCATACTTACGCAAGAGACATGTTCACTGAACAAGTGCAATGGGCAATTGACGGTGGGTGTGACTATATCATTGCAGAAACGTTCTGTTACCTTGGTGAAGCTTTGATAGCTCTTGACGTCATCAAAAAAGCAGGCGTCCCTGCCGTCATGACCTTGACCCCTTACGTTCCCGACATAACCCTTGATGATATACCATTCCCGAAAGCTTGCCGCACTTTAGAAGAGGAAGGTGCCGCGGTAGTAGGCTTAAATTGCTCCAGAGGACCAGATACCATGTTGCCCTTATTACGGAAGATAAGAAAAGCTTGTAAGGGACCGATTGCTGCCCTGCCTGTTCCATTTAGAACCACTGAGAAATATCCGACTTTTATGTCATTCCGAGATCCGGACACTGATCGCCATCTGTACCCACTTGACCTTACATGTTGTTTGTGCAATAGAAGTGACGTCAAACGATTCGCCGAGGAAGCGAAAGATATCGGCGTCCAGTATATTGGACTCTGCTGCGGGAACGCTGCAAACATGTTACGTGAGGTGGCGCAGGTTTACGGCCGGGAGCCGCCCTCGTGCGCATACTCGCCGGACATCTCTCTTAATATTCTAATCGGTGAAACAGGCGAGAAAATTAATAAAGCTCATTCAAAGGTTAGAAAATTCTCTATAGGAGATTTTACATTGAGTGAACTAAAGCAATTAAACCTGCAAGCTCACCATGAAACAGAAGAGGAACATAAAGACACTGACAATTGAACAAAAGAAAAAGCAATAATATTTCCCCTTTCATGTAACTGATTTCTGTAGAGGGGTTTACTTCTCAAAAGAACAGACATTTTGTTGCACATACAGTTCTAAAATTCACATGGTATTATAAGTTTTCTTTACTTTGTAATTGGTAGTATATTCATATATTTAAAAAATTGTTTGGAGATATTAATCTGACATTCATACACAAATGACGTATTTTTTGGTCCGATTTTTAAAGTTGATGGTCAATATCAATGACGTTTAAAATTACGTCACATGAAAGGATTTTTCTTGACATTTGATACAATTGCACAGTATTTTTGAGGATATTTGTTTCTTTGGAGCGAATATGCTATATATCACATATCACACTGAGAAGTGAGAAAATTGTCACGAGCGCACACCCAAAGCTATATCACACACACTGTGAGTGATACAATAAATGTTTTTGATTTTATTTCACGAACTGAACCCAATATTTCACTGGTTATCATAAAATAAAATTAATCACAAAAAGCACAAACTTCTTCTACAGAAGTTGTATTTATGTGATAGTATATATTATACATGTATCTGCACTGATTCTATTTTTAGATATTGTAATAAAGTATTTATCAATAGTCTCTCGATCAAGTTTTTGTGTTGTTTTCAGATCAAGCCCTTGTAGTCTCACCATGGGGTCTGGTGTCTGCATTTGGATTTCTAAATCATACTCAGCATTCAAACCTTCATCATAGTCAATAACTTCCACTCTACCAACAAAGGTATCTGGATCTTGATTTTCCATGACAGTCATCTGTAGAGCATCAGGCGGGAACATTGGAGCATTGTCATTTATATCAATAGGTTTCACCACAACTTCTCCAAAACCGTAACGTGGCGTGTTTGACGGGTTATCCGGGTCCTCATCAGCAACTTCTACCGTAAATATAAATTCAGCATTACCGTTTGGCAGGTCTCGGTCAAGAGCCTTTATTATCGACAAAACTCCGGAGGATCTATCGATCGCAAAATATTGTTTGTCTTTCTCGTCTGTAAACTTCAATTCATACCAGAATCGTACAAATCCATCACCATCTATATCACCATCTACATCAGTGGCATTTACTGTGGCAATGGGACCAATTACAGAAGGATCTTCTTCTGTGAAGTCGACAAAATTGTAGTTTCCAACCACAGGTGAGTTGTCATTGACATTTGTAACATGTATAGTG
>Locus_12415
GCGGCGTTCCGAGGGGCCAGTCGGGTACCCTTTCTTCGGAATTCTTTCACAGATTGGAAACTTTAATGTTATTCACAAAACTTTAACTGCGATCGGACAGCGGTATGGACGCTCGTTCCAGTTTAAACTTTTAGGGAAGAAAGTGGTAGTTTTACGTTCTGCGAGCATTGTTCAGACGGCATTCAACGATGCTGATCTTGTCGACCGGAAGGAAACATTCTTTCAGCAATATGTTTTCAACGGAAAAGGATTTGCGTTTGCAAATTATAAACATTATGTTCCGGAGCTCCGGAGCGTATTTCATTCTGCGATATATTGGCAACGGTCGCAAACAGAGAAAAATGACGTCACATTGCTGAAAGAAACAAATGTAGCAGTGACGCAAATGATCGGAATGACAACAAACTTTAGTCCTGACCCGGTCATCAAAGATCTCATGACTAGAATATTCAGTATCGAGCTGATTGGTGAAACTGTGCCAGCAGACGACCCAGACTCCCAGTTGCTATGGGAACTGATAGACCATTTGTACACCCTACTGGAACCAAGCATAGACGCACCGTTGAGGCTGCTACCATTTCTGAGATTTCTACCAGGCAAATATGGAAACATTTTTCGGGAAACAATTAAAGCTCGAGATGGTGTTGCGAGGAGATATTTTGATACGCAAAAAAGCACCTACCAGGAAGGTCGAGTACGCGGCTTGGTTGACGTCTGCTTAAAATTACAGCACGAGGAGATGCAGACAAAAGGTGAAAGCTGGCTTACAGACGACTATATTAAAGGTCTTATGTACGACACTGTAGCAGCAGGAATGTCGGAGATGATGAAAAGCGTACGCATGCTTATTTTACTGATGTGCCATCACCAAAATGTTCAGTCACGTGTTCACACAGAAATCGATGACGTCATAGGTACGTCATCTATCCCATGCTCCTCGCACCGGAACCAGATGCCATACACGGAAGCAGTCATAATGGAAATGTTGCGATACGTCAGTCAGACGCCATTGGCTATACCCCACAAAAGCAACAAAGATGTCGTTCTTGATGGTCATTTAATTGAAAAAGATTCAGGGATTTTTCCCAACATATGGGGTATTCACCACGATGAGGCAGTATGGGGCGACCCTTGGGTGTTCAGACCAGAAAGATTTTTAACGGAGGATGGTCAGCTTTTACCGGAAGATCATCAGTTGAGGCGAACGTTAATTCCTTTCTCTGTTGGAAAGAGACGTTGTCCCGGTGAAGATTTTGCAATGTCAAGGTTATTTCTCCTACTGACGTCAATGTTACAGAGAATAGAGTTTACGCCCCCTGTCGAAGAGGAACTTCCTTCGGCAGATCCTAGGCTTTATACGAACAAATACCCCTTACAGTTACCGGTGTTTACGTGCAGAGCTGTACCAAGGGAGACAATCTGAGAAAACAATAAGTGTACTCTCTAATACGGAGTTGCGTTCTGTCATTGGCGGAAGTGGAGTTGCAGACGGCGTTTTGGCGGGCATTTTTTTCTGAGAATCAAAATAAATGTTTTTATATTGAACGTTCTCTGATCTCGAACACAGCTTGAAAGTCTTGCTGGGGGC
>Locus_12501
AGAAATGTTTAACACGTGCAAAATTACAACTAAAATGAGAAAATAGTAGATGAAAATGCACTTTTATTCAGGTAAGTTACTTATAAACAGAAAATCTAGGAATAATTAATAATTTATTCTCTTGCATAAAGTTGACAGTTACTGTAGAACTTGTTTTATTCATGCTAGATTAAATTTTGCTAATATTTGCAAATCAATTTCTTTGTTTGTTCAGTTATTATGAATGAAAATGTTGGCCACAAATTACTAGTTTCTTTTTAATTCAGCAACACTTTTGATTTTGAATACTATGATGGCGTAATTTAAGTGTATGAATAAGCGAAAAAAGAAAGATTCACTTTTTGGACTAAAAAAACACAACAACAATTTGTAACATAAATTTAAAGCATTCTACAGTACATGACTTGTTAAAAAAATTCTAGAAAATGTATGAAAAAAATCAGCATTTGATGCATCAACTTAGTAAAGAAATGTGAAATAAAAAAATCATTTCTATACAATAATAAAACTGGTAAAATTAAGAGGTATTCCCTTTTAATTGCCTGACCTTCAACAATTTTAACAGTGATGATTGAATGTTTCTTTACAACAAGTTTATTACTTCCCAGATATATGCACCCTTTTTCCTTATAAAACCCACTCTAAGTATTCAATATCTTGCTTAATATTTTTAACAAAAAGAAATTTATACAGTTATACAGAAATTCTTGGTATGTACAGTATATAGCTTCCAAATTCTTGGTAAGTACAGTATATAGCCTCCAATATAAAAACTTCTAATTTTCTATAGTGTTTAGTACTGTACATATTAATGTGATATGTATTTTATAGCATATCAAGGTAAATTCACATTCACAACTCATAATGTGTATATGTGACAATAGTTTAAAATCTTTTTAAAAAATAAGAAAAATGAACAGTCTGTGTCTTAGAAATCCACTTCCATGCCTTTCTCGGGTTTGCTGTAGCCATCGTATCGGAAACCTCTACCTTGCCCACCAAACTTGTACACTTGTGCTGGACCAACACCACGTTCGTCCTCAGTGAGCGGTGCATTCAACATCTGGTATCGGACCTCTTCCACATGCTTACACATTATGCAAGCCTGAAGCCATGCGATGGCAAGTGAAACCAAACTGAGAACGGCAGCAAAAGCAGCAATATAGAGGCCAATACCAAGACTGATTTTCGGGTCGGCTTTAACTTGCATGAAGTTGTCAGGAACTGGAAACGCATTCCAGGCACTTTTATCTTCCACAATTCCAGCCAAGACAGCAAACACTACACCAAGTACCAGACTCAAAGATGCTGGTAAAAGGCCTGCAGCTAGACATATTTCTCCTGTTGCCGACTTGTACTTCCGACAGAAATATATTAATGATGCAATGAACAACACAAACACTGCCGTATCACCGAGACCAAAGAATATCTGGGCAATGCGAAACATGGGTGGGAATGTCTTGAGATTACTCGCTTTATCTATCATGATATTATCTATCAAGTTGATGTTGTCTCCCTGGTCTGTGTAAAATAATCCAACATCCATCTTCTTTGTCTGCATTGTACGACCGCCATCCCATGATATCTGTATTTCAAACTCGTACCAAAATGGTAAAGTAAGTGAACCCCCAGAAATCACTGCCGTCGCTCCAAGAAGAACTGTTTTAATCAACTGAACTAGACTGTAGCCGTTCATTCTCACAAATTAGCCTGTATTCAAAGACAAAACAAGAATGTTTTTTTTTTTAAATGAACACCTTGATTACAGGTGAGTCATAGAAGTATTTCTTAAAAGTTGGTGTAAATGAACTCTAGCCCCATGTAACATTTGTTTACATGTAAAAATCCTGTAATTGAAACAGAACTAGCATAAAATCCCTACATATTTTGAGGAAATTGAAAACTTTATCGAAATACTAATTCAGGTAAACTTCCGGTTTTTCGAACAACATTAATGAGCACAAA
>Locus_12573
GAAATGGTGAAATTATTGGTTTACCAAAAGATGGATTTGTCCTTGGACAGAATCTTAACCTTGAAATAAAGTATTGTGTCCAAAATTGTTTCCAGCAGACTGCCGTTTCTATCGCAGAACGATGCATTCGACCTGTTCAAGTTATTTACGTTGAAAATAACAGGATAGTGATAGAGGTAGATGTTGTTTCATTTTCAAGCCACATGCATAAGGAAATAATTGGTATTATGTTTCCTCCCAAAGGCCACCAGCGAAAAAAATATTTCATTCATAAAGAGAACATGATAACAACTATTGAAGAATCTCGGTTAGACGCAGTAAAGATTGATCTAGAAAAAATATTGACTGAACGAATTCAACTTGAAAAGGAGCTAACATTAATGGACGTAACTCTTCACCAAGCAGGCTTAAAGCGACAACAACTGATGAAATTATTGACTGGCGGGAACAGACTAG
>Locus_12582
GGCGGCGGAAGACGATTCCGATATTCCTGATTCTGGAGCTGTCTTTACATTTGGCAAAAGCAAGTTTGCTGACAATTTGCCGAACAAGTTCTGGGTTAGGAATGACCGTGTACGTGATGTGGCATGTGGAGATGAACACACAGCATTGGTTGCAGAGACTGGGAGAGTATTCACATTTGGTTCCAATGATTGGGGTCAACTTGGTCTGGGAACCAGTAAAACAGCTGATAGGCCAAGCTGTATCAAATCATTAAAGACAGAGAAAGTGAAGCTTGTAGCATGTGGAAGAGTTCATACAATTGTTGCAACAGAATCAGGGAAGCTCTATTCATTTGGTGCCAATGGCGAGGGTCAGCTGGGTGTAGAAGATTCTCCAGCTAGCAATGTTCCTAAATGTATTGACAGTCTAGTAGAGCAACAGTACAGAATGTTAGCAGCAGGGGCAGATCACTCTGTAGCTCTCACAGAGGATGGTGCAGTATTTGTGTGGGGTGGGG
>Locus_12892
GTCCGCTAAAAAAATGCTACCTGGCTAGAATGTCCCATACATTTCCATGGTAACAAACTTTTGCTGTTTATTTAAATTTTATAGAGAAAGCCAGAAATATTATCTTTCCTTTCTCTTGAGTAGACAATGTCTGGTCTATAGTAAGTATAAGTTATTGTGTACTTTTCTTCAACACATGACAATTATGTTGCTAAGCAACCATCTTTCAATACAAATACTTGCATTTTAAACAAATTAACTATTCACTACTATCAGAGCACTATAAATCAGCAAAAGCTATCCATGTCTACTTCCTGGAATTCATTCAATGCTTTTATTGGTTCAATTCTCTTCTTGCCAGCACTCTTGCTGATTCGGCCACGGAACTCTATCGGATCCTCTCTCCTCACCAATGGTTTCTTCTCCGGGGGCTTCATCTTCCAAGCTACTATATTTGTTTTTCCAGCTTGTTTATACTTTGTAGATGCGACATAGCAAGCCTTGACTGTAAGAACGACAGCATTCATTAAATTCTTAGCTGCCTGTATCAATGATGTAGCACTGTCCAACCCAGATACAATAAGTTCACCTCCTACACTCTGTACATCAGCCTTCACTTTACTGGTGATATTTAACTGGTGACAATATAAAGCTATTCTCTGTAGATAAGCCATCAAATCTTTCTTTGATGCTGAATCTGGGCACTGATCAGCAATTTTTGTGGCAAGATTATCTAATTTGGTTCCAGCTTCAGAAATTTTCTTTGCTGCATTAATTACATCCATTGTGCTTTTCAATGGACCTCTTCCTCTGGTAAAATCTGTCATCTCCATCATAATCATACACATCTGTTTAGCCATGACAATAATATCATTACCACTATCATCCCACTTAGCTACCTCCATATCTAACTTGGCTTTCTCCATTCTGAACATCTCAAATTGTGCCTGAATTTGTTCTCTCTCTTCTTGTGGTAATTCTCTCATCAAAGCTCTGTCAGATTTGCCTTGTAGATCATCTACATCTGTCTGATAACTTGATCTACTCCTGGTATCATAATGGTCAGCTTCATCTTCTAGATCAGTGTCTGTATCTAATTCTTCTGGTGTCCTGTTCATGAGAACAGCCTGTCTGATATCTCTAACACCATCATATACCAGTCTACTGGCATCTATAAATTCATTCTCATCTATTCTATCTGGCATATTCTGTGAGAGACAGTCTACAGCAATCTCAACCTTCTCCGCAAAGTTTGGCATCACTTGGTCCCTCAGTAATATAACAGCTTCCATGACTCTATCAGTGTATGGTCCAGGTTCATAATTATCCATCTCAGCTGATACAACATTACAAACACGTGCTGAACGACCTCGTATAGCTCCTGCTGTACGATCTAACGTGTCAGCATCGCCCTCTTGTAGAGCAAATACGCAGCGATTCACATCCTCCAATATATGACTCTCCGAGACAGCTAGGAAGTCATCTATGGTAGTTATGTCATCTACAGCATCTGTCAGGAGTCGAACCTGATTCTCCCACGCATCCTTGAACACATCCATGTTCTCCTGGGCGACCTTTGACCTCGGTCTGGCTGCCAACACTCTAGCTGCATTAATAACCTGTGGACAAAGTTTTTCAATTTCTGAAGCTGCTAATCTAACCATTTTTACACCTTCTTCATTGCTAGACATTGAACAGGCTAGATTGGCTACCTCTACAAGTTTATTAGCATGGTCAGCAAACACCTGGGCATATTCCTCTACACCTTTCTCATCTCCAGCTTTAGCAGCTTCTATCAGTACAAGTAGAGGAACATTTGTTTCCAGGAATGAATCCGAGACATGATCAACTACTGCTTTACGTAACTGTCTTCTTAAATCCTTGGTCTTCTTTTGCATATTGTCTATAGCCCTGTCCAGTGCTTCACTGGGTTCTGCTCTACCAGCATTATTCATGTATTCTGTAAGAAGATCTTGTAGTGCTTGTCTGACAGCGTTACACTCCTGTACGATTCTCTCCCGTCTATCCTCCCTCGTGCACGCGGAGTCCGCCATTAATGCCGCACCACTGATAATACTCTCTAACCTCTCCTCGAGGGACGGCCTCATACGTACCTCGTTATATGTTAGTGGATCCATTATCACTTTTTGCATGAGTTCATCAAGAGCTGCAGCAAGTTCCCCAGCACCTTCATATGGATGAGCACTTGACTGCCCGGTTGCCTGGGCAACACCTGATATAGTGTTGACAGCATCACACAACTGCTCATAAGCCCAGTCTCTGTTTGCTCTAGCAGCGGCCAGCTCCGGGTGTCGAACATACGCTTTTGATGCTGTTAACAACATCATGCTGCTCTTCTTTAATGTTGCCCTGGACGCTGCAAGGTCATCACGTCTCCTAGGATCCTTTAGATCTGCTTGTCTCTGTGCTGCTCTCTCTGACAGCTCTACAACACTCTTCCCAAACTCCTTAAAGCTGTCCATCAATTCTTGCTGACTAGACGCATTACGAATACGATCTAAATCATTCTCCACCACTCGGAGAGATTTTAGCAGTAGATGGACATCTACCATATCAGCTAAGATAAGCAGTCTAGTTACAGCAGATAAGAGAGCACGTGCTGCACGCACCATTGCCCCTCTCTTCATAGATGAACATGGATCAGCTGCAAACTCTTCTGATGCTTGCCCCATGGCTTCTCCTGTTTTTCTGACCTCATCAACTGCTGCCAACATGTCTTCCTTAACATCAGGGTTTTCTCTCGCAATCTCTTCTCCTTTTTCTACAAAGTTAAGGGTAGCCTTCTGTACAGCTGCAGCAAGAACATGACCCTTCTTTGATCTTCCTTTTTTCTTGTTTGATGGTCCTTTCTGGTTGACTAAAGTGGTTACCTGTGTAACAAGAGGCTCCAATGTTTTCTCTACTGACTTTGTCCTAATTTCCAAATTCTTTGGGTCCCATTTTATGTTCAAGGAACCCATGTTGACTGGGTACACTCACAACACAAAATTTGTAGTGTTTATCATCAAATTATCTCTTCCGTATGTTGAGTCACAAGC
>Locus_12959
GCGAGGAGAAATGTGGTAAGCTGGAGAGTAGTCGAAATGAGGTGGAAGAGTACCTTAAGGAAACCCATTCTGACCCACACCAAAGCGAATCATTGGGAGAATGCGGAAGAATCAAACCAGTAGACGAGCCTGCCATTCCGCTAAACATGAAGGAGCCCACATGGAAAGAAATAAACGATGTGGTCAAGAAAGCACGCTCTTGCTCTGCCCCAGGCCCTAGTGGCATCCCATACAAGGTGTATAAGAAATGCCCAAAGCTTTTAAGAACACTATGGTCACTTTTACGGGTGGTATGGAGGAAAGGAAGCATCCCAAATTGCTGGCAGACAGCAGAGGGCTGTCTTGTCCCAAAGGAGAAGAACTCGAAGAATATAACACAGTTCCGAACCATATCATTGTTGAGTGTGGAAGGAAAGATTTTCTTCTCCATCCTAGCCAAGAGAATGACAACATACA
>Locus_12991
GTCACTACACGTTCTTGACATAATGAACTTCAAGAAATACATTTTTTTTGAAAATACAGATATTTAATAACAAATATCTGTAACAAACAATCTGATTGGTCAATCAAAGATAAGCAGTCCCTAGATGAATTCCTCCGCCATGGTTGATGTCATAAGTCTGAACTTGAATATTGTGTCCATTAACGGAAAAATTGCATTTCTGATTCCTCCGCGCGAAAAAGCAGACTGTGAACATGGCAATATCAAACTCTGGACTGGTGCCATACATGAAAGAACCCAACGATTTTGTTTTTGACAACCATCTGAAATGTGTGCCCAAAATATTTGGCTGCTTAGAGAAGATATATCCCATGTAGTCGAGATTTCCCTTTTCCTCTTGTAAATGGAACTGGATCCAGTTATGAAATCCTACAACTTCCGTTGAGTCGGTCTCTCCCACGAACACGTGCTCAAAACCGGAACTATCAAACACGTGGCCATGGCGAGGATAGGTGTCAAACCAAATGTGACGTAATTGGGTTTCGAGTGAGCTCCATGTTGTTCCAACATAACCGTGTTGGTGCAGAAATTGCAAAGTTTTCTGCATGACTGTTGTTTTCGAAATGGCGTCCAAAAATGTTGCAATTTCATGGACCTCTTCGCTGTTAGAATGCTCTGCCCCACCCACCACGTGATTATAGTTGTCAAGGAGACGAATCAATGCAGCGTATGTTGGACGACTAAAGTAATAATAGTCGTTCACGTAGCTAAATAAACTGCTTGAAGCCTTGTCCGACGTTGAGCCGGTGTAAGTATGGCCCTGGAGGTTGACCCTGACGTTAGTTGCAGCATTAGTGTCCCCATTCCAAATCGTTGCCATAAAATCAGACAGTTCGCCATTAGAAACAGACGCATGGACGCAGGAAATAAAACCTGCAATAAAAAATATTGAACATATTTTATACATGATTCTTCCCTGTTCCATATATAG
>Locus_13018
GTAGGTTCCCTTATTTACAATAAATTAAAACAATATGTTTATTTACTTTGTCACTTTGTGCAATAATAAATATATATCCTTTGTCACCAGCAACTTGCACAAATCATAGCTGGTCTCAGAAAATAGTCTCATTTCTGACTCTTACGATATGTTTAGATCCTGCGATCTAGTCGTCTTTACACACTTGAAGATGTCAATCAATCAACCATTCCAATTATCATTCTTACGTTAAAAAAGTTATCATGAGATGTCCAGGAAACTGTATCCAGAAGATCGGTAAATTTTCATCAAATTTACCTAGAACATTTCATTTTGTTCCGAGAAAGCTTTACTCCGTCCAGAAAAAACTTCACTGCGTGGTGGTAATGCAGGTAAATTTATCTGATTATCTGCCATTGCTTGTTTGACACGCAATGATTGCCGTTTCTTTGCTTTCTTTAGAAAACCTTTAATCTTTATTCCACCTTTTTTATCTTCTCTCAGCTGAACCTCAGAACCATCGTCCTCTTTCATTGAAGTATCAGAATACGTCGAGGCTGTGCTTGAACTTGATCGTGCTGAATCTCTGTAGTACGACTTTGCACTCAAGTTTCTCTTGACAGAAATAGCCTCGTTACTAAGAATGGACGGTTCTGACAAACTTCTGTTTTTCTTTCCGAAAAACAACTTTTTCAACTTTGAATTTTTCTTTGGCTTTTTATGCTCTTCTGGAGAAACAGGGGGTTCAGCCATGCCGAGCATGTGAACCACGTCTTTTCTATGATGCTCCACGTGTATATCAGTTTCATCATCCGTTCCTAACAGCGTTCTTCTCTCTGGATCTGCCGCTAATGGCGACATCTTTGGTGACATAGGTAGATACTCATCATCGTCACTCGAAACCTCCACCGAACCGCAAAATCCACCATCATGCGAGTTTTCCCTGGGCTTTTTCAGAGAATGCTGGCGTAGTTTTCCATCCCCTTTTTCATTAAATTCAGAACGGATGTTTCCCACACTCATGTCAATATAATTACTGTCACTATAATGTCTGGGATGAGGTGCAGGGGGTGGGGGATTGTCCCCTATAATGGTTGAAAGTCTCGGGTAGCCAGGTGGCACAGATATTCCGCTATCACGTTCCTTTTCTGCTTTTACGAATTCAGAGAAATGTTTCAACATGTCTGCTAGCTCTGTGTGACCGTGAATTCGTGCAATATCATGAGGCATGTGACCATCTTTATTCGTTGTTACGCATGCGCCGTACATAAGCGGGTTGCATAGCAACGCTTCGCAGAAGCTGGTAAGATTAAATTGGGCGCCAAAGTGAACAAGCGTTGGCCAAGCGGAACTTTTGTTTTCATGTGAAGTCTTCTCTATGCCGGAGAATGATAAATGCCTGAGCGTCTCGACACACTGCACCATTGAAGTCATCTTTTCGTCCAGATGTTTAACTCCTTTATTTATTCCTAGACATTGACAAAGCATTTCTTCAGGGTCAGTCTCGTCTGCTAAGATTTTACGAATATATTCTAGTTTATTTGTGCGACTCATTTCCGGAAAAGCATGGTCTTCTCTGGAAACGTCGTCAATATTTACATATAACGACGCACGTGATTTTTCGTGAGATTTTGAAATTACAGTTCTACCGTCTTTAACGTCTAATTCATCTGTCTGTGTCGCTATTGATATACCCACTGCTCGCGCAGGGGCCTTAGATATGTTGGTGCTTTCAAATACAGACGATTCCATGCGATCTGTAGCAGAAGATATTTGAACCAGTTGTTCACCTATCATGGTTCCGTCTTGAATGACCGACACATTTGTAGATTTCTTTCCTTCATACTCAAGTTCGTACACAGCACAGTGGGTATCATCAGGTAATAACTCTTTGTTACCAAGTTTGACTTTCAACGAGCCCTCCGCTTGTCTCCACAATAGGAAGTACAACTTGCCATCCTTGTAAATCACATCTCGTAAACCATTTACTTGACGCTGTAAATTTGGAAGTTTATCGTAATTACCATCATCTTCACTTAACGTCTTTCTTAAAACATTTGGCGAACCTCGCATATTGTTGCTAGTTCTTTCATTGGATTTAAGAGAGAGTCTTTCATGGTATCTAAAGTCTCTGGGCTCACTTCCTATATGATGCAAATGTGGAGAGTGCTGGGACTGAGGGGACTCGGACATGACCCCTGACTGATGGGGGTCATTATCTTCATATTTTGTTATGATAAATATTAAAAGATCTCGAACCGAATCCTCCGTTTCCTTCAATTGAAAGATAAAGAAATCGTTCACATGATCGAATTTATAATGTTTTGCCGATTCCTCTAAATCCTCTTGTTCTGTTCCTGTCAACACCAGAATGCATTTGTTTGTATCAACACTATTAGCCCATTTCCAGTCCTGATTTTCTAGAAAATCCGGCGTGACAAAGAACACATTTAGCACTGAAGACTGTAGACTGTGTTCCGACCTTTTGTTAAATTCGATTTGTTCACAAGTTATTTCATACTCTTTCGAATGTAATTTTTTGAAGAGGTAATCAGACCAGTTATAACCGTCACTAACGTAGAATATTGATACGCTAGAATCCATATCTTCCAGTGAGGGTA
>Locus_13115
GGCTGCAGGATTCTGAAGTGAGTCACTAGTAATTTCTACCACATTGCCTACATCGTGACTGTCCTCTAGTCAGAAATTAAAACCTTCCTTTGGTATAGACTGTGCCGGATCAAACTGGTAACCTTCCGTACTCACCTCTGGCATTAACGAGGGATCTTCTTCAGTATCTGCTGAGAAATACTGATCTATAATTTGGTAGGCTAGATTATAGATTTCTTCGTTTTCGTGATTTTGTAAATTTTCTATTTTATCCAAGCCTCCACATTCTTCAATAAGTTGACCTATACTGTTAGACTCATCTCCAGCCATCTTTAGAATATTGTTGATACCATCTAACACTACATTTACCACCTGTGTGTCTTTCACACTTAACAAGTTACAGAATGGCTGTATTACTCCACACTGTACAACGTATTCCACCTGTTCTGTTTTCCCGCTTATTGTTAAATTACTTATTGCCCATGCTGCTTCCTTTTGGGTCTGAAAATCTCCCTTTGAGAGATGATGAATTATCATTGGTATAAGACCTGCATCTATCACAGCTTGAACCTGCGTCATGTTGCCGGCTGTGATATTGGACAAGAACCACACTGCCTCCTTATTTATTTTTTCTTTTGAATGTGTAAGAAGAGAAGGGAAATGTGAAAGTGCGTCACATGCTAGGACTGTTTGCGTCTGTTCGTCTGTGCCTGTTACTATATTCCCCACAGCTCTTAATGCCGCTGTCTGAACTTTTACATCAACATGACTTAAGAGAGGCACTAAGAAAGGTACAACACCAGAGTCTATCACCATTTGTATTTGCTCATTGCCACCGTCAGTAAGGTAAGACAGTGCCCATACAGTGTCGACAAGAATATTTATATCTTGATGGTGAATAAGCACACAAAGCGCGGGTAGAATTTCTTGTATGGTATCAACAGGTGGTGGGGGATCCTTGTTCCGACACAAGTTTACAATTACCCAAGCCACGTTACGTAAGAATGGGAGTGGTATATTAGGGTTGATAAATTCCAGCAAAGGTTTCACAGCTCCGAGGCTGATAACATAGTCTCTGCACTGAGGCCCATCACCTATAATATTACCAAGAGCCCAAACTGCCTGTTCTTGAACATTCTGCTGGTCAGACTGTAAAAGTCTTAGAAAATGAGGCACAGCACCTGCTTCAACAACTGCCCTTGTTTGTGCTGATGTGCCAGATGCTATATTTGTTAATGCCCATGCTGCTTCAAACTGTAGTGATGGCCTTGATGGGTCATCGTCTTCCTTCGTCAAGCAATCTACAAGTATGGGAAGTATACCAGATGCTATCAAGTCATCAATAGGTGGATTCCTGTCACTAGACAATAATTTTCTAGCTGCCTGAACAGCATTCAGTTGCACTGCTGGTTCAGAGCTGTATGCATTCTGGACAATATCTTGCAAAGACTGGGTCGAGGGTCGCTCACTATCGTCACTGTCAGTACTGTCGGCAGTTAATGGAACATTTCTGCGTTTTAACATGTGCTCCTCTCTTTTGTTCTTGCGAAGTTCAACTGTAACCTCAGTTCTTCTTCTACGCATTTCATCAGCATCTTTTCCTTTGTTTTTGTACAAATGGCCGCGTTCTTTTAAAGCTAATTCTGTCGTCATCTTTCGTATTTTAAGTACTTTTTTGTTCTTTTATAGAAACCACGACTTTTCTTCCAAAATGTC
>Locus_13145
GTGAATATTAGCGTACAACCATCAAATCTTCTGCTAATATCGTCGACAAGTCTGAGAATTAAACATTTTAATTTCTAATTTTACATTGTTTGACCTGTAACAATGAAACTATCGGTGAGAATTCGTGGTGATTGGTTTGCAGTGCCATGTAAAGCTAACGAAAAAGTTAGGTGGTTCGGTGAGGAGTCTTTAAAGAGGTACTACAATAAACACAATATTGATGACAAAAACGAGAAGGTATTTGAAGTGAGGAAAGCTAAAGGAGGTGCAATATTGGACCCAGATGATTCAATCAAAGACGTTCTTGATGATAATGACTTTGTTACTGTCGTTCTCCAAAGTGATATGTCAAGTCCCATTACTGGACCAGCCGAGCCTGTGTACCTTGAGGAAAAAGTTGCCACTGCAGACGTTACAACAGCAACAGAGTATTTATCAGTGGATGGAAATAGTCTCAATCCAGATGATTTGGTTCGCTTGGGAAAAGGTCACTTCCTTTTGAAATTAACGCCCGAGTCTGAGGCTGCAGTTAACAAAGCAAGAAGTCTACTCGAGGATATAGTAAACCAAAATAAAGTTGTATACGGAATAACAACTGGATTTGGAAAATTTGCACGGACGGTTATCGGCAAAGAAAAGCTAGTTGAACTTCAAGAAAATCTGATTCGATCTCACGCAGCTGGGGTTGGTAATCCATTGTCACCAGAAAGAACCCGTATGTTACTAGCTTTGAGGATAAATGTTTTAGCAAAGGGGTTCAGTGGTATCTCCATAGAAAATCTGAAGAAATACATAGCTGCTTTTAATGCTTCATGTTTGCCATGGGTTCCCGAGAAAGGCACTGTAGGCGCGAGTGGAGATCTTGCACCTTTGTCGCATTTGGCACTTGGTATGATGGGTGAAGGTAAGATGTGGAGTCCAAGAAGTGGTTGGGCCGACGCTAAATACGTTTTAGAATCAAACAACCTTGAACCAATCAAACTAGGACCCAAGGAGGGACTGGCACTGATCAATGGAACTCAACTTATCACATCACTTGGTGCAGAAGCCGTTGAGAGAGCAGGTTCAATTTGCCGCCAAGCGGACATCATATCCGCGCTATCGCTGGAAGTTTTGAAAGGCACTACAAGGGCGTTTGACAGCAATATTCATCGAGTCCGACCACATCCTGGACAAATGAAAGTTGCGCGCAGACTTCGGTCTCTTCTCCATTCTGAAACACATCCTTCAGAAATCGCAGAAAGTCATCGATTTTGCGACCGAGTACAAGATGCCTATACACTGAGATGCACCCCACAGGTCCACGGTATTACAGCGGACACAGTGGAATTTGTACGTGGTGTGATTACAACCGAAATTAACAGTGCAACTGATAACCCTATGGTGTTTGCAGATCTACAGGAGATAATATCAGGCGGGAATTTTCATGGAGAATACCCAGCAAAGGTGCTTGATTACTTAGCCATTGCTGTCCACGAACTTGCAAATATCAGTGAACGCAGAATTGAAAGACTTGTTAATCCAGCATATAGTGAGCTACCAGCATTTTTGACACAGGATGGAGGCTTGAATTCCGGATTTATGATTGCCCATTGTACTGCTGCATCTCTCGTGTCGGAAAACAAAGTACTGTGTCACCCTGCATCAGTTGACTCTCTTACAACCAGCGCCGGAACAGAAGACCACGTGTCCATGGGAGGGTTTGCAGCGAGGAAATGTGTCACCGTAGTTGAACATGTAGAACAAGTGTTGGCAATAGAGCTGTTAGCAGCATGTCAAGCTATTGAGTTTTTACGACCACTGAAAACAACGCCGCCATTAGAAGCCGTATGCAAACTTGTAAGGACAGTTGCTGGGCCTTGGATAAAAGACCGCTATATGGCTCCAGACATAGATGCAGTCACAAAACTTCTACAAGAGGGAAAGGTGTGGTTCACGGCCAAACCATTTATGGATAATTACCATGCGGCACAGGATATTGAGACGCGCGTTTTATCGCCAACAACTGCCATGCGAAAAGATGGACCCGCCCCCAAAAGACGGCGAGTTGCAAGTGAACGAAAAGCTAGATAAATAATAAAACACGAC
>Locus_13228
GCCTCGTCTCTCCAACGTCGAGCATTTCTATTACAGTCGTTTGCGTCATTCAGATTAATTCCAGCTGTTGCCGCGCCAATTGCGAGACTGGCCCCGCCTGTAAACGGTGCAGCTAAAACACCAATCACACCTTTAAAAAATCCTCTCTTCTTTTTCTTCCTTGCCGCTCGCCTGAGATTCTCGGCTTGAACATCTAATTCATTCGAACTTTGTTCAATATTACGAACGCTTTCGTCGTGCGCTCTTATTTTATCCTCCAGACTTGAGATTTTTTTAGGGAGAGATTCAAGTTCAATGTTGACATTTTTTCTACTGGTGTCGTGTTGTTTTCTTCTAGTATGACATCTTTCAATATTTATATGAATATCTCTCTCAAGGGCGATTATGTCTTTTTGCTCGTATTGAAGAGACGTTCTTGCACGTTTTAAAATAGTTCTTAAAGTATCGACTTTAACATCAGTTGGGTTACTTGTTTTCACTAGTCGGTTTCTCTCAGTTAGTATTTTACCGCCTTCTGTTTTAAGTGTGTTTTGGAATGAAATAGCAATTTCTTGACCGTCGTGGGCGAGGCTGTTAATTTCGTTTTGAATGTCCCTGTCATGATGTAAATTTGCTGCAAGACTTGACAGTTTACTAGGAATATCTTGTAGCTGCTGTGTATTTCCTAAATGTGTAAAACACAAAACTGCAAGGCTAAAAACATACATGTAGTGGTTCATTTTCGTTGACACTTTTCAGCTCTCTATTTTCAAATAACAACTAGTAAATTTGCATTACACTATAACAATGTCCTCTG
>Locus_13433
ATGGCTGTCAAACAAACATATAGGAGCGGCAACAGCAGAATTAATAACTATTAGGTGACCACGGTCATTTTGACATCCGCCATAATTTCTGTTGATGTAGAAACGACGATCATGTAGCTTGTCGATGTAATGACCTGCAATAGAGAAATAGTTGAAGACACTTTTTGACGTCAGGTCTGCCCAGCTTGAATCAATAACACGTTTCCTATCAAACCAGTTGTGTATGTTGCTGTCCATCCCGTTGAAGATCACGTACGCTACCTCTTTGTCAGTATCATAGAACGCAAATTTAACCAGCTTGATACCAAGGTTTGACCAGTTGTCTAAGATGTCATCCCGATAATGTAAACCATGAGAACGTTTCATAGAAATTGGTTTGTCTTGATTTGAATTCTTTCCTTCCATCCAAGCATGGTAAACACTATGACCATTGCCAGATGTCCCTCTAAAAACCATCCTCCAACCATCTTGCTCTAAATCCTCCGTCTTCAATATATTCATACCAATGCCAGCTGAATTCTCCAACGAATGTGGTTGAACAAATTTGATTATGCCCAAAGCGAGGAAAACGGAAAAAGTCCATGAAGAAATCATCTCTGAAATTTCCAGTGAAATACAGGTATCGATAAAACGTCTGTTGTATTCGACTGCTTTCAAACTTTATAAATACTTTCAAACCAATAGCAAAACGTTACTTAATATAATGTTTAAGAATGGATATTTTAATAATACTCCCCCAAGTCATTAAGTATTAACGTTTTGTAATGCATATTCGTCCCTAAATATAAAATCAAAGGTGCGGATTCAAGACTGAATCCCTTTTCTCGGGG
>Locus_13622
GATGAGTTACAGAGACAGATATTGAAGATGGAAAATGATCGGAAAGATAGAGAACTGCTACGACAAAAACTTGACCGTCTTCAAACTGTACAGGATGAGAAAAGAGAAGTGGAAGATAAAGTCTTGGAAAGAAACAGTAGAAACAGCACGCCCAGACTTCTACAGAGTGAGATGGAGAGATTGTATGGGAGAGACTCACATTTAGATAGGAACAACAGTCCTGGTCTAGATAGGAATGTTATAGAAACAGTGATACAGCATAGGACCAAAGAATTCTCACAAAAACAACAGGAGGCAGCTCTTAAAGCAAAGTACTTGGATAAAGAGCGACAACGTTTAGTGGAAGCTAGGAGGCGTGTTGAGGAGCAGAGACGGGCATTACTAAACACGATGTCGCCTACGGAGCAGAGACCCATTGATCCGGGGCCATCAGGGAAGCCAGCACAAGGGGTAGACTCTTACATAAAGTCCACAGTGGAAGCACTGCCACAGGCTATGGATAAAATATGGAAAATCAGGGAGAATTTGCAGTCCCATTATAACTACTACAAGAAACCTTACAATGGAGAGCTGGGCTTGTCCAGTTATCAGCCATGGCAGATACAAGATTATTTCATGAGTCGGGAAATTGTGAACGATGTTGTAGAAGATTTCCTCAACCTTTATTTTGTACATGATGATGTAGTGGAGAAAGGCACATACAAAGCAATGTTGGAGGAGGAGAAAGTGTGGATGCAGAGACAATCAGAGTCTATAGCTGAGAAAAGAGCAGTACATCTTATTGCAGAGGATATACAACTAGATGTGACAGCAGACATGACAGATGAAGTTA
>Locus_13724
GGCGGAAACGGCCGAATCCCAGTCTGACCGGTGTCTAAGTAAAGTTTTCCTTCAAGGTCAGAAACCGAAAATGAAGCTACAGAGACCGCTACAGGCCGATGTGCCTTTTCTTTCCACGCCTGGTAAAACCTCAGCATTGTTTTCAAAGACGAAATTTTTCTGTTTAAAATGGGCAAAAACAGGGATTGCCTTTGGAACTGTAGGAGTATTGGCCTTTTTTTATGCCACAGACTGGAAAGTAATTGTAAAGAAAATACCATACTACAGACAACAGTTTCAAGAAGAAGAAGAATCTGAAGAAAAATAGCCGAACAGGTTTATTCTATTAATGTATGTGTCAGTTTCGTTTGAAAGAAGTGCAACATTTTGTGAATAAAGTTAGTTATTTATCATCAGACTGATTGGACAATGCTGTTTTAAACAAAAGCAACAACAAAAACAATATTTGTTTACTTGATGTAGCCATGCTGTTAATAAATATGTTTGAATGCTAGTTGTTTTCTTGAAAAAA
>Locus_13846
GCCAGCTGACGTCACTACAATAAATTCCTTGTCTGCTGCCACAACTTTACCTGAGGAGGGCAAAATCATGTTAATAAATACACGAAATGGATTGTCTGTAAGTCACAGTCTGCAAGTCGGTATAGGTTGTAGTGGAATAGATCATAACAACGGTATAATGGCAGTGACTTTTATTAAACCTGCTGCTGTCCAGGTATTAGACATGGAAGGTCATATTCTTCATCAGGTCAGTGATACTAGCATTTTGAATCAACCATTATGTGTATCTCTGAGTAACGATAATGAGAGTATGTACGTGTCTGACTGGAAGAACAATGCCGTGCATGAATTTACACTAACAGGACATCTGAAAACTACAATTAAAAGTAAGGAGATGAAATGTCCATGTGGCCTAACATTCACCAACTGCGGAAATGTTGCTGCTTGTTATTTGTTAAAACATGACAAAGTCGGGGTGATTGTACCTGGAACAAGAGAACTGTTACCTCTCTATGTTCAAAATGTGCTGATGCCACGTTCTCTCCTCATTTGTGAAGACCAGGGTAAATTGTTTATCAGTGAACATTATGAATCAAAAGATTGCAACTACATTAAAGAATACGACTTAAAATAATGTAATAGCGTTGGAGCATTTTTGTATCTTGACATTGATTTTTTTCCCATCTTTTTGTGAACGTATTGTTATTTTTTTATATAGTCACACAATGATGCACAATTTTATTTATACCCAACACTATACGATGCATGAAAGTAGAAACTTACTCTGTAAATGTAACCAATGTACAAGCTGATAAACCTTTTTCATTTCAGTTTTTAGTTATTTGTACGGGTACCTTGACGTGGTGTTTAACAGTCCTGCAAGTGGTCCTGTTAAATTATGTTAAGAATATCAAAACGTTTTGACTTCTTTGTACATAAAGATACTATCTCTATGTACTACTTTACATTCCAACATAAAAATAAAACCATTTATTTGCTGTCAAATTGCATTATAATTATACGATTTTTTGGCACTAGATTTCTCCGAATTCATTAATGTGTAACCACATTTTTAAAAGATATGTACTTTTTGTTTTTAAAGTATTTGTTAGCATGCCA
>Locus_13866
GACTTACAGACAATCCATTTTGTGTATTTATAAACATGATTTTGCCCTCTTCCGGTAAAGTTGTTGCAGCAGACGAGGTATTTATTGTAGTGACGTCACCTGGCCCAGTTGACGTTTCCAATACTGATGTTATTTTACACTCTTTATGATTTAATACTTTCAATGATACATTATTATAGTCTGCTAATAAAATTTCAGCTTCAGATATTATTGCCAGTCTCGTACTACCACAATCTATATCTGGTTTTGTTTTTATGTCGATTTTCTTTACAAAATTTGTCTTAATGTCTATAATACTTTTTCTGTATCGTCCCGAGAATTTCTTTACTTGTATATCAAGATTGCCAAGGCACGTGTTATGCATTTTCACATCCTTCAATTCTTTTGAAGGAGTATATTTTAAAGTGTTAATTTGACTTTTAGATGAAATTTCCTCATTTATTTCATAACATCTTTGCAGTTTCTTTAGTATTTGTTTTGATGTAACAAATAAGTTATTGATATTGTCTGCAAACTGTTCTTGTTTTCTTTTAAATTGTTCTATTTCATCGTTTAAAGCCTCGCATCGACCTTGAATGGTTTGCTGTTTAGCGATATCGCTCGCACTGATCTTTTCAACTTCTTGTATAAGGTCTTTTTCTACCCTGTCAAGATAATTGTCCATCTCTTTACGAAACGTCTTGATTTCCTTCAAGATACTGATCTTTATCTCATCCGCTGTTATCAGACTGCATTTTATTTCTTGTTTACAAGAATTCAGATTTTTCTTAAGGTGATCAATTCTATGTTTGATTCGAACGAGATCATCGCCGTTGTCATAGTTACAGGACACGTCTGAAACTAGTTGAACCTTGCAGGATTTATGTTTAAGTACCATACAATCTCCACATCCAACACTATCGTGATCCTGACAATAAAACTTTACTATTTCGTTCTTATGAACATCACATAGTTCAGTGCACGGAGCACTTTGAGTTGACAGGACTGTCGGCATTTCATCTTTAGATTTGATCACGTGATTCTTTGTCCCGGCCAGCTTCCGGTGTGCCTTAATACAGGAAGAACAAATTAATTCATTACAGCTTTCACAATAACCCTCTGCTTGTACAGTATCACCGTCACCTTTGCATGGCTGACATGATCTTATAATATCTGAAGATCCTTTACGTCCCGAAACTTCCATTTTGTTTATACACGTACCATTTTCATAAACTTGATTTCCCCTTACAAAGAAGATTTGTTAACTTAAGGTATAAATATCACATCTTTACATGTTATCCTTTTTAATTATAAATTTCCGGGCACCACAGTATTAACGCAATTAGTTGTGCATACAGAATTTTAAACAACTGAAG
>Locus_14052
TTTTTTTTTTACTTTTAACCAACATTTATTTAACTGGTATGATAATTAAAACATGTGAAAAGTTATTTGACAAAGGTTGTAGTAATACATCTACAAGTATTCAAATGTTAATATATGTCCCGGGAAGCTTGTCACTTTCCGAATCACCATTGTCTGACAAATAGTCCATATCACATATTGCGGCCTTCTTGGATACGGTACCAATCACTAGCTTCCCATTGACATAAGTTGCTGATGATGTTCCTGATAACATATTGCCATCCTCGGAGTAAACTTCTTCAATCTCGGAGATAGCATTGTCAGTCATCTTTATTCGCAACGCCTGACCGGGAAGTTTCTCTCCAAATATGTTTATAAGACTAATGGTTTTCCACATAACGGGATGGGATCCGATCCAAAGATCGCCGGTGTCTTGTTGTACTTCGATATTATCAATACCAGTTCCAAGATAGGTACTCCATAATTCAACAAGATTGTTACTAGTTTCCCTTCTATATGCTTTTAAAGTCTTTGCTCCCCATTCTGCTAGATACAATACTTTTCCGTCCGGGGAAACATTGATTCCATTTGGTTGACGGAGGTTTGATGCCACAACCCGAGCTCTATGACCATCAAAGTAAAACACTTTTCCACTTTTCCAATGGGAGAGCCATTCAAGGTTTATTTTATATGATTCGTCATGGATGGAACAATAAGCAAATTGTGAGGTGTAGAACTTATCCTTCCCGACAACGACTAGGTCGTTCACAAATCTAAAACTCGAGTCTGTAAACGTTTTAAGGTATCTTAAATTCAAGTCATCTTCAATCTCAAATGCTTCAATACTTTCTTCTGTGGCATGTGATATTACATACAGATATCGCTTCCCAGTATTGGGATCTCGCCATGTGGACAAGCCATGGGGTTTGGACATAAAATCATGCCTGGCAGGAGCGTTAGTTATATTGAGAGTAAACGCCTCTAAACTTTTGTTCAAATCAACTGCTTTTATCAATCCTTCTGAAGCCTCTAAACCCGTTGAAAACACAACGACACCATTACCAATATGAGTCAAATCTTCCGAGCCTCCCTCTTGGAGAACAATTCGGCATTTTCCAGGAGCAACAGAGAAAATAATTTCACGGTCAAAATCCAACCAGTCCCTATAGTCCAAAATCTGTTTGAGGATAAAACCGAGGAAAACTAGCTTAGCTGCGGAACCAAACATTGCTTAAGTTTGATTTATACATTAAAATGATTGCGAAATAAATTTATAGTTTCGTTGGTTG
>Locus_14326
TGGAGCAGAATAATACATTGTATTTAAGTTGCAAATAATGAATGGAAGGGCCCCTGAGATCTTCCTCCACCAGTAAATGATAAAATCTGGAAAGTCGCCATGACTTTTACAGTGATGGTAAACTCACCCCTGTGAGCATCATTTCCTTCATTGTGTGGTAGTTAAATACAACAAGCTGATTTTAAAAGTAAAAAGTGTTTATTCATTAATAAATAAATGTAGAAATACAGTGGAATGTAAAATAAAAGATTCTTAAAATATAATATAAACCCATGGACGGCATGAATTACTTGTTTCTCCAATATGATATGTAATTTTCATGTAATTTTTACATCATCTTGGATTTCACTTGTTTTGATTTTGGATTTACCATATCTATCAATGCTTATTTTCAAATAGTCAATCAATAAATCAAACAATTAATAAAAAAAAATAACCATATTCTTAAACAAAGGGATATTATGCCCATCTTAACCAGTGAAAAATTAATGTTATCATCAGTAAATAATTTGAATTTCAAAAAGATTTCTCCGCACTCCAAAAAAAAAATTAATGATTACACAGTGATGGACTAATAACAGTTTTATATCGCTCTCAATTTTATTAAAATACTAAGAAAGATTTTTTGTTGACATTTATGCTGTATAATAAAAGGCCAGATTTTTAGAAATAAAATTCCCAATCATGTGTAAAGCACATATAAATATTTATGTAAATGATTCTTTTCTTATTCTCCTTTGTTTTAATTTACAAAATTCCTTAGAATTGCGGAGCAGAATTTTATTTAAGTTTGGATATTTTCATTAAAGAACACTAAATTTGTTTTTCAAACAGTCCTGTATTTAGGAGCACAATGATGTCACAGATTGTGACACAGTGATGTCACAAATAACTTGACATTTCATCACAGTGTCACAGCTATATCACAGTTGTATTACTCTGTGATGCCCTCTTCAGGGTTCAGGTATTTGTGGGTGTCGGAAACTTTCTGGAGATTCTGTTTGATCACTTTCTCTGAGCACATCGGGCAGTTCTCCTCTGTCTCCATCAACCTAATATATTCTGAGAATATAGCCGGGAAGTCGCAACTTGGGCAGGCTGACATGTCCTCTTTGACGAGATGTCGACCGGTGATGATGCAGTACGGTATATTGCCCTTACATTCCGGACAGAGAAGCTCGGTCTCTGCTAACTGGAAGCCGCAGTACGGACACGGGGTACATGGCTCCTCCTCTTCTGTCTTGTCCGGCTTTCTCACGATCGATTCAATCTTTTTCTTGTATTTCAGATCTATCTGATTTCTGTACTCTGGTCTCATTAACATAGCAGCGTAACTGAACGAGGAATTCTTCAAACCTGCTCTATGACACTCTATCACAGTGGATGTTAGAATAGGCACAATATGTGATGGAAATTTACTGATGTTATTTGCCACTCGGATTAACATCCTAGCTCCCTTTAAATGGTCGCCTCTTTTAACATGAATCTTAACAAGTATGTAGCTATGAAGGATCATTAGATTATTTGCCATCTCTGTGGGTATCTTAATCTTCTGTTGCTTCAACTCCTGGTACATACTGAATAACACATCATGGGCATTCCTGTAGTTCCCGGCGCTTTGTTCCTCTCTGGCGATGATAATGGCTGTTCTACCAGCCTCCCTCCACTGTTTCAATGCCATGTATAATCTAAACAGGTACTTGGCATCCTTTGGAACACCATCGGTATCTCCCATCAGGAAGTTGACGAGCTCGTGGGTCAGCTGATCATCATTAGCACGTCCCACTGTCTCTATAGCTAGCTCGATAGCCTGACTGTTCTCACCATCACATCGTAAGAAATGTTTCATCGCCCTGTTAAACTGTCCACTCAAGAGGAAGAATTTCCCCGACAGGAAATGATTCTTTTCATTCTCAAAGAATAAGGCGATACTCTGGTAGTCTTCTGGTGTGGCATCTGGACCTATAATATCAGCATAGATCTCCATCTGGTTATGTTGCTGTGCTAGTTGGAAGGCCTCATCATTACATTTTGACATTACCAGGAACTGTATGGCCGACCCATAGTCGTTCAACTTCTGGAAAAACCTTGCCACCATTTTAGCTCCCTCCACTGACTGAACCTCTCTCACAATCTTCACAGCTTCCTCTGGATTCTGTAAAAACTCCAGATTTATCCTGATGACATTATCCCAATCCTTGGCCTGTTTGTAGGCCTCAGCAGCCTCTTTGTATCTTCCATCAGCCTCCTTCGCCTTTGCATACTGTATATGAATCTTCGGAGATGTAATATGATGGAGCAATTCTCCCACTTTTGTCCAATTCTTGCTTCTAATATAAACAGATGCAGCTTTATCATAAAATCCTCCTTGTTCATACAGTAAGGCCGCCTCTTGCCATTGCTTCATACTCTCCAGTATACTAGCACATTCCTTCTTCAACACTCTGCTGGGCATCTTACTGGCCATACCAACACCCCTTCTTATATCCCCCATTCTGATGGACATTCTGGCCACACCTGCCGCGCACACTTCATCATGATCTTTATCTATCTCCTGTCGTGTTATACCTTTCTCATAGTGAGCCAGGGCCGTCATGTAGTCACCTGTAAACTCAAGCTGCTGCGCGTATTCTTTACTGATATACGGGATCTGTTCCGGGGCCAGAGCCTTGGCTAGCTGCAACGCACTGTCCCAGTGTAATAGGTCTCGTCTCATCTCTAAAGCGGAGAGTGGTTTGCTAGAAGCCAGGAACAAATCTTGAGCCAGGTTAAATTCTCCCAGGTACATAGCAAGGTACCCTGATAGCAAGTTCCTGTCCTCCAAATGTCGAATTTGCATCAGAGAAGCTACCATACCAACATCACCTTGTTCCCTGAACACACGAATAGCAAAGTCAATATCGAGACATTTAAACGAAGCGTATCCAAGCTTCAGCCAGTACTCTTTTGCATTCAGTTGCTGGCAAAATATCCAACCATCTTTCCACCTTTTTAAAGCAATACACTGATCTAG
>Locus_14494
GGGGTCATACCATTACCTACTGGTGAACACATCTGGTCTCCATTTTTAGAATTTATTTTCCCCCCAGATTGATCTCCCTTTGCTGATGATTTGAACTTCTTTGAAGTTGAACTACTATCTCCATTGCCAAAGTCAAGGTCGTCAGTCTCACTATCACTGCTAATCACAATTCTCCTCTTTTTCGCTTGTTTCAAACTATTTGTTTTTCCCAATTTTTGTTTACCCTTTTCATCATTTTTACAAGTTTCACTATCCAAATGTCCGTGTTTTTGTTTTGTGAACACTGAATTTTCTCTGTTAACAATCACCAGTTTTTGTTTACTGTCCTTGACCTTTGAACTTGAAGACTCACTATATTGGTGACCTTTGACCTTTGAAAGTGACGGAGATCCACTATCAGAGATTCTTCTTCCTCTCATATCTATAAAAACTTTCTGTGTCCCATTTCTGATCAAGCCTGCCTTAGGACCTGGAACAAGATAGCTGATTGTGGAGTATGGTGTGAAGTGAAAGTCCTCTCTGATATATTGTTTGTTCAACATGAAGGCCAGGATACGCTCTAACTTCTCGCGGTCTGTCCCTGTCTCTGTTCCCTTGATTCTGTTTACAGATGGACCTTTTCCTTGCCAAGCATCTAGAAGTTTTATTGCTGTTAATTTATTTTCAGATGATCCAGCATTGTCCAGTATCTTGAGAACATTTACACAAAATGCTGTCAAATCTTTCTTCTCAACAGGGTAGTCAGAATTACAATGGTCACACATCTTATTACACTGACTTGCCTCCCAAACTTCACCAAAATATCTTGCTATCATGCTTCTCCTACATTTGCTAAGATCTGTACAGTAAGACATGATTCCATAGAGATTATTGAGCCCGGTTTGTTCCGCCATCACCATAGCACTTTGTCTGAACACGTCCTGAAGACGGTAGTACACGATACAGTGAGATTTCTTCTCGTCACGTCCTGCTCTACCACTCTCCTGGTATAGATTCTCCATTGACTTACTGAGGGAATGATGTATAACAAATCTTACATCAGGTTTATCTATTCCCATACCAAATGCTACAGTTGCTACGACAAC
>Locus_14650
GATGTGGTGATTCAGTCATATTTTGTACTTGTCAGATAAGAATAATACTTTCTCACTAGCATTTTAGCAACAAATATGAAATGAAATATAAAATATTTAAACACTGAGCATATCCGAGACACATTGCTCCTGAATTAAGTTTTCCCTCAGAAAATTTTATTGTGGTATTAGTCAATTTGTCGTCTGATGTATACGAAGTACTGCCTTTTGTAATTGATGAAGTAGACATGCTTGAAGGCGTTGGCGTTAATGGCGTAGGCATTGTTGTTGGCGTAGACATTGTTGTTGATGTAGACATTGTTGTTGACGTCACTGTTGTCGGTATGATACACAATGTTGAAATGAGCTCATCTACTTCGATTGGGCTACTAAAATTTGCTATGGCCATTCCATTTTCTTCTACTTTGAGCGTTCCGTCTATACAAATAACGTTTACAGAGGAACATTTAGACCGTCCTGTATGACATGTCCATACCAATGCCGTGGCATGGGCCAGGTTACCGTGGCTGTTTAGAGTTGAAAACGTTATAAGGGAAGAGTTGAACTCTGGTATTATACAATCACATAAGCATCCCATTTCTGTGGTATCCCACTGACCTGATATACACTCGGCAGCATTTGGTCCAAAATGTGTAGATACATTTTCCTTACAATTAATGAAGAGATAAACACCGAAAGTGTGAAACTCTGAAATACACGGCGAAACTGTATTTGAGTATTGTGGACACT
>Locus_14783
TGGCCTTCAAAGTTGCATAGACACATGTTTACATATGCTTTATTACAAATGATTTAGTATTTACACATGTATATATATACATGTCCATGAAAATTAAGGAATAACTATGCTTGAAAAACAATATAAGTTCAATATAAATATGATTTACATGTCGTATTAAGAATAATAACAAGCATTGACTGTAGCACAAACTGTTATTATAGAAACCTTAGCAATATAAAAACACACTTTTTTTTACATTGTTTTATTATCACAGACTATGTACACATCAATAAAATGTTATGACAAGTATAGGTATTTCATAGTAAAAGCATCAGGCTCAATTACATGTATTTGTATTTTTCACTACAATTGCTTTTCATATTTCACATCAAGAAATTATTTAATATAACACATAGGTCCAAACTGGGTGTATTTTAATCATCATTCTAAATCGAAATGTTGTCTTGTGCTGATTTCTATATTATTAGTGTGGATTTTTTTCCTGTTATTTAGATTATTTTCAAGTCTTTAGCAAATTAGTTGATTGTCCAGTCTTTAAATGATACGGTTTTTGTACTTCATAATGTTACTTATAGTTTGTCCATTGCAAACTCTGCCATAAGCCTTGGTGCAGCAGAGTCGAATCCCACAATATCCAACATGTTAGGGTCATCTTGATCGGCAATAGTGAACTCATTGGAGCACATGCCACATACAATCAGCTTTGCTTGCCGTCTTTCTGACCAACTCCTGTACTGGCGCAGAGCTTCACAAGGGTGGACCTTACCAAACCAAGTTTCATTGTCCGTGTACACGATAAACACATCGATGTCTTTTATCTTGCTTTCCATTGCGTCAAACATGGGCTTGGCACAGTCCGTACCTCCCATTGGAATTTGGTCCATTTTTTGCTGCACTCTGTCAAGACGGTCAGTCCGATCAACCGGTATTTCTACTAGCTTGTGACTAAACCCTTTGATGATGCACTGTTCCTCTGTTCTTAACGTAACCATCATCATGGCAGCGGCTGCTGTCGCACAATGTATGTTTGTGCTTCCAAGCACTGGTTGTGACATGGACCCACTGACGTCCACGGCCAGATAGTACTTCTTCCTGGTAGGCTCAACAGCATCAAACGCCTGATAGAATGCCTGGTCAAGGGCTTCAATAATTTTTTGGTTTGGTGTCCATGACAGCCCTCCTTTGTCGCCATGTCCTGTTTTGTATGTGACCAAGGCCAGAAGGATTTTAAAGGGGTGGAGCACATTCCTCCTCTTTTCTTTGCCCGCCGTCTGACCTTCCTCGGGAACATTGTCGACTTCCATCACTTCTTCACTTAGATCGTCTGTTTCCATCGGAGTTTCGGACAATGTGTTGATCGATCTGATCTTGTCTAAAACCATCTGTTCGTCCTCGCTGTTTTCTGCAAACAGTCCATTCTTAGTCATCCTCCCGAGGTTACGAATGGTCGCCTCGATCGGCATATGCGGTAACAGTGCTTTCCATACTTCTTTACTCTTGAGAAGCTCGGAGTTACACTGCTCCCATGTAAGTTTATGCTCCTTGATAAGGTAACAAAGTTCCTTCTCATCGGTGACATTTGTAGCCCTGTCAAACACTTCTATCAGGCGTACTAATTTGTGCAATTTCTCGGATGTTCCTCGGTCCATCTCCAGTTGATCATTCAGATACATTTCTTTTGCCTTATCCAGGCCTTTTGTGATGTACCTGAGAATAAATCCCACAGCTTTGTCACTTGTACTTGTGTGAGCCAAACGCACCACATCTTTATGAGACCAGCTTTCACGGTTCTTGAACTTTGTGACAAGTCTTGCAAGTTTTTCAGGGTCTTTTTCAAAGCTTGTGTACCATTTGCTGACAGCCCGCTTGTGCGCTCGGCCCCATCCAGTGCCAGATTCTTCTGCCTCCCCTTTACTCTCTTGTTCGCAGTACTTAATAAACATAAAGAGATGAGTTGGAATTCTGCATATCTCGGTCAGAAGGGCGTACGCAGCTTTCTTCGTGTCCTTGTCGTTACATCTGGCACAAATTGCGTATGCAAGCAATAAAGCGTTCTGCTTCACATTGCGTCTGTTGACACTGATTTCTTTGATTTGCTGGACGACCTGCACTCCCTGCCCCGCACCAATTAATCTATCAATACAGGTGACATTCTCCCTCTGTAATTCCTTCTCCTTGACATAGTAACTTCCACCTTCTGATCCCATTATGATGAATCTTAATAGCCTCTTTGAGTCATTCAGCTTAAAGACATACCCACCCATGTTGTTCTGTACCATCGCATTTTTCCCCGACTTTGAAATATACAACGGGGATGACTGTGGAATCGTGTCTCCAGTTGGTTGAGCCATTTTATTTCTGTAACGGACCTTCTGCTTTCACAGATAGTCTTTTCCTTATTGAACAAACTGTCTTTAAAATAACTTAAATGAAATATCTAATAAATAAATTTATCCAGAATATGAAAAGCACGGAAACATTAAAAATTTCATATACTTTCTGTTTCG
>Locus_14845
GGCAAAGTAGTTCTTCACGGACTTTGACGTCATATTTGATGAAAATTCTAAATATGCTTGAGAGTTGACATCATACTGTGGCCAAGATGGCACGCCTTTAACGTCGTTCTCCACTGGTAAATTTGGATTCCCCGTTTTAGCAAAGTTGGTCCACAATCTCATTACGATCCCAGAGACTTTCATATCAGCCGGCGGAATTGTAACCTTCGAATCTAGAGGCAACCCTGACGCAATTTTCATTGCATCTGGCAGTCCAAACACATAAGGTAATTCCATAGCATGTTTTGATCCTTTCAGCCAAAGAGGTGTGGGATCCAATAATGGCTTCTGATCAAAGACATAAAAATATGACGTTCCGTTAATTTTCCTCAATGTATGATGTTTCTTAAGCACGTTTATAGCCGGTACAAAGAAAGAGACATCCGACCAGAAGTCTATTATTCTTCCTCTAATTAGTTCAGCATCATCGGGTCTGGACCAGTCGGTGTATTGTTGTATGACGGCTTCTTTCAGAACCGGTGATGCCGAAGCACCATACATTTGAAGCAGCATTGACGGGACAAACTGGTTTTCAAAAATACTTCGCGATATCCCTTTAGCAATATCTATACCAAACCCTTTATATTGTTCCGCTATCTTAGTTATCACTCCTGCACCTTCTTTGCTCTGTACTCCAGATAGAAAGTCAACCTCTGAAAAGAATTCCAGGTATGCAGATCTATCATTACCTTGTTTAGAAAATGTTGCAACAGGGTTTTCCATGATATATGCATTGTCTACTACTGGCCTAAAACGGTTTGTTACCAGATCTGCAGCGTCTTTTGATTGGAGACACACAAGAATGTCATCGTAACGCTTCATGTCACATTTAACTTCTGATATAAATTCTTTAAAC
>Locus_14915
GGAAGTTAGAAATGGCGTAGTTGGAAACAGGGAATTCCGTCTAAATTAAAGAAGAAATTATGTTATTAAAATCAGCTGGGCTAGATTTTATTCATTAAGGTCGATAAAAGTTTTGAAACAAGGGGTCAATGGGTGCTGGTGTTGTAAAACCAGATTTACAGAATGGAATTCATATTCAGATTCATACAGGTAGAAATCCAGCCAGTATGGGATCACATAATTCATCAGAACTGAAGTGCGAAGAATGTACATCTAAGTTCTCACAGATTAGAAAACAGCTTCCATGTAAGGATTGTGAGAGGAAGTTTTGCTCAGTGTGCTACAACAGTGCATTAAGACAGTGCAAGAAATGCCAAATTCTGCTGTCGGGCAATTTTACTCGTCCGCAGCTGAAACAATGGAAACCAAAAGACTTGAAAGCATTACTGCATAAACATGATGTAAACACAACAAAATGCCGGGAGAAGGATGACCTTATTGACCTCATTTTCTCCTATTTTGGTGCCACTAATAGAGGGGAAAGCAACCCAGGAAGAACCTCAAGGAATTCTTCAGATGAGGCAAGACAACAAAGTCAAGGGGAGCAACAATCAAATGTGGCAGGTGCTAGTCAGTCAGGGTATACACCAAATAGAACAGAAACCAGTCAAACAGGAAGTGGTAATGGTGAACCATTCCAGAATAATGGAACACAGTCGGATCAGACAGGAAATGCATTGAATAACCAGTCGGGAACTGGTACACAGTCAGGGATAAATGACCAATCAGAACCCATGGATACAAATGAGAAAAATGAGAGTGATATGTTACGTATAAAATTAGAAGATGTAAAATCAGAAGAACATATAGAACAGCTCAGTATTAAGTGCCTCAAACGTCTACTGCTCAACAATTTTGTCGACTATAAGGGTTGCTGCGAGCGCTGGGAGCTCCAGGAACGAGTGAAGCGACTTTGGAAAGATGATCAGGCAAACAAACAGAAAGCTGATCAGCAGAGAAAAGTGTCAGATGACCCATCACTTGCCACAAACCTGTCTTCTAACAGTGAGGATGACCTGTGTAAAATATGCATGGATGCAGCTATAGATTGTGTCCTCCTGGAGTGTGGTCACATGGTCACATGTACACAGTGTGGCAAAAGACTGTCCGAATGCCCTATATGTCGCCAGTACGTCGTACGTGCTGTGCACATATTCAAGGTTTAATTTGTGTGACTTTCACAAATTTATTAAGTCACATGATGTGACAATTTGACTAATATTATAAAGTGACAGGACATTTTGTCTGATTTTGGTTTACATGACAATGGTTGCAGTGTGATAAAAACCATAATTGGCAGTCATTCGAATCAAGTGTGATATTTTTTGTATCAACATTATGATGTTGGTGCTGATGTTTTTGTTTGTGTAGATACTTGAATGTTTAATATATAAACATTTTTTTGAACTTGTAAGTGCATAGTTAAAGGCATTTTTAAGTTTGGATATATAGAGCAATGTTTTGTAATGTTTAAATAATGGTCTTATTTTTAGGCAAGTTAGATGCATAACACTTGAAGAAGAAAAGTAGTGTTGACTGTGAAATTATCTGTCATAAAAATAGCATAATGTAAAGAAAGTTGTATTTTGAGTTCCATACAAAATACTAAATCACTATAACTGTTCTATTTGCCAAAAGCAACAGATAGGAAAGATGGTTCAGGTAATTTGCC
>Locus_15102
ATTGGGGGAAAGTTTGGAAATAAATTCAAAATGGACTCAGAAGCAATAAAGTTAGATGTGACCATTTCAATCAATAATAACAATATAACTTATGCACTTTTCAATTTCATTTCTGATCTAAATACATATAATTATAAAAAAAAAACTCTTGTCAAATCTGATCATATCTCCTGTATTTTCATAAATCATTTAGATTGAAGTTACATTCAACATAGGAAATCCTAGATTTGAACAAGAAAATGCAATGGCGGGTTCGCTTAATTATGTTTACTAATATTTATGTTATATTTGATAATCAAAACCTTAGAAAATATATAACTAAAAGAACTTAAATTTAAGCAAACTGTCAAGAAAAATGAAGATCTATTCTAAAATACACAAATATAATAAACAAGTCTCTGAAGGCAGAAAAAATCACACAGTTGAGAATAAATTAAAAGCAACACATTCGATCCTCGAAAATTTGATTCGAAGTGTAACATCAGTAACAATGTTCAAAATCTTTATAAATCTTTACATATCTTTTAACAAATGTTTATGAACTCTACATAAACAATCCAAATGCCTCTCTCATCGCCAGCACTAAAGGAATTGCCAGTATCGCAAATGTCAGGGTTCTCGTGGCACCTCCATTATCTGCAACACATGTGTCAACGATCATTTTGAATCCTTCACTACATCGACACTTTGATTGAACACACTCAGCATTAGCACCACATTCTGTACCTTTGGGTGATGTGCATGGCTTGTTATCTAAAGTCAGAACGCATGTACTTCCATCCGTTTTGTCCTCTGCGAAGGTGGTCTGGCATTTACATTTGAGCTTTGGAATGTCACATGTCGAGTGTTGGATAGAGTTGCACTCAACACCATTGTTTGAACATACAAGTTCAGATACTCTTTTTTTTTGAGTTTGAGCACCGCTGGGAACGCATGATGTCCCGGCAGGTGTATTTTCTACAAAGCCATCACTACATTTACACTTTGATTTTCCTGTGTCACATTCCGAATGTTGCACTTTGCACTCGCCTCCATTGGCTGAACATGTCGTCTCCGTTATCTTAGTAGTATGTGTTTGACCACCGTTGGAAACGCATGCTGTCCCGGGTGTATCTTCTACAAAACCAGCACTACATTTACACATTAAATGTCCTGCATTTCCTCCTGTGTCACATTCTGAATGTTGCATGGTGCACTCATTTCCATTTACTGTACATGGCGTCTCCGTTATCTTAGTA
>Locus_15226
AGGTCAACATTGTAGAAGGGATATTATCAGATTTTCAGGCTGATGTGATAGTTAACAGTACCAACCCGGCTCTTATGTTGGATCTTGGAGGGTTGTCACAATCTTTATCCAGGAAGGCCGGTCCTGACTTGCAGAAAGAATGTTCCCAATCATATCCTAACGGAATATCATTTGGTGAAGTTGTGTCAACCAATGGATATGGTCTGCACTGCCAGAAAGTTTATCACGTGTCAGTATGCGCGTGGGATTCTGAGTTTGCTGATGCCCAATCGATATTAAATGAAGTGACGACTGGATGTCTTAGAAAGGCACATGAGGACAGAATGACGTCTATAGCATTTCCGACACTGGGTTGTGGATTTCTGAGCCATCCTCCCGATATCGTTGCAAACATCATGAAACAATGTATTGCGCAATTTGAAGAAACATTCCCAGTTACAACATTAAAACAAGTGTTTGTTGTCGTGTTCACCAAACCCAGAGGCTGGGAACATGTTCTACAAGCATTTCATCTAGTGTTCAAAAATAAAGAGGATAGAGCTGTAACTACAATGAACGCCAAACCTCCATTGAACAAACCTTACAGTATTCCCTCAGATGTTTCACAAACTTGTATTCGTGAAATGAAAAATAACTCGTGCGTGAAAGTGCTGTTTTGTGGTCACCAATGTGCAGGGTATCGGGATGAACCCCAGTGTCCACCCTGCATGGACAAGGACTGTATACACAAAGGTCATGGCCAGACAGGGGATGACAATTGTGCCGTCTGCTACACGGACCCACTCAGGGCTGCACCTTGTATCTTATTAAATTGTGGGCACAAATATCACCTTCACTGTGTAAAGAGAATTCTCGAGAATAAATGGGTAGGACCGAGGATAACTTTCAATTTTATTCTCTGTCCAATGTGTAAGCAACCCATGGATCACCCAGAGCTCCAGTCACTTTTAAATCCAATTCACGAACTTTACGAGGAAGTTAAACGAAAAGCCTTGACAAGATTACAGTATGAAGGTCTGGAGAAATCAGACCAGATTATCAACAGTGCTAGCCCGTACTACAATAATCCGGAACAGTTTGCCATGGATAGATACTGCTACTATTCCTGTTTTAAATGCAAGAGATCCTTTTTTGGAGGCGCGGCGCAATGTGAAGATGGAGCGGATGACGTGAATCTAAAACCGGAGGAGATGATTTGTCTCGCATGTAGTGGACTACAGGGAGTGCAGAACTGTAATATCCATGGTACAGACTTTATAGAGTATAAATGCCGGTATTGCTGCACGGTTGCCCTGTTCCACTGTTGGGGTACAACTCATTTTTGTGACGAATGCCACAATAACCATGGCAGAATGACAGGGATGGGTGACAACTTGCCAAAATGTCCTGCTGGGCCAAACGGAAAACAACTGACAGGGGACTGTCCACTGGGGATTGAACATGCGCCAAACGGATCCGAATTTTGTTTAGGTTGTGGCCTCTGCTCTAACTTACAATCCTTCTAAATTGTGACTCTGTGCGTATGATAGATGGGAATGTATTTGTATACTGTTAACTTTTCTTGCTGAAGAAAACTACAATTATTCAATTACGACAAATGTATTAAAGTGACCTTTATTTCATCTGACATTTTCTGAGAATCCTGTTTATGTAACCAGTGCGCTATAAATATATGTTAAAATCATTTCATAAATAAGACAGCAATGTGTTCACTGTGATACCATTCATCTTTTTACACCGATTTATGCATGGTAATGAATGAAAATTTAAAAATCGGCGAAAAAACGATTTTTGTCTATTTTATGATAATGATTAGAGGTACTGCTCCAATCCTGTATTGAGATAAATCCTAATTATGCACGGCAGGGCAATATCCTTTT
>Locus_15259
GGTCCTAACTTAATCTCATTACTGTTATAACTGCAGTAACCTACAAACAAAACAACCCGCATCGCAATAACTACACGCTCTTCACATCCGGAAAACACCAAATGTTGTATTTTGCCTGGGTGCGTTAAGAGAAGCACTTAATGAAAGTCCAAGAATATTCCTCGTGTCTGCTGGATCTATTACACCATCATCCCATAACCTGGCACTTGAGAAATACGGACTTCCTTCAATCTCATATTTTTTTATCACAGGATCTTTCAAAGCTTTCTCTTCCTCCTCAGTCCATGTTTTCCCCTCACGATGTCGCTGCTCACGTGTTATCTGTGCAAGTACATTAGCTGCCTGTTCTCCGCCCATCACCGATATTCTAGCATTTGGCCACATGTATAAAAATCTCGGACTGTATGAACGTCCACACATTCCATAGTTGCCTGCCCCATACGACCCTCCAATTATCACAGTAAATTTTGGAACTTTAGCACATGCAACAGCGGTAACCATTTTAGCTCCATGTTTGGCTATACCACCTGCTTCAGCATCTTTGCCCACCATAAAACCCGTAATATTCTGTAGAAATATCAAAGGAATATTTCTTTTACAACACAACTCTATGAAGTGCGTTCCCTTCAGTGCTGAATCTGAGAAGAGCACACCATTGTTACCTATAATACCAACAGGATAACCCCATAACCTTGCAAATCCAGTGACTAGTGTTTCCCCGTATAAAGCTTTAAACTCATCAAACCTACTGCCATCAACTATTCGAGCTATAACTTCACGGATATCAAATGTTTTTTTTAAATTTCCCCCAACAATGCCATACAGCTCGTCTGCCGGATAAAGTGGCTCTTCTGGTGAAATAATGGTTACCTGAGGCTCTTTGTTATAATTAATGTTTTTGATGACATTTCTAGCTAGATGTAAAGCATGGGCATCATCTTGGGCATAATAATCTGTCACACCAGATTTACTACAGTGAAGGTCAGCTCCTCCTAGATCTTCTGCTGACACCTCCTCACCTGTAGCTGCCTTAACCAAAGGAGGTCCACCTAGAAAGATAGTACCCTGTTTTTTGACAATAATACTTTCATCAGCCATTGCAGGCACATAAGCGCCCCCTGCCGTACATGATCCCAGCACAACTGCTACCTGAGGTATGTTTAATGCCGACATGTTTGCCTGGTTGTAGAATATACGTCCAAAATGGTCCCGATCTGGAAACACGTCCGCTTGACGGGGCAGATTGGCTCCTCCTGAGTCGACAAGATAAATACATGGCAGATGATTTTGTTGAGCTATTTCCTGCGCTCTGATGTGTTTCTTCACTGTGATTGGATAATATGACCCGCCTTTCACAGTTGGATCGTTGGTTACTATCATACATTCTACACCTGAAACTCTTCCTATTCCTGTTATTATACCACCAGCTGGAACATCTTCACCCTTGTACAGTTCATAGCCAGCCAGCTGGCTCAGTTCTAAAAAAGGTGACTCTGGATCTAGTAATTTCATAATTCTCTCCCTTGGTAAAAGTTTGCCCCTTGACATATGTCTTTGTCTTGCCTTCTCACCACCACCTTGGAGAATTGTCGAAACTTTTCCACGAAGTTCACTGACCAAGTTTGTCATCACCTCATAGTTCTCCTTGTAGTCAGGGTTGGTTTTGTCCGGACTTTTACCAATTGTTGGAGCCTCGTCGACATAATATGTTCGTAAAGGTATACAAACTGTTTTGATATATTCATTAAATATATTTTTTCTACATGACACTTTTGCATTTCGGAGACATTTGCAAATATTAATCATTTTTAGAATTATGATTTACAACCGGAAGTTAAATAAT
>Locus_15291
TACACAAGAGGGATATGGATCCCAGATTACACCATCTTTGTTCCCCTATGGTGCCATTCACAGATCAACTTTATGGTGATTCTATGATCAAGGATATCAGAGATATCCAGGAGCTCAATAAAATCAGTAGAAATATTGTCAGAGGTGGTGGCAATGCACGTTTCAGAGGGCTAATAGAGGACGTCGATTTCATCCTTACATGTACAGAGGACGTGCTCCTTTTGGGCGTACAAGGCCTGGTACTGGTACTGGTAGATCCCGACAAGGGATAAGAGAACAAAAGAAGTCGACTACTTTCCAGGCAGCTTAATTCCTCGTGTGTTGATGAAGTTGAGAGAGGATGCAGGCGAGTGTATTCTTGTAGCGCCTTTGTGGACGACCCAG
>Locus_15356
GAAGAAAAAAAGAGTAGATTTATTTAATTAATGTAATTTGAGGATGGCAGCCTCCAATCTTAGTGCAGAAGAAGAAAAGATATTGAACACATTCTCAGAGAAGGTGAACGCATACCGTCAGAATGAACAGCAACCACCATTTCCGAGAAACACAGCTGTTAAATTTCTTATGGCCAGGAAATTTGACTATAGACGGGCAGTGGAATTGTATAGATCTCACGAGGAGATGAGAACTAAAGAAGAACTACAAGATATAGACTTTAGTGATCCAAATTTGCAGAAAGAACTAACTACGGGAAAATTTACAGTTTTGTCTGGGAGAGACAGTCACGGTGCGGGTATAGCATTATTTACAGCAAAATATCACAGTCCCACAG
>Locus_15364
AGTTCACCAACAAGTCCAGCCTTTGCTGCTTTTGGAACATCGACTGTGTACCGTGTCATTCGTGTTGATGCACGTGTTGGTACTTCACGTACATATTCATCCTCGTCATCAGCATCAGGATCTGTAGGTGGCAATCGTACCCGTGTTGGCTGCATTACATAGTACTTGTCACTTTGTTCTATATTTAACATGGTGATATTCTTCTCTGTGGTCACACAGATTTGTCTCCAGTTGCCTGGGTTAAATGACAGACTTGTAGGAATATGTTCCCTTGATAAGGCAAACTTACATAACTGACTGCCATCTTGAAAGTTCCATAATGTAAGTTCAAATTCAGGAATACCAGACAAACTGCACAAGAAATCACTGCTTGAGAAAAACAGTTGTGTGTACTCTAACTGG
>Locus_15372
GGTAGTTTAGTCCCGCGCACAAGGTCGTGTTTAACTTGCAAGATTTTGATAATTTTTTTAACCTTTAACTATGGCCATGTCTTTGTTACAAAGGATTTGTGCCCCAGTTACAAGACAGTTCACACAGCTACCAATCAGAACATTTTATACACTACAACAAAGTTCTTTACAGAAGTTAACCAGTCCTGTGACAAATTCAAATTTATGCGGACAAAGAACAAGTGAAATATGTAAGATATCTCACACAAACACAAGTCTATTTGCTCGTTGTATGGCAAGTTTACAAAATATGCACAAAACTGGACCTAGAAAAAAGATAAGGAAGCCCAGATCTCCTGTCTTAGGAGGTGCTCCACAAAAACGTGGTGTTGTTTTAAAAGTGTTGATAAGAAAACCTAAGAAACCAAACTCTGCCAATCGTAAATGTGTTATTGTAAGATTAACCAATGGAGAAGAAGCAACTGCGTATGTACCAGGTGAAGGACATAATTTACAGGAACATAGTATTGTATTGTGTAGGGGAGGAAGACTGAAAGATGTCCCAGGTGTTAAACTAAAATGTGTGAGGGGTGT
>Locus_15498
GTCTAAACCATAGAACTTAACCATGTACTGATAACGTCCTAAATTTTATTAGTGTCGCTTCAATTCATATGGAAAAGTACTATATTTGACTATATTAGCTCTGAAATGACAAAGCTTGTTGCTTTCGTGTTCTGTTTGTTCTTTATATCCATTGAATGTTTTATATTCGATGATCAAACTGATGGAAGTGGTATCTTACCAACTTTAGCTGAACCTCCACTTAGGATCGGCTCCTTCAACATTCAAGTGTTCGGAACGACAAAGATGGCACAGTCAGATATTGTAAATATTCTCGTCAAGATACTCAGTCGGTATGACATAGTCCAGATTTTAGAAATCAGAGATTCCACTAACACCGTTTTTGAGAAGCTACGTGCTGCTCTAAACAACTACGTGTCCAAAGGTCAAGGTGGAGAGGTTTACCAGAAAGTTGTAAGTGACCGTCTTGGGCGTACCAGCAGTAAAGAACAGTACGGATTCCTGTATAAAAGTTCTAAGGTTTCGGTTGCAGATACGTATCAGATTCGTGATACCCACGACTATTTTGAAAGAGAACCTTTCTGTGTAAAGTTTTCGTCCCCAAAAACAACTGTTCAGGATTTTGTAATGGTTGCAAATCATATACAACCGAAGCACGCCGCAGAAGAAATGGACAATCTCACTAAAGTGTATGAAACATTGAAAAGACACTGGCATGTTGAGGATGTTCTACTTGCTGGGGATTTCAATGCGGACTGTAATTATCTGAGCTTAAGCGCATGGAAGAATATATCGCTGAGAACTGACGGGAGATTTGAATGGTTAGTCGATGACGATACAGATACAACTGTGTCTACATCAGCCTGTAGTTACGACAGATTCGTCGTTGCCGGGGATAAACTCTTAGATGCAGTTGTTCCTAATAGCGTTCAGGCATACCGATTTGATGAAATAATGGGACTGGACAAAGCAATGGGTTTACGGGTCAGTGATCACTATCCTATTGAAATGGAATTAAAGGGAAGTCCAAACATGAACACTCAGCAAGCTATCCATACATCTATATCATTCACCGTGAAAGACACCAAACCAGTCGCTAATGTCAACGACATAAGATACATTTACCGTACACCTTCGTGTGCAGATACCCACATCACAATTAAAGTAGAACGAGAAGACACCCATATGGACTTTGTTCAGGCACACTTCACAACCGAGGATCCCAATCAAATAATGGTTGAATTGAAGAGTTTCAGGAATAACTGTGCAGGAACTTTATCAGCAGAGCTGCTGACAATGGTACAGGGTTACATACAGTCTCATTTTCTAACAGAAGCAAAACCTGCTGTTTATGGCCTTGTGTATGCCATCAAAAAGAATATGTTTGAAGTAACAATTAAATGTTCATTATCATCACCATATATTTGTGATGTTACCGTTTCAAAAAATATAAGTTAGAAAATAAAGTTGTGTAGAAG
>Locus_15554
GACTATTATCTTGTAAAAATAATATGTCAATTACCCACATGTTCTCAATTTTAAAATCCTAAATATGACATTGCATTTATTCATGAACGTGCAATTTACACCCAAATAATCTTTCATACTAATAAGAAAATACAATATAAACAATTTAGATTAGTGTCTCTTCGGTATAATTGATGAGAACGAAGATCAGATCTACAAGGCAGAGCTACGTTCATAGAACGCGTCCACAAGCATAATAAGTCACTGTGGCTTTCATATCATTGTCTGGGTGGTCAAGTATTTTTATATCACAGTTAACCTTTGTTAAACACGCATTGTTTTACAATATAGTTCCAATAAATAATTTTTATCAGGTCCGATTCTGTGTCGTTTAAACTTTAGTCATACTCCGATCCGATTGTAATGCTGATTTCTCCAGGATGGATGAATGTAGAGTGGTACCATACATTCGTGTCAATAACAAAAATATCTCCTTTATGAACAGTCACATTAAGGGCTTTACACACGTTCTCGCATTCAGGGGGTGGTATAAGTGTCCAAGTTTTCTTCCCGGATATTTGAGCCTGCCAAGAGGGTCTCTGTACATAGTCCAAATGTACGAGTGCTCCCGGCCCGGAACCGCCCATAAATATCCAATCTAATGAGCTTGACTCCGAGTCGTTGGGAAGAAAATACGGCCGCTCGTAATGGTTTCGAAGTTCATTCTTTACTTCATTGTTACAGTTACTCCATCCTATGTACCAAGGTGCCTCGCCTTCTGAAAAATTCGCACGTGCATCGGACATGTTGAATGCATCCCTTAGGGTAGAAAAGTCAGTTTTGTACGGGAAAAATTGACACTGCTGATCAACCGAGTTAAAAGCACCTTCTTTCTCGGTGTACAATTTTTTCAAAAAATCGTAGCTAAATGTCGACATTGCTAACCAGTCACCGGTGGCATCTTTGATTAGAACCGGAATGGAACTGTATGCGAATTTCCGTTTAAACTCTTTAGCGGAAATACCATGCTCGACGGGGACGCTGTCTAAGTTCTTGCATAAGTCACACGTGCTTAATGGTCTCGCCATTTCTATCGTCAACTCATTATTTTCAATAAGGCACGGAAAAGATCCAATATCTAACGCGTCTTCTAATGCATCTTTGAAAAAATACGCTGCTACTGAACTTAAAACACCAACAAGAAACACAGTAACGAAAAGACATACTTTAATACGTCGCCTTTTCTTATAATCAACTTGAAAGGTTGGTAGGAGTATATGTTTAACATCCGTGAATTTAACCCCCTTTTCTTTCGCTTTCTTAGCGAGCGTCCTATATTTATCCACTAAATCCACTTTCGCTTTAACTTTATCCATCATTAGATTATTGTTTACATTCGACACAAATCTATGTTAAATGTTTATTTAAAATAGTCAAAAAATATTTCGTTCCAAATGGTTTAAAGACGATTTCCTTACACAAATGACCCCGGATACAAAGCTATGCAATCATTATTACACTATTCGTTAAAACCAGTAGGAAGTAAAATTTATTGCTAAAGTTTATATAGTGCGTGCTTAAGATATCCAATCTATTTATAAACCACATCTACAGTATGCACTTTCACATGCACCTCTGTCACATGATTGTTGGCACCAAGTATCCCAGTAATCTCCGCTCCCGACCGATCCGCTTGACACGCACTTGCCTAATGACGTCACATCCGGTTTTCTAGTTGTTGTTGTTGTTGTAGTGGTTGGCTGAACTACGGCTTCGGTGCATTCACAATTTG
>Locus_15616
TTTCAGTAGAACGAGTCTTTATTTGTTAAAAGCCGAATTATGTTTGGAAATGACATTTACGAGACTCTCAAATAAGTGTAAAGAAATATAGACAGATACTGTTACAATATATAATAATCATAATGTGTCCCAGGTTAACACTACAAACTACGTGTGTGTCACAATAAAACCACAGATACATCATCCATCCTCTCACTTCACACTTCCCTCCCCTACAAAAATTCAAATGTTAATACAACTGTCTCATGACAAGAAGTGTACAAAACAAACAAGTTACAAAAGAACTAAAGCAAATTGGACAATAAATCTCAAGTCATCTCGAAAAACACACGTACCACAGAATAATGCTTTCCTTATAAATAATTGAATGTGTATATGTTTAACTGAAGAATACAAAATTTAGTGGTTTGACTGTACAAGGTATTTATTAATATTAATACAAGTTGGTCCAATGTATACCTTATGTTTTCAACAAGACCAAACCATATTCTGGATTGATCTTAGAGAACAGCTACAAACTTGATGTAAACATTTGATAAAATTGGAATGATAACTTATTCAAATAATAAAAGGCATTAAAGCATTAGGCATAGATGTCAATATAAAATCTTGTATGTTTCACTGGAAGCGAATTTGTAATCTGTTTCACAAAAATAACATTATGTATAGAAACTATAACCTTCTTTATGTTACTACTTCATCAAAGTATAATATCTTTATAACTTATTATCTGTAAAAACTTGGGAAGGGGGGAGAGGGGTAGAAAAAGTTCAAAAGAGAAAGTAATGTAGCGGTTATATGAAAATACATGTACATTATGTCTAACCACTTGCATTCAAACATAAACCTTGCAAAAATTTCACAAACATTCAAACATATGATACTACAGGTACATGTTTTACATATTGAAAAAAAAAGCATGGTCATCACTTGAACATTTTGTGTCACAAGACGTATAGCAGCGTTACCCTACCCTCGTCAGTTTTGGAAACGAGTCAAGATTCACTATATCTGGATATTTTTCAATTATAAAAATAGCAAGGAAAAAATGATTCGCAACAATAATAGCCATATTGTGGATTTTTTTAAATTGGAAACTTTCGAACACAAAGATTCGAGTTTGTTCACCATATCAGTCCTGTTAAAAGAAGAGGGGTGAAAAATTAATGCAAGATAATGCATGAATGCAGCAAAATAGTAATTTAGATAAATACCAAAATATGCTGATGTATGGTTAAAAATCTTGTCCACCTTGGACAAGTCACATTCATTTAAACAGTACCCTCCCTTCAAAAAAGATATATGTGAAAGAAAATTAATTCATTCAGAACAATTTTTAGACTTCCCTAAAAAAAATGATACACATTAATTTCAAAAGTTAACCAGCATCAGACAATGTACCATTTGTAGCCAAACATTTGGGGTTAAAATACATTTTTATCATCAAATAACTTGCCAACAAATGAATATCCAAAACATTATTCTAAAAAAATACAAAATCATTCTTTCTTTAAATTCTACATCATGGCTTTAAGTGTGCTTATTTCACAATACCCTTTCACTAATTTGGTCCATTTACATGACTCAATTGAGATATCAATATAATTTTTTCTAAAGACCTTCTTAAAGGCATTCTTGTTCATCATATAGCTATAAAATAATAAAGAGTTTCTTGCATGTAAAATTGTTGTTCTTGCCAGAAACACTAACCTTTTAATGCTATCTACTTAAAAAAATTTCTTAACAAATATCCTTTTGAAAACCCAGCAAAGTACTGCTTTATACAGTAACCTACATTTATGATTTCCTAAAATTAGTAATTCACAAAAGTAATATACGAATAACACTTTTGTTCTAAAACGAAATGTCACAAGAAAAGAAAATAAAGTCTCTGCTCCTTCTATGTTAATTTTCAGGGTGGATATTACATTTGATATATGACAATAGTTCATTAGGAGGCATCCTCTCCCTCTATGTCTTGTACTTCTTCTTTTTGTTCATCATCAGCCATATCTGAAGTCCAAAGAGTTAAGTTATCTCTCAACAGTTGCATAATCAGTGTTGAATCCTTGTAACTCTCTTCAGAAAGGCTATCTAACTGAGCTATTGCTTCATCGAACACCGTCTTGGCCAATTTACAGGCTCTGTCTGGGGAATTCAATATCTCATAATAGAACACAGAGAAATTGAGAGCTAGACCTAATCTTATAGGGTGAGTGGCATCTAGACCTTCGGTGGCTTCCTTGCTTGCTAATCTGTATGCCTTTAGGGCATCCTCAGCAGCTTGCTTTCTTTCCTCGCCAGTGGCAAATTCAGCCTTGTATCTGTGGTAATCACCTTGCATTTTATAATAAAATACTTTGGATTCTCCTGTTGTGGCGGATTGTATTAAGTATTTCTCGAGAATGTCCAATACATCTTTACAGATATCCTTCAACTCTTTCTCAACTGTTTCTCTGTATTCTTTAATAAGTTGTACGTTTCCTTTAGTGTCTTTCTTATCCTCTTCCTTTTGTTCCAAACTGCTAAGAATTCTCCAAGATGCACGTCTAGCTCCTATAACATTTTTGTATGCTACTGACAACAAATTCCTCTCTTCTACAGAAAGTTCTTGTTCTGACTGGGCAACATTTTTCATACTGGTTACCATTTCATCGTATCTTTCGGCTTGTTCTGCTAGCTTAGCCTGGTAAACGCTGTCTTCTCTGTCGACGTGGTTACTCATTTTTATTTTGTCAGAAGACTTGGATTAAGACGGATACAGATATTTTTTTAGAGCCCACAAAATGGCTACTACCGCCAAAGACAGAAAGTAG
>Locus_15691
GTTTCAAGATGAAACCTCCTAATAGGAGAAAAGGAGTGAATGCCCCATGTTCATGTACTTGTGGCGCAGCAAACACAACCAAGAATTCTTCGCGGAAGAAAACTAAACGCCCGAAAGTTGGGGTTTCCACAACTCGTGTACAACAGAGCTCTTTGGGGATACCATCTCCTACACCAGATCAAGTAACACAACAGATGGGAAATAACACCACAGATGCTAGTCCTGAGAGCCATCATGGCGTGTCGCATACACTTCCTGCTATGAATTCTCAATCAATGGCTAGTACGTGTCAATATGACTTTCCAAATCCGTCTACGTCAGATGCGCCTAATTATTCTCCCGGC
>Locus_15727
GGCTGGCTGTTCATGATTGACTGCAGGTAAAGGTTTATAAACCAGGTAAGGGAGTACTGGTACATAGGTTCAATGTTCGCCAGGTCGGCAATAGAGAAGAACAAGATCGTGGAGTGGATAGCAATGGGTTTGTAACCAAGACGAGCAGTGTCAATCTTCTTCTCGGTCTCCTCGGCAATGGCCTGTTTCTCTGAGATTTCATTAGCCAGTACTTTAGATGATGAGAGTACTTTGATGGCTGTTTCATCTTCTAGAATGTTACCCTCCGATGTTGACAACACCTCCAGAATCTTATCTTCAATCTCCTTCAATTGTTTCTTGTTTTCAGCACTCTGTAAGATAAGGGCATTTTTCTCCTCCTCCAGTTCAGGTCGTTCCCTAGCAACTACAATACCTAACAACTGATCCTCCAAACCTTCCGGTGTGATCATAAAGTTCAACAATGTGACCTTGACAGAAGTTTCTGGCAGGTAATGAGGATTCCTCAGTTTTGTCGTAATGTAAAACTTAAAGTCTTGTGAGTATTCAATGGTGCTGTCACCAAGACGAATACAGAGGGAGCCACCTTGCTTGAATGTCTGCTTCAATAACAGAGGTTCCAACATCGGGTCCAATTCTTCTTGAACGTTCTCCAGCAAAACAGGTGTACCAAACTGTATACAGTTTTCCAGTGTCCTCACAAAGTCTGGGTTGGTAAGTTTAATGACATGTAGATTATTAGCTTTCTCCATGTTCTTCACCCATTTGTTGGCCTGACCCTGGGGATCAATCATTAATGGCCATCGTCGGGAATTAGACAACATGATTCCGTTGTCAACGGAGAACTGATCTGTTGGTAGACCTGCGATATTCCATGCCCGTATTTTAACGGGTTCACCGAGGGTCGCAATAAGGGAGAAATCATCGGAACAGGGTATACCCTTGTCTTTCACAGACTTAATCCATGCTTCTATCTGGTCTGTTCTGAACGCAGAGGTGAAAGATCCTAGGTAAGCTACAATACCAGATGACACCAGGACATCACCAGTACAGTTAGTATACTTCACTTTAAGATCCTTTGCAGCTTGTCCCCATCTGTCTTTCTCGCCACCTAGACCACCAATCAGCTGCTCTGCTCTCGCCAATTTCTTTGTACACATGTCCACCTGATTCTCCAGGTCTACTTTCTTCTTCTTGTTGAATTCCAGTTTCTCTGTCAGTTTATTCAACTTGTCCTGAACTTCCTTCAACGATGCACGTTTCTTCTCGAGGGCAGCCATGGCTGTAGCCAGCTCAGAGTTGGCCTTCTTCAAGGCCTCCTTCTTTGGAGCAACTACTTTTGCTACTCTGTCGTACACATCCATGGCACGAACCCACTTACACAGACCCTCACAAGCTGTGGAAGCCACTCTTACTTTGTCCGGCTCAAAATCAGGATTTGTCATAAACTTGGAGCGGATCTGTTTCATGTACGCTGGCGATATATTATCCTTATCAAAATTGATCAATCCTTCTAAGAATTTCATATCTCCCAACATTTTCTTGGATGGTCCCCAGTAGTCTTCAATCTTCTTACCACTACCACTAGGATCCGGTACACGGTCCGGTTTTATACCTTTGATGACGCATACAGCCTCAAGTACAAGACGGATGATCGAGGGTGGTTTCTGCATACTCTTAACGATGGTAATATCTTGTGTTGTTAGTGTGTTCAAAGCCTCGATAGCAGCATTAAGTGCGGGAATAGCCTCAGCCAACTCGGCGTCACACTCGTCCTTGATGGCCTTAGCAGCTTTAGCTTGTTCGTTGGCAACTGCCTCGTCTGCTTTTACGACCTTCTCTACTTTAGCAACTTCAATAGAATCTCGTTCAATGATAACCATAATCTCGTCTACATCTTTACTTGCAGTGATCAGCTGGGGTTGTAGATCTATCAGCTCTTTCTGCATGTCAGATACCTGGGAACCAGCTGATGCCAGCTTTTCTAAACCGATCTCGTATCTCTTTTTCTGCTTCATTACATCACCTCGTTTAACATCCAGCAAAGATTTAAAGGTGTTAATCAACTCAAGATAGGACGTAGGTGTCACATAATTATGTCTCTCCAGTTCGAGGAAGAATCTTTCGGAGAGTTCGCGTGTAGATGTATGGAAGGATTTACACATGTCAATACATCCTTGTCTCTCGTCCTCGTCCATCTCGACCTCCTCGAGGAAACGTGACGCCACAGCTTGTAAAGCATCTTCTGGCCACGACTGGAACCAATCAATTGTACAACAGTTAACGAGTGAGGGGAACTTTCTTAGTCTGTTGCGGAAAGCCTCTCCAATAGGACTCATAGCCAGACAAATATGTAACTGATCTCTTACACGCTGTACAAACATGTTAAACAATGCAATCGGCGATCCATCGGTCTGTTTTGATTTTTCACGTTGTCTGTCTAGTTGTCTCATCTTCTCACAAATTTCTTGTTTCTCATCTAATGGGTACAAGTTAGGAACTTCACCAGCATTTAGTAAATTGTTTATATCTTCAAGGAATGACTCTTGTTTAATCTGTGTATCGGAGAACAAAAACACAGCATGATTATCTGTCTCTGTAGCTTTCCTTAATATCCTCTTCAAATCTTCACGCCATTCAACTGATGTGTACGATTTAGAAATCTCGACCTGGAACAGATCATAATCAGCCATATGTGCAGCTAGTCTAGTTACTGACTGCCTACCAGAACCTCCCACTCCCACTAACAAGGCGTGGCTACGTGGCTGTTTTATAATACGGGCAATTCTTGACACATGTTCAATAGCAAACCTGAAGAGTACAAGGTTCATTGGTTTCTTGCTCATGTTGTTAAACTCGTCAAGGTATCCTTCAACAACGTGACGTAATTGTTCAAGATCTCTCACTTCAACGTAATGTTTAGAGTCAGATTTAGGGTCAGCGAAATCACAATACACCAAACTACGGAGGTCGTCCTCCGTCACTTTACCATCATTGTCAAAATCCAAATGAATAAACAGCTGATCGAAATCTTCGCGTAATTTCTCCTTACATGTTTCTCTAGTAAAGTTAAATAACCAGTCTCTGTCCTTGTCGTCCACCAGACGGTCATAGTATACACGGAAAACCTCATGGACCCACAGTCTCTTCATAGAAGCTGGTTCTTCCATGGTCTCCGGTGTTGAGAGTAGAACACCTTGGATAACTCTGCCGAAGTCACGTGTGTTAAACAGATAATGGGACTTGGCTGGGGTGGGCAACAGTTGGTTCATGGCCTCCTTGTACACATGCAGTGTGCCCTGTACAATCTGGTCTATACATGGTTTAAACTCATTACTGAATCCCCTGGAGGAGATATGCCAGTCCATGATCTTTCTGAAGATAGTATTCATAGCATCATCGTCAAACTCATTAATTGTCACCATGTTAAAATGGCGGATAAATCTTGGTGTGACAGGGTTACGACCTCCACCAGGTGGTCCCATGCCAGCAATAAGCTGGATGTCAATCAGTTTGAGTGGTACAACATCCTTAAGATCATACCATGTCCAGTGATCTAACCATTGACGTAACAACTCAATCGGGGGCTGGGCTCCGAACTGCTCTAGCAGTGGCATGTTCAAGTCATCAACAAACACGATAGCTTTCTTGCCGAGTGGTGGACCATAGACACCCTTTCTCCTCTTGTCTAACTTGGACATGATGATATTCTGTGTTTGGTTGGCGCTCGTTTGAGCCGAGAAGTTGATGATGTTCGGTTTGTACATTTCCTTGTCAAGCTTGTGAAGTAAGAAATCAGTGATATAGACGCTCTTTCCTGTACCAGTGGGTCCGACAAACAGGCAAGCTTTACCATGCTGTACTAGCAAGTTCATGATGTATGTGTAACGTACTGTATCCACCGTCGGCACGATGATCTCGTTAAACATGACGTCTTTCGGAATCGGTGGCGAGTCCTTCAACTCCTCGGTCCATGGTACCCATTTGCCAGCTCCCTCTTTGACAAATTTGTAGTCATAGATACGACCTTTAGGTGGGAATGGGTTCATGTAAGGTTTCATTGGTGGTTCCACTAGCTCCGGCAAGCTGATTTTGATCCTAGTCTCTTCTGTCATACCACCCGACATAAGTTCTTTGATAAGTTTATCAAACTTGACACGACCATCATCTGTACATGATCCACCAATAGACCAGGTTAGAGCAAAGAAGAAGATACTCTCCAGCCAAGTCATTATCTCCCTTTCCTCCATTTGTGAAATCTTCGCCTCGTCTTTAAACTCGTCCATCTGTACGTCCATCAGATTCATCAGACCCTTTATAACTTGTGCATCTGTTGTCGGGGCGAGTTCTTTTACACCTCCCTTTCTCACTAGTTGTATACAAGCGTCACAAAATCTCTCAAATAAGTCATTTACAGTACTCTTGTATAGTTCATTCAATGACGAGGGCATGTCGTTAAGCCATGATTTAACCAGTGGCCGCCAGCCGAGTGTTGACGGCTCCATGTAGATCATACCACATCTAGATACAGTAGCTGGGGAGGCCACCTCAAGATCCATGGGCTCAAACATGAGGTTGGTTGTGTTAGCAAGCTGAATAATTTCTCCACTCATCAGACACAACTTCTTGTTGTCGTCAAGCACAGTGTTCATGTTCTCAATCCACACAGCATCTACTGGACCATCAAATAAAATCCACTTCCTGTCCTCATTCGGGTTACTAGCGTATTCTCGGAAAGTGTTTGCTAACACACCATCAGTCCATTCATGAGAGACTGGGTCAAAGCAACCATACAACTGACCCATTGTGATAGCCTTCGGGTTGATGACAGTAATCTGTACCTTATTCTCCTCCATCAGTCCCTTTTCTCGATATATGGCATTCTTCTCGTGTATATCACCAAGAGCATTGGCTAACATTCTGTATGCTGAAGTTTTACCACCAAATGGTTCACCTACTATCATGAAACCGTGACGGACAATCATCATTTCGTATATCTGTTGAATCTTCTCTAGGAAGAAGTCAACACACTGGATGTTGGCTTTCTTACAGTTGTCACGTACATGCTCGTTGAGCACCTCATAGTCTGGTTCTGGAAGTTTGATGCCCGGGAACAAGTCAGACGTGATACCGTGGAACAGTGGTAAATCGTGACTCAAGAACTTCGGCAAGTTAACGTCTATGATTGAACGCAACATGAGGATGCTTTCATTTTCTTCTGGATATTTCAACTTCAGATTTCCAGCGGCAGTGAGCACAGATTTTACAGCTCTCATACCATAATCGTAGTGATGCTGGGAAGACAACTGTTCTGAGCACAACCTGTACACGGCCACGATCTTGACTGACAGGGGTCGAGCTGACACAAAACCACACGAGTATAGCGAGATCTCAGCAATCATAGCATAATCCGGTACCATCATAGCCACGGTTCTAAACAATGCTTTAAGATTATCTGGCAACTCGGATCTTCCGGCGTAACCGGGGTTCATGGTGATAAACACTGAACATGTTGGATCTAATCTGAGTTCCGTGCCTTCAAAAACTAGTGTATCTGATCCACTATTGATGGCTCTCTGAATGGTAAGAATCTGCTGGGCTACCACTGACAACACCTCAAGATCAATTCTGTTAAACTCGTCAAAGCATGACCAAGCACCACAAGATGCCAAACCCTTGAAGAATTTACCCAAGGCAATGAAATCCAGACCGTCGGAACAGTTGAACACGACACACTGCTTGGCCACGGCCTTGGCAAGATCCTTGGTTGTCTCTGTCTTTCCTGTACCGGCAGGCCCCGCTGGGGCTCCACTCATAATCAAATGGAGGGACTGTGTCAAAGTGATGTAGCATCTGTCAGTCAATGGGGTGATGACAAGACGTGGCGTATTTCCTAGGTACTCATGGGAATATCTGAACTGAGCATCACAAATGTTAGCGAAACAATCACGTTCATTGTCGTCCCATCTGTGTCGCAGCTGTGACAACCAAGCGAAAGCCTGGGAACTGTCAACCTTTGTGGCGATCAGTTTTCCAATGACGTCTCGAGCGTGTACATCAATAGTACACACTGTCATGATCTTTTGACGATCTCCAGAGGACAACTTGCCGATCAACATGGTAATCAAAGAGTTCAATTGAGTGATCTGTTTCTTGTTGTAATCTTTGAGAGCATTTTCGTAACCTTCCTCAAGACGGCTGAAGGCAATGTTGACTTCTGTGGTCCACCAAATCTGTGTACCACACAATGCAACCTGAGCGGGGAAATCAAAAAGCCACTGGTCACGTGGTTTCTCATCATATGACTGTACAGCTTCTGTCATCTGGTATCGGACCGTTGCACAATGGCGTTCCAATAATCTCATCAACCATACTTCAACCTGCCCACCAAGATCACAC
>Locus_15835
TTTTTCTCTGGGATCTTGATAACGACATTTTTAACTTCGGTATACTGACTTAGACCATACTCTCCAAGTTCTCTTCCAAGACCGGACATTTTAAAACCACCAAACGGCGCCTGCGCATTTACTACTTCGTAACAGTTGACCCACACGGTTCCGGCTCTAATACCCTGCGTGTACGTCATAGCCGTGTTGATATCATTAGTAAACACGGCTGCTGCCAAACCATAGTTCGTGTCGTTAGCCCGCTCCAAAACTTCCTCCATCGTCTTGAATTTGAAAATACTCTGAACTGGTCCAAATATTTCTTCTCTAGCAATACGCATGTTATCCTGAACGCCACTAAACACTGTCGGCTGTATGAAATAGCCCTTGTCACCACAGCGACCACCACCACATTCTAGTTTAGCACCGTCTTCTTGTCCGGACTTGATTAGACCCAGAATCTTGTTGAACTGCACATCGTCAATCTGCGGTCCATTTTCTGGATTCTCCCAAGGGTCACCAACAGTTCGTCTGTTTGCCCTTTCCACAGATTTCTTGACAAATTCGTCGTATATGTCCTCATGTACAAACGTCCTTGACCCCGCAATACAACACTGACCCATGTTCGTCATTGCAGCCTCGTTTGCAAAATCAACAACTGCATCAATGTCGACGTCAGGAAATATGACATTTGGACTTTTCCCTCCCAGTTCTAGAGTTGTTCTCTTTAGGTTGGAAGCTCCTGCGGCCTGCATGATGATCTGACCAACCTCTGTAGAGCCGGTGAAAGCTACTTTATTGATGTCCGGATGATCAGATATCGCAGCCCCAGCCGTTGGTCCGTAACCAGGAACAATGTTAACTACTCCAGGGGGGAACCCAGCCTCAACGGCTAGAGCTCCTGCATACAGTGCTGTTAACGGTGTTTGTTCTGCCGGTTTGATAACCACTACGTTACCCATGGCAACCGCAGGTGCGAGCTTCCAAACAAACATGCAAACTGGATAGTTCCATGGAATGATCTGACCGCAAAGTCCAACCGGTTCATGTCTTGTATATGCAAAATAACTTCCATCCACTGGGATAGTTTTGCCCTGGTTTTTGTCCGACCATCCGGCGTAATATCGGACAACCTTAATAGCGAACTTCATGTCACCGACGGAGCTTTTAAATGGTTTACCATTATCTAGTGTTTCCAAACTCGCGAGATAGGCAATGTCTCTCTCTATAAGGTCCGCATATTTGTAAAGAAGCCGACCTCTCTGACTAGCGTCCATCCGTCTCCATGGTGATCCTAGTTTAAAGGCTTCTTTAGCTGCAGCTACTGCTTTGTCGACATCAGCCTTATCACCTTCCTGTACGTCGATAATTTTCTGTGCCGTCGCCGGATTTATCGTCGGAAATGTTCTTCCAGAAACTGAATTCACCCATTCATTGTTGATCAAAATCTGAGTGTACTTTATTTCTGGATTTTTAATCGCAG
>Locus_16014
TTTTTTTTTCATTTATTTTCTTTTATTTACACAGCATTTAGAATTTCTTGAATCCTTTTTTAGATCCTGCTGCTTTGGAGACCTTGAGAACGTTGAATCTGACGGTCTTACTGAGGGGTCGGCATTCTCCAACAGTTACAACATCACCAGGCACTACGTCCCTAAAACATGGACTAAGATGTACAGACATATTTTTATGTCTCTTCTCAAATCTCTGGTATTTTTTCACAAAGTGCAGATAATCTCTACGGATTACAATAGTCCTTTGCATCTTCATCTTCATAACAACACCTGACAGAATACGTCCTCGGATGCTCACGTTACCAGTAAATGGACATTTCTTATCAATGTATGTGCCTTCGACAGCTTCTCTTGGCGTCTTGAATCCTAGACCAACACTCTTCGAGTAACGAAGATTTTTCTTGCCCTTTGCAGACAGTAAAGCAGACTTCTTGTTCATGAAGACTGCATCCTGTTTTTGAAACGATCTCTCGGTCTGCTCCGCCATGATGAGAGAGATCGGAAG
>Locus_16221
GAAAAACTAGGATTAGTCCAAAATGCAACTAAAATCATCGGGGAATTTTGCATTTATTGTGGGTTTAATTACCCAGTTGATGTTCGATTATGCCTTAGGGGAGAAAAAGGTCCTAGCCACAGTGCCAAACATGAACGTTTTGCTCAATGACGTCCTATTTATGGAAGTTTTGCAGCCATCAGAAATCCGTTACACTTTTAAAATTAGATTAGCAAAAAACTTTGGCATATCCTTTCAGCGGAAATACCAGAGCATAGAATTAGCAATAGCAGAACCTTACCATGGGTGCACTCATTTATCAAACACACATTTAGTTAAAGGTAGAATAGTTCTCATTCAAAGAGGGGAGTGCTCTTTTGTAACTAAAGCAATAAACGCGGAGCAGGC
>Locus_16292
TAAATTTCGGAAAGACGTTGTTATTGATAAGATAGTTCTCTCGGATGATGCAGAACACGACAAAGTCCATTGCTGTATTACAGAATGCATGAGAAAAACAACAGATATTCTTTGTTCCAACACAGATACAGTTTCAACGAAGTATTCTGGAGATGTCGATTATGAAAACCTTAAAGCTGCTGTACGAAAGAGAGACTTTGTGAATACGAATGACCAACAGTATTTAACGTGGATAGCGGAACTTTCAAAAGCTGCAGATCATTTAATGGGAAGGGATCGTGACTTAGCTCATAGTGTGAGGATCGGGGCAAACTATCTAAAGATATATTGGGAGGCTTTGAATATAAACGATCAGCTGACAGGGCAGTATGCAGTGACCTCTCTGGATAGGAAGTTTAAAAACGAGAATCTGGGAAAATATGCTAGCTCAAAGAGCTCCTCAGAAATAGAATACAGTGTACTTGCGGAAGGTTTGATGTCTGACATGTCCAATATGAGCACAGACCAAAGTCTAGAAGGAAAATCTATCAACAAGCTGCTGAAGAAACTTCAAGAATATTGCAATGAAATGAAAGAGAATGCAAGATATATTGTGTTTGTTGGTACCCGTGAGATATCAGAAATGCTTGCAGACCTACTGACAACAAAACATTTTAAATGTTCCTGCTTTACTGGATCAAGTGCAGCTTCAGAAGTCGGAGGCACAAGCAGAAATGAGCAAGAAAAGATTGTTAAAGACTTCAAAGATGGGATCATAAATGGAATAATTGCAACAACTATTTTAGAGGAGGGTTTTGATATACCTGACTGCGATATGGTATTTGGTTACAATTATGTTGGAAACGAAATCTCGATGCGTCAAAGTGCAGGTCGGATTCGCAAAAAAGAAGGTCAACACGTTGTCTTGTCAAAACAAAAGGATATGATAAGAGGAAGCATTAACGTTCAGCGAGGAAGGTTGATGGATGAAGCATTAAGTTCAATTGTTTCTATGTCTGAAAAAGATATCAAGGATATTATCACCACAGAACAAAGAAGAATTGTCCAGACTGAGCTAGCAAAACAGCAAAATGTTGCAAAAGTTCCAAAACTCGATACAAGCCTTTATAAATTGATATGCAAAAAATGCGGTAAATTCGAGGTAAACTGCAATGATCTGAGATCGATTCAAGACCAACATCATGTTGTTATTCAGCCTGATATCTGGACAAAGGTCAGAGTAAGATCCTTTCCAAGAAACCCGCCACGATTTGCCGAGGAGATAATTTGCGAAGGAAGATTGTTTGGCGGCGGTGGAAATGACGGTTGTCCTCATGAAATAGGTGTAGTTGGTACTTTTAGGGGAGCCAGACTACCATTTCTATCGTATAAATTCCTGCTCATCAAAGACAAAACATCTCTGACGACCAGGCCAATTACAAAATGGGCTGATGTTCCTTTCAAAATTCACCCAATAAATGATCCTGAGGACCTGACCACCATGCAAAATTGTAAACAATGACACAAACGAAGTACCACTAAACGTCTCTTAAATATGTCACGTAGTATTTACCACACTCTTGTGATATGTTTTATTGAAAGTGATTTCGCATGAAACATAACATAAACCGACTTTG
>Locus_16423
AAGATCTTTTAAGATGGCAGTATGTTTTTTCTCTTCTTCAGACAAATCCATGTCAGAAGTTCCCCTAAAAATCTTTTTTTTTTTAATTTGGCTTTCGTTAACACCTTTTTCCCCCCAAATGTCCGGAGGGATCTTTACTCCTTACCAAAAGATGTGGTTGGGAAGAAATTTTTGGTGGTCAAGTTGTATTTTTAAGGTTTTTAAGGTTTATTATTATCCATTGATCTCTTTACTTTATTCTAGATAAGGCTTTTTAACCAAAG
>Locus_16429
GCCATTCGGTGTAGTTTTGGATGACCATTTTGTTGCTGACTAGATGAGACTTCTTCTTCAGTAGGAGGGAAAGGAGGTAGTAATGTTAAATCAATAATATCTGGATCTATATATATCTCATTGTTGGCAAACATTCTCGGGTCATACATGGCATTCTGAATCTCCAATGGTAACTGGTCAGGGTCAAATGGGCCAGCAAAGCTACTGTCCACATCTGGCAGAGATGCAGAAGAACTTGGGGATTCTGGTGCAGTTGCTGAATTATAGGACGGATCAATCAAGCTACTGAGGTCTAACTGAAGCTCAGAATGCCTGGCAAGTTCTAATCTACCTGATTGCAGGGCATCTGTGGGAGTACCCGGGGGTGTATCCCATTCATCATGCTCCTCCTCTTTTCCATTGCTCCTCCTCTGATCTTGTATACTGTCTTGTAAACTAGAGAGATTTCTATCTCCCTCTCCACCTACACCACTATCTGTATCCGAATTATTTCCACCAATGTCAAGTTTCCTATTTTTACCAGTATTCATGTACTCAGCATACTGTGAGTCACTATTTCCTGAATACTGACCATTTATCTTCTGAGAATCTATTTTAAATCTACGAGAATTTGCTTCCTCTTCTTCATGACCTGCAGACTGTCTTTGCCTTTTTCTATCTTGTGAAATAAAATTAGGTTTATGTTTGGTCTCCATTGGTGACGAGTCAGTATCAGAGGTCATACTACTGGAGGTATCACTAGAAATAGACTCTGAATCCTTTTTATCTGGCTTCTGCACAGTCTCTGCAGGCCTTGGAGATTCTATTTTTATCACAGTTTTCATTGGTTCCCTGACAGGGGAAGTTACTCTGACTGACGGCTTCTGATCTGATGGTGGAACAGTAATTTGTTTCACTCCATCAACTTCTGTAGCTTCATTAACTTTTTGCTCTGACTTGATGCCGAGATCCTGCTTCAGTTTACTGATAAACTCTTTGTTGCCCTCATAACCAGGTGGACCCCTGGATAAATCCACAACACGTTCATTCTCTCCCTCTTCCCCCTGATTATCTTCCTCATCTATTGTCATGGAAACAATGTCATCAGGGTAACTCCATGGAGCAGCAAACACTGTGTGCTTACACTCATATGCTGGAATGTCCGGATCATTGCTTTGCCCTCCGGCATTTTTCTGCACCAGGCTCCCATTAGGATCTACAAATATCTTGTAGTATCCGTTCACCATACTCACAAAATTCATGGCATCCTCTTTCAGTAGACCAAGATTTAATGTCCCAGGTTCATCTCCCTTGACAGAGAGCTCTACCCTATGCATGTTATCTTTGTCCTTGGCCACTTTGATACACTGTATCTCACTGAAGTCTGCCAACATTGACAACGTATAGAACCTGACATTCGTGACTAGA
>Locus_16508
GAAAATAAATTGAGATTGTTATTGTTAAACTATCCGCGTCTTAAACTATACAGGAAAAATGGAGTGTCGAATGTGCCGAGTTATTAAGTTACCAAATGAGTTTGCACCGGAGAATGTTACCGAAGAATGTGAACACCCAACTTTATTCTGTTTAAGGTGTACTGTAAAAACAGTGAAGGAAACATCAACATGCCCCTATCAAGGATGTGGTCAAAAAGTACAACTAACCGACAAAAAGATAAGATGGTTTCAGGCAATATTAGATGACATGTTCAAGGAGTATGATGCTGGTGATCATGAAGAGGTTGATAGCCAGAGTGTTCCGAACCCATTATTTGCTGGAGGTATTATAACCATCAGTGTTCTGACAGGAGAAAGTATGGCTGTACCCTATGATCCGAACATACAGGTTCTGCAACTGAAAATGCAGATAAGCGAGACAATGGACCACCCTGTCGATAAGCAAAAACTTCTATACATGGATAAAGAATTAGCAACTTACAAGAAAGACGGAATGCCTGCAAGATTACTAGATTATAGCGTGAAGCCGAATGCTGCTCTTTGTTTAGTTATCATACTGTTCTCTGTACCAGATAACTTTGACAATGTCGTGTTTGATTTGTTTTGGGGCTACCCTTTAGATGGGCAGGATTATTTGGATGCGTCATGTCTCATGTTCAAGGGGACATATTGTCAGTCAATTTGTGACTACTCGAAAAGAAGTCCAGTACATGCAATAAGGCACTCCGGAGATGTAATGGATGATGTAAGAAAAATTGGACATCATACGATTAATGTCAGTTTAAAAAAACTACCAACTGATATAACACATTTGTTTTTCACTCTTAGTGCTTGGAATTCGCCAAATATATCGCGATACCCAAACCCAAGCTTGAAGTTTTATGAGGCGTCTAACCCTACGAAAGATTTATGTAAAACCACATTCCACCATGCAAGAGCCTCTCAAGCCGTTGTCATGTGTTCTGTGTCGCGTGGTTCTCATGGCCGATGGGAAATATTTGAATCCGGAAAACTGTCGGCTGGTAATGCAAACAACTATAAACCTTTAGAGAAAACCATTCAGTCGTTGATAACACAAGGATTTTGAAAGAAATATATGTTCATTTGTATTTCAAAAATCAAAGATGTTAGGAGTAAATCATTGAGAACTTGACATTTATAGATATATATGTAGATGGCTGTCTTCTGCTGTACACGGATATATTTATAGTGTGATGTTTTGAATATATATATAAACGATATACATGTAACAATTTTAAATTTGTGCAAAATATTTAATAGCCCTAAAGGCTCCAGTTATTAAAGTGGCTAGTAAAATAACAACAATATTTATATAACATGTTCCATAGCGGAAAATGATGTTAAATTTAATCTTTAGTCATGTCAAAACATCTGTATGGTGGCCGGTAGCGTCCATTTTACAGCCACGAGAAATTTGACCGTCAGTTTATTAAATGTCGAGGGCAACTTTTAAATCCGCGAAACTTTATGTCGAAATGTATAAAATGTCGCGGCTTATAGTTGACCACATTTATCACGTTTCTGTCGTAAAAGTTTAACGAAGAAAGCCGCGACATTTTCTGTCTACATAAGATACTAAGCCACGCAAAC
>Locus_16591
GGTGCATTCTCTTGGGGGTGGGAGCAGGTACAGTAAGCAGACGACTTGTTTTTTTAACACTGGGTGTGAGCAGGGAGTTGGCCGGGTTGCTCTGACTGGATGGGGACTGTATGAGCACTTGTACAGCTGCCTTTATGTTAGGAGTCATATTCCCTGGGTCAGATACCATCTTCTCTCTTAGAGCACTCTTAACCTTCAATAATTCATTAGCTTGAGCAAAGTTTTCACTCCTCAGTCTGTCCATTTGTTCCTGTAGTTGTTTACTCTTCTTACATTCCTGATCCAGAGCTCCCTGTAAATCTCCCATTATTGCCATGTTTGGCATTCCTTCCTTACCTTTGCCAAAAAACTTCCCTCCCCTCATACTTCCATCTTTCACTGGGGTCTTCTTTTTCTTGTTAACACTATCTTGCCAGAGATCTTGTAGATAATCTATCAACTTCATCTGCTGATCTATAGTACTCTCAAACCTGTAC
>Locus_16624
ATCTGGCGGCGGATGTAAACGAAAATCGTGAAATTGATATTTAATTATCAATTGTGTGAATTATTTTGACTTAGATATTGTATCAACAAGGAATGTGTATAGATTGTGATGTCTCAGAGAGCTATACCACAGAGTAAAGAGGCCCTGCTCAAATCCTATACTCTACGACTCAAGGAGGATGTTAAATCTATGCTAGATAATTTCACCGAAGTCATCAAGCTTGCTAGGGTTGAAGAGGAGAGTCAGTTGAGTCGAGCCACACAAGCAGAACAAGATCAGTATGAGATGCAAGTACGAGCTGCAAATATTGTAAGAGCTGGTGAATCTTTGATGAAACTGGTCTCCGACCTCAAAATTTTCCTTATATTGAATGACTTTCCATCGGTGAACGAGTCAATCACAAATAAAACAACACTTTACAAACATATGCAGAATGAGCTGGATGCTAAGTTACTCAGCTTGAGGGATGAACTTGCCAATGACCTTTATGAGCTAGAAGACGAATACTATTCATCTGTCTATAAATAGATTAGTCTATAAATAGATTTGTCTATAAATAGATTTAATTCATGGTGAAGTGCAGGAAACAATTTCTTATATCTATTGTGTCCTGTAACTCCTGTTTATTTACTTAAGGATTAAAAAACAAACACCTGTTAACAAAAAGTTTTACAAAAATGGCCACAATGCAAGCAGCCATGAAAGACTTGAGAACGTTGAAGCAGGAGGAATCAGCCATGATGAATCTTGCATCTAAAATAAGTGACCAATTAAATAGACTGAAAGTGGAGGAACTTGCCCTTCAGAATCTTGTCCGACTTCAGAATGAAGAT
>Locus_16639
GTGCGGATGTTTTTTTATTCAGCTTAAACTGTGTGTTTCTTTTTTTCAAATATGAACAATTTCAAACTTTCGTTCTAATTTTAGGACAATAGTTAACCAACAATAGAAGGTTGGTTGTTGCCTTGGAAACTGTTGTAGAACCTGCCCAGTGTAGTCAAACTGGATGAGTGACTATGGAGAAGGCTGGCGGCAGTTGTTATATGTCCAGAAGTTACTATTCGAGCCTTATACCAGGAGTATCTATAAACAAAGTCGGCAGCTTCTAGCTGTGGTAGAAGCTCTTGCATGTATCTCAGTTGCTTGTGAATGTCATGTGAGTTTGGGCACGCAAACTCTGTAAGCCAGATCTTTTTCCCATACCTATGATACAGATCACGTAAATACGCCATTGTTGTGTTGCCATGGCAATGGTAAGCGTGTGTTGCTAGGTAATCTATACGACAACCTTGACAAAGTTTGAAAAACTCGTCAAACCAGTCGAATGAGTTGCCATAACATTTTGAGTGGGTGGAGCAAGGTGCTGCTGCGGGACTTACAAGTGGTTTACCATGCGAGTGTTTTTCAATATCCCTCCAATATGTGACTGCCTGCGCAGCGGTTAGGTTTGACTGAGAATGAAAATTTGGTTCATTGAAACCTAAAATCGCCCATGTGTCTGAAGGAACTGCTACAGTGTGACGTGAGTCATGGCCCCAAATCATAGGGATGTGATTATACTTGTGCGAATCGATATCTGTACAGTTTGTAAAATGGTGATAGTGATAGAAGTTCATTTGCCAGTCGTACCACCAAGAAACATTATTAAGTGCTTGGAAGTCATCACAAAGAAACAGCTTTGGGCTAAGAGCAATGCCTTTCTTCTGGGAGCAATGTGATGTCCCGAAGAACACTAATAAACATATGACATAGGCGAGTACATTTAAATACACCATTTCCATGTG
>Locus_16708
TAGTAAACTACAACCTCTCGGTATAGCAGTGTTGGAAGAACAGTTGATCATACATGAACCTGGTGAAGCTCGTGCTGCCAAGAGAGGAAGAACGGAAGCTCCCATCTCTAAAGAAGTTACACACTGGATTGAACTAGCTAGACTGTACAAGTCAGTGGATGAGTATGATGTATTACTGGGTATATTTAGTGGTAAAATAGGGACACAGTCTATTACTCAGAAGGCAGTAGAAGCTGAAGCCAGGGGAGATTACTCAGCTGCTAGGAAACTTTATGATGAGGCAATGGGAACAGAAGATTGGCCTGGTGATAG
>Locus_16754
TTCAGCTAGAGCACTTTGGGGTATCCTTATTTTTCTCAGCATAACAAGACTATACATCTTAAGCTGAAATTCGTACTCTACAAAAACTATTCAAAGGCTTTATATAAATATGCTTAAATGAAGCTATTTATGTAAGATTTAAGCTTAAATAGCATTCCAAAAGCCCTTTAGAGCTCCATTAGCTAATTTAACATATACAGCTAATATTTCAGATGTAAGTTTTTAAGCTAACTGAGCATTTCATAAGCTCTTTAGAGCTCCTTTAGCTAAATGAATACACTGGGCCAATATTTTTGAGCTCTATACAGCTGTTTTTGCCTCATCAAGTTTCTGAGCCAATATTTGTGCTCCCTTAAATGTCATCTTCTTCAATGAATGCCGTACACCCTTCATCAGCTGGCCCACAACTAACTTTGTAATCTCTGCGTGCTCCAGGTCCAATAAACACACTAGGATAAAGCATCCTCTATTACAGGCTGCCCATGATTTGAGAGCTCCTTCAGGTAGTTTCTTTAGTAAAACTTCAGAGAACAAAACTTTCTGTGCTGTTTTAATTCTCTGTTTATCATTTTGTATAAGCCATTTCAGGGTCATGTGACCAGCGGGGTTTTCAACAATGTGTAGACCGCCCTCTGTATTACCAACAACAAACGGTTCAGCGGCTATACTCGCCACAGCCTCCATAGCAGCCGTAGGATCTCCTTGAGCATGTGTTATAATGGCCACAATTAACACTAGCATATTATTGTTCACAACCAGAGTGGCTACATTGTCAACAATATACTGTAACAACTGATCTGACACGGCTCCCAGTAACTCTTGATATCTCACCGACTTCTCCTTCTTACTGGTAAGGCTAGCATCCCCTTCCTGCAGCACTCGTACAATGTCTGGACAGAAATGGTGAGAATCTCTCGGACTTAATAAATACAGTAACACCTTTCTACCATACTGGTTCTGTGCTATATCATTTAAACTTTTCATCATTTCCTCAAGTAATGCAGCTTTTACAATTTTTGTATCATCAACACAGTCAAATATTGACAACATCACAAGATGCCCATACTCCTCTTGACAAATCTTCACAACATTTCCTTTAAAACTCTTTATTATAGTTTTCCTGTCCTTTGCTGTTCCATGCCAGATACACTGCATAGCTACCCTAGCACCGTCTCTGGTGTGTAACATATGTATTACTGACTCCCTTAATGCTTCTATCATTTCTGCTTTCATTTTCCCATCAGCATATGTGAAATACTCCATAAATACTTTATGTACCATTGAATGAACCAAAATATTTTTATCTATCAGGGGTAAAAGTGCCTCTCTCATATTCCTCAAGATCATGTCTCTCTTGTCTGGTTGACTCAACATAATCTGTCCTAAACATTTTATATCTGGTGTCTTGAAAAGACAAAAACTTGGTCCATAGAAATCCTCCAGCATACTGAGTCTCTGATGAGCATTGGCATATTCATTGTAGGCGTACTCCACCACATCAGCTGCCACCTTATGTCTTATTAGCTGTCTTACATGACCATGGAAACTTTTGTACACTGCACTTCTGTGATGTTTTGTCCCATACATAAGCATTTTCTTCACCAAGAATTTTGCATATTTTGACTTAGACATTGTAGGAATTTCCTCTTTTAATTCTTCAAAAACTCTTTCCCTGTGTTCTGGTGTACCGTACTGTATTAAACACTGTATAACTCTAGCTGTATCGTGTGCAAAACAAAACTCCTTCATTTTATCTTTAACCATATCATACAGTTCATTACACAGCTCCAGCTTCCTATCTTTTTTCACATTAAACCTTCTTAATTCTTCCCAGATTTTCTTTGACCTCTGTATCTGTTCAAAGTTGGTCTTTAAAGCTTTCCTCACATGTTTTCGCTCTTTCTTACTTAATTCTTTAGTGTCTGGCTTTGTTGTCATTGTTTCATCTGCCAATGTAGCATCAAGTTTTCTTTTCACGCCAACTTTGTTTTCTGGAAGTTTAGATTTAGATCTGGCCTTTTTCAGAACAGATGCTGCTTTCCTTAACTGACCCTTGACAGACTTCTTTCGTTCAACAGCAGTGGGTGGTGGTTTCTGTATTCCTGGTGATCCTTCAACTTGTCTCATACTCCCCCCTCCACTACTACCCTTACTGTGTACAGAGTCCTCTTCTGGTACAGTTTCTAACTGTTCCTTAATTGACACCTTGCTCTTCTTTTTATGAAATGACTTTTCAGCACCATCAGGTTCACCTCTAGCATGTGATACTGCATTTTCCCATGTTGTGTCAGCTGCCATCTTGCTGTGACGAGACCTTGCAAAACTGGGCTGGATGTTTGAAATGTCGGAGACTGGCGCTATGGCACTGATCTGTGACAGTGAATCTGGGGTATCTGTAATGTCTAAGGTGGAAACCTCTGACTCCAAGTAACTCTGTCCATAATGACCTTTCTTGTTTGTCGAGTGATAATTTTCATATCCATGCTGTTTTCTTCTTTTCACAGGTGACACTCCATAATCAGCTGTAGTGTCATAATCTGCCTGAGGGCCTCCTACTTTATATCTCTGTTTCTTGATTATACTGTCTCCCTCTGGATTGCCCCTGGCTGCCTGGTGACTAAAATTGCTTCTCCTCTGCTGCCTTCTAGAAACTTCCATCTGTACTGATTTCAAAGAACTTTGTTAAGCAGTTCAGCTTAAAACATTACTTTTACACTAATTAAGGCAAGCGCGCTGTAAACACCGTAAAGTGGTCTG
>Locus_16986
TGTACCGGAAATGAATAAATAATAAGAAAATATATTCAATAATTATTAAATTTTAAGCAAAAATCATGGATTATGAGCCAAAAGGGCCGACGAAAAGTATGGGTGTATCAGCCTATCCGGTTTACGGCATTGTATACTCTATTGGAGTCCTAGCTATCACTATTATTGCTGGCTATTATCTTTTGACAAACCAAGGTGGAAGATTTGACATAGGATGGTTACTGATGAGTATATCACCATATATGTGGGCGTGTACTGGTGTTGGATTGTCTATCTCATTATCGGTAGTCGGCGCAGCCTGGGGAATTTTCACAACAGGTTCTAGCATTATAGGAGGTGGTATAAAAGCTCCAAGAATAAAAACCAAAAACTTAATCAGCATCATCTTCTGTGAGGCTGTAGCCATCTATGGTATCATAATGGCTATCGTCATAACAAACAATATTGGGGGTTATGACGAAACAATAGATAAGCCTGAGGTTATAAGAGATGCATACTATGCTGGTTATAAGATGTTTGCAGCTGGTCTGACTGTCGGTGTCTGCAACATCGCATGTGGTATATGTGTAGGAATTGTCGGTTCCGGAGCCGCACTTGCTGATGCACAAAGCGCAAGTCTCTTCGTAAAAATCTTGATCATTGAAATTTTTGGCAGTGCTATTGGACTCTTCGGAGTTATTGTATCAATTTTACAGATTGCCAATGCCAAGTTGGGTTCAGACTAGCCACTTTACAGAGAACTACAGCCACAATTTGCATGAGACATTCCATAACACAGGAAGAACAACACTAACTACTTTGATAAATATCAACACCCCACCCATCTATATTGTGTAGCTGTTAGATTCATGGATTGATAAAAAATATATATCCTTCATTTCCTACGAATGACCTGTGGATTGTGAATGCAAAGGAAATCAACATTGTATGATCAAAGGAAATGATTGAACTATTGAACTTATAATCTACCCAACTTTTTTTGCAATTTATTGGTCATATATGAAAACGATTTTGAATTTTATGAAAAGTAACAAAACCTTTTTTCACCTAGAAGTACTTACCCTCAATGTTGTTCAAGTGCACATGCATATCTTAAGTTTAAGTACTATATTATAGATGTAGAAAAAAAATAA
>Locus_17124
GGCTCGTGTATTATTTCACAGCATTTAGGTGCAAAGTTACCGGTTTTAATTGGAAAGTTTTTAAATGCCGTTTCAAGCTGCTGACATGCTGAACAATTTTTCAGAGAAAATCGCAAATCGTAGTCTATGTCCCAGGGGAGAATTTTCCCTAACTTGACAGCCCCTAACCCGGTACCTTCCTGTAATTCACATATTGTGCCAGTTTCCTCACATTTTTGCATAATTAGTTTAATACCATCACTGTATAATTTTATCGCACAAGGTGACAGAGCTTTCGTCGGTTTACTATTTATCTCAACTTTTTCACAACTTCTAGTTATTGTCTCACCATTTGGTGTAATGACCTTGAAAACATTCCAATGTTTAGAAAAGGATACCCAGTTTGAACTCAACTTAGTGCTTTGGCTTTCTATATGGAACATAGAGTCTGGACAAACAATTGTTTCCCGGCCTGACTGAGCAATTCTGAGAAACCAATCTTCGTATAATCCACTATTTTCTTCAAGACTTTTGAATTTGTTTTCCATTAAGTATTTAGCAGTCGTTATAAACGGACCTTGAATATAATCACAAAATAAACATTCATGAAATGACTCATCATATCCCTCCATATACTTCAAAGTGTAATTTCTATACACCGACTGGAAACATCCTTTCCTCCAATGACCATTTGATTCACGAAACGCACCACCCACAGCTGTTACATTTATACTTTCTATTTCTCTAACTAGTCTTTCTAACCTAGAATCGTTTGTGAATGTATTCATTTTTCTTGCAACTAAAACATACGGAGTTTTTACATCTTTTATCAAACTGTTCAGTGCAGACCCTTCAGACTGATATTTAGATGAATTAATTTTCACCCCTCTATAATTATTTACGAGTTTATTCGGAAAACTTCCGATGTTGACTGCTATTAAGATATTAGCGTCTTTCATAACGCTATCGACTGAGATAATAAAATTATCAATAAAATCTACTAATAAACTTTCGTTGCCACTTGTATTTGCTATATATTTTATCACAGTTACCAGTTTTGAAACAGGTACACCATAAGAACAGTTGTCAGTGACAAATCCTTCATAATACATTGGGTACCCGTGTAATCCACCTTTATAACTTTCCTCACATATATGTTTAGATTTAACACTTTGTCTTTCATACACATTTTTAGAATCCACTTTGATATCTTCAAGAATATTGTTCATGATAGAAATAGCTTTATTCAAATAATCTGAAGTCTTAGACCCACGCACGTGTTTCTTCGCGTTGTAAATGACTTTGGCCAGTGCTATAATCTTTTCTTTAGTTCCCTTTTCTGTTATATTATCTAAATCAAGGTACATAGGTAGACGTCTTGACCATTCCCGAACGGCAGGTTCAACGTATGGCTTCATTTTGTAACTGCTATACACGAAAGGTATAACAACAAAAGAGCACAACAATATCATGCCAAGAAACAGCTTCAGTCTTGAATCTATATCTTTCATTTTTGCTTTAT
>Locus_17229
AAGTAGATCTATTTTTATAATCGATTTGACGAGCCGATTTATCGGATCGCTGTATGTTTATTGTTGACAGCATGGCAGGATAGCTTTAAAGCGCAATCAAACATGTAATTAGTGTGTTTTGTAAATTTAATTGGATTTTAATCGTGCTTTTAAGCGAAAATGTTAACAAAAACTCCAGGGCAAGTGACGATTGGTAATGGTCAAGGGAAAAGAGCTGTAACATTATTGACAGACGGAGGATGCTACTATCCTGTTATATCACATTATTCATATGTAGACAGACAATTGAGGGCTCAATCTGCGCCAAATAATGCAGGCAGAATACGCGGCGTGCGCCCGATGCATCAAACCACGATGCAGATGGGAAAACCGCCGTGGTCTGCAAAAGAGACTTACATTACTTCATCCAAAAGAAACTTTGGAGGAAGTAAGAGCTTAAACCCAGTACGTCGTCCACCACTGTGCCCATCAATGCATACATCACAAATCAAACTGGTTCATCCCAGGGATGAAAACTCGGAATGGAATACTCATTATACAAATACTTTCATGGAAAAACCTATAATACCTGCCAATAGATTACATTTAACTTCCCTAGTCAACAGAATTGATCAAACAGAAGGTGCTGATATGAAAGAAAGTATAAAAGTGGATCCCAGCTCGTCAAACTATTTCACACAATATACAAGAATTCACAGTAAACTTGGCAATGTGCTAGGAACCGGTGTTCCGCGAGATTATCCTGTAAGACAGGAATATAATGTTATAACAGGTGAAACTGGAGGTGCGGCCTGGAAGGAAAACAACAGAAGAATATCTGGAGATAAAGTGTTACATGCCGTACGGCGGGAACATACCACCATTTTAGGTTAATCAAAATAGGTCTCGTTAACACAATATGCATAATATAATAGAATATTTAATTAATATTATCTACAGAGTGTTCTTGTTGCTTTAATAACTCAAAAATTTTACAGCAATTTATATAGTAATGCTGATGTTATTGGGGGAAAAAATATTAATGATTTTCTTGACAATACAAATGATATATACAAATTATCAAGAGAACAATCAAATAGTCTAGAAGGACTCCTATCTTTCTCTGAACTGTCAAACACTTTAAAAAATATGAAAAATGACAAAAGTCCAGGCTCAGA
>Locus_17300
GATAATTGTTGGCGCCGAAGAATCTATCCACATTTTTTAAAATAAAGATCAAACTGTTTGAATAAACAGTGTTCTTAATTTTTCTTTAACAAAATTTACCTTATTGGTTACAATTAGTAGTAAAGAAATTAGTCAACATTGTGAAAAACTCAAGATGGCTGGAAAGGGCAAGAAGAGAAGCAGAGAATCAGAAGATAACCAAACAAAGAAAAGACAGAGAGTTCACCATCCGTGTCATGGTAGTGTAGGAGGTGTGGTTCTGGTATGCGGTGAGGGAGATGTGGGACAGCTGGGTCTGGGAGTGGATGTTATTGGGAGGAAACGCCCAGCACTTGTCACTATAGAAGATCCTGTTATTCAAGTATGTGGCGGAGGAATGCACACTGTTTGTCTGACTGAGAAAGGGGAGGTGTATACATTTGGATGTAATGATGAGGGAACACTAGGTAGAGACACATCAGAGGAAGGTAGTGAAACGGTACCTGGTAAAGTAGATGGTTTGCCAAAGATTGTATATGTGAGTGCGGGAGACAGCCATACAGCCGCACTGTCAGAGGATGGTCGTGTGTTTGCATGGGGCAACTTCAGGGATGCTAGTGGCTCAATGGGATTCACAACAAATGGTATACAGAACACACCAATGCATTTGTTGGAAGGGGAGACAATTGTGAAAATAACATCAGGAGGAGATCATCTAGTCTGTTTGTCTGATGTTGGTGAAATATTTACATGTGGATGTGCTGAACAAGGACAGCTAGGTAGAGTAGCTGAATGTTTTTCACAAAGAGGAGGCAGAAAAGGATTAGCATCCATTTTAACACCTGAAATTGTGAGATTTAGGAAAAAGAAATCTGTATTTTGTGATATCTGGGCTGGTCAATATATCACATTTGCCAAAGAGAAGAATACTGGTGAAATATATAGCTGGGGC
>Locus_17475
GCCCGGATTACGTGCCGCCTCCATTGCCTTTTCTCGTTCCATTAAAGACCGCCGTGATGTTATAGTCCCTAGCCTCATCTCTCGCTCTAATTTCCTCGACATTTTCGTCTGTTAAAGTATCCTTTTGGGAAATATAATTACTAATACTTTAAGATTAAAAACCCTGCCACTTCACTTTTGATTTCCTTTCATGACTTCATAATGTCTTGCACTAAGCTCCGCAGACCGTCCCGTCAATATTAAATCTTAACGCCCAACGTAAAGACTTTGGCCGCCACTCAATATAAATGAATATTTTTATACATCGGTCATATAACATAACCTTGTGATGAGACCATTTTCCTCTTGCTCGCTCAAAATCTTGCCCTCAAACTTGCGTTGTAGATGAAGGACAGTATGGAAGATCACACAGCTCATGGTAGACATCTGATGTAGCATGGGAGGCTTAAATATCATTGGTGAAACTTCCGGTTTACATTTTACAAGTGAACTTAGGCATTCTATAATTCTGAAGGTGCCGGAGCGTGTATAGACCGGAATATTCTCTACCAGGTACGCAACAATCTGGCGGATATCTTGTGGCTCATATGACATCTGTTTCTGAACATTGCTCTGAATATCTTGCTCTGATGAAGTGGCATTTTTCTCCCCTAAAAAACTTCCCGTTGATGAAAGAACTTTAGCAGCTAGGAGGGCATAGTCTTGGAAAACTTCTGTCCTTTCCTGTCGTGCTAACTCACAAAAGTCATCACAATAACTCAGTAACAGCCCCTGCTGAAACTCCTCTAGATGTATAAGACACTGACATGCACATGATCGCAGTCTGTGACTGTCTGGTTGGTTAACTTTTGAGGTTACTATAGAAACCAGTTCCTTGACAACCGTCTTACATAGATCTGATGCCTGTTGTTCAAGTTGCACAATAAGACTGGTACAAGTTTCCAGGATCTGACAAACTACCGGCCAATTTTCACCCTTGTCTACTAACTGATGCTGTATATCCAGCAATGATGTAACAATCTGGTCAATACTTTCTTCTGTGATACCTAATAAACCATATTCTTCCAAATTGATAAGCAGCTCAACTTTGACGTTGTTCTCTATTGTATCGTCATAGAGTATCTTTAACA
>Locus_17519
TTAATCTCACAACCTTCACCTTTCTGACATTCTGAGACCCAAACAAATTCATTGCCTTCTGTGCTTTGATTTTATTTTAGTAGAGAGACTTTAAGAATGATTGCAATAGGCTAACATTCTTTTTTCCATCAAATTTTATTAACATTGCAGGTTTATATGTTATTTTGTTTATTCTAAGGGGTTGAAATTTGAGTAGTTTTAAATGTTTATATTTATATGTTGAAATGAGTTCATTTTGCTAGAATCCATTCTGAGTTTATGATTAAAGGGAAGTAACCTGCTACATTGTACTTGCGTGAAGGTTAAAGTCACCCTTCCACTAGCTTTCTTTGTGTGATATGTACATACTTTTAATCAAATAATCACTTGCTTAGAGGGAAATTTTTGTTTGTTTGTTTGAAAATGAAAATATATATTTTCGGGTCAAGTGTTTTTTTTATTGCAGTAGTTTTGGTATATTTTCTTGTTTTAGTTTTGATGATGAAATATTTCTTTATATCTTTTTCTGAAACTTTATACAAACACAATATAAGGGCATCCTCTGTCGATTTGTTTAAGGACCATTTGAAATTGTTTTTTTATTATTGTTTAAATGAAATTTTTCTCTTTTTTTTTTCACTTTTTATATAAAAACACCCGTCACTCCATCTTGAAACAAACAAGATTAATGTTTCTCTCTGAAAAACCAGTCTAAAGCACAAAGAATGATCCTATTGGCTGTAACTGATCACATGACCTCTTCTCTTGTGAGACTGGTTCACCAGTATTCCATAATATTTTATAAAACCTATGTAGTAATTATCACAACGGAAAACCATTAACCTGTTCTCAGATTAGAATGTTCTTTAGAGGATTCTTTACAGCTGGACTTTGGGGCCAAGCCCAACATTTGCGCTGTTTTACCTGCCATCTTTGCTACAGGATTCTTGTTCGGTTTAGAAATTGGAAGTCTCCTGTCAAGCCTGTGTAAGGTTATCAGCCCATCTTTGTTCAGATAAAATGTTGATATAGCATCTATACTTTTTTTTTCGCCCTCCTTCACAAATGGTATCCAATATTTGAAAAAGTCAAGTGTTGTAAACATATACATTCTCCAATGCATTTTTACACAACCTTCTTCATAATTTGATAAAATACTCTGAATCTCCAACTCTACTCTGGGAAACATGATAGCTGCGACACATTTCATATATGTCAACTGTAGTGAATATTTGGCTAAACCCATTGTCACTTTAGGCTTCTTAAAGAAATTATTCTCAAAAACAATCTCATGATGGTGCAACCCTGATGAGAAATTTTCAGTCTGTGTCGGCATTTTAGGCACCTGTTCAATATAGTACTCTTTTACAGTTTCCAGCTGTTCTAATGATGGCCTATTCCTATCACCTTCTGTGTCATCATTCTTGTTGTTTGACATTGAACTGTTCATGTATGTATCCTTTTCTTCAGCTTTTACAGTACCCTGTGGTAAACTCATATGTAAACTGTTCGAAAAGTCTTTGTTCACTTCCTGTTCTTCCTGTATTGCAGAGAATGCATCAAAGCTTTCAAGAGCATGGTTATCTGAATTGAAGCGTGTCTTTATCTCCCGCGTGCTTTGAGACAAACTATTTTCTGCTCCTGTTACTTGAATTGTGTCATTAAATTTTGCTGGTTCCACAACTCGAGCCAGGCATTTCAACAAGTCCTGGTTCCTTGAATAAAAAGGTCTCAAATATGTGAATACATCGTATTTGGAGACTGAATTTAGTCCCACTAGCTTCTCACTGTTTCCTTCTATACACTGCAACTGAGGTTTATGCCCTTTGCCCTCCAGAAAGGGGTAATGAAATTTTAAATGTTGCACTGAGAATAAGCTGTTATCCGAGTTAATCAAACAACTTTGATCTTGCACATTAGCCACATTTCCTCCTAGACCCACAGATAAGGTATTGCTACGATTCTGGAACCAAGAGGTATTTGTCAAATTCCGTATCTGACAAATCTGAAGGACTTTTGTTCTCGTACATAACCAGCTATTACTCATTTCGGCGAAATTATATTAAATTTTAGAGAAATAAATATTGCCG
>Locus_17612
ACCCGGAAGTGAAACTTCCAAATAAGAAATAAATATGATTTGCAAATAAATGTGAAAGAATATGGATAAAAAGTATAAAAGCGACCCTTATGATACAAGCCAAAGAAACCCCCAAAGACTAAGACAAACAACCGCAAGTATGGATTCCATAAGTAACTCAGTTTCAGAACAATCGGCCTCATTTCCCATGAACGACTCGTCGAGTGAAAAAGATACTGGGTCGCCTTCAAAGTCGCTTTGCTCCTCTGCTTCCTCGTCATCAGAAAATGTTCAAGCACACGAAATGAGAGTCTTCAAAGAAAACTTAAAGCATAACAGCCAGTCTGATGAACCTCCAATGTTGGACGGAGAAAAACAACAGGAATCGACATGGAGAGAGGTGACCTACTTATGTCCTTACAGTGACTTCATCAAAGGAAATTTAACCATCACCAATTACAAGCTTTACTTTAAGAGCACAGATAGGGAACCTCCATTTACGCTTGATGTACCCCTTGGTGTAATCAGCCGTGTAGAAAAGATAGGGGGCGTTTCCAGCAGGGGAGAAAACTCCTACTGTATTGATCTAACATGTAAAGATATGAGGAATTTGAGGTTTGCACACAGACAGGAGAACCATTCAAGACGTCTGGTCTATGAGAAAATACTTCAGTTTGCTTTCCCATTAAGTAATAAACAGCAACTTTTTGCCTTTGATTTTAAAGAGGATTATGGGATAAATGGATGGACAGTGTACGACCACGAGGCAGAATTTAAGAGACAGGGTGTACCCAATGATAACTGGAGAATTAGCCGGATGAACGAGAAGTACGATGTAATAGACACATATCCTAGTCTGATGGCAGTCCCAAAGCAAGCTACTGATGATTTTTTGAAGCAAGTGGCAACGTTTAGATCTCGAGGCAGGATGCCGGTATTGTCATGGATTCATCCGAAAAGTCAGGCAACAATCACCCGTTCTAGTCAGCCGTTGATTGGCGTGGCTGGTAAGCGAAACAAAGACGACGAGATGTACGTACAGATGATTATGGATGCCAACGCCCACTCAAATAAACTGTATATCATGGACGCAAGACCCAGTATGAATGCAGTTGCTAATAAGGCAAGAGGTGGTGGTTTTGAGAGTGAAGATGCATACACAGGGGCAGAAGTTGTCTTCCTTGATATTCACAATATACATGTGATGAGAGAAAGTTTAAGAAAGTTGAAGGATGTAGTGTTCCCAACTATAGATGATTCAAAGTGGTTAAGTAATATAGAATCTACACATTGGTTGGATCATATCAAGCAAATTCTGGCTGGTGCTGTTAAAGTAGCAGACAAAGTTGAGAACAATAAGACATCCGTGTTGGTACACTGCAGCGATGGTTGGGACCGTACGGCACAGCTGACAGCACTCTCCATGATCATGTTAGATCCTTACTACAGGACCATCAAAGGGTTCGAGGTCCTTCTAGAGAAAGAATGGCTTAGCTTTGGACACAAGTTTGCCCAGAGGGTTGGACATGGTGAAGACAAACATTCTGATGCTGATAGATCTCCAGTCTTCTTACAGTTTATTGACTGTGTTTGGCAAATGACAAAACAGTTTCCAAATGCATTTGAGTTTAATGAGCATTTTCTGATTACAATCTTGGACAATCTGCACAATTGTTTGTTTGGAACTTTCCTGTGTAACTCCGAGGCGCAGAGATTTAAAGAATTGAAGGTAAAGGAGAACACACAGTCTTTATGGTCGTTTGTTAACTGTCAGATTGACGAGTTTATGAACCCTTTGTATGCAGAATATCTACATAAACATGTACTGTTTCCTGTAGCCAGTCTACGCCGTATTGAGATCTGGACTGGTTATTACTGTAGATGGAATCCCAGAATGAGACCTCAGGAACCAATACATCTCAGAAATCGTGAACTTCTAGTATTACGGGCCCAACTACAACAGAAAGTAGAAGAATTACAAAAAGAACTTGAGATAAAGAACTCTCGTGGAATTTTACAGAGTTCTCCACCCAGAATGTCCTCTCCAGTGAATGTTTAGTAGTATTTCACCAGTCTATACAGACAATTAGTATACAAATGATGAAGAGGGCCAGTTCTTGAAACCACAAGTTCACAAATGGAGCAAAATG
>Locus_17807
CATCCGAGGAGAATCCAGGCATGAACTTGATCCCACCAGCAATTGGCATCATAGCCATATTTGTGCAACTACTCGTTCAAGATGTGCAAGCAGATGTCGGAGTTCGTGCCAGCTCACCTTTGGAAATTGAACTGTTAACGATAGCCGACTATGCTGCCTTTAATAAGTTTTACAAGCTGACGCCGGTCACACTCTCCCATTCTAAAAGAGTTGAGATGGCCAAGCAAAACCTGACAACTTGGTATACCACAATGATACATTCTACAAATCTCGTATACAAAGGCCTGGAAGATCATAACATTTTTATTTCTATAAAGCTGGTTGACTTCCGGATAATGACCACGGAGGCCGATTCACCATGGACAGAAACAACAAAGTTCCAAGTAGACTCAACTTATTATGTCGACTCTGATGATGTACATCCATTATTTAAAGCCACTTCCCTCGAATATCAGAAAACTGTCCCTCACGACCATGCTATGCTTTTCACAGGGTATGAATTGAGACATGGTCCACATGGATCAAACTATGCAGGTAATGCTTATATAGCGGCAGAATGTAAACCTAGGAGTCAGTCTATTGTTGAAGACAGTGAGGACGCGTACACAGCACACACACTCGCTCATGAACTTGGCCACAGTCTTGGTTGTGAACATGACGGAGACGGGAACTCGTGCCCTGTTGGTGCTGGATATTTGATGGAGGCACACTACATCAAACATAACACCAAGAAATGGTTGTTTTCATCATGCTCCATTAACTACATCAGGCAATTTATCAACACACTTAACAGTAAGGGAGACAACTGTCTTGCTCGAGTAGATGACCACCACTCTGTGTCAGCACTGGGCGTGGCCACACAGAAATGGGTAGGGGAGGTGTACACACCTGATCAACTTTGCGTGGTGTATTATGGGAAAGGTTCATACTTTTGTCGGCATGAATATGAAGGTAATTTCACTGAGGTTTGCACGAAGTTTTGGTGTTATGACGCGACTAGAGACGGCTGCTACTATAACGAAGCTGGTAATGGTATTGCTTGTGGGTCAGGCTCGTGGTGTGTCCAGGACATTTGCAAGAAGGACCAGAGAGCTCCGTCACATTCAGATTCACACTGTCTTGCCGGTGACCAGGAGGGCATTGTAGAAAATCACCAAACATGTGCACAAATTGTGAAGAGCACGCCTTATAAATGTCTCCAGAACAGATTTAAATACAAATGTTGCGATTCGTGCAAACAGGCGAACGCCCAATCTGTTTCCGTGGACACCCAGTGCCAGACTAGATTTGGTAGCGGATCCTCTTTCTGTCGGGGCGCTCACACATACAGGGACAATGGATTTTCCAAGCTATGTGAAAACCTGTTGTGTACGAACGTGACGGCTAAAAACTGGTGTAATGGAATGGACGCCTACGAGAAGACGTCGTGCGGGGACAGAAAATGGTGCATAAATGGACAATGTGTACATGATGCCAATGCGCCTCAATCAAATGATGCTTGTCCAATGGGGGATATACAAAACGACAGATCGGTTACACATTATCACCTTACATGTGCGGAATTAGCCGTGCAGAAACCAAGGGCGTGTTACAGTTCACACACCGCTGGTGCTTGTTGTGAAACGTGTGACAGAATAAAACAACCCGTCAAAGGTTGCGAGTATGGGGATCATCATTCTGGCTGTACAAAAAGTCATTGTGGAAGTTATAATCAGGATAGACTTAATACGTGCTGTCATACATGCAGGG
>Locus_17838
TAAACAAGCTCTTTAGCTGGGATTTTGCGAATTATCTCTGCCTCCGTAATGGAGGAAATTAAAGAGACTAAAATAATTTATCATATTGACGATGAAGATACTCCTTATTTGATTAAACTAAATGTCCCTGCTGACCGGGTTACCCTGGGTGACTTCAAAAATGCCCTCAATCGCCCGAACTACAAGTTTTTCTTCAAATCTATGGATGATGATTTTGGGGTTGTGAAAGAAGAAATTATAGATGAAGAACAGAGGTTGCCATGTTTCAATGGCAGAGTTGTTTCATGGTTGGTTGCTGCAGAGAGTAGTAATGCGTCTGATACCCAATCACAGTGTACAGACTCGCAGGCTGGTGATATCCATATGCCAACAGAGAGGG
>Locus_17846
GTCGTCATCATGATGCAGCTGCAATAACTCCCTTATTGCTTTTCGAGCTATTATTCTTTCAGCTGGGTTCATTTCAGAATCTTTACTTCGATCTTTTATCTTTTGCAAAACGTATGCATAATGGGAGAACATAATATGCCGCTTGCTTCCTAATTTCTCAAACATACCATGGTATCTTCCATAATACTTTGGAGCCGTGTACAAGTATGGCTTTATCTCAAGATAAGTGGGTAAGTCGGTTATAACATCCCGTAGTAAAACTAAATCTCTATCTTCTAGGAGATGAACAAAAGGTTTGTTCTCCAGCCTGGATCGTATCGTTTCAGAACTGCCTGACTGAGAAAGGATTTGTTTATTGAAATATTCATAAAAACATGTCATCTGATCTTTGATAAATTCTCCATCACAAAAACAAGGAGATCTCAATTGTGGTTTTAACACATCACATATATTTTGGCAGTGGAGAATAACTTTGCTTAGCACTGGCTGTTCATGAATTTGAAGGACACGTCTAACACTTTTATCAAGGCTTTGGAAAACATTGCGTGGCAAAAGGTAGCTGCTTGTCCAGCACAAATTTGCATGTAAACTTGACACAGATTCTTCGAAGCAAATGATTTGTCCGAAACCATTAAACTGTGGAAATATATCTAGTTTATGCTTCTCTACTG
>Locus_17894
GACTGGGACAGGATCAATTGCACTGTATCTATTTATCATCAACTCCTCAGTTTCACTAGCACCTGGTGGGGAATCGATTTTTTTCTGAAGTGCCAAACTTAGTGGTCTATGGGCATCTACAGAGTCCCTTTTCTTTTTATGATTTCTTTTACTGTCAAGTTGTGAAATTTCTTCCAAGCTTCTGTCAATACATGGACCACTTCCTTTATTTTCTAAATCAAGATCACCAAGGGGCTTTGGGTTTGGCAAGGGTCCATTTGCTAGCACTGGGATTGATTGGTTCAGTTTGTCAAACTTATTGTTTTCAGTCAATTCTGGGGTATAATTTTCAATATTTGAGTAGTTAGGATTTCCTTCATCTACACTGTTTTTCATTTCACTATTTGTAGAAAGATCCAAAGGTTCATATTCCGAATTAACAAGAGTGTTTGTTTCAGAATTAAGCCCAGATGAAG
>Locus_17987
GACCGATTCCGGCGGAAAGCATTTGTCCATTATGATAGTCAAAGCATTGGATTTGATGCTAACAAAGTATTAAAATCTAAACCTTCATCCATTACTTTTTCAAACATATCAACTGGGGCCTCAGCTGCATCTGGTACGCGTGAAAGTTACGCTGGTGAAGCTGATGACCCAGATATTATTGCTAATACCGATGATGGTGACGGTCGGAGCAATGACCTTGTTCATTCATGTTCTTTTTTTCGCAATGAAATTGGTGGTGAGGAGGAGAGAATAATTGGATTAACACAAAGTACTGCCAATAAACTTGTGCAAAATGTGAAAGAAAAAGTTAAGAATCGAAGTGCAATATCAATGAATCGTTCGCCAGAATGTTGTGGAGTGACTATACTTGACTGTTCCCCAACTTCTGTCGGACATATCCTTCCACCTCACATCAAATACAAATGTCATGTCATAGAATATGTAGATACAGGTGCCTACTACTACAGACACTTCTTTAATAGTCAAGACCATCAGAATTACTTTGGTGTAGACGACAATCTTGGTCCATTAGCTGTCAGTATAAAACGTGAAAAGCTAGAAGAGCGAGAGAATCATCTTGGTAAATGCGAGGCCGGGCTCTATCAATACAGAGTTATTCTACGAACAAGCGAGCTGACCACTTTACGAGGAGCAGTTTTAGAAGATGCTATTCCAGCTTCAGGACGACTCAGCAGCTCGCGTGGTGTACCAGTCAAAGACCTGCTTGAGTTTCTGGTACCCGAGGTTCAAGCCTCATGTCTACGTCAAGCTACTGCTGGCCAGAAAACCTGTGATCAGATAATGAAAGTTGATGAACAAAGAATCTTCAGCACTTATAAAGTGGGCATTTTATATTGCAAGGCAGGTCAAACAACTGAAGAAGAAATGTATAATAATGAACATTCAAGTCCAGCATTTGAAGAATTTCTACATTGTATTGGTGATAAGGTTCGATTAAAAGGTTTTGAGAAATACAGAGCTCAGCTTGACAATAAAACGGATTCCACGGGTACTCATTCTATTTATACTACATTCAACAACTCAGAAATCATGTTCCATGTATCCACCATGCTTCCACATACACCTAAAAATCATCAACAGTTATTACGCAAGCGTCACATTGGTAATGATATTGTAACAATAGTATTTCAAGAGCCAGGCGCTCCACCTTTCACACCAAAGTCAGTCCGGTCACAGTTTCAACATGTGTTCATCATTGTACGAGCCCATAATCCATGTACAGATAAAACTACATACAGTATTGCAGTCAGCAGATCAAAAGATGTACCACCATTTGGTCCCACTATCCCAGAGAATGCTAAATTTTACAAGTCAAGAGAATTTGCTGAATTTCTTCTTGCTAAAGTTATTAATGGTGAGAATGCAGCCCATCATTCAGAGAAGTTTGCTGCTATGGCATTACGTACAAGACAAGAATACCTCAAAGATTTAGCTACTAACTATGTTACCAGTAACTCCCTCGAATCTGCTTCCAAACTAAGTAAATTTGTGAGTGGTAAGAAGAAAGAGAAGAACAGAGGAAAACTGATACCAGATAACTTTGCTCTTGGTGCTATTGTCTGGCATGTTGAGGTAGAGGATAGTGGTAGAAGTACACCATGTTATCTTGGTATAGCAGCAGAGACTATAGTTGTAGTGGAGGAGGCTGGTAGAGATGTGATATTTACCACACACTGTGGATCTGTGATAGGCTGGACCTCACAATCTCTCAGTTTGAAGCTATATTACCAGCAAGGGGAATGTTTAGCATTGAAACCAGTGAGTGGAGATATGGAGGAACTACAGGAGATTGTCATTCGTCTTAGGGCAGTCACCTTTGGTTGTGAGACGGAAGAACTTAGTTTGAAGAGAAATGGTCTTGGACAACTTGGGTTTCATATACAAGCTGAGGGCATTGTCACCGATGTAGAAAATTATGGGTTTGCCTACGGGGCTGGTCTACGTAAAGGAAGCCGATTGGTGGAGATATGCAAGGTTGCCACGGTTACGCTGACACATGATGAGATGGTAGATCTACTGCGCACATCCGCTACAGTTAAAGTTGTTGTGATACCTCCATTAAAGGACGGAGGCCCAAGGGGTGTGGTAAACTTACATGCTAACCATCACTATTCCTCATTCCCCGCCTTGAATGCTGTCATACAAGCTGAATATTCCCATCATCAGAGGCAGGCACGATCCTCAAGCAGCTCTAGTGAACCCATGCTGTCACCTATGACACCATTGACTCCAGTATCACCGCTAGATTTGCCGCCTAGAGAAGTGTTCCAGCTGAATGCTGTCCCTCCTAGTACAAAGAAGGAAGTTCATTATCAGAGAGAATACAAAGAGACAAAAACATCCCACCACCGCCACCAGAGAGAGCCACCGGAATTAACGCAACAAGTTTCTAGAGACTCTCAGGATTCTAGTCATTACAACAGTTCAAGGGAGACCACTCCTAGAGATGTTGAGGAAAGATGGGAACTAAGGGAGATAATAAGGAAGAACAAGGACAATGGGGAGTTGAGGGAAAGTTATGAGAAAGAGGAACTTGAGTATATTGTACATGAGAGAGAATCATCGGTGTCATCTTCACACAGTCAGACTAGTCAACGCAGCTCTAATACACTGCCTCATCAGAAAAAATCATCATCAGCATCATCAGATCATAGAGGGGAGATGAAATCACCACCTAGTAGAACATTTTACCTCACCGACTCTCCCTGGTCATCATCGAGTCTGCCTCGAGGCTCGACCAACATGACCCAGTCTAGTAGTTACCATGGTTACCAAGACTCTACAGTATCGTCTGGGCGAGGTTCCCTGTTCGAAGGTCGGGAAACCGTAGATCAGTATGGTTCAAATGCAAGAGGTCTGGATGACAGTAGTTACGGTACATTGGAGGACCGACATAAACGAAGTGGCTCTCGGGATAGCCTGGATCAAACGTCTCTTGGTGGATCAAAAGATTGGAGTGACAGTAACCAGCCTCGTAGACCACCTCCACCAAAAGATAGTGCACATTGGACTGAGAGCAGCACCGGACTTTCCCAGACAACATACCTCACTAGTAGCACCGAGAACCTCTACAGCAGCTCGAACCCTTTACCTACAGCTTCATCCTCATCAGCGGTTCTCACACGCAAACCACAGCCACCACCAATAGATTACTCCTCCGTCCAGCATGGCAACTATGCCCAGGAACTTCTTAAACAGTCGCAGAACACTAAATATCTGTTGAGTCACGGGCACGATTCTAGTCGTAAAGAAGGTCTGACCTCAGCAAACTCAAGTTCAGTGAATCTAAGTGATACTTCATTTTCAAGTGGCGGGTCAGGACAAACTGCCTCCAATATGCCGCAGCCAGGGTCTTCAGGAGACTTGTATAATAGAGATAGAAGTAGAGAGGATTTATCTGGCCGACGAAGAGCAAATACCACCTCGTCTAAGACACACATGTCTGGTGTTGGAAGAAGGGCAGAATTGTGTATATCACCATTGAGTAGCGATCAAAGTAGTCCAAGGTCCTCTAACAAGAATTTATCTGGAATGTCATCTGAAGAGTCACTTAGCACAAGATTACGTCCAGGTGTAACAACAAGACTGAGTAAAGCAAAGGGAACAAACAATTTACAAGATGACTTGATGAGATTAATAGATCCAGACATTGCTGAAAGTGATCTTGCTGGAATACTGACAAGTAGATCATCAAGTAGAAGACTGTCAGGCCGCCTAGTTAGAACCATGTCTGATGAGAGCCTTCACAGTGGCAAGGGAAATCTTTTTGACCAGGATATCCGAGAGTCATTGTTTCCAGAGCGACGACAGGATTTACAAGGAAGCAGGGAACAACTTAGACAACACAGGTTATCTCCCCGTGCTTTGGGAGATGGACCACCACGTGTTCCTGTGCCAGACTCTGCAGCTTCCCTGGATTGGAGTAGCCTTGTTGACGTGGCAACAAAAGCTATAGAAGGATCAGAGGACCCTAAAGATCGAATCTCTTCTCCGGTTAACTCCACAACATCCTCATCAAGTTCAGCAAATAAGTCAAGAGACATAAAAATAGACTCATTATACAGACAGAAAAATCATGACCGCCCACCGGATCCACCAACTGCAAGCAATCCTCCGGTGTGGCGCTCCGTTGTGGCAAATCCGCAGCAGCGTATTCAAGAATTAGAGGCTAAAATCACACAGCTTGAGGAGGAGCTTGCCCAGGAGAGACAAGAAAGTGTAGCCCTGGATAGCGAGGTTCAAAGGTTACGAATTGAGAATGCTCGATTACAGGAAGAATCCCAGACTGCTGCAGCACAGTTGCGACGTTTCACTGAATGGTTCTTTACTACCATAGATCGGCAATAAATGGCGGACATATTTGTGCATATATATTGTGATAAACTTTTAAGGTTGTTAAAAAAAAGTCAAATATTATTGTAATATTACAGGCATCATCAAATGATAATGTTACAAAAAAATAACAGGAAAAAATGTCATCAGATAGACTTTTTTAATGTCAAGGTTGTTAAGTAGTATGGTGACCTTATTTCATATAACCTCAGCAACAGTAAAAAGGTTTTTTATTGACTTTAATTAAATAAAAGTTGTAACAAATATTTTTTTATCAAACAAGTATCATGTTTTATTATTTACATATATCTCTTCAAGTGTGTTTCTTTCATCAATTTTTATGTAACTGGTGTCAAATTATTATTGCACATTGTTAAACATATAACCTGCAACATTTAATTTCAAGTCATTTTAACCAAGTAGATCTTGGTGCCAAGTATTGTTAATCCAGTACCCTAGTCAGAAATGCTCATGTAAAACCATCAATGATTTTGTTCTTTTTTTAACGGCAC
>Locus_18169
GGAATGAAAGTAGCTTACTCAGTTACAGAAAAAGCAGACAATGGTTTAAAAAAGAAAGCAGTGGAATTCAAAAGATTTGATGTTGTCTTTCGAGAGCAACCAAAGCTGATGTCATTGATAGACCAAATGAACACGTTGGGAGAAATTGTTGAAAAGCCTGCTTTATATTGGCTAGGGGAAAAGAGGGAGATAAGTATGAAACATGATTCAGACTCGAACTCCCGTTATGATATACGCAGTATATGTAAGCTTAAGGATGGCTGTATGATTATCGCTGATTACAATAATAAAAGCTTAAAACGTCTTGACATGACCTCATTTAAAATATTAGATGTTTGCCAACTCTCGAGATGCCCGTGGCAAATTTGTGAAGTTGACAATGAGATAGCTGTATCCTCCTTTTATGGAATGAACATTGACATTGTAACTGCAGAAAGACCACTAAAAGTAGCACGGGAAATCAAAACCGCTCATAACTGTTATGGTTTAGGGTACAGAAATGGGAAAATTTATGTAACTGATTCAAACAAGACTATTTTTGTATACAACAAGAGAGGGACAAAGCTTAAACAATTCACAAACGATCAGACAGGGCAGCCGTTGTTTAATAATATCCACAGCATGACTGTGAGTACTGATGGTAGCAGGATTTATGTCGGTGATGCCACATTTGGAATTGTTGCTCTTAAAGAGGATGGCACACTACAGAGAAAGTATAACTGTGATGAACTTGGTCATGTAAAAAGAGTTTGTATGGCTGAAAATGGCAATATTCTTGCATGTGGATATGATAATAATTGTGTTTTACAGTTCACTAAGGATGGGCAGAAGCTGGGAAATGTTTTGTCCTCAGATGATACAAAAGTAGGATGCCGTTCTTTATTATATCTGAATAAGAAGAATGAGCTTGTAGTGGGTCGAGATGATGACAATATCGACATCTACGAACTCATTTGAAAACCATAGGTACTTGTGATAGAC
>Locus_18313
GTTCCGTGGATAGTAAAGAAACATCTCCAGTATTCACACAATTCCTTGAGTGCGTATGGCAAATGATGCAGCAATTTCCCTGTGCATTCCAGTTCAATGATCGATTTTTGATCACGCTGCACGATCACGTGTATTCGTGTCAGTTTGGTACGTTCATTGGGAATTGTGAGAAGGATCGTGTAGATTTAAAGTTGTCAGATCGTACATTTTCACTATGGGGCTTCCTTAGTAAACACAAGATGGAGTATCTAAATCCACTCTTCAAAAAGGAGTATGAAGTCATGCAACCTGTTCTCATTCCAAAAACTTACCCACAATGCATCAAATTTTGGCGAGG
>Locus_18332
GTTTGATAATAATTTAACAATAACATTTTTATTACATGAAAAAATGAATAATATAAATGTTTAAGCTGTTACAACAAACTTTATCAATGATGAAAATATACATTAATTCGTGTAAATAAAACACAGGTTTAACAAATAAATGATAAAAGTTCAATCACATTTTTTATGTTCTCTGCGTTATTGTTCATTTGTTACTCCATTTTTCATCAAAGTATCTTTTGTTCTGTTTTACTTCCCTGCCTGATGTTCATTGTGGTATAAGGGTTGTTTTGGCGGGGCTTATCATTGCACTCAGAGGTTATAGCGTGGTCAGAATTATGTGATTCTGGAAAGTTACTGACAGTGGGGTTCAATAAGGGGTTATTGGGAGGTGATTCTTCCAGGATTCTAGGTGAGAATTCTTGAATTTCTGGAAAGTTTTCCTTTGTTTTGTTCAGCTTGACCCTGTTTCTGCGGTAAATACCACCTGTTTTAGTTTGCATTGAATAGGAGCGGTCATCGTGTATTTCTATAACTTGCTGATTCCCAGTGATTTTTAACTTGATGCCGTTTATACTCATTTAGTTTTAAAGGGGGAAG
>Locus_18454
GGAACAACAAGCATGTACGGCCAACCGATAATCGTCTTGAACCAGAACACGAAGCGTGAGAGTGGTAAGAAGGTCCAGTTTGGAAACATAAACGCTGGCAAGGCAATAGCAGATGTTATTAGAACATGTCTTGGTCCAAGGTCCATGTTGAAGATGTTGATGGATCCCATGGGTGGCATTGTGATGACAAATGATGGAAATGCTATTTTGAGAGAGATCAATGTACAGCACCCAGCTGCAAAGTCATTTATTGAGGTGGCCCGTACACAGGACGAGGAAGTAGGGGATGGAACTACATCGGTCATTATCCTAGGTGGTGAGATGCTGTCTGTGGCTGGACCATTTCTGGAACAACAGATGCACCCAACAGTTATTATCAGTGCATTTAGATTGGCCCTTGAAGATATTCTTGAAATACTGAAGAAAAAAATTAGCACATATGTTGATGTCAGTAACAGGGATGAGATGCTGAAGATTTTAAAAAGTTCTGTTGGCACAAAATTCATCAGTAAATGGTCAGATCTGGCATGCAACATTGCCCTTGAAGCCACCAAAACTGTAGCACTTGAAGAAAATGGTAGAAAAGAAATTGATATTAAAAGATACGCTAAAGTAGAGAAGATCCCAGGTGGAACTATTGAGGAGTCTGAAGTTTTAAAGGGAGTAATGATCAACAAAGATGTAGTCCATCCAAAAATGAAGAGACGTTTAGAGAACCCTAGAATACTTCTACTTGACTGTAATTTAGAGTACAAGAAAGGAGAAAGTCAGACAAATATTGAAATTTCAAAGGAAGAAGATTTTTCTAAGATCTTGAGGATGGAGGAAGACTTCATAGAGAAGATGTGTAAAGAAGTAATATCTGTGAAGCCTGACCTTGTCATCACAGAGAAGGGAATTTCCGACTTAGCTCAGCACTATCTCATTAAGGCTGGTATCACCTGTATAAGACGAGTGAGGAAGTCCGATAACAACAGAATTGCCAGGGCTTGTGGAGCAACTGTTGTTAATCGTACAGACGAAATAAGAGAGGATGATATTGGAACAGAATGCGGTCTTTTTGAAGTGAAGAAGTTCGGAGACGAGTATTTCACATTTCTAACTGAATGTAAAAATCCAAAAGCATGTACGATCTTGTTACGTGGTGCCAGTAAAGACATCCTGAATGAAGTAGAGAGGAATCTCCAAGATGCCATGAACGTGGCAAGAAATGTCATGCAGGACCCATACCTTGTTCCTGGTGGAGGAGCCGCAGAAATGGCGCTAGCTCAGGAATTGAATGAAAAGGCTAAGAGTATCACTGGAGTACATCAGTGGCCATACCGTGCTGTAGCTCGTGCCCTCGAAGTTATACCAAGAACCTTGATACAGAATTGTGGGGCCAGTACCATTAGAACACTTACAGCTTTAAGAGCTAAACATGCTCAATCAGACTGTGTATCATGGGGTGTTAACGGGGAAAATGGAAATATCGTAGACATGAAAGATTATGGTGTTTGGGAAGCTTACTCTGTTAAAGCCCAGACATACAAAACTGCTATAGAGACTGCAATTTTATTGTTACGTATTGACGATATTGTATCTGGAACAAAGAAACAATTGGAGGCACTCAGTGCCCCGGCAGGTGGTGCTGCAGCTCCCCAAGCACAGCCTGCAGGCCCAGAGGATTGATTCTAGAACTTTAAATTAGCATAACTTATACAAAGTGTTCGTCATTCTAACACCATTTATAGATGTGCTTAATTGAATTCCATGAGAATGAACAAATGTGCTTATGTTGCTTTTTTTCTATAAATAAATATTTATTTAATAAAATGCCACAAATACTTGTGTCTTTGTAAAATAATAACTTGATAAAAATGTCAGAAATTTTTTCAATTTTTGTGAAGCAATTCTCTAACTGATATGCAGTTTAATGTTGGACTTGTGTTATCAATTAAAAATAAAGTTTAGGCACATAATTATGTAATTTATGGTTTCATTATGATAAAGAAAATATTCATGAAAGACTACAGTGTATTTTACTTTCTCTTTTTATCAAGAATTATGCATCGGACAAATTTACATATTTATTTCATCTTTTCTTCCTGTCAATTGTCTCGTGAAATTGTGAAAATTTTGTACTTTTTTTTTGCAAAAATAGATCTTGAATATATAAAAAAAA
>Locus_18504
GCGGTTTCTGATGAACACTTACTTATAAAATAAATATAATTTTAACCCTAACATGAAGAGTAGAAAAATCTATTTTAAGCATTGGTGGCCTTGACCTTATGAAGCTCAAAGTCAAAAGACTCGCATAACATACATGTACCTGAATACCAGGTATCTAAATATGTGTAAGCAAATGAGAAGTGGCAACTGTAGTGTGAAGAAAAGACAAACAAGTGACTAAATATTCAACTCAGTATTTTCAGGTAGCACAAAAAATTATTTGTTATAACAATGCCTGTCTTGAATGATGAAAATACTTAATTTATTAATAGTTTTTAAATTTGATAAACTAAGTGGTTTTATGATTGTTTACTCTCAGTTTGTTTACTCTGGGATTTCTCTCGAAAAGTTTTCTGCAGCACGTAGGCATCAGCAGGTTCAATCCTCTTGTAATAATTCTTCTTTTCCTCTACTATCTCAAAACCATGTTTCTCGTAAAATTTGATAGCACCCTCATTGTTCACTTGTACATGTAGAAAGACATTGTCATAATTTCCATCCTTCTCACAAATATTGAGTACATGTTCTAACATCACAGTTCCTATTCCTAGTCTACGGTATGGAGCCAGGGCACCTAGTGTCATTATGTAAAGACGTCGTTGATTCTCAGAATTGTCAACTCTACAACATACAGCTCCTACCACAATATCATTGTAATATGCTAACTTAGCTAATTCTCCTACTTCCAAAACATCTTTATAGAACTTGTCATTGTATGTGACAGGGAAGACAACTTGGTTTAACCTCTTTAACTGCTTAATGTTGTGTGGAGTGATGTCCCCTAGTTCAGTTCGACCACCTCTCGTCATTTTTGATAGGTTGTCCAGAATTAACTTTTTCGATATAACTTTTCTGTACAAGATTGATTTTTTGGCCGAAAACGTGAATCCCGCCGGAAGAAATTTTCGGCGAGC
>Locus_18651
GACCCGCAGTACAATGAAAAACACGCACAGCGCAATAAAGTCTATGTAAAATTTGGCGTTGCTTACGTCAAGATCTGTGAGGACATTTTCCGACACAATATACCGACATTCCGGACTCTGTGCAGCTTTCTCACACTCCAGTGCCTCTCTGTCGAAACCGTACACAGCTTGTAAGACACCCTCAAATGCATACCCAATGTATGACATATAGGTGATCCATTGTAGATAAATAGGTATTGTGTCAAAGTTGATGAAAAATCCACTAAACAATAGCAGAGGTATACCCGTAACTGGTCCCAAAAATACTGCAACCTGTAAAGATGTTGCAGCTCCTATTAGAAGTCCCAATGATTGTGCTACTAATGATGTTTGAGTCAGCAATGTCAGAAACATGACAAAACGCATTAGATCACTTGGCTGTGAGGTCATCCAGTACACTATACTGCCATATATTAGTGGAAATATAATCTGAAAAGGCATATCAGCCATGGTTTTAGCCAGGTAGTAAGCTTTCAGACTATACCAGTAATTCAAATGCTCTCTTACACACACTGTTAATTCCATGGGAAAGGTCAGCACTGTAG
>Locus_18826
GGTTTATAAATAGATATTTTTATTTATGTATGTATGCTCATGTGTATGTTAAGTGTACAGTTTCGATATTATATTAAAAGGAGTACATCATTTTCTCTTGAAGTTACTATAGATAGTCGACGATGCCCATTAAAAACTTAGATGACGGGACGGGCGAGAAGATTAGAGTTCTAGAAGTGGACGGTTATTACGCTCCTACGTTTGATCAGGTATTTCAGAACCAAGAGGAAGATTTCAGAACTATTCCAACATGGAAAATCAAGCCAGGGGATGTGTTTATTTGCGCGTATCCAAAAGCAGGCACCCATTGGTTATGGGAAATTACGTCAATGTTGGTGAACCAATCAGCGGACAGAGTGAAATTGATTAAGGAGACGTCCATGTTAGAGGGTGTAACACAGACCATGTTTGACAATGTTGCTAGCCCTCGAGTTCTAAACACACATTTACCGCTTAGACTTCTGCCAAAAGACATACTGAAAATGAATTCTAAAATTATTTTTGTTCAACGAAATCCAAAAGATATTTGTGTGTCATTTTATAATCATCATAAGAAAATAATAGAGTATGATTACGATGGGAAATTCGAGAACTACGTGAAGAGATTTTTAAATGGTTTAGTGGACTATGGATCGTGGTTTGACTATACATTGGACTGGGAGAAAGTAATCAACGATAATCCTGGATATCCTTTCCATGTGATGAGTTACGAAGATATGAAAACAGACAGCATTGGCGAGATAACCAAAATCAGCGAGTTTCTTGGTGTTAAAAGCGATCCCAAACTTATTTCTGAAATAGCGGAAAAGTGTGACTTTAGTAACATGAAAAAGGAAAAGGATCCATTAGAAAATGCGTCTGAATGGAAAGATGGGAAACCAGGAATGTACCGAAAAGGTCAGATTGGAGACTGGAAAAACTGGTTTACGGTAGCACAAAATGAACACTTTGATGCTGTATATGAGGAAAAAATGAAAGAGACTTCCTTCATATATAGATACAGTTAATTTGTGATGATATTCTTTAACAACTAAAAAGATACTTAGTTTTAGAACGTAATATATAACCACCAGAACAAACCGCTGGGACCTATTTTATAAGCAGAAAACTTATTTGTATTTGTATTAAGTATGGAAATATATTTTTATCACATTTTCATTTGTATTTTAGAAATAAATAAACCGCCT
>Locus_18979
GCATTGTCCCTTTATACAACAATTCAAGACACTCCAACGTCCATTGTTGTGCCCCAAGATATACAGATATACAAATTATGCAAAACCAGTACGAATGCCTTTGAAATAACACTACGTAAATATACGACGACATTTTCGAATACTACGAAAAGTATACATATACATCAAATGCAAATGGAGATATATTCATGTCAAATTATTTTTCAATAAATAACATAAAACGTTTTCTTTTTTAAAACCGTCTTTTTACAGTACCGGTTATGTACGATGTCGTAAAGAAACTCTTCATTATATTCATATCTCTTGCAATTAAACGTAACATGCGTTGTAAAAAACGTCCATGTGTATTAAGTAGCAAACGTTACGTGTCCATTTGTAGACTTGATTGTGTTTGACATATCATTTGCTGTGCTGCTTGTACTAAGTGGGATATATCCAGCAGAGTCTGAAGTTTCGTACTGCTTCGTTGCCCTTCTAGCAGATGCAACAGATGTGAATTGCGTTGCTGAAGACATACTACTCTTCCTATTGTAATTTAATGATGACCCAAGTTTGGTGTGACGACCAATGCAATTTCTAAGATATGTATGAACTTCTCCGTTCAGGAAACAGAATATAAGTGACACGATAGCCCCCTGTGTATTTATAAAAACCGTCTGTACAATTTCATAGATGAAATCTACTTTCGTCCCGGTGTGTGGTCTATAAATTACTGCGAACTGCTGAAGTCCGAACAAAGGGAGCAATACAAACGTGGCTTTTAAAGCCTTCCTGTAATTACTAGGTTCATTTGGATGCGCCTGTAGTTTTGAACACAGTATTCGTATTATGTTCCCAAGGAATATAATGTTTACAACGAGGCTAAGGAGATTCGGCGTATACAACAACCATTCGTATCCATCAATATTGTGTATCCAACAATCTGAATCAAAATCTTTTGTCGTGGCCCGAATAATGGAATAAGCGAGTGCTGGGATCCAGGACACTACCCAACCAAATATGTAGTAGAAAGTCAAAGATTTCGGCGTTGCAAAGGCATGAACGATTAATCGATGGAGGTAAAAACCTTCACATGACATCCAGAAAAAGTTCACGGTGCTTGCATATCGAGTGAGAATATACAAAAATTTGCAACCGCCCGAATTTCGATGCATGATTGTGTCATGTTTTTCGTTCTGAAGCCTGTCACGATAGACTATTGTATCCCACAGTATCAGGACAAGACAGTGTAGGACAAATGAGAGAAACAGGTTGATATGAAGCTTTATTCTTTTCTGTACACGTAATTGTCTAATTGCTATGAAAATAACACACGCTGGTATCAGCATGGCCAAGCTGACAATGTTGCTTGCCAGTGAAACATAAATTATCACATTGTGATTATCTTTTGGAACACAAGATGAATAATTCGTCCATTCCGCTCCTGATGTTGGATCAACCCACCAAGTTCCATTTTCATTACAATCTTTAAACGCCATTTCTGACTTGTCGGAATACGCAACGTAACCTGGACATGGTATATATGTTCTGGAACCGGGAACAGTATCTTTAAAACATCCAAATCCATCCCATGTACGAGGACAATAACGTTCGTCTGCTGCATTTACTGTAGGTGTTCTTAACTGCTCACTACAGCAATCAATTGCAGCGTAACAACAATCTGTCCATCTTTTACAGTCATCTCTACTAAGGGAAACACATATCTGATCTCTTAACGTCACGTTGTATACATCAGCTAACACTGAGAAATTCTGCTGATAATGGTCACTTTCTACTGAGGGTACAAGTATCCACGGTTGCTGAGAATGCGGTTGTAAATCACTTCCGGAATGGAACAAATATTTATAGCACATTGAACACGTAAAGAATCGAAAAAGCGTGACTGGAAGTTTCAAATACCGATCCCGACATATACCTTCCATAATTATAATTATACATGACAAAATATATTTCCTTTAACAGTTATATCATTAACATG
>Locus_19067
GGTCGCATGCAGACAGCTACTTTTGCTTTTAGTTTAGAGGAAATTATCTAACAAAATGGGAGCATTATCAAGCATATCAAACTATTTTTTTTCAAATCCGTGGATAATTATTGTCCTTTTTCTTTTGTATTGCTTCATTTATGCAATGTCAGTTTTATTTTCGGGCCCAAAACCCGGGAGAAATCCATTCTCGGTTGCCCATGTCAGACCACCAAAACCACTGGTCACAGATCATAAATTGAGGAAAAAGGTATTGAAACAAAGATTCAAGTCTCAAACCATTCCAGAGAATATAGACACTATTGTGATAGGAAGTGGTATAGGAGGGTTGTCTACAGCCGTGCTTCTAGGGCGTGCCGGCTACAAGGTTCTAGTGTTAGAGCAACATGATCGTGCAGGGGGCTGTTGTCACACATTTAAAGATAAAGGATTTGAGTTTGACACAGGTATCCATTATGTGGGAAAGATGATGGAAGGTGATAAGACACGTGTATTGATAGATCAGATTACAGAAGGACAAGTTGTTTGGGAACCCATGGACCAGGAATTTGATGCAGTTGCCATTGGTAACCCAGAGAAGGCTAAGTGGTATACGATGGCATCTGGTTCCAAGGAAATATTTGCTTCACATCTGGAGAAACAGTTCCCTACAGAAAAAGAGGCCATAGCTAAATTCATGCAACTGTTAAAGGATTCAGATGCTGCCTATCTAGGTGTGATGATTCCCAAGATGATTCCACGCTGGCTTGCCCAGATAGTTATAAAGACAGGAATATATGACCTGGTGATGAGGAAATATTTGACATTATGTCGGAAATCAGTAAAAGATGTCCTGGACGAGCTTACAGATAATGCAGAGTTCAAGGCCGTGTTAGCTTACATATTTGGTGATCTTGGAGTTGTGCCAAGCGGATTAAGTATGGTGAACTATGCATCTCTTATCAACCATTATATACCGGGAGCTTTCTATCCATACGGTGGACCGGGCGAGATTGCCTTTCAGATTATACCCATCATTGAGAGATACGGTGGACGTGTAATTACAGACGCCCCTGTCACAGATATTCTCATTAATGATAAAGGCCGCGCTCATGGTGTGCGTGTTTCCAAGAATGGCAACAGTGTCGACTTGTTTGCTAAAAAGATCATATCAGATGCTGGTGTAATAAACACATTCAAACATTTACTACCAAAAGAAGTAGCGATCAAAGCACCATTATACAAATATATCCAGGAAGTTGGACCGAGTATATCGTATGTTTCTGTGTTTATTGGAATGAATGGATCTTCTCAAGAGCTTGGACTGAAGAAAAGTAACACATGGGCATTTTTAAATATAGACTATGAGAAAGATATGGAAGAGTTCAAGTCAAAGAGTCTGGAGGAGGCTGTAGAAACAGAATGTCCTCTAATGTTTATATCCTCGTCCTCGGCTAAAGATTCCTCATTTGAGGAGAGATATCCAGGAAAGTCAGTCATGTTAATAATCACACTGATGCCGTGGGAGTGGACACAGAAATGGGAGGAATGTCGTGTGAAACATCGTGGCGATGAATATGAAAACCTCAAAATGAAATTTGGCCAACAGTTATGGAGACAGGTGGAACAACTTTACCCAAGTGTTGAAGGAAAGTTAGACTATATAGATGTGGGTACACCTGTATCAAACAAGCACTACCTGGGACAACCTGAGGGAGAAATGTATGGTTTAGAGCACAACATCCGGAGGTATGAACCAGATATATCCATGCACCTGAGGGCTCACTCAGGTATTCCTGGCCTCTACCTAACAGGTCAGGACTTGATATCAGCTGGGTTCAGTGGTGCCCTGCACGCTGGTCTAGTCACAGCATCGGCAATCCTGCATAGGAACCTTCTCAATGACATTGGCGAGGTTGCCAAGGAGACGAGAAAACTAATGAAAGCAAAGGTTGACAACGGAAAGAAATCTAATTAAATTGGGGACATCAGAATTAATTATGACTTTGTATAGTTAACATGTGTTATGATTTATTTGTACCTTAACTATATGACTGAATTGTTGAATTTAAATGGAAAAAGATAATTTTTATTATGGTTAACGACAATAATAAGTCCCAGGGAAG
>Locus_19258
TACTTTTTCTAGTGTCAGGTGCCTTAACTGTGTGTGTTCTAATACTGTTGGAAGAGATGTCAAATCACCAGCATAGTCATACAAGTAAAATTCAGTCAGTCTGCTGGTATTGAAAAAAAAATTAAATTTTAATATATCAATACAGTTTGTAATGTGTACCTGTTCAAGTAGTTCAGCATTTAATGCTGTTATAACGATACCGCGACAATTGACCAGCGAAAGTGTTTGAAGATCATTCTTTCTATACATTTCGATTTCATTAAGTTTGTACTGGTAACCATTTACACGATCTAATGACAAATGTCTTAAAGGTGCTATTTGTAATACCAATTGTAGGGATGTCAAATTACCAGTATAATCTTCAATGTAAAGCTCAGTAAGTCTGTTTGCATATAATAAACAGTCCAAATCTAATACATCTGTACAACCTATCATG
>Locus_19289
GAACAGTGGCGTGTGGGGGCATCCGTGTCCTATGGACACATTTCTAGTTGTTCCGTATATTATAATTATACCAGTAACCACTATGATTATAAAACCGCCACTTCTTATTATTTCATGTATTATTTTAAAAGATGTTATTTACATGTAGCTATGAGTGATATACGTTACATATATTTGTCTGGCCCTTTATCTTATCTATGGAGATTTATTTTAGAAATGAGTTATTATCATGTCGTGGACCTCACGTTAAAAAATCGCTTTGGTTTTAATGATACTTGGGTATTGGATATAATAGACCTGAGTTTTAATGTCTATTGAATGGACACTAATATTTTCCGTTTTATATATATATTGAATATATAAATCAAGTATCAAGTATGTAAAATCCTGTATTATACCATATATGTTTTCAATGAGTAAAATATTGAATCTATGGAAGCCAAAAATTGTCATCTTCGCGATAACGTTTTATTACGCGATGAAAGAACATGAAAATGAAAAATCACAATAATATGCGGGCGGTTGCAATGAACGGTTTAAAAATAGATTGAAAATCATGTTGCTGACTCGTTGTTGACAAATCATCTGTGAGTCACATTCAATATGTTCATTGTTTAAACAAAATAATTGACCCTGTTTATTCAGAACTGAATGTAATGACGTGAAATCAGTAAGAGAACATGAAGTTGGAAACGTCTTTTAGCGTTGCTGATGCTGATTGGAACGTAAACAGTATAACTGAGTAATGTTTCCTGACTACTTCCCATTGATTATCAACATCTTCCTTAAGTTGTATCTTCGTAATTGCGTCTGATAGGCCTGGAAATCTGCTTCCTGCATAGTTGTCTACAGTACTCTCGGCGAATAATATATGTCTTTTAAGACTGCGACCTGGAAGACCAGCGGGATCAATAAATGCTCTGTCTAACTGCATCAATTGATCGTTTATCCGCCGGACGACAAACGGATCCTTTAGGTTTGCTTTCTGTATTTGGTTTTCGAATTCCCGTACAGATGACGTGAAATTGGATATTGCTTGTTCTAACAGACCTGTGTCGATTCCATTATCAGTCATTATTTTACTGAAGCTGTCCATGAAGGTTTTACCTATTGAAGTTATAACTGTAGAGTAGTCGGATACATTGAATGGAATAATCAGACTATCTGCTAAGTCTCTAGCCATTTCCGTCCAAATCTGACCGATTGCTTTATGATAATGGAAACCTCTGTCCATGATCTCATCAACGAGATAAAATGTCTCATAGGCTGAATGATACATAGGATACGCTGACAACTTGTAACGAGGATCCCACGTGTAACGAAGGTCTACTATAGGAACTCCTAATCTGTCTCGGAAAGTTGCATAGTCACTACCTGAACCTGGAAGAGTTATACGTGGTCTATCAAATTCTGCAGACGGTGTAGTCATTTTCCAAGTGTCATAGACGCTGGTACGGCCTTCAGACACTTCCGTAGCATTAGGATTTGGTACTTTCTTCGTGGCATCATACAAAGATTTGAAGATCATTGGCGTGCCCAAAGCACGAAATGTAAAGTTACCTTGAACAGCAATATCTACATTCAAGTAAGCAATTGCTCGAGCACCAAGACTTTTAGTGTAATGCTCGACCCATTCTGTAGACCCAACAAGTCCATACTCCTCGGCTCCCCAACTACAAAATATGATAGATCGCCTCGGACGCCACCTCCCTGATTTGACAAGCTGACCCATGGCCCTTGAAATTTCCATCATAATAGCGGTGCCGCTGGAGGGATCTAGTGCGCCAAAAACCCATGCATCCCTATGGTTTCCAATCAAAACGTATCGATCCGGTTCTACTGATCCTCTGATGATTCCAATAGCGTTGTATATTGTCACATTTCTGTTGCTTGTAGATACTTTAACATGTGCTCGCCATCCCGGAGTCTGAAAACCATCTCCAAATCTGTATGTAACATTCATCCCTCCTTGCCAGGCTCGTGGAACAACATCACCTCCAAGATTTCTCATCAGATTTATAGCTATGCCATACCCGATTGGGTGACAAGGGATCGCCGGCAGGTACCAATCGGGCGATAGTTTTTTCCTGTATGCAGTTTCAATGGCCGGATAGCCAGGTGACAACGGATCTCCGTCACCTATGTAGACTGTACCACGCTGTGTACCAGAGGGTGGAAGCCACCAATCTTTGGGATACACTTGATTTACATCTCCATCTGTCACATCTTCCGGATCAGAAAATAATATGACAGCTGTAGCTCCTCTCAGTTCTGCCAAATGAACTTTGTCACCTCTGAATATTTTCCCGTATCTTGCAAGCACAATTTTACCAGTGATGTTGATGCTCTTGTTTTGCTCAAGGTAAATGTAGTCTTCGACACGTCCGTAATTAACATAAACCACTTCACCATATATATCTCCAGGTGCCGAGTATGCGTTGAATGGAGGAACAACGCCCGGTTTATTTTCTTCAGGTGTCAAAACAGGTTCTGTTAAATTGGATTTATACTTTGTCACATTGTTTTCATTTAGCAGTTCTACATAGTTTAAATCAGACATATTAGGGTATGATAATAAAACTCGGTAGGGGGTCAGTGTCACATGGTCTACGCCGACATCTTCCCAATGTTTTTTTAGTTCCATTGCCAAATTTAAGTTTTCCTCAGTTCCTGCCAAATGCGGGTGCTCTGTTAACATTCTTAAATTTTTTCGAATCCTGTCGTTGCTGATACTGTTCATGAGTTCCTGTGCAATTGTTGGATCGCCATCACTGACCAGCGCTTCTGACACTCCTGGTAAATACAATCCGGGTTTTTCTTCTACTGACTCATCAGGGCAAGTGGCAAACCGACCAATCAAAATACCAATAACAAATGTCACAACGCAGCCAATCGCTGCACTGATCAATAGGCATCGTGATTGCTTTTTCCTGTGTACCAAACTTTCAGTGGAGTACATTGTTTTCTTAACTGCCTGGTAGATCAGTTAGTTGCTGCGCCAGTAAAATGAATGTAGATCAACACACAAGTGTATAATCAAATACGTGATTTAATATGAACAAATGGCATAGTACAGATAAGGGGAGAGAAATACA
>Locus_19450
GCCTCGCACTGGTCCTCTCTGATAAATCCATCAGCCAGAAATCGGTCCTGCCCATTCAGTTGTTTAGAATCTTGCAGCAACTTAACCCCGATCTTCTCAAACCCCTTTACATTCTCACTACGATTTACAGACCCTTCTACCGTGCTTGAATCAGCCACATCATTAGAATGACTCCCCGATTCTTCTACATTTTCCTCGGCAATCTGATCACTGGGAAGTGTGTATTTTTCTCGTATATAACTTATACTTTCATCAATTTGCCTCCATAGTTCAACATATTTAGCCGCAGCCGCTGATGGTACAAATTCTGTTTCTTTATGACGTAAAGTTCTGATGTAATAGTCTTTATTAGATAGCATCTCATCATCAAAGGGCCTGAATAGAAGATAATTGGCTATTGATTCAAAGGCTTTTTCCAAGTTATTTGCTTCATAGTATGCATATTGAAGATAATTATAATGTTCCTGAACAAAATTCTCTAGCTCTTCCA
>Locus_19508
TGTAAGACACCATAACAAACTGAAAGTAACATAAACAGATTGGAGTATATAACTGTGTTACATCAAATCAAATTTGTTATTCGTTTAAATCAGTAAAATGACTAAGATTAGTAAGAAGGAGGTGTTGTTTTTATATGTTTTGGTAACAACTTTACTTGACACCAATGCTTTAAAAAATGGAAATAAAAAAGATACTTCAACAAGTGAGGGACAGGGATGTTTTTGTAAGTTACATGGAGAAGTTGACGATTGTTCCTGTAAAGTTGAAAATATTGATTCTCTCAACAACCGGATGATCTATCCTAGAATGAAGAGTTTGTTGAGCAAGAACTACTTCAGATTCTTTAAGGTGAATTTAAAAAAGAACTGTCCTTTTTGGGCAGATGACAGTAGATGTGCCATGAGGAATTGTGCTGTTGATGTATGCACAGAGGAACAATTACCTGATGGGTTAAAGAAAAGGACTGGACAAAATGGCAAGGACAGAGATAGTGAAGTTCATGAAGATTGTGATGATGATTTAGGATATCTAAACACCACTATCAGTGAGGAGAGTGCAAAGGCATTTCAAAACTGGACCAAGTATGATGATGCACAGGAGACTTTCTGTGAGATAGATGATGACACTTCTCCAGATATGAAGTATGTAGATTTATTGTTGAACCCTGAAAGGTATACAGGTTATAAAGGGGACTCACCTCATCGTATATGGAACAGTATTTACAATGAAAATTGCTTCAAGACACCTGAACAGCAATTATATAATACACAGGCTTTATCAGATTATTCCCTAGAAGGATTATGTCTTGAAAAAAGAGCATTTTACAGGATGGTTTCAGGCTTACACACAAGTATAAATATACATTTATGCTATGAATATTTGTTCCCAGCAGCAACATGTTATGGTAAAGAGCAGTGGGGCTCTAACCTTGAAGAATTCCAGCGAAGATTTGATCACTCTCAGACAGATGGACATGGACCTCAGTGGCTGAAGAATCTGTACTTCACATACTTAGTTGAGCTGAGAGCACTTGCAAAAGCAGCTCCATACTTTGAAGAGGAAGGGTTCTTTACTGGTGATAGCGAAGAAGATGCGGATGTAAAACACGGTGTTGAAGATTTACTTAAAGTTATCAAAGAATTTCCAGAACAATTTGATGAAAGTAAACTTTTCAAGGGTAACAAGAAGGAGGCAAGAGCTTTAAAAAAGGAGTTTCGAGACCATTTCTTAAACATTACACGTATTATGGACTGTGTGGGTTGTGATAAATGTAAACTTTGGGGGAAACTGCAGGTTCAAGGTATGGGAACTGCTTTAAAAATTTTGTTTTCTGGAGATGGAATGGGACCACAGTCAATTGTTAAAGCTGGATTAAAAAACAAATTCCAACTTAGAAGAACAGAAATTGTTGCACTGTTTAATGCATTTGGCAGGTTATCATCCAGTATTTATTCCATTGAACAATTCCGTATGCTGCTTAGATGACTGCAAAGGATTGCTGATTTCAGATCAAGTCAAGAATCCTCATTATTCTGCCCTACAATTGTGAAGATGAAATCATCAGATTTTGAAGCTATCAACACCAGCTGTTATCAAAATTTACATTTCTCTTCTAGAATGATGTAATAGAGTTTGTCTGAAGACATAAGTCTGAAGAAACATACATGCAGCTTTGACATAAGTTAATATTGGGATTTAAGGGTTTTTACATGTGAACAGTAAATGTGAATTAATCAAATTTAAGGAAATATACAAATGATAAGATTGTTACATATATTTTTATATGCCTGAAAGAATTTTGACGTATATTGTTATGCACCTGGTTGTCTGTCCATCCGCCCGTTTGTTAGCA
>Locus_19540
TCACACACTGATCCAAAATCAAGCGGCTTTTTACAACCGGTTATTTCAGTATTAGATGTCATAATAGGGGGGCATGTAATTGGAATGCATGCCAGATTGTCAGCTTTCCACACCGTCTTATTGTTTTCGTCAAGGTCACATTCTAAGGTTCCCACTTTTGTGTTGGAGCTGAATTGGTACCCGGTGTCGCATGCAATATTACATTTTGCTCCATAATAATTCGCGCATTGGCCGGATACAATATGACCTCGTTCTGGGAGAGGTACGTCTCCACATCGCTGTATTTTTTCCTGGCATTTTAGATCTTCCCCTGACCAAGAGCCGTCCGATTTACAAATTCTGATGCTGCTCCCGCTCACTTTTCCAAAGCCCTTACTACAAGTTTGTTCACACACTGATCCAAAATCAAGCGGCTTTTTACAACCGGTTATTTCAGTATTAGATGTCATAATAGGGGGGCATGTAATTGGAATGCATGCCAGATTGTCAGCTTTCCACACCGTCTTATTGTTTTCGTCAAGGTCACATTCTAAGGTTCCCACTTTTGTGTTGGAGCTGAATTGGTACCCGGTGTCGCATGCAATATTACATTTTGCTCCATAATAATTCGCGCATTGGCCGGATACAATATGACCTCGTTCTGGGAGAGGTACGTCTCCACATCGCTGTATTTTTTCCTGGCATTTTAGATCTTCCCCTGACCAAGAGCCGTCCGATTTACAAATTCTGATGCTGCTCCCGCTCACTTTTCCAAAGCCCTTACTACAAGTTTGTTCACACACTGATCCAAAAT
>Locus_19945
GTGTCTGCCATCTATCCTGTTGGCAAAGAAAAATGATCTTTTGGTTCAAGAATGTCTAAACAAGTCAGTTCTGAATGAAAATGAAAAATATATATCTTTGCTGCTAGCTACGAGAGATAGAAACAAAGGTTTAGTACAGAAACTAATTCGTCATGGTATGAAAGCAAATGAGGATGCCTTACAAATAGCAACAGTCAATGAAGATATAGAAATGTTAGAATATCTGTTACAGAATCATAAAGGATCTGATTCACCTTCACATATTCAACATGGAAATAGTCCATTAATCACAGCAGCTAAAAGAGGTTCTGTCGACCTTGCGGAATGCCTGCTCAGGAGTGGTGTTGATGTCAATTATAGAAACAAGAATAATGTATCTGCTCTTGACAAAGCTGTGATATGGAACCAAGTGGAAATGTGCCGCGTGCTTTTAAACCATGGGGCGGTTGTGAATGTAAACGGTGGAAAGTTTCAGCGAACACCTTTGCACATTGCAGCAGACATGGGGCATACCGATTTAGTGCAACTATTACTTAACAATGGGGCAGATGTCAATATACGCGACCATAAAAACGATTATCCGTGTCAATCAGCGGCTGTTCTTGGACATTCCAAAATATTGAAAGAAATTCTTGAAAAGGACATTTATTCCGGAGCTTCACAGATGTCTCACAATTTTAAGCCCATTTCAAAGGGCATGTCTTTGTATCATATAGCTGTAGTTAAAGACAACCAAAGCATATTGCGAGTTCTGAAAGAGGTTGGTGTTGACCCTAACATGAAAGATAAATATGGAAGGACGGCCCTTTATCTTGCAGCAGTATATGGAAAAACTGCACTCGTTCAGTTGCTTCTGGATGTTGCAGATCCAAATGTATCTGAGAAAAATGGGTATACACCATTACATGCGGCTGTTTACAAAGAAGATTTGGAGATTGTCCAGCTACTGTGTCAGCGGCAACAAGTTATCGTCAATCAACCAGACAAACGCGGATACACCCCTCTTCACCTTGCATGCAAAACAGCAAATTATGATATCATCGTCGAACTATTGAAGGTGCGGCAAGCAGATGTGCGTATGATGACGAAGAAAGGCGAGACAGTTCTACACATACTTAAGTCCTCGACAAGGAGAACAAAAAATGTGTCGAGGTGTGTGGAGGCAATACAACAAATTGACCCTTACTTTGTAGAACAATCTGGGATAGGAATATCTTTCGACAACAATGATACCGAAAACTAAACAAATGCAAATCGCAGGCTCAGTGTGTGTATTCGGATGTGCAGCATATTACGGAGTACCCAGTCTTCAACACTTTAAATATTTGTATCAATGATCATGAAGGACCAAACAAATATAAAATACTGTGATTATAAACTGTAAGTGTTTTGAAATCGTTAACGATAAACATTTGTTATTGGTATTGTTATTTAGTTATCCATTTGTGGAGTTTGAAATTGATTAATTGATGCAGCCGAAACATTTTAGATATGCCTTAGAAAAAGTAAATGTATATAAAATTATCAAAGACAGTTGCTAAAACATACTTTTATAATATCTATTGTTCTTATGCAATGCACGTCT
>Locus_20004
TATAGACATGCGTTTGAAACAAATTCCATGACGGGATGAAAGTCGGCGGAATGATATCGCAATTTTACTTCAATTTGGTGCTTCACGCAATTGTCATTTTCAAAAAATGTGTAGAGTGTATACAGTGATTTTCATTGCTGCCATAGCAACCATACCTTATACCACTTCGTCACTAGGAACTACACACCACAATTCTCTAGCGTCTATGAAATATCGGAGGTTTTTGTTTACCCAGAATCTTAGTAACAGCATGTGTAACCTATTTTGTCCTCGCATGTGTCCACAAGGTTATGTGCGGTCACCAAGTGGCTGTTTTTTGTGTCAGTGTATAACCACAAATCCATACAGCTCGACAGTTTCACCAACTAGCGCCAGTACAGTACAACACACGCAACAGCAATACTCTCCAGTCAATGGTGGTGTATTTCTTAGTAACCCCTGCAACCCGGCCGTACGTCATTGTCGTCTGCAATGCGTCGACGGATATCAGGAGGGAACCAATGGTTGTTTATATTGCGGATGTCGATCTACTACAGCCAATCAGATTTCAACCCCAGCTTCTACTGTCCAATCAACATCGAGAAGCGAAGTAACAACTATGCACAGAAAGCCTGCTTCGCAGGCGACCACGCTTCCTCAAGTTGTGCAAAGTGCAATGGCATCAACAATTACGTCCACACGTCCTGTGGTTAAACAAATAACAACGGCAGCAACAACTATAGTAGCAACACCTACGACGGATAAACAAACAACATTAGCAACAACATTAAACCCTGCAACAGTTAGAACAACAAAAATAACAATACCAATTACTACAACAAAAGATACAGACTTCAATGACCCGTGTATTCCTTCCCACAAGAGATGTACTAAGCCATGTAATGGAAATTATGTTAAAGGACCAGGAGGGTGCCAATATTGTCTATGTGCTAGAAATATACCGGAAGAACTCCGTACAACGACCTCGCCACCAAATTCAAAGTTTGGTGTAAATACAACAATACCACATTACCTAGATCTTTCACCGACATCTGAAGCTTGCATATTAGCTAAGGTTATATGTAACCAGAAATGTGATCACGGATTTATAAGTCACCCAGACGACTGTCTGTTTTGTTCCTGCCAAAACCAATCTGATGAACCAATGCACGATGTTCCGTTAAACTTTGAAGTGACACTGCCAAACCCCTGCATCGAACATGAAGCAACATGCAGTATCAAATGTCTAAATGGTTACGTCATAGGACCACGTGACTGTCAATTTTGCTCGTGCAGAAATTAGAACACATAATGTTATTAGAATAAAACAGTAACTAAAGATCTGACAGGGAG
>Locus_20034
GACAAGATTGAAGGTCAGATGCCAAGTTCAAGTGAAGTAGAACCTCTGTTAGAGATTGACAGGAACGTTCGTAAACTACAAGTTTTCCTTGGTAGCAAGTCGGCTAGTTCACCAATGTTAAGCATCGCTGACCTAAAGAAATTCCTTCCATGTACAATAAATCTAGACCCTTACCTGAGGAAACTTATCAGAAATCTTCAGCAACAGTTGAACCAGTCTGAGATCCCCATGAACATATACAGTCAACCTCCAAATGTGACTCCCTCAAAACCCAACCAGGAATCAAATCCTTATTTGAAATCTAGCCTCCATAGAACTCCAGGGAAACAACCAATGGGAGCTGTGTATCCAGGTCACATGATGCAATATGGACCAATGATGTATCCTCATTTAATGGGCATGCAAAATCCTTATATGATGGGGATGGGAATGGCAGGGTCAGGTCATCATCCACCTGTCGCAGAGCAAACAGAGTCGGTGAAGAAGCTTATTAATCCAAGGCAATATATCACAGGATATACGGGTGAGGTATTGAGTAAATTAAATACTGAGGAAGTGTCAAATCTTCTAGCTCGTATTGGGGGTATAAATCTCCAACAGTTACCAATATATCAGGAAGCTGTAGTAGACAATAATATAAATGGTATGGTTTTAACTGACTGTGACCTTGATGATCTTGGCAAGTGTTTACAAATGAAATTCGGAGATTGGCAACTTTTTCGCACTGCAGTAAAATCATTACGAGATGCTGAAGTAAATTTGCCAGAGGTTTCATCACAGGATGACATTGAAATTCGACCTCCTGCCACAAAAAAGAGTAAGTCTAGCTCAGACAATGCACCGAGAACCATTCATTTTTCTAATTCTGATACAAACAGCCCACCTCAAAGAAAGGATAGTGCAGAACAAGTGAGATCTAGAGGAAAGTTTAGACGCCAGTCAACTGTAGACACAGAGAAGAGTTCTAATTCTGCATTTGATGCAATTGAAGAAGAGATTAATGATGACGAAGAAGAAATGAAAGTAAGAGCAAAGCCAATGAAGAGAAATGATAGTGTTGTAGCACAGATGATGTATGAATCTAGTTTGTTGAATGAGTTTGTACATAACTTTACAGAGAATAACTCCGGTGAAGATGATAACTTTGAAGGTGAAAGCGATGAGGAAATGTTTCCAAATGGAGATGTAGTAAGGTTAATTAGACCAGATAGTGATATAGTTCAAACATCACCTGTAGAGTTCAGTTTGTCTGTTGAACATCACTTTGATGATGAAAATCAGTCACCCATTTCAAACAGTCAGGACTCGGAAAATGAACCTCTTCTGGCACATGCAAAGAGTGTGAAGAAATCGACTGGTTTCAGTGACCCTGCATCTAGTATGAACCTTTCAACAGGGAAGACAGCAATATATGATGAATCCTCCAGGGGTAAAAATGTACATTCTGAGCCAAACCTCATGCACCATGAGAGACAGCATTTGCTAAAATCTTCAAAAACTTTGTCGAGCGAATCTTCAGGTTTTGCTGATACCAGTTTATATCCACAAACATCTGTTAGTGACAGTTTAGACTGTCTTTCATTGATAGATGAAACACAGGAAAGCAAACAGGGCACCAGTCTTGAGGAAAGTATACAAATGTATACAATGCAAAAAGCGGAAGGTAGTTCAAGTGCAACAGATGGTCAGTTTAATTCTGAGCGTCAATTGATTACCAGTAAAGATGGAAAGGGGGAG
>Locus_20064
GGCTTATTTTGCATCTTATATTTATAAGTAAGGTGCGGGTTGGAGACGGGGTCTTTCAAGCAGAAAGACTTTTTTGAAAGTCTAAGGATGAAGTGAGGTGACTACTAGAACTTAGTTTGATGATAATAGGCCTGATGAACACTTTTATCTAAATAAAAAGACGCAGAAGGTGTCAAAACTTGCTAAAATTTAACAAAATTCTGCCATATGTTTACTATATCAAAATGGCATATTTTTAGTATCACCATCTAGTGAAATCTGTTAGCACTTTATGACTTTACAGTTTTTTTATACCTTTTATGTATTAAATTTCCCTAAAATATGCTGCAGCTTCTACCTTCTAAATCTATTTTCATGTTTTTGTAAGAAATAAATTTGGATAAAATCTAAGTCCTTCTTCAGAATCATCACGGCAAACTCCTCCAACCCTCTCTGTCAGTAGTAATCTTTCTTTAGCTAGAATCACAGATAAACCAATAAGCTGGGCTAATTCCTCCGCTGTCAATGACCCCTTCTCTTCAACAGAATTTGTTGTTTTCTTTATGATTTCTTCTTCACTGTGTGTAGCTGATTGTAATACTTTTACACCACTATTAAATGTCCGCAACCTTACAGGCAATCTGAGGTATTCAAACATTTCACAAGCATTCAGCAGATCTTCTGGTGACAATAACTCCATCCCTCTAGCTCTGTTAACACGACAGTATACATCAGTTAATGTCATCATTCCTCCACATTCTTTAATAGGTTGATCTAGCACTTTAGCAAGTTCTCTGGCTAATTCCTGGTAATATTTATCCCCTGTACCATGTGTCTCCCTAGTAACTGGGTTTGGTATACCCATACTTAACAGGTAAGCTTTAAACTTTACAGTCTCATCTTCTGTAATTTCACCCTGTTTGTCCTTGATCTTTGATACAATAGATTTTGACAGTGTCACCATTTCTTGTGCCTTCTCCATGAGTTTTTTCAGATCTTGAAATGATTGGTTGATAGAAGAATCAGTCTGTTTATGTTTCTGTTGTATAGATCTTTCAATTCCAACAATACCTGGACGATGACGACCACCCTGAGCTCCAGCTCTTGTTGGTGGGAGCACTTTCTCTTCCCATTTCTTCTCCTTTAACATCTGGTTCAAATATCTGAAAAACTCTGACTCCCCGCTGTCTCTGAAGGACAATCTTATATAGTTATGTTTACTGTAAGATACCGGCCCTGATGGCTGACCTGGTAAAGGTTCTTGTAGATGAACAACTATCTTTGCACTCTTAGCAAATCCTGATGGTTGTTCTTCTAAAAACACAACAAGCTGAAGTGGTAGACATAATGCAGATGTCTTTGCATGATTGTCTCTCCATAGTAATCTGTGACTTGTAAGGCTTAAAACACCACCAGCAAAACTTGTTTTTTCTTCCCCGTCATATAAAGCAACACCAGTCTGACTTGTTACGTGAATTTCACCATGATCTGCAGTTGTTTCACCCCACTGAAATCTGTTCATGTTTACATTTGTAATTTTGACATACACG
>Locus_20304
GCACAAATTCCTGTCTTACAGTTGGTGCACAAATTTCTGTCCTACAGCTGGTGCACAAATTCCTGTCTTACAGTTGGTGCACAAATTTCTGTCCTACAGCTGGTGCACAAATTCCTGTCTTACTGATGGTGTTCAAATTTCTGTCACAAAATTTCTTTCCTCCTTTAGTAGGCAAAATACTTATTGCCTCATTTTCAACCGTATGCAATATTATTCAATTCCAGACATTAGGAGAATTAAGTATTTCATCTTTTCGATTTTTTCCCTCCTCCAAATTTAAACCATCCTTTCTTTTTATCATGTTTTTGTGAGGTTCTATGACGTGGTAGAGTAGAATACGTAAAGTCTTTCAAATCTTTTTGCATCAATAACTGTCCATGTGACATACGGCCCCCTGATTGTTTATCTTTCAAATGTGACTGAGAGCGAACTTTGTTTAATACAGTCTGTTTCCAATGGTCTGGTACACAAAAATCATTTTCTTGGTCCTGGAGCACCCTTTGTCTCTCGTCTCTGATTGCCTTCAGCCACGACTGTTTTACCGCCTCGGATTTTGCGTAAATGAGGTACCATTTATCTTTTAGAGTCTCGTGAAACTTCCATGCATGTTTCACCGTCACGTTATATTGACTATCTTTCCCATCTGGTATATCTATAATATCACAGTGATCTAGATCTATTCTTCCTTTATAACTAAATACATGACGCTTGAGCAATTCCTTTTTACAGTAAACAACTTGATGGTCAAACAGGAAGAAAAATCGTTCTTGTGACCAGCCTGCTGTGTTGATCTTATTCAGTTCTCCAGAAAATATCAACTCAGAACTACCCTCTAACAAGTCTGGTCCCTCCCAGTCGACCACCGAGTGCTGCCAGACAGCAATTTTCTCTATACTCTCCATTTTTCTCTTCCGTTCATTGATTAACGTGGCAATCTTCCTCATGGCCGCCAGGGCATCTTTAACCATCTGATAATCGGCATGATCCGGTGGAGTGTACTTTAGAAGTTCGGCTAGTTGTAACGGATATTTACATATCTTCTGTACTGGAGTAAGTAGGAAACCTTCTAGTGGGATCTCTACGAGCTCTTGTAACAGTCGACAAGCCTCGAAAAAATGTTTATATTTGGAATCTTTACAGAGTTCATCAAGTTCTTCACAAGCGGACGGATGATTGTTGCAGTAATCGGAGTAGATCTCAAACCCTCGTTCATTATCTAGAAAGCATTGACCTATCTCACTTAAATGTGGACAAACATCTATACACATCTCTAACTGGGAGACAAACTTCTGAGCAAAACTGTATATCTTTTCTAAGTTGCCAAAAATCAGTGCAATTCTTTCCTCCGGAAACATT
>Locus_20400
GTCGTTTATCAAGCACCTTAATTATGTGCTAGGAGTGGTTAAAAAATCTTAATGCTCGTATTCAATGCAAGATTTTTGTCTCCTTTAAATGGTTCATATCAGTTCAATTTGTTCACAGAACTCTGAATGGTAGATTAAGTAGTAGATGCTCTGAGAGTATATTGTATACTAATTGTTCATCAGGTTGAGTGTTTTAAGTTCCTAGATTAGTGTACTCTCAATCTCACTTGATTTTCACATGTATGTTAGCTAGCTACATGTCAACCGTCTCTCAATTTTCAGATTTACGTTTTTCCGTCCCCCTTTGTTCTTCTTCTTTTTTATCCAGCATATGGTCCATAAAATCTTCTGCAAAATTCAAAATTTTGCGCAAAGCCAACAAAGCCAGGATGCTAATATTTTTATCGAGGTCTTCTTCGTTCTCGTAATTTTTTATCGGAAGAATATTGGCGCGCGGTAGTCCGAGAAGTTGTGAAGCTTTACCCACGTGTTCCTCCACTTCCGGACTCTTAAAGACCAATGACACATCTTCTCCGACTTCTTTACAGAGTTTATCTACCTTTGTAAGAAGGATAAGTTGTGGTATTTCTTTCTGATTCATTATACTTTGAAACGCTTTCATTTTTTCTATAATTTTTGGTGTTAAGATTTCTAATGTGCTGGCGTCCAAAACGAAAACTGCACAGTGTATGACGTCATTCGCGGTAGGATTTGCATTGAAACCAGGCGCTTTTAGTGTTATCTGTATGGTTGGATGAAACTGATAATAATTTGGCATATTACCATCCAGCAAATAGTTACACTCGAATACATCCAGACCCTGGGATTCTTCTAGACCACGTGTATCACATAACCGGAAGTTCAGTGGCGCCCCAGACTTCACCTTTACCTTGTATTGTGTGTAAGCAGTCGTAAGGCTTTGCTCTGCGCTACCACTACGCGCCTTCTGTGTAATTCGACCTCGAAATATCGAATTGATAGTGTTGAAAAAACTCGACTTTCCTGCACCAACTGGACCAATGATCAAAATCCGGGCATCTGTCACTTTCAAGTCAGGGATTGGTTTGAAGGAAACAATTTCTTCTGTAAGCTCGTTTAGAAACTGATCATTCCAGCTTTTAGTCATTCGCCATGGTTTCATGTCCTCCTTCTTGATGTCACATTTGACTTTGTTTGGCCTAGTCCCATTAATTACTTTATAGACCTCGAGTTCTGTGACATTCATGTTTCCATTGTTGATTTGGTTAGTATTCTTCCCCTGGTTATTGTAGCTACTCCCAATATTTATTTTCCCATTCAGAGCAAAATAACCTCCAGAATTGTTGATAGTTCCACTGAAGGTATAAAGATCGTGTCCGCTGCCAAATGTCGGACCGTAATTTGAATGCCCATAAATATCATTGCCATTACCATTACGTGGAAATTTCGTATATGTTGGTGTTTTGTTGTAGTGTAACTGGTACAGGAATGCGTTCTGATCATTACTATAACTCCCTGAACTTTGCCAATTTACAGGAGCATAACCACCATACACTGATCCTTGTGGGTTATACAGCACTGTGACTGTAGGTCCCTGGTTGTCACATTTCTGATGGAACGTTGTAGAGACGCATCCATCTCTCG
>Locus_20463
GGCCATTTAACTCAAGGAAAACACTGAAAGTGAACAATGGCTGAACAACAGCAAGTTGATTTACCAACATTCAAACTTGTGTTGGTGGGAGATGGTGGTGTTGGCAAAACAACATTTGTGAAACGTCATTTAACTGGAGAATTCGAAAAAAGATACGTAGCCACCCTTGGAGTAGAAGTACATCCATTGAAATTCTACACAAACAGAGGAGAAATTTTATATAATGTTTGGGATACAGCTGGTCAAGAAAAATATGGAGGTCTTCGTGATGGCTACTATATCCAAGGTCAATGTGCTGTGATAATGTTTGATGTCACTTCAAGAGTAACTTACAAAAATGTGCCAAACTGGCACAGAGACTTGGTACGAGTGTGTGAGAATATTCCTATTGTCTTGTGTGGAAATAAAGTTGATATCAAAGACAGAAAAGTGAAAGCCAAAGCTATTGTATTCCACAGGAAAAAGAATCTCCAGTACTATGACATCAGTGCCAAGAGCAATTACAATTTCGAGAAACCTTTCTTGTGGTTAGCCAGGAAACTTGTTGGTGACCCAAATCTTGAATTTGTTGCCATGCCAGCCCTTGCTCCCCCAGATATCACAATGGACCCTGAATTACAAAAACAGAACGAATTGGAACTTGCACAAGCGGTGAACTGCGCCCTGCCTGATGACGAAGATGACTTGTAATGCACACTCCATGCTAGCTCAGTTATTGTTTATTTATATGTGAACTTGATAACTCTTCATTTGCCTTTCACTGTCTCCATATGGTACAGCTAAAATGGATATTTCGTGGTGCAATTTTTCAGATGGACTTTTTTTACATAAATGATATTGAAACTTAATGAAGATTGCTTTAAAGTTTGAACAAAAAAAAGGCTAGGATCCAAAAATATGGAGGCAAAAAGGTGCTGGTGTTGCAACAGAGATATTCCTATGGAATGATAACAAAGAAAAATAGCAAGGATAGAAAAATGGGGAAATAAGATTGTGGTAAAAGTTACGTAAATCAAGGTGGAATTTTTTCATAAAAAGTTCATAGATAGGAAAATGTCTGTTCCCGGTCTTTTATCTATCCTGATGAAAGTTGTTAATTAGTGCTTCGTATAACAATCAAGGATGATTTGGTATTATTTTATTATGCACATTGCTGAGGCATGTCACTGGTGACTTTATGGAAAAAAAATTGTAAAAATGATTGAAACATATTTGGTTAAAGGCGTTGTACATTTTATTGAAAAATTTCCTTATTTTTTTCAACTTTGCCATACAATATCCAGTGACCATACTTAAACTCAGTATGTTAATGTCATCACTGAGATTACATCACATCATATATATATATCAGCATCAAATATTTGTCACTTAGTTGGGTTGTTTTTCGAAACCACATCTGAATTTAAAAAAAGATATGTTGTGATGGAATTCTTGTTGCATCCGGTCAGGGATCCATTTTTTTTTACATTAAAACTTACAGAGGCGC
>Locus_20535
TTCCGATCTCATGGCTACCAAAGACGCCAAAGTGGCACTTATTACCGGAATTACCGGCCAGGATGGTTCGTATTTAGCCGAGCTGTTGATCAAGAAGGGATATGAGGTACATGGTATCATTAGAAGGTCAAGTTCCTTCAACACTGGAAGGATAGAGCATCTGTACACAAACAAAGCAGCCCATAGTGGTGGATCCATGCATCTTCATTATGGTGATTTAACAGACAGTACATGTTTAGTGAAAATTATAAGTCAAGTGCGACCAACGGAGATTTATAACCTTGGAGCTCAGAGTCATGTCAAGGTATCGTTTGAGCTTGCAGAGTACACAGCTAATGTCGATGCCCTTGGTACTCTACGTCTACTTGACGCCATCAGAACATGTGGTATGTCGGACCAGGTGAAGTTCTACCAGGCGTCAACCAGTGAAATGTTTGGAAAGGTTCAAGAAATCCCACAAAAAGAGACCACACCATTCTATCCTAGATCTCCATATGGTGTGGCTAAAGTATATGGATACTGGATTGTAGTCAACTATAGAGAGGCCTACAATATGTTTGCGTGTAATGGTATACTCTTTAACCATGAGAGCCCAAGAAGAGGAGAGACTTTTGTAACAAGAAAGATAACTAGGGCTGTAGCTAAGATAACTCTAGGTCAACAAAAAGTGCTAGAGTTAGGTAACTTAGATTCTATGAGAGATTGGGGCCATGCTAAAGATTATGTTGAAGCTATGTGGTTAATGTTACAACTAGATAAGCCGGAAGATTTTGTTATATCAATGAATGAGAGTCACAGTGTTAGGGAATTTGTTTTAGCAGCTTTTAAAAAAGTGGATATAGATATTGTGTGGGAAGGAACAGGTGTTGATGAAGTAGGAAAGAATAAAGCAACTGGTGATGTTCTTGTTAGAATAAATCCAAAGTTTTACAGACCTACAGAAGTGGAATTTTTACAAGGTGACTGTACCAAAGCTAAGGAAATGTTGAAATGGAAACCTAACTATACATTTGATCAACTAGTTGGAGAAATGATGGAATCAGATCTGGACCTCATGAAAAACAATCCAACTGCTTAGATAAAATACCTGTGATCTTCATTCAGCCATTGTCAGGGTGTTATTGTCATGGCAACACTTTCTGTTTAAAATAAATTGTCGTGGCAACATTGCCTGCTTTATATTGTCATTACAAAATGTTGTTTTAACAATCAAGGCAATAATGTCATGGCAACATTGATTAGGGGACTTTTATCATGGCAACTTTGTAAGGGCATTGATATCATGGTAGAGTTGTCAGGGCAGTGCCATCATGGCAACATTGTCAGACAGTATTGTCAGTGCAATATTGTCAGATGTACTTTTGTCAGGACAATACTGCTATGACATCAGTGTTGTGTCAATGATTGGGGCATTTAATAATAAGTG
>Locus_20560
AAAAGTGGCCATCTAAGTTTTGTAAATTCCCGCCATTTTGAATCATTGGTCTCCCCTTGTAAGAGCTGCTGCCACCTAGGACAAACCATTCCTGCTGTCCATAATGAAATGTCGTCCAGATACTTGAACACTACCAATAAAACTTCAGGTGGTAAAGAGTCCACCAGTCCCTCGGGCACATGATCTCGTTCCCGTGGTAACGTCAGCATTCCAATCCTTTCTGCTAACTTGTCCATCTTGTGTGACACCTGGGAGGCTCGCACAGGTGTTGAACTGGTTGGGAGGGGACTGTGATCACAGAAATCTTGCGCCATTTCTGGCTCCTCATTACCACTGTCTCCGGAATCTGCTTTCTCAGTGTAGATATCCTCTTCACCTTCATCTCTGTTGATGTCTGATGAGAACAAAAACAAGTGACATGTGCTACACACAGGCTGCCCAAAACTTTTACCATAAAAACCCTGGCAAAACATACATGCACTGTACTCAGATTGGAGAAATTCTTCTAAATTATTGGATAAATTACAAATTTGCATGGAAG
>Locus_20672
GGGAGTTGGTGCTGCTTTTGGGGTGATTTTGTAACTAACTTTTTGTTGCTGAAGTCTATTGTATGCAATCAAATCCTCGAGACTTTTGATAGAATTAGAATTAATGTCAGGCTCTTGCATAGGAGAGTGTTTTATTGGAACTCTCGGAGGTACAGGTGGAGGTGACTTCTTTTTATGTTCAGCTTTCACTTTACCATCATCATTCGGAGAATGATTGAAAGGTATTTTACTTCCTGGAACAGGCGCTCTTGTGGTTTTAGTTGAATGTGCTTTTGTATTTTCATTTTTTGTATTTTCAACAGTTCCATTTGATTGATGCGATGATTGTTTCTCTTCACAAGAACTTTTAAATGACACTGGAATTTTTGACCGTATCACTCGATGTTCATTTTTATCATCTTTCACTTGTTTATTGTGGTCAGTGTCTGTATCTGATATAGTCAATGGGGATTTCGTAAACTTTTGCCTTTGTTGTTGAACAAAGTTTGCTTTGCCTTGATAACGAGCCACATAAGAAGCGTCCTTATGCCTCACATCTTGTGAATTTCTTTGCAAACCAAAAACTTTTGCTGCTGGTTTCTTATTAGCACTTGGTGATTTAGTTCCCGAATGTGACTTTGTAATAGTATCTTTTATATCTTCTGTTTCTTGTAAGTGCACTTTCTTTGGAACAGCAGGTGGAGTACTGATATTACTTACGGGTGTGTAAGAATCCACATTCATTTCTGTAACAGACTCGTTTACTTCTTCAACTTTAGAAATATCATTTGAATGATGGTCTGCAATATCATGTTGCAAAAGATTATTTGTTTTCTCAGCTTTACTCATTTTATCTCCGGATTCTGTTGCAACAGCAACTGCGTTATTTTCATTATTTATGTCTTTCTGCTTTTTCACTTTTCTAACAGTTGCATATAGTTCTGTCAAATCTTCATCTTTGTTCTTCTCCTTTTCCGGCAGTCCCTCAGCACTGTTACTCTTTCTACTATTCCACCAATTCAGATGCTCATTTTCTCTTATACCGCTAGTATGTCCATTAGCACTATATATCTCACCAACGATCATGATTTCATCATTGTTCTCTTGGGTATGTTTACGGTGTGAAGCTACATCAATTATTGTTTCATAGTCTGAGATTATATCCTGCCTCTCACAATCTGATATGTCTACTTCATTAGTTAGGGTGTTTACACTATCACATGATTCATTGCTTTGGCAAAAATTTCTTTCAATGTCTTCGACAGTAACTACTTCTTTATGATCAACAGAATCCTTCGTAATATTTGCTTTTTCATTTTCTGTTGGTAAGAACCCTTTCTGTTCCAGCATTTTAAGCCTGTCATTCATGTCAGTTGGACATGAGTCTACCTGGGGGTTTCTTTTTGGAATTTCAACTTCTTGCTTTGGGAATTTATGAGAGCCTCCGTATGATTCAGTTTTAGCACGTTGAGCTGTAGGTCCATGAAGGAGTACCTCAATACTGTGAGAAGAAGATTTTTTATCTTTCATCATTTCTTTCACTGAAGCATAGGCAGGGTCTGACTGTATGGAATCTATACTATGTGAACTCATGTTGTGATTTTTATGTCTTGAAAGTTGCATATTGTGAAATAGAATTGCATCTCTGTCAACATTCAATGGGTGTTTCAGTTCTCTCTTAAACTCTAAAGATTCTGTTGAAATTTGCGAAGCCTCAGGTATAATTTGCCGCCTCGGTAAATGAGGCGGAGGTGGTGGCATCTTGGATGGTGCTGTGCTGAAATGTCCAAAATCCTCATTTGGAGGTAAAGTAACAGTTCTTTCTTTAACTTGACCCTTTAATTGAGTTGTAGTTGACCAGTTTTCATCAGAATCAATAGATGGAAAATATGGGTCATACTCCTGAACACGCATTGCATGAATGAGTTCTTTATCCTTCACTTCCTCTGTCAGTCGCCTCTGTAGCATTATCTCCCAGTTGGTAGTGAGATCTTCCTTGTCATTGTTAAGCTGTCTAGGCAATGGTCTTATCTTAACACCATCCTGCTCATCAACATTCTCCTCGTCATCATCAGGACTATTACTAAACACTCTATCAACTTGTTTTCTCTTTTTTCCACCTTTTAACTTCACAATATCCATAGGTACAGCTTCGTTTTGTTCCTCTAGTTCAGCTCTCTTTCTTTGTTCTTCTCTTTCAATGTCTCTCACTCTGAGTTCTGCCAATAATTTTTGCTCATTCTCAAATTGGTCCTGCAGCATTTTTCTCATCCTATTCCTTTCATCCTGTGATAACATCATTCGTATCACTAGAACACCAATATTTTCTTGTGAAAGATAACCCTGAGATAGGTCTTGAAGTTTCTTTGCTGCCAACACTGGATCAGGGATATCTATGATTTCGTTCACAGTTTCTTGATATGAC
>Locus_20740
GCTAACCATGCGGATTAAAGATTAACAATTTTAGTCTACTTTACCGAGTTGCTATCCGATAGCAGTTCGGATCGCGTCTGTGTGTCGGTGACAGTTCGGCTGGATTAAAAGTGAAACATGACGGACAATAATATCGGTCCGAGAGAAAAAACAGACCTTGATACAAACCAACGAGAATTAACACCATTAGAAAAGAAAAGGGCTCTAAGACCTATCACCAAGGACCACCATCATCAAGACAGTCTCTTTGGGAACTCATTCCAGTCAAAGTCCTTCTTTATAGTTCACCCAGAATGGATTAGCGAGACCGTAGACAACACAGATCCCGAGCCCCTTCATCGTCCCCCATGGCCCTGGGAGCAGCCCAGATACCGTCAGAATATCCAAATCCCTATAACATACAAGGTCGACGAAACAGAAGAAGAGAAAAATAAAACAGAAAACCAAGAAAAAGCTGAAGATAATTCAGATATGCCAATGGTTATGGACGCACCAATGTGTTTACCTATTGGTTACACTTTTACACATCCCGGAATAGACTTGACCAAACCTTATGAAAAACAGACTCAATTTGGAGCCCCGTTAGTAGA
>Locus_20789
GCTGTTTTATCTTATCATTTCCTTTTTGAAGTTGATCTTTCAGCTGTTGCAATTCTGTGTTCCGTTCTTCATTTTCTGCTGTAAGTTTGTCAAACTGGGTCTTAAGTTCATCACGTTCCTGTTTCAAACGATTTCTTTCGGGTCTCACAAGGTTTTTTTCGTCCATGTCACGTTCGCTTGTTTTTATTTTCTTTTTTAGCTGTTTTATCTTATCATTTCCTTTTTGAAGTTGATCTTTCAGCTGTTGCAATTCTGTGTTCCGTTCTTCATTTTCTGCTGTAAGTTTGTCAAACTGGGTCTTAAGTTCATCACGTTCCTGTTTCAAACGATTTCTTTCGGGTCTCACAAGGTTTTTTTCGTCCATGTCACGTTCGCTTGTTTTTATTTTCTTTTTTAGCTGTTTTATCTTATCATT
>Locus_20809
GTCAGCTTGCCATTTGTGGTAAAGAATTCTGTGACCTTTTTGTGTTTACATATCATGGAAACGTAATTGTACGTGTAATATTTGATGACGCATTCTGGGAAAGTGCAAAGGAAAAGCTTTGCTGGTTTTGGCTTACACACATATTGCCATCTTTAATGGCAACTGGCTCGGATGAAAATAACATTATTGCTAATGAGAATCAACAGGCAGATGTAAATGTAAAAACACCAGAAGCACCAGAACAGGAAAAAACTATTAATCCACCAGCGCGGCGTGCACTATTATCAATCGAGAATAACTCAGGAAACAAAAGAAAAGCTACTACCCTTGACATTCCTGTCAAAAGTCATAGAAAGAAATCTGTCCAACAAAGAAAACCTGTTTACCTATGTGGTGTTTGCAGTAAAAAGTGCCTTGATTTTCCGGAGCGGGAATGTGATCAATCCATATGCTGCGATAAATGTGAGGTCTGGGTTCACTATGATTGTGCTTATATTTCAGAGGAGGC
>Locus_20819
GTTTGATAATGAAGGAGGTAGTATTTTGGTCCAGAAGTCTCATCTAATGTCAACAGTGTCAACGGATGATGTGAGAATTACTAGTATGAAGAATTCGTTGAATGCAGCAATTGAAGCATTGCAATCAAATAAAAATCTTGTCATAAATCTTCAAACCGATATACATAGCAATATAGAAACTTGCAGGGGACGGAAGATGGAACATGACTCGGCTTTGTCTACAAAGCGGGAGCGAATTTCAAATATCAGCACCGAGATTGGAAGTATTGATGAAAATATAAAAGTGCACGAAGAAGAAGCTGTTTCAGCAGAAACAGGTGCAGCTGAGCTAGAGGGTCGGCGAGATAGCATAAGACGAGCTGCTAGGAAAAAGAGAAAGAGAGCTGGAATAGGTGGTATAGTTGGTGTGGCATTAGCACCGTTTACAGGTGGACTTAGTTTAGGACTAGCCACAGTTTATGCAGGTGTGAATTTAAATGATGCTGGAGATTGTGAGAGACAAGCTAATCGTCTTCGGGAAGATGCTAATTCAAAAAGAGAGAATGTCAAACAATTACGTGCAAAGAAAGAAATACTAGAAAATCAGAAATTATCCCTGGAC
>Locus_20950
TTTTTTTTTCAATTTTACACAATGACTTGATAATAAAGCACTTTAAAATTGGTAAACAAAAAATTTCGTCAAATTTAAAAAATACAAACAATGCACAATGATTTTTCAATAAACATGATACTGAATAGGAATGTTATCAATCAATATGTATAAATTATTTTTAAGTTCACATGAAATAGTCTCCCCTTAAGAAAATTAAATGAGAAAATTGAGACTTTATGTGACCTTGTCACTCTTGTCTATTGCTTAATTAATGCTAACACTATGTACATAGGAATAGAAACATACATAATTTTGACTACTTTCTTTAAGTGAAGCAAACATTAATCAATTGTTTTTTCTTCATATTTTGTTTATGACTTAATCTTTATAAAATTTCTGCCTTAAAATGTTAACCCGAACATTTTACCAGGTCACCTTAAGGTTCCTTCATTACTTCATTTAACAGACAATAATAATTTGACACATTATTAAGTGATGGTAAAAAACATGTGTACAGAAAATTAAAGCATGAAATTGTTTTTTAAATAAAAAAAGACTAAAATTGCAGGCACGTTAGCTCTTCTTTGGTTTTGAAGAATCATACTTGGATTTGCTAGAGAACCACAAAAGGAATGGAATACCTAGAGATGGCAGTGTCATAACAGCAAATACCATCCAGTCAAGTACATGAGGTGAAAATCTCCTGTTGAAATCTTTAAAGCTTACAATACCACCTTCTCCTGGGGCACTTGTATAACCAACCTGTCTTTTATCAAAATCATCATTGGAAGAATAGCTAACTTCTGCGGCAGTAAAGTTGAAATATCCAAAGTTCAGTGGTTTCAAGATGACAGAGTGGGTAACATTTGTGTTTGGAGCAATTCTTTCCCAGTAAGCTTCTAGATTACCAGCAACAACTGCAAAATCTGCCTCAGGGAAACTGTCGTCACTAAGTCGAACTTTCTGTGCAGCACTTCCACCAACATTGTATATTCTATATTCAACTGTAAGGTCTTTATCTTCAACAAGGTATTGATTAAGGATGTTCTTAGATGCTAGAAGCCTTGCTTCTCCTTCATCATCAGCAAGATAACCTTGGAAACTTGCTAGAAGCAAGATAACAAACATAGACAGGATCTTCATTTTGGGTAATCACTTTCTGACATCCCTTTCCTGGAG
>Locus_21010
CTACAGTTAAATAGAAGGCTACAACTGAAAAGTATGAACAATTTACAATTGATTTCAGTAGCAAAATCATGTTACTATATGGAGACTCCTTTAAAATGTCAATGGACTCCAAAAATGTCATATTGTCTGAAATTTCTAGGGAAAACCCTGAATTTTAGACAGAATTTACATGTATTCATTAGATGATATAATTGAGAATGCCTGTTACCATAGATAGATAAGTAATTGACCATGACTTTGTCTATATCACTTGGGTTTTATTTACATGAAATGTGAAGATTACTGTTTAAATTAGTGCCAAAAAATTACACATTGAATAATTCTTTAAAAGAAAAGCTGTGGCCAGGTTTTTTAGATTTACTTGAATCTGGAGAAAATAATGCAAAATGATATCACTTGATTACATTTATTTCTGATATTCTTAGACAGGGTGTACAATTAAACTGAAACTCAAGGGTCAAATGATTACAATGAGCTTATGGCGTTGTAGCTTACTGGGAAATAAATCAATATGCATATCCCTCTTGGTCATTATAAATACAATGGGTGTAAATTATTCTATATATAAATTATTGAGGAAAATTTTGTGAAAAATAATCGACATTTCCCTCAGTCATTGCGCATGTATTTTTTTCGGATCTCAGAACATTGCTAGACTGTCAGCCTTTGCTCCCTACATTTTATGCTAGCCCGAACGGAATTTTAGTAGACTGGGGCTCGGGCTTTGCCTATTTTTCGCAGACTGCTATGTACATGATCTTTTCTGTTATTAGCACTTTATACTGTTTCTGTGTAACTTAATCTACAGGACTGATATCATACATTGTAAATACAAATGAACTTACTAATTAAGGTGTATCCAATTTAAATAAATAGAATTATAAGCAAGTAAAACAATAAATAAATTGTACAATTATGATGTTTATACACATGTTTATACCCTAGTGTTCTGTAATGACCACCTTTATAAAGAATCCCTATCCATCAAAGAGATGGTGAACAGGACAAAACTTGAAAAAAATTCAAAGCTACTTCTTGATCAATTTCAAGTTCATTTAAGTTAAATTAGCACCTTTGAAATTTTGGTTGCAAAATACAAAATTAAAGAATGACTAATTTACGGTTAGGTTCCCAATAAAAAAAATCATATAATTATGGATGTCTATGAAAATTAGGATATACTTCTGACCTAATAATTACAAATAAATAGCCACCTCTTTAAAACTGTGAGCACTATATTGCATGTAAATCACAAAATAATTAAACTTCAAATTGTAATGAATAACTATCACATGTATTACATTTCTTGACCTAAATGAGATAATTGTTTGAGGAACTGTGATGCATTTGACAAGTCACTACAGCCATAAACAACTCTTTTTGGCGATGTTGCTGATTTTCCTTTAGCATAGTCTACAAGATTCTGGTACTCAATGTAATTACCCCCACCTACTACAAACACATATGCTTCCTGGAATGGAGATTTGTTACGGGGAATAGATGAATCTGCTCTTAGAAGTTTCGGGTCAAAGTAACGATAATCTTCAATGTCTTGCATTGTTTTCAATTCCATTAATGCATCTACAATACGAGTTGCAGGGAGATTATGTCTCTTAATCACAAGATTTTTCACACCTTCCATGAAGAATTGTGATCCCTGTGACATTAATTTTGAAAACATGTTCACAGTTTTAGTACCTCCTCCACCATATTGACTCGGGGCTGCAGTCATCTTGGTGTAAGCTTTCCATCTTCTAATATATTGCAGAGCCGACACATCACAATTAGCGGCCACTAAAGCATCCCTATACTGATCAATCTGTCCATCGCTCAAAGTTGGCCCACAGATGAGAGCAATAAGAAATAACCTTAGCTTATCCTCTGGTGTCCCTGCTTCAGGATCTGATATAATCTCCATTAGGTTATCAAGCATAGCTTTACTCATAAGCTTTTCTTCAGTTTCGAAATAAACATCCAATTTACGACTTTTTATCTGATCGAGGAGAGCTGTTGCAATATTAGTGTGCATATCAATCAACCTTTTCTTCTCCAAGAGTTCTGGTAATGAGCTAACTGCAGAGGTTAACTTTGCTGTATTATCTGACAACATACTGATAGCTGATTCATCCTCTCCCTCTATTCCCATGGCAGCTTTCAAGCTTTTCACTTCATCTTCTTTTGCACGGTAAGCATCAAGTTCTTCTTGAACTGCTTCTGCTACAGTAGGAAATGGATTACCCTTTTGTATCTGCCAAAATCTATCAGTATTATGCATATCATATGATTTTTTCTTCTTAATAGGTCTTGTTCCTCCAGGTGATCTTACTTCAGAGGCTTCTTCTATTTCAACTCTGTTCAACTTAAAGTCTAGAACATCATGACTAAGTGCCTGATATGTCCATGTATGGTGGAGCATTGTTGCTATGTCAAGATTCCTATCCAACAGCACTAAAAGAGGGCGTTGAAAACTGAACTGTCCAGCTTGAACACTATCAGATGTAAAGAAACTATTGCGGGCATCTCTCAGATTTTCTCGTAACTTTTTGTCCAACTTTTCCGCTACCATTTCTGCAGCATTACCTCTGGGGCATCGTATAATTGGTACCGTTCCTAATGTAACAAATACTGAAAACAAACTCTCTACTATAGTGTCCATTATTTGTTCCATTTCGGAATCTTTTACATCTCCGCGGTTGATCGAGTAGTATGATATACTGTCTCTATCCTGATGTCTCAAAGTAAACATGTCATCTTCTAATGAAATAAAGTTCAAATATTGGTCAAACACTTTAGAAACTTGTGTGACACTGCCACTGCTGATGGCAGTACTTGCCAAGTCTTCTAATTTCTGTCTGGGGATGGCAGAAATAAAATTTAGGTAGTATGATTCATACAACTGATTTTCGAGATCTCTGCAAATTCTCTGGACATTGTCGTCTGTTGGCATGACAAAGTACACGGCTGGAACATCTGGTATCGTGTCTCGATCAGAGTGCAAATTCAGGTGTAGTGTCACTCCCAAGTCACGCAGTTCTTTCACTCCAAGAAGAGGCGAAATAATGTCCTGGCCGAAACGATCATAAACAAGAACTTTCCACTGAGGTTCAACATTAGTTGTTTTGTTTATAGGGGCGTTAAAATTCAACATTCGCTTTAAAGCAGTAATTTGTTTTTCTCTCAACGAAGTCGCCATTTTGACACAGCGACACCGG
>Locus_21065
TAACGAAAGACAAAATTACACGCGACAACATTTCAATTTTTGCTGAAATAATCAATTTTGCAAGAAAATGGATCAAGAAAATTCTGTGCCGGCATTTGCTGTTACTGCGGCCGTTGGAGCTGTAGTTTTGCTGATTATGCTTTTTTTCACAATGAGCCGAAAAACTACAGAAAATGAAGAGAAAGAGGAAGACAAGAATGATTCAAAACCTGTCAATAAACAAGAAAAACAGGCAAATAAGAAGGTTAAGCCAGCTGGAAAAACCAAGGTGAAATCTCAGCAGTCCACATTCTCTCATAAATGGCTGGCAAGTTCACTTAAAGGTCACGGTGCAAGGATATTAGATATGGACTTCAGCCCTAATGGAAAATATGTGATCACAGTTGCAGAAGATCGTTCAATTTTAATGTGGTCTACAAAAGAATTCGAGCAGAAAGAGCACAAGTCAATTAGAGGAAATGTTGATCTGGACCATGCAACAAGAGTGAAGTTCAGCCCAGATTCAAAGGCATTTGCAGTTAGTCTTGGGAACGCTAATACAGTTCGGGTATTTAGAATCGGGAAGAAAGATGATGGAAGCCCTGGTAATATTACTGGGGCTATAGATTTTCCTCAGAAACATAAAGCAGAGATTATAAATGTGGGTATAGCCAGCAATGGTAAATACATCATGACAATCTCATCTGATACAACTATGATAGTCTGGTCTATAAAAGGTGACGTGTTAAATGAGATCAACACTAATCATATGAACAATTCATACGGGGCCGTATCTCCGTGTGGGAGATTTGTTGCTTCCTCAGGATTTACGCCAGATGTGAAGGTTTGGGAAGTATGCTTTACAAAAACAGGAGATTTCCAAGAAGTGAAACGAGCATTTGAGTTAAAAGGCCACTCTGCTGGTGTTTATTGTTTTGGATTTAATAATGATTCTACCAGAATGGCATCAGCTTCAAAAGATGGTACCTGGAAATACTGGGACACTAACATACGCTATGATATGAATCAAGATCCATATTTATTATTTACCGGAAAGTTACCGTTATCAGGACCTTGTCTCGTATCATTATCGCCGGACGGTAGAACGGTCGCTATTGCTCAAGAAACGTCTATATATGTGTGTAACTCGTCAGGAAATGATGAAGAACTCATAGAAAATGTTCATACAGAGCCGTCAGCACAAATTGGTTTTGACAACTCAGGAAAGTATTTGCTAAGTGCAGGGGATAAACATGTTCATGTCTTACATAATATCACAGGTTACAAAGCAACTATAGAAGAGTTGATAGGTTTAGAGAAGAAGGCCAGTGGTCAGGCAATGAAAGAAAGGATCAGGTCTCAAATTAGAGATTCCCAAGCTGCCTTAGATAGAATTCAGGGAGGGACATCCAACGGCCATGCTACAGTCCAGTAAACTACCAACATTCCCTACAGTGTTCACGA
>Locus_21194
GAACCAAAAGTTGGTGGTCCATCTAAGACAACAAGAGATGACAGTTTGAGCAATGACTTACATGAGATGGAGACGACTGAGGAAGAAAACAATTTATAAAACCAATACAGACGATGAAGATGACCTTTCGGACGACGAAGTTATTATGGTTGATAGAGAAGCAAGCAACGAATGTAATGACTATCTGTGCATAGAGTGTAACCAAGATTTCAGTTCGGATAAAGAACTTCAGAATCATGAATGTAACACGCATTCTGTAAATGAAGACCTAGAGCACAATAAATGCATAGTTGAACTGAGTAAAAAGAAAATGACAAACCCGTATGAAGAATCAACGCAAGTGGACTCAAAACATTACTGTGTTTACAACGATGAAACTGTTACCGAACCGGTTACATGCGGTGCATGTCAGGCGATATTTTCAGTCTCTAAAGGTTTGGAGAATCACTTAAAGTTATACCCGGGTC
>Locus_21271
TGTGATAAGATTAACATAATGTATCTAACTATATAAGTGAAAATTATCGCCAACGTTTCATCTTTAAACAAGATTCTGATTACATCTACATCTATAATCATGTACACAGAAAGTTTCATCGTACTTGTTAGTATAGGACTGATACAGGCAAACGTGTGTTGTTTTCCTAAACAGTATGAAGCAAACCAGGGCTTGATGAAGGCAACCGTTAAAAATGGTCAACTTTCAATTCTGTATGGTAATCTTCACTATTGGTTTGATGGTATAAGCAAGAAAGAATTGTTTATAGAAGATCTTACAGTAGATGGTTACAATACAAGAGTTACCGTCCTTAAGGATTATAACGTTACGAATACAAAATATGTGATATCTGGCAATCGATGCAGTCAGAAAGCTTTGACTCCATTTAAGGAAGGCTGCATACCAGATTGGGCGACGAAACTTGTTTCTTCGAATTACGGCTCTCAAAATTCCGGCATGAATTTCAACGTATACAACAACAGTGCGGGCTCTGTGACGTCATTCCTTATTTCTACCCAGGACTGTTTTCCCATACTTGACGTATCCGCCATTCCGCACGGAGTAAGTCCCTACATGCAAGTTGTTATGCCCTACAACTTTACAGTTGGTATAAGTGACAGCTCAGTGTTTGACATACCAGATATCTGTAAGCAAAGCTCACTTGTAGGGAAATAATACCTCGATGCTCAACGTGCAAATAATTCTTATTGACAGATTATCGAAACTTGATGCAAAAATGTAATACAAAGCCTGTTTAAAATTATATGAAAATTACTTTACAGTATGAAAAGAAAAAAGAAACTTTTAAATATAAGATGAATACTAAAAGACGGTTTGTTGTTTTGAATACTTAACATTAAATGTTACTTACTTTTTATAACACCGATGTCAATATAATTATATCAATTTCAGATAATAAAGACGAAAAAATAAAAAAA
>Locus_21293
GGCTCGGCTCTCTCCTAGTACTGCCTCCGTGTTGTTGGTGGGACTCAGTATCACAAAATCCTGAAGGCCATACCATCTACAAATACAGTGTGCTCTAGATGGGAAATCATTTTCCATGTTCATCAAATCTCCATGCACTGTCGGAGTTATCTCTCTATCACTATCATCCTCTTCCTCGCCACTTTCTTTCTCCGCAGATTTTTCTGTTTTCTCATCTTTTGACTTAAGCCAGCAATGCGTGAGAGAGAACTTGAAGTCAGCAAATGCTAAAGTCTCAGTCCTTTCCTCCCAACTTCCATTTGTATACAGA
>Locus_21340
CGCAGATTGTTTAACGGGTGTGTTATTATGGGAGCTTGCAGGACTAAGCAGGGCCTCTTGCCCTTGTAAAAAATCTTTCTTTGGGGTAGACTGAGCCGACGAGGAGGAATCCCAAGGCGACGTTCGACCATTCATTGTTTGCCGGGAACCGCCTCGACCTCTCTTGCTCATGCGACGTTTCTTACACGACTGTAGAGGGTGGGCTCTCATTCTGGCCTCAAGTGGAAACTGATGCAGGACTTCTAGAGAACCGTTCTTTAACTTGTTGCACTGCCCATCATAGCTACCAGCCTCATCCGTAGGGTCTAGCACATAAAGAGGTAACACATGAAGCTGTTCATCTTCAGGCTTTGACAATCCTCGGTGTTTTGTTAGTGTAACCACCACAGTGCTGCCATTGTTCATGTTGTGAATATCTTTGTGGGCATGAGCGCAGAAATCGAGACATGCTGTTACCCCAGAGAAGGGTTTACCCTCTGCATCTCCGAGTCTACAATCCTTCGCCCTGTCTGAGTAGTAACACTGATTGGCATGGGCATCAGGTGCACACTGTTGATATAATGGTCCAACATGTGTCGCCAATGCTTGTAGTTTATCCTCCAACTGTTCTTCCTTGTCCTCATTCTTAAGCCGGAACTTCCTG
>Locus_21439
GCTCCATATTGTTGGTACATACGTAACTTGTGTGCGATATTTTTATCTTCTTTTAGTTGGAGATTAAGGGTTCTGAACCAGAATGAACAACAGCTACAAGGACAGCCATGAGAATGAAATGAGTGGAATACAAGAATTAGAACGAGACAATCGTCGTACTGTCACCGATCCACATGGATGTCATGGTATGGTGGTAGCTGACTCAGGAAGTCGTAATGCCCTACAATCGTCTTATCATGGTACAACTACCGTTGAAAATAATGATGAATCTAAGCTGAATCTTGAGCGAAAATGTGTGCCACTAAAATTCAAAACATCATCATGGTGTGATGAAAGGAAAAGGGAACTTCAATCTACTGAAGATGAAAGACCTTTACGCGATTTCCTGTGTCGAGCCATTTCAAAGAACGCACGAATGATTGCCGTTGACCTAGATGTGCCCAATTTGTTAGATCATCTTTTATCCGAATTCTGCATTACTGAAGATGAATACAACGAGCTCCGTTCTTTGGATAAGTCCAAGAATCTTGCTAGAACCGTATTAGGATTAGTTTTAAGAAGAGATTGTCGTACACTGCTGTCCTTCATTGACATCATTTTCGAGTGTGGTGAGCATATAGCTAGTAGTATCACGGTCGCATATGATAGCATCGTCAACAATGCAGACTCCTCACGTGCTGAAGCAGGGCGATCATGCTCTCACTGCCTTCTGCTAGAAAGGACGGAGCCTATTTTAATTATCGATTCACTGATAAGCCATGACTATGAAATGTTTTTGCCATTTTACGAACAAGTTGCAAACTGCAGGGATAACGTTCCAGAGAAGAGAAAGGAATGGTGGGATAACTTTATGACGCATGTCATGAAGGTCGAGGCTTCAGCAGAGATGACACAACTAATTATAGAAGCTCTAGAAGAATGTAGATTTCACTCGGATATTGTAAGAAACCTGCGTGAGGACCAAAGCAAAAATGTTAACAGCTTTCTGTGCACACATATCTGCAGTGTGGTTTTGAACTCTAGTCCTCGGGCTGAAGACGAAGAACATGGACCACGGATGCAAGAATTAAAAGTTGATTATGAAAACACCAACTTGAGAATGTTTCAACGAACAACAATATCGTCTAAGGTCAATGTGAAGAAGATGCACCATCTAAAATCATTTGATTTGGAGAATCTGCCTGACGACCAAAGACACACTGCCAACCGTTTCATGTATAGATACACACACAAGTCCATTCGAAGTACTGAAGAAAACATAAATGAACCACGGATGGAAGAATTAAAAGAAGTTGATTATGAAAATACTAATATAAAGATGATTCAAAACGCAACGGGGTCGTCTACAGTCACGGCAAATGATATGCAAGAGCTGATACCGTTTGAGTCAGGGTCGGGTGAAAGAATGGGGCATCGTTTTGACGACAGCAGGAATAGACAGGGTGGTGAAAACGCAAATACTAGGGAAGGTGATCACAATGAGTTACCGCAGTTATCAATTTTTTTTGTAACACACTCAAACATTAAAATTGTTAGTAAAGGAAACTGAATGAGTTTACTTCGAAAGACGTATGATTAAACGAAAGGTCTGGGAACATGGGAGTAATAAAGTTCTAATAATGAATAATGTTTTCGAAATAAGGATTTACCAAATGACAATAAATCTTATGTCATCATTCTTCGACGCTGTGGAAAAGTGTTTGTTACTGCCGTGGTTAAAAGGAAACATTGGTACAAAATTCAATAGATGCCAGCCGGTATATAACTGAGATTAATTGTACTATTAATATATCGTATAGAATTCTAGATATTGCAGCGCCGAAGAAGCAAAATGTTTTTTATAAACCTGTATTGTTTTTGTATAAAAAGGTTGAAAAAGGACAAAGTTTATTTACTACAAACTATTTTTTAATAATATGTTTACTTATATTATATGTACATCCTGTACTTTATTATTACATGTTTATATGCCTAAAAAGGACCATTATTATTCTTTTTATAACTTGTATGACTATAAATTCATTTTGAATTTCAATGAATATTGGGCGCATGTCTCTTACAACATACAATTCATATGACTAAAAATGTGATTTTTTTTAAAGTAGAGCAAACGTGAGTTTGATACCATTGATAGGAAATGGATAATTTGATTGCTCAGAAAAGGTGGATCATGTAGATATTTTTGTACAATTTGTTTTGTTGTGTTTTAACCAGTAGTGAGATTGTAAGATTTTTTGTACCTTTTATATAGATTTATAAGTTTCATATAAATTTTATATATTGTCAAACATGTCAGGGTGAAAATTATGTAAACTATTTTAAATATTTTTTAGTGTGTTGAAATGTATAAATTACAATTTATTTTGCATTTTATATATAAACATTATGATATTGTGTTGTGTTATTCAAAACAAATTAATGAACTTTTTTTTT
>Locus_21481
GAACAAAATTATATTTAGCATTTTATATATATTTTGGAAAATCATGTAATAGCATATTTGCTATAAAATCTGATATTTCACAACACTGGTCCTGTCTCAAATTTGGCTGAAAGGAAAGAATGGACCCTTGGTAAAGATAAGAAGTTAAACCCATCTTATGGAAGAGTACATGTGTATAAGTAAAATACTTAGAAATTTGAAAATTTGACATGATAATTTAATACCCCCGTCTTAGGAGGGGATTTAACTTGCAGGCA
>Locus_21496
GCTTTACATGGTTTCTAAAATAATAGGCGGGGGAAATGTCTACGTTTTTCTATTGTTATGTGAGTTTTTCCTTACTTGCCGCTGTTCACACTTTTGTTGTTACGGACGGAGTTCCAATTATACAGACAAAGTATGGAGAAATTCATGGACAGTTAGTGACAGTAAACTACGAAGGTAAAAATGTCGAAATTAGGAAGTTTTTAGGAATTCCTTATGCAAAAGCACCGGTTGGTGATCGACGATTTCGGAAACCGGAAATGATGAACGCACTTCCTGTGACGCCTTTTATGGCAACTAATTTTGGACCTATTTGCCCTCAGCCAAACGTTGCTATGTTTGGTCTGACCACATCGGAAGATTGTCTTTTTCTAAATATATACGCGCCAATGATGTCATCGTCGACCGTGTTAAAACCTGTAATGGTATATATTCATGGCGGCGGGTTCGATCTAGGATTTTCAGACATTTATGACGGTAGTATCATCGGCGCCTATGCTGATGTTATAGTGGTTGCGATGAATTACCGCATTGGTCCTTTAGGATTTCTGTCAACCAAAGATGCCGAAGCTCCGGGAAATTTCGGATTGTGGGACCAGCGTTTAGCTATAGAATGGGTTTCTGAGAATATTGCTGCATTTGGCGGCGACAGGTCTAAAATCACAATATTCGGGGAATCAGCTGGTGGTAGTAGTGTGATTTATCAAACTGTTTACCCTGGAAACGATGGCTTGTTTCAGCGCGCCATTGCACAGAGTGGTACAATTGCTGCGTGGGGTGTTAACCGTTTTGATTCAAATTACAAGGTGTCCACGGCCTTTGCGAAATATGCGGGTTGTAATTACGTGAGCTCCTCTCTTCTGCTCCAATGCCTACGAAACAAATCATCAGATCATATGAAAACTGTCACAGAAAGTTTCCAGTCTTTTTTGCCTGTGAATTTGGTTAACAACACATGGGTCCCTGTTTTTGACGGAGACTTTGTGGTTACAAAACCAGACCAACTTCTGAACGAAATGGCTGATCCTTCAGTAAATTCAAAATATCCAGCTTTCAAAAACGTAGATTTGATGATAGGTGCGAATAAATTGGATGGAAATGTTTTTATCACAAATTTTCTGGAGTATATCAACGAGTCTTCATATGGTCCATTGACTGATTACTTTAATGTGACTTCAGAGCAGTTTGAACATATCATTATGCCTATAGCAGCTGCAATATCTCTCGGAGAAATCCCTAATAAAGCTGTGCTAGAAGCTATTAGATTTGAATACACCGCTTGGGATGACCGTAACAATCTAACTCGGCGTTTACAAAATTTGATAAATATAGCAACCGACTTAAGTCTGAATGCACCATCTGTGTCAACAGCAAGAGCGCATGCAAATGGAAACACTTCAACGTTTATGTATCAATTTTCAACCGCATATGTGATGGAATTTCTTCCAATACCTCCGAAGCTTAAGGACGAACAAAGTGCCGGACATGCGGACGAGCTTGGTTTCGTATTTGGATTTCCAGCTGCCTTATTGCTGCCGTTTGGGGCGAATCCCGCAAATGTTACTGCAGAACAACATAAGGTGTCCAAGGCAACAATGGCGATGTGGAGTAACTTTGCGAAAACGGGAAATCCAAACAAACCGATCAATTTGGAAGCTATATATAGTAATCTACACTGGCCTCAGTTCACAACAATGGCGGAACAATATCTCGAAATCACACCAAACATGGGGTCACACTCGGCAAAGACAAGACTCGCCGCTCAGGCTGCTCAATTCTGGAATGATTTAGTACCATCTCTCCAAACACTTGGGTCACATTAAATCTTATATTCATAAAAATATCCGTTGTCTGACATTTGCTATAGTGATACAATCTACATTATTTTCTATGAAAGACTGGTAAGGGC
>Locus_21529
GAGGAACTTTTCACTACGCCACCTATTTCTTCAGCTTTTACAATAAGCTCCGTATTTCCAAATATCATTGTCAATTTAACCTTTTTGCTTTTAAAATCATCTTGTTCAACATGATTAAGTAGCAGACGGCCAATTATTTCACAGTCAGATTCTGTCGTATAATTAGGATCACTGCTAAGTGAGCGGTAGATTGGATACAAAGAGGATTCTTTGTTCACTGGAGATGCCATCTTCGTAATTTCTTGACCAAATTGGACAGTGTCGCCAGCTCTAACAAAAACATGAAATACGTTATCAGCATATGATTTCCCATCCACTTTTACCCTAAATGACGATTTGTGTGTCGAGCGTTTGAACCGTTGGAACATTTCTATACCATAAGAATACCTCATAACTCTTACAGATATAGACAAAGGCTCATGTCCGGAAACAACTGCTCCCTTTAGTACTGCCAAACCGGCATCTTTTGGTATGATTAAGCGCTTTGATGAAAATGCATATCTAATCTTTTCTTGTACGTATGGACTGTCGGCCATACCACCTACCAAGATCAAAGTGGAAACTTGACGTACTTCCGGTGTTTTAAGTAGGTCTTCAATATGACTGATGATATCATTAACAGGTCCCTCAAACCATTTTCTCACTAATTCTACTCCAACTCTTATTTTATCTATTTTACTAACAATGTCCGACGAGAAAGTTGAAGAACTTATCAATTCCTCCAAGACTTTGCCATTTTCATTTTTAGAGATCTCCCGTAAAGCTAAAGGAAGTTTAAAAGTAATATAAGTTTTCTCCTGTTCATGAGAGTCGGCATATTTTACCTGCCTCTTGTTGGTTTCGAATTCTCGCAGCATATCCCAATAGTCTTCAAGACATTCTTCCTTGAAACAACTCATAACTTGCTCTCCAAATAAATCTTCTAAAAAGTTCAAAAAGTTGTTGTCCACGTACATTCCACCCCATGGACCTCCACTTGCTTTATACAGTTCTTTAATAGTTTGATCACTCAATTTCTCATGCACGTACATGTCCGCGGTTCCCCCTCCTAAATCCACAACCATGTAAGGTTTTAATACGGGTGGCTGGTCAGCTCTAGCAAACAAGGTTGTTACACTCTGCCAATAGATGGAGGCCGCTTCCGGTTCAGAGCAAAGTCTGAGTCGTGAATCTGATAGTCCTGCCTCTACTGCCGCCTCCCGCATAAACATTTTAGATTTTTCCGTCCATATTGCAGGAACAGTAAGCACATATTTGACGTCACGCTCCGTCACAAAGCCGCTCGTGAACAGGTCGGC
>Locus_21621
TTTATCTTACGGTTACGAAGACAAATATAAGTATTTTCTTTTAAAGGGTATCCACTGAGGTTTTTTGACATGATGAAACCGGAAATAATTTTTAGAGATATATGTTTCATTTCATGTAGATCTAAGCTCATCACTTGTGTATATAATTTCAGATCATTCTCTCATTCTCTCTCTTTCTCTAGAATAATTATTGTAATTATGAAAAATGATCCAAAAATTTAATCGGGCTAAGAATAGCACAAAAAAAAA
>Locus_21627
TGCGTCACACATGCCACACATTGCGTATACCAATGCCTCGTAAATATCGTGCAGAATCCAGCTTTTGTACAAACAAAACATCAGCAACTCTAATGTTACTACTACTGTACAGAAGAATTATAAATGTTCTATGAAGAAAATCATGGTGTCACATAGGACATCCAGTTAATGCATTTGTCACGTAGTTACACAATTTCTTCATATTTGCTTCTTCTTTAAGATAAAAATGTCCACCATTTAACATAGTTTTAGAAAACAGCCCTGTCGTTATTTCGTTCCAAGCTTGTAAATCATGTTCGGCATCGTCTTTACCATCAAACACGTCTACAGGACAACTAAACATCCCTCGTTTTGAAGGCGGCTCTGTGCTGATTTGGGGTAAAAGTTCATAGTCTGCTCGCAAAGATGGGAGGAACAATGCCACAAGTTCTCGGTCTTCTATGATATCTGCGGGTGTACCCCCGAAGTGTTTGAGTAGGCCAATGAATTCTTCGTCCGTGTATCCCTTTACATTTATTGTCGTCTGCTTCCTTTTCTCAGAATGCGGTGCTGATGTGCCGGAGACGAATATATGCGTCGGCTCTAAACCGTCACGTTTCTTGAGAAGACAAGCTGCTTCGTACACCAGCAGAGCTCCTAGACTATGTCCCCAGAGGGCAAACGGCTTCCCATTGCTTTTTTCTTTAATCATTGCAGTCATATCGTCCAACAACTTTTCGAGCGTTCCATAGGGCGTTTCATTGAATCGACCCTCCCTACCGGCAAGACATACCCCATGAACTTCTATTGTGTCCGGTAAATACTTTCCCCAGTTTGAATAAAAATTAGCTCCACCACCGGCCCATGGGAAGCAAAACAATTTAACATTAGCATCTGGGCGTGGGTACCGACATGCCAAATATCTAGAACGGTTATCTGCCATGTTGTTATGTTATTGAAACCCCTTTGTCAACTCCACACTATCCAACAAAATCGAATGAATTATATGTATTAAGGTTTCTTCAATGTCACGGTATTTTCAACATGTACTGTTTACATATTACACACTATATCGAGCACGTTTGTTTTATCATGACGTGTTGTATAATTATATAGAATACCTTGTTTTATGCACCTTGTGGTTTTTATTCACCATGTGCGTCTATATTAATGATTAAAAGTTTCAGAGTTTCAAAGTTTATTTTCAGAACTCAATTCATGTACACACATGACAATATGAGCTATAGGATATAAACGTACATTACATAAAGAGGCATAGCATACACATG
>Locus_21718
GTTTATACTATGAAAATAGAGGCCGATTCGGTCAAATATGGCAGAAAAACAAAAAGAACATGTGGATCCACCGGATTCCAAAGCACAAACAAATGAACAAAAATATGTCCAAACATATCAGAAGAGGGAAAATGACGATTATGGATATTCTTTATTTCCAAACAGAAGTGCAGGAAAAGTACCAGAAGAAGAACAACCTGGACTGTTTAAAATTTTAAAAACTGGGGATTTTTGGTCTTATGCTACATATAGTCCTGCACATCATCAGAGATGCAGAACTTTAGTTAGATATTGTACAGATCATGATGATCGAGTGAAGATGATGATGAGAGCTTTAAAGGCACATGGATGTCCTGTTGATGTGAACAGACATATCTATTGTGAGCCATGTAAACTGAAAATGAGTGGAGGCTTTGACTTCTTTAACAATCAGGTTGTTGTATGTCAGAATGTTATAAAGAACAGAGCAGCATGCTGTAATGTTCTATCACATGAGATGTTGCATGCCTTTGACCATTGTCGAGCAAAATTGGACATCAGTAATATTGAACATATGGCTTGCACAGAGGTTCGAGCAGCTAATATGTTCCATTGCACATTAGTAAGTGCATTTGCAAATGGGGAGGCAAAACCATGGAACTATCTCAACAGACATGTGAACTGTGTGAAGCGTAAAGCTATGACATCAATTATGGTAGTTAGAAATGTAACTGAACAAGAGGCAAGTGACGCTGTAGACAAAGTGTTTAATAGATGTTATAATGACCTTGAACCATTCGGTAGAAGGATAAGAAAAGGAACAGATGACGATGAAAAAAGTTTAAAGGAAGGAATTCTTTATGGATATATGGATAAAGAGCAATAGCTTTTATATTTTAACCTTTATCTCATAAAGCAGAATGATACACCTACCAAATAAATATGTTATAAACACAATATTTATGGTTAAGTAATTGCTCATCATTTTAATAATGGACCTTGGAAAGAAAGATACACTTTACATGATTAGTCCCAGAATGGACATATAATGGTTTTCTGTGTTTATGAGGTATGAAGAATTTGGATAAAACAATTATTTTAACATTGTTCTATACCAATTAAAGTATCAAAATATTAATACCGTCATTAAAATTGCCTATTTAACTGTAAAACATCAAAATTTTACGCCGACTACAGTCGGCCATGACATTTAGAAGCTACGCGAGACCTCGTATGACGCCATTCGCGGAAACCGATTAAAGTAGAGCCG
>Locus_21851
CAGCATGAAAAATAACACATTATAAAAAATAATGATATGAAAATAATTAAGGAAAATGAAATCCGTATAGGAACACTATATTATGTAAATAATTTGTTAAGGAATTTCAAGATAAATGAATGTAAAATACGACAAGGGAAACAACTGTGATTGAATTCCTAAATATATGGAGCTACGATAAAGCACTCTTTATCTAATTAAAGCTTCTATGTCAAATATGAAGATCAAAAATGTCAACATTTTCTGCTTATAATAAAATAATATTCTTCATAATTTTTGAGCGAGTAAAATAATGGATGAATGTACCTAAAGTAAATATAATAGCAAACTGGATTTCATCATTTAAATAAAGAAAAAAAAAACAAGAATATATTTATTAAACATAAATTCATAATAGTTGAATAGTTTATAATATTATGTTAATCCATGTAATCAATCGATAAAGCTGCACACCTTCGTAAGATTTGATCAAGCGTCAAACTTGTGCTATTCTTATCAATATAAATATAGATCTTAAATTTCGTAGTGTATCCTAGGCAATATTTTATAAATCATTAAAAGAACAGCTTTTTATCAATCACACAACATGTCGATGGAACTCAGAATGTCGGCGGAATGTTTCATAAATACATTGTGTTACACGCAGGATGTGTAAATCACTGTTCGCTTCTGGCAGATTTATTGTTATTCATATCTTCTTTTAATAAGTTTTCAATCTGTCGGTTAATAATTATTTCCAGTACAGCAGTAATTCCGCTTTTGAATGAAACATCGTTGTCCTCTTTTTATGTTGAATTATTCCTTTTAATGCCCTATTATTTCTTCTATCATAAGCCCGTTGTTCAGTTTTTTCATCCGGATGCTATGGCTATACATTTCCGTTTAAAGTTACCACTTTCAGCAGCGTCCAACATGAACCTTGCCGCGTCACGTCTGCAGCAGACAAGACGTTTCTCTGATGGCACCCGCTGTCCTTCGTGAAATAAAACTGTGGCACCTGTAGTTTCTGTGTTAGTGAGCTGAGGTGGACGGACGGACGTATATTCAATATCCGGGCATTCTACTTCCATATAGTCTTCCATTTCTCCCATGTTTTTAAGGACCTGACCTAGAAATATAGGCTTAATGACCCAGGTTATCATAAATGGGTCTGTGCTGCTATATTTAGTATACCAAGCAGCCATGAAAATGAATCGTTTTACGTTGGCTCTTCTAAGAGCTGTCACGATGGGTTTTGCAGAGTCGGTATAGAAGGTTACAGTCCAAAGACTGAACCAACTTGGACCACAACCTAGACACGACAGCACAGCATCTTGACCTTGGAAGTGCGGCTCCAGTGAGTCCGGGTCAAAAATATTTGCCTTCACAACCTTTAACTTGTCGTGTTTTTCCGTCAGTTTATCTGGGTTACGTACGATAGCCGTTACGTCATGGCCCCGTTCTAACGCTTCCTTGACCAGTTGTATCCCTGAAGGACCCGTTGCTCCTAATATCGCGAGCTTCATCGTAGAATCAATAAAATATCCTTTATCAAACAAAGTAAAGAATAAAATGAAAAGTACAATTACATTCATATCTAAGTTATTAACAATCTTATAAATATCACAATATAAATGACTTAATTATCGGTATTACTAAAATTATACCACAAATTAATAAAAGTTACAATATTGTTATCATAATTAACCTGTTAAATGTGTGCCATGGATTTGCCCTGCTTTCAATTTGGAACAGTCCATTTTGAAAATTTAGGGGATCTCAATATCAAAATTGTACAACCAAAAGTATAGAGCCTGGTCAGACTAAACAGAAG
>Locus_21992
GGGCCCTGATTTGACAATGTACCTCCAAATGAAGTAGCATTTTCTATTTGAGAGGAAGGTGGGGGATGTTGAGGCATTAAATTGATAGAATCAAATAGATTGCCGAAAATACTACTAGTTGACGGTAAAGGCTGTGAGCTTGGTGCACTGTAGCTTCTTGAAGATGGTGTCCATATAGAGCCTCCTATAGAAGTGGTGTTTGATAACTGAGAGGATATCCCAGTGCTCAGTGTAGGAATATCTAAATCTCGTATGGTCAGCCTAAGTTGACTGGGTCCTGGTGTAGGGGAATCCCATCCTGAGGCTGATGTTGGTGCATAGTCAGTCCTGAGTCCTGCATACGGATGCATAGACGGAATATCCTCTGTACGATATGTCCTCGTAATCGGAGCAAACCCTGGAAAGTATGGATCACCTGCTGTCAGAACCCTGCTTTCCCAGCTATCTATGCTAGAGTCTTCCCTCCTTGGAGGAGGAGGTTGACTATTTCTACTGTCAGATAATGGAGAGTTTCCAGGGGAGACCACTATAACATCACTATCATTGCCATCATTCCTGATTCCTGCTCTATGGTCTGAGTCAGATTCTGAATCATGATGAGGCTC
>Locus_22079
CATAGCGGCACATAGACGCTTGAATTGGTTAAGCGTCATTATCAAGGACAAACAGAAATGCCAACTCTTGGATATTGGAAAAATAAAGGTTTAGCACAGCCGATTCGATTGCTTTTAACATATGCCGGGGTAGAGTTTGAAGATGTACAGTACGGACAAGGGCCTCCGCCGGATTTTAGCAGAGAATCATGGTACAGTGTAAAACCAAAGTTTGGAGAATTTTTGTCCTTTCCAAATCTTCCGTATTACATAGATGGCGATGTTAAAATTTCCCAAAGTCACGCAATTCTAAGACACGTAGCCCGGAAATACAAGCTGGATGGTGAGACGGAGAACGAAAAGGCAGTTGTAGATATGGTAATAGAGGAGGCAATGGATCTCAGGCATGGTATCGTCAAAATAACGTATACAAGTGTTGAAAACTACGAGAAGTTGAAACCAGATTTCTTTAAGAATCTCCCGCCAAAACTAAAACAGTTTGAGAATCATCTAGGTGTAAATGACTGGTTTGCTTGGGACGCTATAACAGCTGCTGATTTTTCGATGTATGATCTTCTTGATTTTCTTCGACGGTTGCAGTCTGATTGTTTGAATGCCTTCCCGAAGCTACAGAGTTTCCTTGAAAGGTTAGAATCTCTACCAAAAGTCAAGGAATATCTATCACTCGACAAAGTTAAGAATCTGCCCAGAAGTAGCAAAATTGCAGTGAGGACGTTCTGAAATCACATATTATCAATTCACAAAAAGCAATGAATAACATTTTGAAGAAGACGTCCGTCTATTGTCATTTAAAGGGAGTGTCAGTCTGTCATATATTTCAGACTTACGTGCTGTTAACTATGTTTTACAATATGTAGTCTAGATTTATTTTCGATCATATTACAAGTACACAATGCTGCATATAGTGGATAATTTAACCAAGAGTTTAACCAAAACATTCAGTCTGCCACGACAAGCTTGTTGAATATGTACTTTAAAACTTAATAAATTTAAGGACATTCATAAGGACTTGTAATTGTTGCTTTAAAGCTGCATGCCTGAAGATGAGCCAGATCGG
>Locus_22268
GTCAAAGTGGCTCAAATTGTGTTATCGGTCTTATCGCCTATTCTGGTGTCAGTAAGTTGGATGGACAACTTTCTACCGAGTTTGCAAAAAGAACAAGAAGTAGGAAACGGTCATAGGAAAATTGAAGTGAAACAAGTTATGAATGGAAACAACAACAATGAAGTTAAAGGTAATGAACGAAACAACAATGAAAACGATGACAGTGAGAAACAGATCTTATACCCGAACTGGATTTATGAGTACAAGCACACACTATTTTGCAGTAGCTTTAAGATGCATGCAGTCTTAAACACATGGAAAATATTTATTACCTTTGTTATGGTTATTGCAATACACGGGTCGCCATGTGACAACTGTTTGCACGCCTTTTTTGGAAATTTAAACCAATCTGCAAAACAAATGTCTGCGATCATAGAGGAAAACTGGTTGCTGAACGTGGATCTTTGCAAAACTGCTACACCATTTATTGTCGCGGTTGTTGGAATATCAACTAGCCTCTTTTGCCAAAGACTAAGTGTGGCAGCAATAAAAGTTCTAGCTCAGATTCAAGGGTTCTCAGTTCCTATTTGTCTAGTAACACCGATAACATTTGTGTTGATATTGGCAGTATCTTCTCAGTTGAATGATGGAGACCACATATGTCAACTTCCATTTCCCTGGTTTGAAGGGAGCAAGTCAATCAGCAATCTCGCATATATGATAATTGCTTCACTCACAGGGTACTTGGGTCTCATACTTACAGCGGGACATATATGGACAATGGAAACGGAAAGGATGAGTAAAGAAAACATGATATTTTATGCACCGTCATATTGTGGAGCACTTTTGGAGCAGTCCTTAATGCTAAACAAATGCAAAGAGAACAACTTTCAGACAACGCCTGTTTCGAAGACAAACGATACGACTGATAATGACTCCCAGTCACTCCCTAGAGAAACAACTGGCGTAGGTGCTAATAGGAAAGGAGACAATAAAAAAGGTGGCAAGGATAATACAAATAAACTACTAGAAGGTTTTCCAATGATATATTTTTGCGCTACTATGTGGCATGAGACGGAAGTTGAGATGGTACAGTTATTCAAGTCCCTGTACAGGATGGACATTGATCAATGTGTACAAAGAATTCGTAAGGAAGATTCACAGAGTAATCAGGACTACTACAACTTTGAAGTCCATATTTTCTTCGATGACGCATTCGTAGAAGGGAAGCAGATGATGGCAAACCAATACGTACACACGTTTATTAAAGCCTTATACGATACTGCTAAGGATACGTATCCAGACCAGATACCATCTATGAAGGATCCACGACGGAGAATTACACCTTACGGGGGTCGTCTCATATGGACTTTGCCTGGTGGAAACCGGCTAGTTGCGCATCTGAAGGATAAGTACAAAATTAGAAGAAAAAAGCGATGGAGCCAGGTGATGTATATGTACTATTTCCTTTCACATAAACTAAGTGATGTTGAAGAAGACCAAGATAAACAATTAGAGATAGCGAAGAACACTTTTATATTCGCTCTTGACGGTGATGTTGACTTCAGACCAGAAGCTGTCACACTGTTGATTGATAGAATGAAAAGGAATGAGCAAACAGGCGCTGCTTGCGGAAGGATACATCCAATAGGAGATGGACCTATGGTATGGTATCAGAAGTTTGAGTATGCAATAAGTCACTGGTTGGTCAAAGCTACAGAGCACGTGACTGGTTGCGTTCTTTGTAGCCCTGGTTGCTTTAGTTTATTCAGAGGGTCAGCATTGATGGAGGAAAACGTAATGAAAAGATATACCACCATGCCAACCGAAGCTCGCCATCATATACAATATGATCAAGGCGAAGACAGATGGTTATGTACACTTCTTCTGAAGCAAGGCAAAAAGGTCGACTATTGTGCTGGGTCAGATGCTTTCACGTTTGCACCTGAGGGTTTCAAAGAATTTTACAACCAGCGGCGACGGTGGACACCTTCTACGATGGCAAACATTTTAGATTTATTGTCGGACTGGAGAGTTATTACGAGGAACAACGATAACGTCTCTATACCGTACATTTGTCTGCAGTTGTCCTGGTTTGTGTCGTCAATATTGACCCCTGGCGTTCTCCTACTGATGATAATCGGGGCGACGAATCTTGCCTATCCTCAGTTATCATTACATGCGGCCTTGCTGATTAACTTACTACCCGTTGTTCTGTTTGTAATTGTTTGCTTCTTTGCCAAAACTGAACACCAGCTCAATGTAGCAGCCGCACTGTCCATTATTTACTCACTTATCATGATGATAGTTCTTGTTGGTTTGATTAGAGAGGCTGTAGAAGGTGGATTTTGTTCAGTCATAACCTGGTTTCTTCTTATTGTGTCCGGTATATTTGTACTGTCAGGATTAACACACCCAAAGGAAACAAAGTGTCTCATCCATGGCTTTTTATTTTTCATTGCCATCCCTTCCATGTCAATGCTTCTTATGTTGTATTCGGTTATAAATCTGAACAACGTTTCCTGGGGAACCCGCGAGGCTCCTAAAACAAAGCAAGGTGATGGAAAGGAAGACAGCAATAATGTGAGGGATATTCAAAGTTTGGTGGATAGAATTTTAAGCTGCAGCTGCTGTCAACCGCAAGTGTTGCAAAGGGATAATAAAGTAGCTGTCGAGTTAGAACAAATAAAAACCGAATTGAACAAGTTGGAGGCTGGAACACTGCATGCAGATGATAGCCAATCAGAAGATACTGGAGAAAAACATTCTGATACAGCGACAAATACAGCTCCACCTGCTACGGCACCAGCTGAACCATATGCTGAATATCTGAATTTTGTTCCGGAATCGTCAGAGAAAATCAAGTATCTGACATTAAGCGAGGAAGACTTTTGGAAGTGGCTTATTGAACAATATCTGTATCCTGGTGAAAAAACTCATTGCAGTGCTGAAGAGGAGGAAAAACGTTTGAAAGAACAGGAAAAGGTTAAAGAAGAGTTAAAGGAATTAAGGAACAAAGCAAGTTTAGCTTACCTCCTCATCAACGCACTGTTCATCACAGTTATATATTTTCTGCAACAATCAAACGCTGACACAGGGGGAGGGTTATCAGTGCACATTGAATGTGGGAACGGGGA
>Locus_22349
GCCAAGGCAGAAATTTGTCCGAAGTCGAGTTTTCGAAGTTTGGACAAAACTTTCCCGAGGACGTACGAAAGAAACGGTTTTAAAAAGCTTGTAATGTGTAAATAATTTTGATTGGAAGCAAGACAGTGATTGTATCTGTTACAGCGTACCATTAAACTACGAATGATGGATAGCGAATTGATGCATGCAGACTTTTGCATTGATACTGAAGAATTCTTTGGAAGTGAACGGAAACAGTTGACAACTAACAGAAAGTGTAGACCTCCACTCCAAATTCGTAAAACTGTATCATACGATGTGCAGACATGCGAGATTCCACTGTTTTTCCGTCGCCAAGAGAGCACTGAAGACCACAAAGTTCCAACATTGACCAACCTTCAACGTGTCTCGTCATTTGACGACTTGTCTGACGACAGCTTAGATGTTCCAGCTACAGCCCAGGTTCCACCTCTGACCCCTGGGACGACTCAGAAAATGTCTCAGGCCCTTTTAGAAAGCTTTAAAAGCTTTGAGAAAGATCAACACAGACTTGGCATTCCTAAAGACCCAATGCATTGGAACGAGACACAGGTGGTCCAGTGGTTGAATTGGGCGATACACGAGTTTACCCTGGAAGGCGTAAATATTAGCAACTTTACAGTTCGAGGCAGTGAGCTGTGCAAGATGGAGAAAGAGAAGTTCCTTAAATTAGCCCCGCCCTTCATGGGAGATATTCTATGGGAGCATCTTGATATTCTTCAGAAAGAAGTGGCACAGGATCGCAATTCCTTGTGTAACGCCCCTCCCACGTATAGTGAACCCGTGTGCATGCCAGAATTCACAGTAAATACTCCCGATGACCAGCACTTGTATAACCCAGGTTATAACAGTTCACCGGAACAAGTATCACCTCCGGTGCAGACGAGTCAACCGCCACCTTTTACTGAAAATAAATGTCAGTATCAGATCTCGGACTCTATGCAAGCGTTAAGCGATGTATCAGGTGGTTACGAGGAGAACTATCAGAGCCTAGAAGATATACATCCCGGTTACTATGGTGATCAGAGTCCTACAGAGTTCTATCCCATGATGCAAGAACAGAAATACCGGCCTCCACCATTGAAGAGTATGTGCAGAGGTCAGTACATGCCTCCCGAGGCTCACTCCCAGCCTCAGACAGAGAGTTACTTTGAGCCTCATCATCAGTACCCTCAGATGGTTCCCAGCATCAAGACTGAGATGCCTTGGACCCATCGTGATTATCCAGGCTGCAGGGACATGAATGGTACCTGGTCTCCTACTGATCTCAGAACAAATATGTCGCGAGCTGGGTACCATCCGTTACATAATTTAGGGGACATGGGACCACAGTGTGGCGAGGGAAAGCCAATGATTCAGGCCGCAGCATTAGCGGGGTATTCAGGCAGCGGACCAATCCAGTTGTGGCAGTTTTTGTTAGAACAACTGACCGACAAGTCATGCCAGCATTTCATAAGTTGGACTGGTGACGGATGGGAATTCAAACTTTCCGACCCGGATGAGGTTGCACGACGATGGGGAATCCGCAAAAACAAACCAAAAATGAATTACGAGAAATTGAGCAGAGGACTCCGTTATTATTATGATAAAAACATTATTCATAAAACAGCGGGAAAACGTTACGTGTATAGATTTGTATGTGATCTCCAAAGTCTCCTGGGATACACACCGGAGGAATTGTGGGAAGCATGTGATATCAAGCCTCAGAAGGATAAAGATGATGAGTGAAAAGGTTGTGGGGGTCATCCTAGGTCAAGGACAGTATTTAGAAATTAAGGTCAAATATGTCTGAACCAAGGTCAAAGGTGACTTGTTAGAGGCAGTTAGTTAGTGCCTTAGTAATTCATGTTCAAATTTGATGAACATCGATTAACTATAGAAATGGAAGAAGTAGCGTGAGATAGAAAGAAAGGTGTTTGCTGAAACACATAGGGAGAGAAAAAGGTTAATAATTTAAATAAGGGCAGCATCTTGCATAACTAATGGTGATCAATTTTTTATTCTATGTAAAAATTGTTCTATATGTAAATTACGATTTGTAAGATGTTTTATAAAGTCATGTACAGGCAGAGAGAGAGAAAAAAACCTGATGAAACATGTATCATTTTTAGTGACAAAGGATTAAAGGTCAATCATGGGAAATGACCTTTAAAGGTTTGTTTTTTTGAAAGGTTGAGAGCGCTGCATTTTTGAGTATTGACTAATTAAGACGCATCGGGATTTTTGTGGT
>Locus_22395
AAAAAGCAACGGCTTTCTGTTTACAACATAAGGAGACAATTTGTATGTCTTGCATTGTACAAAAACTTCACTGTGATGATGACTGTAATCTTCGGGAAATAGAGTCCGTCGATCGTAAAGTTCTACTATGTCTCAAACTGAAAGAAAAACTAAATGAGTACGAATCGAAGCTAGATGTCAATGTAATTGGAGATCAGATGGCAACAGAAATTGAAGATGCTTACGCAGAGGCATTAGACAAACTTGAGGAATTTAAGTCCGCATCATACAAGGAGACAAAAAAAGAAATAGCAAACTCGATTGAACGTGAAAAGGGCATCTTAAAACAAACATGTTTGAAAATAGACGAAGCTGTTGATCATTACATGTCTGGCAATTTTGCTGAATGTGAAAAAGTTTTCAATGACATAGAGGATACACGTCTTATCACTAGGATAACATTTGAAAAAGTAATGCCGCATTTTATAGCTGAGGGAAATTCTCTTGT
>Locus_22421
TGCTTAAAAAAATTAAAGGTCGGAGAATCAATGAAAAAATGCCGTCAACAAGGAAAAAAAAGGAAGAACCTGTCGAAGTTGATGGCACAATTGATGACGGTGACAAAGAAACGAAGAAGCAACCTTTTGTTGTAAAAGATCCGACGCAGTGGCTTTTCATAGCGAAAGATGAGGTTATTAAGCCAGATCCAAACACAAATCCTGAATCAATTGTATGTGGACTTAAACATCCTAGAACAGGGCAGAGATGTTTGTTTTTATTTAGCAATGAAGACAAAGATATTTATGAGATAGTTCAGTTTAAAGAAGAATATAGGTCCTGGTTTATTGGGGAAACAGTTCAACATGATGGCAGTTTATATATAACTACACCTGTAGATCCAGTGTTCCTTATTTTACCATACCTCATACAAGCTGCTAAGTCAGAAAAGTTCATGACATTAGATCAGATAGTGATAGATGAAGATTACCCAGAATGCCGCAGGTTACAATCTTGTTGTCAGTCAGAACATCTAGAGAATGTATCAGATGTCAAAGGTGATGATGATTTTAAAGCATACAGATATAACAAAGACAAGGCATTATCTTGGTTGAAGTTAAAGACAGAAAATGTATGTAAAGTATTGGATAAGAAGAATGTTTGTGTGTCAGGTGCTAAAACATCAGAACTTGTACAGAGTAAAGCTACTGAAGAGGAATATATGAGATATGCTTTTGGTGTGGTGTCCGACTATCTTCCTACAGAATTAACCAACATGCTGAGAGAACATTTAGGTATACCAGTTGTTGCAGAGAAGAGACCATCAGATGCTAAAAATCCACCATCAAAGAGAGTAAAACTAGAAGATATAACACCTAATGAAGATTATAGTCAGAATGTGAAACATGAGGACAAGTCTAAAAAGGGTAAAGCCAGCACAGCACAGAAGAAGTTGGAGAAAGTTGACAAGTCCGGGATGAAGAGCATGATGAGTTTCTTCTCCCCAAAATCAAAATCCTGATAATTGATGAGTATGAATACAGTCAGACCTGTGATTGATGACCTACTGTAGGACCAAAAAATAAACTTGATAAAATGTCAAACCCATACCAGG
>Locus_22441
AGTATTTTTGTGTGAGGTCACAAAGTTGTCTCCTAAATTTTGAATATAATAATCATTTTCAGCTTAAATTTCATCATGGTAACGTCTTGGTTAGTATTACTGAGTGTAATTCAGGTGTCGTCTGCTCACAGCATACATGCACGTGAGACGCGCTGTTACACAGACTTCGGATGCTTCTCTTCATACGCCGATATTCCTGCGCCGCAATCACCGACGCAGATTGCCACGACGTTCAGATTACACGTTCGGGGCTCGAGCGGTTCGTTTAATTTAGAATCTCTGCATTACAAAACTCAGATAAACAGCTGGGCATTGCATTTTGACTCAAGTAAACCTACAAAGGTCCTCATCCATGGCTACCTCGACTCCGGGTCGACATCTTGGATGCCCCAGATGTCCAGCGAACTTCTGAAAAAGGGTGATTTTAATGTGATAATTGTTGATTGGGGACACGGATCCAAAACCGATTACCAACATGCCGCAGCTAATACTTTTGTTGTTGGTGCAGAGACTTCTTTGCTGCTTAAATATCTGCACGATAATCACGGCCTTAAGTACTCCGATGTGCACGTTATTGGACACAGTCTTGGCGCGCAAACTGCGGGTCACGTGGGTCATGCCGTTCCGACATTAGCTCGTATAACAGGTCTTGATCCTGCCGACCCTGGATTCACCGGAAGGCCTCTAGACAAGCGTCTCGATGCCTCTGACGCCAACTTTGTTGACGTCATCCATACAGACGCCTCAAAATTTGTTCTAGTATCAGGCTATGGAACACGTGACGCTGTTGGTGACGTAGATTTCTATCCAAATGGCGGAGATCATCAGCCAGGCTGTGAAGAGAAACCAGTAGCTGGCGCTATAGGTAGTGTGATTGGTGGATCAATTGGAGGCGCAGCCAGCTCGATAACATGTAGCCATTCTAGATCTAGAGAGTTATTTATAGAATCTATAAATTCCAAATGTAAATTTTACGCACATACTTGCCCCAGCGGCGACTCGTTTGAAGCAGGTGATTGTCTAGGTTGTCCGGCCGCCGGCTGTCCTGTCATGGGATACGATGCCGACCAACAGAGTAGTCTGAGGGGGTCTTTCTATCTTAGCACTTCAGGACAAGCACCGTATTGTGGTCATGAGTATTTTATTGATATCAAGATGGCGGACAGGATGTTTCACACGTATGGAGAGTTTATTATAACTCTGATAGGAACTAACGGAAAGTCTGAGCCACTAAAGTTTGAAAGCTTAATGCACACTTTTGACCACGGGAGAGAAGAGAAACACGTCATATCTACCCATACTGATATTGGGACTGTGACGTCAGTGCAACTTCAATTTGTCAAATCACGTGATCTTCATGGCCTGCTTGCGGTACCGTCTGTCAGAGTACATAGTATAATAGTAGAACCTGCTGAAACTGCTCAGAAAACCACATTCTGTGCCCACGAGCATCGTTTTGTTTCCGGACATGCATCAACTGTGACGTCACACACCGGATGTTAAAGTATTCAATTTAGTTGTTGACATATGTAATAGAAATCACATACGACTTTCTGTGTGCCATTTTCTATGTTTGAAAAATAATAGAAAATAAAAAATAAAACTTGAAAA
>Locus_22493
CTCTCCTCTTGTTTACTTTTATCAGTATTTGTGCTAGGTTTATCTTGTGCAGTTGAAGTGGACGGACCTGAACTAGATTCACCAGAATGACATGCGGTCTCAATTCTGCTAACAGACTCCTCTATATAACCTTCCATACTCATCTGCAGAGCTCGTTGTAAGGAGACATCATCTGATTCTATCATACTTTTGCTTTCCTGCAGAGCCTTTTCTACCTCTGGGTCTTCCTCCCGCCCTCCAGTTCCACCTGAAGCCCCGCCTTTTCCAGCTCGTGATTGCACATTGTCTGTTATAAGCTGTGGTTTGATTGGCTGAACAGCCGGACAGAGGCGGAGCAACTGATCTGCTTCACATTCTGACAGATCCCCGATCACAATGAATATTGAGTATCCATCTTGTTGTAGCTGTGTTAGGAACATGTTCAGATATGTATCAGATATAAGTTCTGG
>Locus_22573
AACAATGCATAAACATTCATCATTCATAAATATAAAGTCACAAAAATGTACTTTTTTCAGATTAATACTTAGTGCCATAATAAAACTTCTAAACAACTTGCATAATACGTTTCAAATAATGAGTCTCCAGCATTTTTTGTTCACACCCAAACTTTCATAAATACCAGATGAAAAGATTTTGTTTTTTTATTATTTTTGAAGTATCTATGTGTATGTCTACATCAAGAAATAGAA
>Locus_22742
GTCGTCATTTGCATAAAGCAAATCGATTTATGCAATAGAGGGCGAGTTCTCGCCAGAAATGTAATTAATTATCTCTACCGAGAGCCCATACATTTTCGGCTTACTTCGGCACTTTCCGAGATATGTTATATAATTGAAAAGCTTCTAGATGACAAGACTCTTTAGACTCCTCCTAGTCTTACAAACGCTGAAACATCCTCGAAAGTTAAGATAATTGCATATACATGCCAATTTTACGAGGTCAATTTCTTTTAACATATTTTTTCCTGTAATCACAATTAATGTTATATAAATTATCAATTCTGTCTCATTGTTTTTTTCTGATAGTGCTTCGCAACATAGCACCACAAACATTATATATTTACCGAGATACTTGTCAGTAAGACACAAAAAGGGGGCCGTCAAACTGACTAAAATGCAAAAAGAGCATAAATGCGAACAATATCCTGTTAAGGAATGCCCGGATGTCAACTCAGCGTATGTCATTGAAGATCATTCATTCCAATGAATCTTTCCGGTGCAAGGAGTACAATTTCGAATACCTTCGGGCTTTTGATTTTTTAACGGATGACATGGAAGTAACAATATCAAATAATTTGTTGGGTCTATCATAACCTTCTTATGTTATCTAATGCTTCAAGTATTTTATGTACGACCTGTATTCGACCCCTTTGTCTTTTTGGGGATACACATTCATTAAGTAAATATTCAAGGTCCCATTCCTCGTTGACATTTTGTGGAATATCGTGAAGCAGTCCATTTTTCAGACTTTGACCTTTATTATTATAGTGTCTCGTCAGTATATACCGGCAGATGGCGTAGTAGTTATGATCTGAAGTCATGTGACTACATAAATTAACTTCGGAAAAGGAATGGCATGATTTAAAACTTTTTCCTGGACAGTCGACAAAAACACTTTCATGGACATCTTGCCATCCCGGAAGTTTAGCGGATTTGACGGCTAATTTATCTACGACTAGTACGTCCTCCAGATCTATCAATGTCACTTTGCCGTCATCATTCACCGCGAAGATATCATCGGTGACGTCAGTAAGATAAAGGGCAAAGTCAGCCTTGTTATTTGTGAGCACATCTGCTATCTTTACCAGCTTGTAAGCTATATCTGCCCTCGCTGACCAATTAGCGTTATAAAATTCAGATAACGGTTTTCCTCCGTTTCCAACAGCAACGTATCGGCCACAAGCTCCAAAATACTCCGGAAAAGGCCAACCATCTGCTACCGGAAACATCTGTAATAAGAGTGGCTCTTGATTGATGACAGCCGTTGACCAAATTTTGACCCTATCCCTTACCATCATTTCATCGTCGGATGACCTTTCCTTATATTTGCTAAACAGTTCTGATACAAGTCTTGTGGACGGACAGAAAAACATTTTGGATGACCCTCGCAGATATTTCGCGAATTTAGAATCATCTCCACTTTGTTTGACAAATGACAATCTTGAAACGGCAAGAGAAACGTCACAGTTTTCCGCCATCTTGGCTTTTGAACAAATTAAAGCGTCTAAGTCACTGAGATCATGGTGCGTTCCAAGCTTTTTAAGAACAACTTCCTGTTTACCAGCATTTTTAGTATTCAATGTTGCATGATGAATTCGTTCAGCATTAGTTCCAAAAATATCAAGAAATCTTACTTTAGCTATGTTTGACAACTGAACTTGATTTTTGAGTAACGTTTGACATAGCGAATCGCCATAACAAACCGGACATTTGTTTATTTCCACAAAATTATACTGTCCCAAATAATTCTCAGTAAAAATCCAGTATAAACTTCCAGAAATGTAAAAT
>Locus_22826
GGCTTCAATAATGGATTTTAACAATGCTAGACTGTGACCTCTTCAATATATGATGCTGGGACCCAACCTTCATTTCCTGCAGTTTCAACAAACCACCAGTCTGGATCCTCTTTGTCTAACACATTCACATCCTGTCCTTCACTTACACTTAATTCACCATCATTTTCTGCTATAAATTCCGCATTAGCTTTAAACACAGTCTGTGTTGTACTGAGAGACTGTGAACCAGTCCAACTGCCTGGTTCCTCACTGGTTCCAGGCCCTACTTTCTCTAAATAAGTGGATGGTGCCCAGCCTTCGTTTCCTCCAATACTAACGTAAGACCAGCCCTCTGCAGTTTCTAAAAGTTCAACCTGCTGGCCTTGCACAAGTCTTATCTCTCCCTCATTATGTCCTGCAAAATCAGCAATAGCAGTGTACAGATTATCACTACCTACATTGTTATTTTCAATGTCAGAATCACTTTTAAGATTATTTATAACCTCTTCATCAGCTGGGGTGAGATAAGAGCTTTCTTGAACAACAGGCCCTTTACCACCAAGTTTTGCTTTTAATGCATTTGCAAGATTAGAAACTCCAACCGGTTTAGAATCATCATTAGAATCACTACTCTCACTTGAATCTGCCCTTCTGAAATGAGCTGCTGGACCCGGAGACTTTGGTTTAACTGGTAATGCTGGGAATACCTTCCCTGCGGGTTTGCTTGTTGTGTCCATCTTAACTGGAGGATTTGGTTGTGGTGGCAGTGGGCGGGATGAATATTTTTTTGGATCCAAACCATCGTTATCTTTGATTCCAGAGGAACTTGATCTTGCAATAGGTGGAGAAGGAAGTTGTCTCCCTTGATTTTTTCGTAAATTGCTCCTTGGTGATGGAGGGGTGGATGGCCGTGCTGGTTTCTGGAATGGTTTAATTGCAGCTTTTGAAGGTGGTAATGGTTTACTTGCCCTTTGACCTATTTCATTTCCAGGTGAATCCCCTACATTTTGTCTATTTTCAAACTTTGCTTTAAGGACATTTGCTAAGTCACTAACTTTATGTGCCCCAGTATCATCATCATTTGATTCTGATTTCCTTGGTTTAGGCATGTCTATATTACTTTTTGTTGATAAAGGTCTATTTGTAGTTGGTGGTGACATATTTTCAGGCTTTTTCGCCCAAGGTTTTGTAGGCATCGGAGGGCCTAGACCAGAGTTTCTTGGCTTTGAAGGTATGCTAGGATTTCCAAATCCAGGTTTCTTAATAGGTGGCGGAGGCCCAGGTGTTACTTTAGGATTTACATTTGGTTTTGGAGTTTGTGTTTCAGGCTTTTCATTACCAGATGCTTCAAACCTTGCTTTCAACATCCCAGCTAATCCAGCAACATTACCTGCTGCTTGTTCACCACCATCTCCAACTTTACTTTTTACTGGCGGTTTTGGTTTCAAGTTACTAGTAGCAGGTTTAGGGGCAACGCTAACACTGTCAAACTTTGCTTTTAAAGCACTTGCCATTCCTGCAACACTGCTTTCGCTTTCATTTGATGGCTCTGAAGTTTTCACAGGAACTTTAGGCTTATTGTCATTATGTTTAATTAGTACTATAGGTTTGGGTTTTTCATTTTGCGGTTTCATGGGC
>Locus_23086
GAAAATGTAATTTCCAATATTGCAGCATCAAGTTTCTCTTTTAAAAAGAGCATAAGTCTTTGTAATATTTGAACGGATTTGTTAAAATAGGAATTTTATAGTGGAATTTTATATAGTTACAGATTTATTTAAGAAAAATCAAAATGACAGATAATGCTACAGGGATTGATGCAGGGCCAAGTCGAGATGACCCTGTAGATGCCGACAGCATTACTGTCGATACGATTGATTGTGATGAAGAAATCACACCCCGTTTAGTAATAGCAATCGATTTTGGGACATATGCGTGTGGTTATGCCTTGCAATGGAGATCCGACTATGAAAATGCAAACTGCCTCGAAAGCATCAAGGTTCCAACAAAATGGTCTGCAAGTGGATTTTGCACAAGAAAGACACCTTCATGTTTACTACTAAAACCTGACAAAAGCATTGCCGAGTTTGGGTATAAAGCTGATTTTCAATTCAGCAAAAATGAGTCGCTTCCTGAGAGAAAGAGACCAAAAGACTGGACAGACTGGTATTTCTTTCGCTTTTACAAGATGCGACTCTACACTGGAGAGGAACTTACAGTGGATACTCCAATGGAAGCCGCAAATGATAAACATTTACCAGCAGTTGAGGTACTGGCAAAAACAATAGAGTATCTGAAGGCTGAAGCAATTAAAAAACTACGAGCAGACGGTTGTGTTTATTCAGAAAAAGTGACCAAATGGGTTATAACGGCTCCTGCTATTTGGAATGACTCGGCTAAACATGTGATGCAAGAGGCGGCAGAAAAAGCTAGAATAAATGGAAAAAACATCTCAATAGCTTTCGAGTCTGAATGTGCTGCTTTGTACTGTACGAAAGTTCCTCCTGAGAAAATGGAATTCGCCAATGGCAGTAATGAAAGGGCAAATACTGCAGCTCCTGGTCAAACACTGATGCTTGTGGACATGGGAC
>Locus_23130
GAGAGAATATTGGATCAAACGAAAGATTAAAAGAGACAATCAACAATGTGCTTATGTTAACTTAGTAAGACAAAGTAAGCAATGGCTTCATACAGCCCAAAACGTTTAGAGAAGAAATACAATAACTGGGTTAAAGCACAGTTAGCAGTGCTGTTTACTAAAGACGGACTTGAACCTTTTGTATGTCATGAAGTTCAAGAATTCCGTTTGAAATGTTTAGATCATATTTGCTACAACAATGGATTGATGAGTGGAACTTTGTGTTCAAATTGCTGTACGGAAAATGTTATTAAATGTCCAACAAATAGAATATGCAATGTTGGACGTGTAAAATGCAGTTATCATCGAAATGCTGCAACAAGGTATAATCCTGCTGGCTGCCCTAACAAGATATGTCATAATTTTACAACCGAGATACAGAATGTACATAGGTACTATGGTCCATCGTACAAAAACACTGATGCTACCCAGTGGTGTAGTAATTTCTGGGAAGTGGCGAAATGCTTCATGCCTCCAGATGGGTATAAAGATAAAGCTTCTGCAACAGAAACAGACTTCAATGGGATAATCAGCATTATTCTGAATTACAAAGACTTCCAAGGGAAATTACATGAAAACCTTAATAATAAAACGAACGTTTTTGAAAAGGCAAAAGAAATTGGACGAGATGTGCGACATTCTTCTACACTAGAGGTAGAAGATTCAGATCTTCAGAAATACTTCAAACTATTACAGCAACTACTTTCTGATCCCGTATATTTAGCTTCAAACACGCA
>Locus_23248
ATGGCGGCTGTTGCAGTTACCAAACCGCCGGGTGTCACGGAAGACGATGAAGAATGGCTATATGGAGACACTGGTGGAAATAAGGAACCTGCTGCACCAGGAACAGGACCTGAGGAGGCATTGCCACCACCTACTGATGGAACAGAGAATACTGAGAACAATGAGCCACAAGCTGGTAATGATGATGATGATGATTCAGATGATGAAGACAATGTACAGGTCACTATAGGTGATATCACAGCATTTCCTGTAGCTAGCACAGGAAGTAATCTTTTCAAGCCAGGTGGGACCTACCAGAAACAGCCAGTTACTGCTGGTTCATCACAGAAAGGAGCAGTAGGGACACAGGCAACAAAAGGGGTTGATGTGGATGGGGAAGGCACTGTAAATGGGATACCACTATATGAGTTCAGCCTAGATACACTGAGAGACGAGGACAAACCATGGAGAAAACCAGGTGCTGATATCACAGACTATTTTAATTATGGTTTTAACGAGGACACCTGGAGGAAATATTGTCAGAAACAGAATAAAATACGAGGGGAGAATGGTGTCACCATTCCTAAAGCATTTGGTAATGTTGGGTTTGGAACAACAATCAAAGTGGAATCGTCAGACTCTCATTCTGCTCCAGTCCATCATTTCACAAAAAGCTACACACCTGCTGTACAGCAGCCTACGGCTATTGCGGTACTTGGTTCAACCACAGCTTCACGACGGCCAATAGAAGAAACAATGGATGACGTTCAACAGATAGGAACTCTTAACTCTGATGCAAATAAATCAAGTGTACCTCCAGGAATGCCACCTGTAGGTATGCCACCCCCAGACTACAGTGTACCACCTCCAGGCATGCCACCAATGCCCCCAGGATTTAGTCCAGCTGTTCCGCCTCCAGGAATGAATGTACCTCCTCCAAATATATATGGACATCCTCCTCCTGTCCCTCCTCCATTTTTTCCTCCTCATCATGTACCACACCCTAACTCAACACAATATCCAGATCGGTCAACTTATAGTAATTATGATACACCAGGCGCTAGTTATTCTGATCCAAAATCAGGCTGGGACAGAGACAGAGATCGTGATTCATATAGAGAAAGAGACCGTGACAGGGATAGAGATAGTGATGGAAGTGATGATTACAGATATTCTAGATCTACTAAAGACTATACCAGGGAGTATGAAAGCAGGGATTACTACAGGAGTAGGGAAACAGAGAGGTCAAGGTCAGATAGAGACAGGTCAAGGTCACGGGAACGTGACAGAAGACATAGAGACAGAGATAGGGATAGAGATGATAAAAAATCTAAAAGGAAAGTTAAAGACGAACCAGATGATTCCGATTACTACAAATCATCGTCGTCATCGAAACACAAGAAATCTAAACGCTCCAAGCGTGATAAAGATGACGAGTCAGACAAACAGACGGACGACGGGACGTGATGTTTACCTACATGCAAAAAATTGTGTTCTTAATATAATGAATAGTTTGAAAACTTCATCAGTAAGTGTTTGTGACGGAACATGTTTGACATTGCTGAAGGATTTTTTTTATAAATCTCGGCATAAGTTAAAATAGTAAAAGGTGGTGATGATTGTTTTGAATAAAAGATACTGGTATGAAATTTGTAAAGTTCAAGACATGTATCGTTACTGATAAAAACAATTTGTGTATTTCAAAAAAGGTATGGGTTATAAAGAAATTCTCCAAGCTCAAGCACAGATCTCGGCATTTGAATTTTGATTGG
>Locus_23310
TGGGGGTGGAACCTGTGTTGCTGCTATACGTGGGGGCAATGGGGGCGGTACATAGTGAAGTCCTTCACGAGGCTGTGGATCTCTGGGCGGGAGCTCTGGAGGGATTTCTGGCGGAGGTCTTGTAGGGGTACTCTTATGAGGCACATGTGATGCCCCGCCATATATAGAACCACTCGGCCCCATATTGATGGTCTTGTAAAAATTCTGTTGTTCTAGTGGATCAAGTACTCCTAAAGGAGTTTGACCATTATTCATGAGATCAACCTCCCGAGTCATTAACTGGATATCTGCCTGTAGCTGTAGATTGTCTCCCTTTAATTTAGCTAAATCTACAGAAGATGGAAAGACAGATGATTTCTGTCGTTTTCTTTCTATCACACGACTTTCTAAAGTTGTCACCTCCCCTCTTAATTGAGCCAATCTTTCTTCAGCCAATTTTAAATCATCCACAAGCTTATCCATCCGGGACTTTTGATGAGACAATAATGCTTGAAGATAGGCAGGGTCATCCTGAACACTACCCGATCGTTGTCTATCTCGTGCCACTGACGATTCTGAACTAAGGCTACTTGGACTAGATGCTGGTGACATGAAGGGTTGTGTGGGTATGTGACGATAATCCATATCAGAAATAAACACTGAATTATTATCTAAACTAGCACTCTTTTGTATTGGGCCATGTGGATGGCCAGGTACTCGGCACTCATTTGGCATATGTGGAAATTTAAGAAATCCACCATCGTCTCGACTAGTGCCAGGCCCTTGAAAGTTTATCACAGTTGGACGCTCTGGTGTATAATGTCTGTTCACATAATTTGGCTGCGATTCCGGCAAGGGATTTTCATTTGACTGGGTGTATTGACCCAGCATCACATTCTTATGAACAGTTTGTGGGCTTACACCGCCCGGATTGGAATTTGGAGGTCCAGAAAATTTGTTAAAGAATTGAATATGGGATTGCACACCTGGAGCCCTTGGCGGGGGTTTTATTATCTCAACTAAAACAGGTCCAGTTATATTTTGAGGGTTAGGTTGGGAATCGTTCATAGAGGGGTTACGTACATTAGGAGATAAACTAGGGTCACTATAAGATCCATGAATATTAGCATCATTCTGGCCACCTGGTGACACTAACGGTCTTTCACCATGTGGCACCGTGTTCTGTGTATTTGGACTTGCCGTGGGATTTTGAAGAAAGATCATCGCCTGAGAAGAATGTTGTGATTCATACTGCTGCTGTCCATAACCACCAAAACTTCGCTGCTCCTCTATTGGTGACCTATACGGAGAGGTCACGGTCGGCGTGTGATTATTATTATACTGCTGATGTGAAATTGGCGAGGAACGATGATCCGGTGAAAATGCTGTATTCTGATTGGCTGTGTATGTCACTTTATGATAGGGGTTATTATAATGCACAGGATGTTGAACCCAGCCTCGATTTGAATTCATTTGATGTGACGAGTTATTTGGAGTCACATGACCAGTCACAACGCTGGGATTAGAAGCTATTCGAATTTGAAAATAATTTGGATGTTGATTAACAACACTATGTTCTCTGCTAGTCTGAATATGCTGAACTTCAATTTGACGTAAATTTTGTTGTGATGTATTTACACCAGCAGGAATCCCTGAGGGGTTTTGTACATATCCTCCACTATATTGAATCTGTCTGTTTCCATATGGCTGAACACCTTGTAAATTGTTACAACTAATATTTGGAATTTCAGCAGTATTTTGATCACTCCTATACATATCCATGAATTGATTAATTTCATTTGGCA
>Locus_23351
GTGGGGGTATCAAGAAACAATTAACTTAAACGAATATATTTTATATAGTTAGGACCCCAATATCAAAACATTAATTTGGCACAAAAGTGTACTTTCATACCTGGATATACTTACTAAACAACGCAAATAATTGGTTTAAAAAATCTATTCTAAAATAATAAGTCCGTTATATATAGCAAACTTCTTTTTCTTCTTTAACAAAAAGAAACCTGACTGCTTTACTTCTGTTTACTCATATCTTTTTGACTGCATTAAATTGACTGACTGCATCAATTCCCGCAGAGATTGCAGAATTTAGCACAATTTTCTTTCGCCGATGTCACATTTGTTGCCGATGTGCAAATATCTGGCACAATATCCTTGCAATTGTCAATCTTATCTTCACATGGTGATTCTGTACATAGCCCGCAGTACAACTTGCAGTGTTCTATTGCCCATGACCTATAACCCGAACACATGTCCTGGCTGAATGTTTCACAGTTGTCGACTTTGTTGATACAAGAGGTGGAAAGCGGCTCTACGGAAGTTTCATTACCACTTATCATCCATGGTGATCCTGATGTCGCCATCAATGCCTCTACTGTCGTTATCGCAGGAGTTGTACTTGGCGTAGTTGGTAACGTTATTTTTGTTTCACAGTGTGGACCTTTAAATGATGATGTACATTGACATGTGTTAGGTCTGATACATGTGCCACCATTTTGACAAGATTGATAGCATATTGGAGTGGAGCAATAGGAGCCTTGCCATCCAGAACAACATTCTTGATAAGACTCTGTTTGCGATCTGTACTTTGTACATCTACTCAGATATAGAAAACCGCAGCTCGTATATCTTCTTACATATCCTATCTTATATGAAGTACAATAGCCCCCAAATGCCGTATCACTATTTATAAGTACTACAAAAGCAAGAACAAACCAAATACCCATGATCACAA
>Locus_23723
TCGACCCGGCGTGCAAAGCAAAGACATAATTAAATTTGTAAAGCCAAAAACGCTTAGAAACTGTACACTGAGATCTTATGACTGGTAAGTGAAGGGTAACTATGGCAGCAGGTGGTTTACATTTCGGTAACCCTATGGTGAAACAAAACACCTTGATAATCAACAATTTACCTGATTATATGGGAGATGATGAGCTGGAGTCAATGTTTAAAACTTACGGTACTGTTAAAACAGCATCTGTGAGAAGGGATCCGAAAACAAATAAAAGCTTGGCTTTTGGTTTTGTAGAGTATTCAAAAAGGGATGAGGGGAAGAAAGCCATTGAAAATGTTGATGGTCTGCAATTGGGAAAGAAAAAACTACGAGTCGCGTTTTCGGAGCCTATTGACGAGGCTATTAAACATGCAACTAAAGTAACTGTAAAAAAACTTCCTGCAAAATTTTCAGAAGAGGACTTTAAGGGAATGTTTGCTAAGTTTGGAAAAATTGTTAAAGTGCGTCTATTAGTTGACAGTGTGACAGGAAAGTCCCGTCGACTAGGTTTCCTCTTCTATGAAAATTGGGCTGATGCACAGAAAGCTGTTAATGAAATGAATGGTTTCAAACCAGAACAAAGTAAAGACCCATTGAAAGTTAATTTTGATCAGGAGAGTGTGAAGCCAAAGACCTGGCCTCAGTGGCAAAAGGCATCAGATCAGCAGCAGGTTGGCTACCAGCATAGAGCACCCCATGCATTGACAGGAAGTAGACCGCATTCACAACAGGGTCCGAGTAAATCTATCCCATCGGTCATAACACAAGGGCCGAATCCTTCTTGTGTGTTTTTGTACAATATTGGTGAATATATTAGTGAACAGGAGATTTATAATATGTTTGCACAATTTGGTGGACTAAAGAAAATAGACATTGTGCGTGATATGAACACACAGTTATGTAAAGGTTACGCGTTTCTCAATTTTGACACATACCAAGCGGCCGAAAATGCTATTTTCACAATGGACGGAATGTTTTATAGGGGAAGACAGTTACAAGTTCGATTTAAATATAATTGATATAGATACAAGAATGTTTTGGAACATTAATATAGACTTGATATATGA
>Locus_23743
GTACCGTCGTGTTCTGTACAAAGCCAATGAAATGGTTCACATGTTCCATCCTTGCACTGTTCCCAACCATCTGCACAAACTTCCTTCCCATTGGAATCTGTTGCAACAGCAAATGTAGTTGTACTTGTAGGGACAGTTGTTGAAGTAGATAGACTTTCTAATGTTGATTTGCTTGTGACAGCACTTCCTGAAACAGGCGATAAGGTTCCAGTTGTGGGTAAATTTGTTTGAAATGTTACTGTTACAACGCCTTCATCTCCACAAAGTGCCTCAAACGGCTCACAAGTACCGTCTACACACTGGACAAATCCATTCGGACATGTTCCGGACGATGACGTCACTATTTGAGGAACTATGTCAGTAACAGTCGTCTCTGGTACCATCTGAGATGTTGTTGTTTGTACCATTTGTGCTGTTGATGTTTCTAATACAGCTTCAGTTACTATTGGTTGTATAGTTACCACAGGACTTAAAGTTACGGCAGGACTTAAAGTTACCACAGGGCTGGTTGGTGGGGCTTCGGTGGCCTGTAATGTTGTAAAATTAGCTGAGCCATCATGTTCAGTGCAAAGCCAGTGGAATGGTTCACATGTACCGTCCATACACAATTCCCAACCATCTAGACAAATTTCATGTCCATTGCTATCTGTTGCCAAGACAACCGGTGTTGTAGAAGCTTGTACGGTTGGTGTTGTTGCAACTAGTGTATTGTCTGTTACGGCTTTAGAAAATCCACTGTATAAATGGCCCGTAGAACGCTCGGGGGAACCTGTTGTTACATCCGTTGGAAATACTACCGTCACTATTCCTCCTTCTCCACACAGTGACTCATAAGGTTCACAATTTCCGTCGGCACAATGAACAAACCCACTTGGACAATTTCTAGAATTAGTGCTTGTTTCCGTCGGCATTCCTGATATTACACTGTGTGTATATAGTGAAGGTGTAGTGCTTGTGTCGCCTGGAGACATCGGTGTTGTCACACTGTGTGTATTTGTAACCGCCTTAGTGCTTGTTTCATTTTGTGACATCAAAGTTGTGATATTGTTTGTACTGACTACCTGCCCTGTGCTTTGTTTTCCCGTCACTGATATTACAATAGGTTGTCTAGTTGTATATATTTCCGTTATTGGTGCACTGATAGACTTTTCCGTTGATTCAATTTCCTTTTCTACAGTTGCCAACGATGGCTGTACCGTAAAAAAGTTAACGCTGGCAGTACATAGCAATATACCATTGCTGAAAAATACTAATAAAATCACCTCTAAAAGTAATTCCATAATTATTAATAATATTACAATTTCAACAACTCTATG
>Locus_23818
CACCTCATCTTCATTTACATGCATTTTATCATCATGACGGCCTCGTGTAGATATATAACAATCTTCCGTCCCATAGTTTATCTTTTTCTTATCAACAGATGAGTCACAAAAGTTTATTTGTTCTTTTTCAGCTCCAGACAGTACAGATATGGTACATGCATATACTGTTTGTGTGTATTTACACACAGTATCAAACTTGGGAAATGCTGTCTGCACTATGTGGTTGTAGTAGTAAGAACCTCCTCCCGTGTGTGATTTTATATGAAGGTGGAGAGTACAAACTGAATCAAACTTTGATTGGCATCCGCCACATCTGTAAACAACATTTTTTTGAGACAGTTCTGCTGCACTTTCATCAGTAATTGGGTCTTTTTGTAG
>Locus_23978
GGTCTGTTTACAGGAAGTACATGCGCACGCAAAAGAGTTACAACCACTTCATCGCCATTTTGAATTACCCATAATTCTAACAGTTGTGGACACAATCTCATTATTTATATTACTGAGGCTTGAATCTCTACACGGTCTACGTAAACATGCTGAGGGTCTGATAGTCACTTTTCTTTGCCATTTTGTTGTTGAATATCTGTTTAATTATTGGTATATTTACTCTAGGAATGATTCGTTCGCGGTTGGCTACTTTGAACCTGTGATATTAGTGGTGTTACTAAAATGGTGCACACGAATTGACGTCAGTGCACAAACGTTCGCCATTTTAACAGTAATGGCGTTATGCGCAGGAGTGACTTCCGGCGAAGTTCATATCTTACTCAACACAAATAGGAACGGAATTATAATATTTCTAGTAATTTTCTTCACATGTCTGCGCAATATTGGACTAAGTTATCTTCACAACGACGGACTTGTTTTAAGATTCCGGAAATCCATTGCTATACCATACAGTTTTACAATTCTCTCTGTTGCTCTGATAATGAGCGCGTTCCACCTCACGTTTTGGGCACTTCCGGTGATGTTTTCGCTCATAGCCATGTTCGCCTCTGTAACAATGCTATACATGACCTCATCACTTTTAGAAAACTATTCTTTAGTGTCATTATCCGTCTTTGGACTTGTGTCTCAAATTTTTGTAAATATCGTCTGCATTCCTGTAGAGCATGGACATAATATTTTCATCTCGATCATCGGAGCGCTTCTTCTAATTATAGTGATTGGTGTCTACATCCGGTTTAATCTGAAAAACACACAGGACATACTGTCACCTCAAGTTCCAAATCACGAGGTTTACACGCGACTTGAGTTTCTGATATTTACTGGTATGGTGTGCGGTC
>Locus_23994
TGTCGGCGTCTTTATAGGGGAGACTGAATCATATTGGAAGTTGAGGAACCCGTCAGAAGTTGGTAGATTTGGCGCGGAATTTTGGGCAGACCGCTTTGTGTACGTTGATCAGTTCCATCAGCTGTTCACGTTCATCCAACAACTGCTGAATTTCTGATTTGTACTGGTTTTGACGTTTCATTAAAACTTTCGTCTCAGCTTCCAATTTATCCCCAATTATTCGTTTCTTTTCTCTACATTTCTGGGCTGCTAGTTTGTTTCTCTCTCGTTTTTCTATTCTTTTCATTTCTTCTTCCTCTGTTAACTGTTCTGGAGGTGGTGGTACAAATTCAACTTTCAAATCCCCTTTTCCTTGCTTTTCTCGTTTACTTTTGATAGCAAACTTCAACCCCTCTTTGACAAATGAAGGGATATTACTGGAGCTGGAGTCCAGCGAGGAGGCAGTATCTGGTGTAGGTGGCACGGTCGAGTAGGATGGTGATGTTGGACTGAATGGTACTGTACACGATGAAGCAGACGAATATAAGGAATCTGTTTCTGTTGTCTCTTCGACGAATGTGACGTCATTAAAGTCACTGACTTCCGTGAGAAAACCCAGATCAATGGTAGAGAACTGAACTTCAGGTTTAAATTCAGGTTCGGGAAATTGGAACACCAGTTGTTGGTTACTTGATGTATCCGAAGATTCTGAGGTAGAAAGGAATGAACCACTAGTGCTTGGGGTCTCCTGAGGTATTTCAACAGTTTCGGCCACCACTTCTACGACTTGACAATCATCGGTAAGAATATCCATGGTTGGTATAAGTGAGGTCTCGTCGTTAGGGTCAATGATGTCTAAAGTGTCAGTATCTAACTGCTGATCCCTGTCTAAATGAGGCACGAAGAAATTAAAGTCACCATCAGGGGTTATAACATCTGTCGCTTTGTTCCCGAGCAAAATCTCAAGGAGATCTGTTTGTCCGTACATCACCATGATTTACCCTTATTTGTATACGAATTCAAAACGATATAATCCTAAAAAAATGTATCACAACACAGTGTCGACACTTCCACAACAAACTAAACTGTAAGCGTACATCTAAAGCAA
>Locus_24014
GAATATTTTATTACATTTAAAAGATGGATGTTTTAAGTCTAGACATTGAAAACTGGAGAACAATTCTAGTGGCTGTTATAATATTCATGATAACATATCTAACAACAAGACGGGACAAAAATGTTCCACCAGGACCAAATAGATGGCCTATAATAGGAAACATTGGATCGTTAATTGGCGGTGATACGCTCGACAAGCTTGCTGAACTACGTAAGAAATATGGCGATATATGTGGAGTGTATTTAGGGTCAGAATTGACAATATTCCTCAACGGCTATGATACAATACACGAAGCTTTAGTAAAACGGGGAACAGTCTTCTCTAAACGTCCGAAAAATCAACTACGAGGAGAAAACCGTGTGGCTATTGTGTTCGGAAACGGTCAGTCGTGGAAGGACCTTAGACAATTCACATTACATGCTATCCGCGAGCTTTGTTTTCGGAAGACTGGCTTTACTTTAGAAGACAGAATAAATGAGGAATTGTCTTACTTCACAGAGAAACTAAGTAGTTTAAACTGCATGAAAGTAAATCTATCATCGTTAATTACACTGAGTTTTGCAAATATCATCTACGGTATTATACACGGACGTCGTGTCGGGTACGAAGATAAAAAGTTCATATGGTATCTCGACAAACTTGATGAAGCATTTAAACGTCATCTTAAAACACAGACATTAAATGCTTGCTTTCCATTTCTCTATTACCTACCAGGAGATATACTCGGCTTACAAGAAAGAGACATTACTGTTATTCTCAACAGCCAGTATTTTGAGGAAATATGCAAACCTAACTATGACAATTATAGAGCAGGTGAAAACAATTGTTTTATGGATTATTGCATTGCAGCTGAGAAAACTAGTAAAACATTCCAAAGGGAAAACGTGTGGGTTATTCTGCATGATTTGATGGCTGCCGGTAGTGAAACAACTGCTACAACATTGAAGTGGGTAATTTTTGCTCTGGCCAAATATCCTGCCTTTAAAAAGAAAATACAAAATAAAGTAGATGTAGTTGTCCCTCGAGACAAAACACCTTCTATGTCAGATAAGGAGAATTTACCGTACGTTGAAGCAACAATCCTAGAAGCTCTGCGATTCGGAAGCGTTGTTCCTCTTTCTGTACCGCACGCCGTCTTACATGATACTGTATTTCAAGGCTTCAAAATACCAGCAGATGCTACAATATTACCTAACATATACTCAGTTCATTTTGATCCCGATATATTTCCAGAGCCTGAAGTATTCAGACCTGAAAGATTTCTAAATGAAAGCGAGACATCAATAACCGGGACTGAAAAACTTATCCCGTTTTCACTCGGGCCAAGGTCATGTCTCGGTGAGACTTTGGCCCGTATGGAGCTATTCATGTATGTGACAACAATTGTACAAAAACTAGATATTCAAGCCCCAAGCGGTGAGGAACTACCGTCGGTTAAGGGAATATTTGGACTAACGCGACGTCCACAAGATTACCAAGTGAACATTCGCATAAGGCCCTCAGCGTAATGCGAGAGATCATATCATTTGAGTTAAATATTATAGAACACTTTCCAGGACATACAAAAAAACTGATTCAATGCAAACAAAATTCGTGAAGTGACCTATTCTAAACTGTAAGTTACTGTGTATATGTTATTCGGTTAATGGACACAATAATGTCTTATAAGACAGTTCAAGACGAGCAATGATAAATACATTGTATATTACCTTGTTAGCATTTGTGAATGTGTTGTCAAATATATAATAAATGTAACACAAGTTAATGAGTCGCAATATTTAGAGGCAGGCAATGTTAACTAATGTATTATCAGTTATTTAAATCGGTCTTAAGTATAATGTATTATGAAGTTATACCATTGTTCTTGTGCGAGGAAACTTCAGACTGTGTTTCTTAAATGGGATACTACATTAACTATAAATTATGATTAATGTATGGAAATATAAAATTTTGAGGTGGGTTGTTGGAAAGTTCATTTTCATCGCTTTCTGTTATTGAGAGGCTTTCTTGTTTTGAAAGATGAATGGAAAATTTATATTACCTATAATTTTTGTTAAAAATATCTATGTAATGTTGCAAGTGTGTTCCCATGAGACTAAGTAGAATCAAATAATGCAGAATAAATGATCACTACAGTCAGGGTTAATTTTGATGGAACATTTTTTTTTATATAACTTTTGTGAATGAATACACAAAATGTCACATGCAAAATATGTAAGGGGTTTACAGTTTGGGACAACAAACTTTTTATAC
>Locus_24077
GGCAAGATTTACAATTTTACATACAACGATTATTGTTGGCCACGAACATTGTCATATATATTTTTCAAATTGTTGTAAGCACGGAATAAAACTGTTAGACGAATCTGTTTATCTAAAAAGCCACAGTATTTAGGTAGCATGCTAATAACAAAAATGCAAAACAACTTATTACCACGACATCATATAAATCTACCGTGACCTATAAAGTTAAAAAAGGATCAGGAGTCACGAAAACATATTACAAAACATTGTACATTTTGTTTGTTGTTGAACACAGTTTCTGCCAACTATCTCGGAGCATTGCCTAACGATGCAAGGTGCCAACAGTTTCATTAAACAATTCCTCATACAAAAAATTAACCCATTACCTGTGATCAGTGTTCATGTAGAGCTAGGCGAGCATGAGCATTTGTGCAATCTACTTTATACAGTTGGTACTTAATATTTTGCATTTTTATATTGATAAAAGACTGATCTTAATTCATAGTTTGGAGTTTGAGCAAACTCATTCCTACAAAACGTCAATAAATCCTGCTTGTTTTTTCTTCTTTTTTTTTAAATGAGACGCGGCTCAAATAATATTCGAATCTTATTCTTGTCATTGTTTTGACGAGGCGTAATATATAAATGTATAAGTGTAGGCACACGAAACATTTAAAAAAGTACAAAGTCATTATAAGTAATAAACTCATAATAATATATGGAAAATGTCATAATAATCTATAGAAAATGCCATAATAATCCATGAAAAATGTCATGAAAGGTATGCAAACCCGTCGACAAGTACCGACTTTTTAAATTTTGTAGAGATTATCTGTCGCTTTCGTCTATAAAAAAACGTTAATTAAAACACCAGTGCAAGAACTTGCAGTATGTACATCTTAATTTTAAGAAAAAGTACAATATTGTCGGATCAGTCTACATTGAGTTTTCTAAATGAAGCAGACGGTACATCTTCTTCGGATGGTTTTAATTTCGTGTCTATACCATACTTTCCGCTTGCAAGATCCAGAAGATAATCCACTACAGGCTGTTTTGTTATTTCCTCTTTATTATATGCTATAACTTCCTCGATTGTTCCGGAGCATGGTCCGGTGTAGTCGTCTGGTAGATAATCTCTCGGTAGAACACTCATATCTATACTGTCATACAACGATACTAATGATCGTCCGTGTGTCCGTATCCTGTCTTTTAGTTTTTGCTTGACAAAAGTTTTAACTAATGTTAACACAGCTTCAAATATAGGCGGTAGGTTATACGCATGCATGTTTTTCACGCGATTTGGATTTGTCGGTAGGATTGAAGTAAACCTTTTCACGTTGTCTGTCGTATGGATGACAAGTTTGTGCTGTAGTCCATATCCGGTCAAGTCTAATATTCCTACTATACCATTAACTTGAGCCCTCTCGTCCATTGTCACCCAATCGAGTATTGCCGTAGCTGCTCGGAACATTGCGTCACTTCCTTTAAGCGTGTTCTTGATATAATCAGGGTCAATAGCCGCTGTTCGTTGGAGAACATAAATTCTTCCTTGCTTATCAGTCCTCGGCAAACGAAGAATAAATCCTTTTTCAATAACGTCTTGTATTTGTTTATCTCTCGGATCTTTGTTGGCGAACCATTCTGGTATACTAGTTCTGACTTTCCAGTAACGTTCTAGTGCGTTACGTGCCTCCAACTGACTGTACTTCTTGATCCTCAAGAACTTCACCAAAAACCACGTGTCTGTGCGCGTTTTTAGCCACGGCTGTTGTTTTGCCCATTCTCTCAGCGTCTCGACAGCGCCAGCTCTATTCTTTTCATCTTCATTAAGCTCTTTCTTGGCCCGTTTCTGGCTTTCCTCGTCTAGTGTCCCAATAAGGTCATCCTCGGAGGACATGTTCGTAATAAAATCCCCCTTTTTGACTGAAAAGAAAACTAGACTCCGTGTTATAAATGTTTAAACATGAACATGCAATTCATATAAAAATGTACTACAATTTAACCCGTCTAC
>Locus_24124
AGCTTTACATATAGGGGCAGCTGAAGGTCATGAGAATGTTGTACGTTTCCTCATAGACAAGTGTAAATGTAATCCCTTTGTAATAGACAGATGGGGTTTTACTCCAGTGGCTGATGCAAAACGGTTTGGTCATGACAAGGTTGTTGTAATCCTTGAACACGCTATGGAGAATTATAATGCTGATGATAAGATTGATAGAAGGTTTCAAGCCATTGACAGTACAAAGTACGGAGAAATCACGTTTAAACGGGACGACACGTACACGGGTGACAGTACGATGAAATTTGATAAAAACAAATACGTTGACGACGGTGATGTTATATATAACATTGATTGCGCCCATGCAGAATTACAACCTCATGTTCTTGTTGAGGATAATGAAAACACCGGCGATGAAGTGAGATGGGCTGAGGCAAGCTTCGAAGAAAAGTCAGCACAATTTGATCCTGATTACAACGAAAACATAATTGTTGAAAAGGATGAAAGTTATGATCCTAATAAAGATAAGACTGGGGATTCAGGTAGTGAAAG
>Locus_24210
TGGCTGCTTCCTATCCAATGTGATAAAATTTACTACATCAAAATCCGCGTCAATCCGTATATAAAACAATGTAAATAAATATCAAAAGTATTCCTGCTTATTTACAAATGTTTAATCCATCCATTATGACCAAAATTTCAAGATATATTTAAACTTAAACACGATTATTTTACAAAAATATACACCCTGTCCAAAAGTTTGACCTTCCCTTGTACAAGATGGCGAATGGAAAGGTAGACTGCTAAATTCCGGTACAACCGTCATCTACCGTAAAAAATTAAACCATCAAGAATTACTCCCCTTGTAACGTGTTCAAGCATATAGGGCTTAAACAGTATTACAAGGAGAACTAACTCTAAACAAAAAACACAAAAATATATCAAAATTTGGAAATTTACATCAACCTAACATACCAATAATCATATGATATATCGTTAACACTGAACAGGATTTTGTGTCTTCCGGTAAGCACATGTATTTCCGGTATCGCAAAATGAAGATCACTTCTGCAAACGTCTCCATTCAGCTGGTGATAGAATATGCATATGTACAAAAGTATTTCTGTAAGCAGTCTGACGAAATTGATTAATTACAAGGCACAAAATGTACCACAATAGAATGCTTTGACGTATTTATATAAAACAGTTACTTTTTTAATCTGTCCCAGAAGAACGAAACCGCTCCAACTACACCTCCGGCGGCAGCCCCTATTAGAGACCCGACTGGTCCACCAGCCAAACCGACACCTGATCCTGTCATTGATCCTTTTATGATTCTTCCAGATATTGTAGGATCGTGATTCAACAGCTTGTCTACTTTTTCTTGTAGTTCGTCTTTTTCTGCATGTAAATTTTGCATTTCAGCTTCATATTTATTCTTAGTGTCATCCAATTGGCTTTCTAGCCTTTTTTTATTGGTTTCGTCTTCGAGTTTCCGTTGCCTTTGCTCATTTTCCCTTTGTTCTTCAGATTCTGAAAGCATTGACTTTAGCTTCAGAGTTTTCATATTTTCCTTCTGGAGTTCGACTTCCATTTGTGTTAGCAATAGATACATTTCTTTAGATCCAAATGTCTCAAGTCCTTCACTTTTAAGTGCTTGTTTCTGGATAGTGATGGCGAGTTTCCAATTTTTGCTGTATTCATCAAGGTCACAAATCACTTTTTTCTTGAGTAACTTATCTAATTCTTCAACTGCCGTTATACATTCCTTTAAGTTTTTGAACATATCGTCTTGCAGAAGTTTCTTCATTTGAGGAAAAGCGGCTTCCAAATCATCCGGACTGATACAATTACTGCTTGAATGCATCAGTCTGTTTCTGAACAAGATAAGATATAAAATTTCATTATAACTGTGCCAAAAATTTATATCGTTCCTTAGAATCTCTAAAACTGCCAACACGTCGAGATCACTGTAACCTTCGGTATTTTCATTCCCTCCAGACATAAAGATCTTTGCCAATCTGTACTCGCGAGGACAAGAGTCACCAGTTTGATTATTCATCCACATCAAGCGTGCTGGTCGACGATGTGCCATCTCTATCATTATCAAGATCGATCGGCATTCAGAGCAGTTTACATACCATGTAGATCCCCCTGTTTTTACTTGCTTTACTTTCTTTGCCGCTCCTAGATAAAGCAAATGTGTGAGATGATCATCATATGTGTTCCATTCGATAGCCTTTTGTAAATAATGTCTTCTGAGTATAGGAATGAGTGCGTCCTTAACTATTCCTAAACCCAACACTCCTTTGAGCCAGCCTTCTTTTGACAGTAAAGATGGCATGATTGGTTTCTCCCACTCTAGACTTTCCCG
>Locus_24289
GGGCTGTACTCTCTTAGGATCTTTGGTCTCTGACAAGATTTCTAACAACTCGTCGTTGGACAGGAAGAAGAATCTTGGGAAGTACAATCTCTTCTTCTCAAGGTAGTCGTTCAAACCCTTCTGGATCAACTCGAGAAGCTCGTTTGATTTCTTCAGTCTCTCCAGAAGCTTGTCTATTTTGATCACTTCCAGCACATGTTTATCTAGAACAGCAGTCTTCATGATATCACGCCAATTCTTGTCTACAGTCGTGAATCTACGGCCCTCTTCTGGCATCTGTGCCATGATATCTGGGGAGCTGAAGATAGGCTCGAGGTAAAGCCAGGTGGCTTGTACTTTCAGCCACTCGTCCAGCACATCTTGTAGCAGCATCAACTTGCCCTCCCATTCTTTGATTTCATTTTCAAATGGTTTTATGAAAGGAGAGCCTCTCATTGTCTGTGTTTTAACGATGTGATCATCTAACAACAGCTGTATATCATCCACGGAGGACAAAATCTGAGTGCCTGTATCTCTGTATGGAATGATCACAAACTCAATGTCTGTCCATTCAGTCTTCATCTTGTCCATGGCTTTCTCCAGGGAATATTCCTTGCTAGCAGCTTCACTAATACTCTCAAACTTTGGTATAAACTGATCCAAGTTCATGTCCACAAACCGGGACAGACAGTAACTGTCGTCCGGCTTCAGTGTATAGCCAACAATTTCACTGATAGATTCCCAATGGCGTTCTCTGAGACCGGGGTTAAACAGGGTACCAATCAGTGGCATGTGCTCCCTGAATTCTTCTACTTTTGATTTCACTTTTCCAGCAATTTTCTTTGCAGATGGTACATTTTCGAAACCTTTCTCCAGCTTGTAGAGACCTCTCCAGAAATTGCCTACCTCATTCTCAACATCATCTGGATCCACACCAGTCATAGGACCTTCCATCCAGTCCTTGTATTTGTTGTTGAATTCTACTGTAGTTTCATACAACTGTTGATATGGTCTTAGTGTGGTGAGAATCTGCTGTCTTTGAGGGTAGGCTGTCGTCTGCCAACCAAACGCCTCTTCTTCTGCATTGAATGCTTCAATCTTTTCAGCAGCTGCCTGTAGTTTGTTGTCGAGGGCCTGTGATTTACGGAGATATTTCTGGATTTCAGACATATCACCAAAGGTAGCAAATTCTTCTATCTGCTTGGCGTAGCTTTCCAATTCCTCCACAAATCTGTCTCTTCTCAACTTGAGTGCATCCTCATATTGAGATCTCTTCTCTGACACTATCAACTTGTGCTCCTCAAATATAGCGGGCATTCTTCCATGCCACATAAACACATTAGCATTCAACCGGATCTCGGCCGGTGAGAACTGAGCAAAGTCGGACAGGAAGGAAAGCCTCTCCTGTGAATTATACAGTCTCTTTTCCATCGTGAAAATAATGTCTGATTCCACTTTCTCAATGTATTCTTTTAGCTCCATCAACTGTTCAGTGTTTGAAGGGGTGGTCAGGGCCTTCTCCGCAATCTGCTCATAGTCATCACACAACATTTTGTTTTCTTCTTGGTGATCTTTGGCCATCCGACCCAATAGTTTAGTGCACAAAGCATCGGCACGCTTTGACAGGGCTCGCACCAGGTCGTCACAGTGTAGCTCAAACATTCCCAGTCTCAATACCTTGATTGAGTTGTAGGTGATTTCTTCAACCAGTCTGTGGAATTTTTCAACTTCCTTTTTGTATTCATCAAATGTGTGGGTTTCCTTGAGGAACTGCTCTACATCTGCATCAGCCTGTTTAGAGATGAGGAAGTTGTACTTGTCATATATTTTACAATGTTCAATGGGTCCGACAGATTCTTGTTTGATCAGCTCCTTCACACGTTCCTTGTGAGCCTCGAGGATGTCCTCCAGTATAACTGGCTTCAATGTGGCCTTTGATTTGTCCCCACTCCATTCAGAGTATAGTTTAGTTTCTACTCGAGGGACCACCTGTGATGCTTTGATCATAACATCAAACACGTTTAGAAGGACCACCTCAAAGTCCTTAAATGTCGGCTCAAACTTGATCTGGGTGTTGTCCAAGATCAGCCTCATAATGAAACCAGGATGCTCATACGCCCTTGTTGAAATAGGTGGTTGGACAAGGAGATCCTGATAGTCTTGTAGTGAGAGCAGTGTCAGCTGCTGTAGATTGTCTGTCATCAGGGTCGCTGCACAGTTGAAGAAAGATTCAAGCTTCTCCTGATCCTGATTGCTGGGTACCTGCTTTCTCTTATTACCCTGGTAGAATATGTTCTGTACTTCTGGGAACCATTTTTTCATGAGTTTTTCTTTGGCTGCCTCAATATGTCTCATACACAAGTTCTGGAACCCTCCAAGTTCCATGGACTCTAGACGATTGTGGAACTCCTCTATATCTATAAATCTAAGTCGTCCAAATGAGACATGCCAAAGGTCGAGGACCTGCAGCATGCATGGGTTGGTTACGTGAAGGTGTGATCCCATAAGATCAAGACCCTGTACATAAGATTTGTTCCAGGGCTTGGGTACAACCTCAAGTTCCTCTCTGTGGGGTGGTAGTTTTACTTTCTTATCATCATCTTTCTCCCGTGGATCTTTCAGTACAAAATCAACAATAGCTTTCTTAACACTCAGTAAATAATCTTCTCTCATCTCATCTGATAGATTGTCTATAGTATCTAGATGTCCATCCTTTAATTCTGAGGAAATTAAAGCGAGGACATTTTCTAGCCAGGAGTCTTCCATAGGTGCCACATGCTCTGTGTCTATACCATGGTGAATGTAATAATAATATCTCAAGATGTCTTTTTCAGCAGATGTGGGAGTACCGGTTCTTGACAAGGGCTGTAATTCTCCATTTACTGAAGCTGTAGTGCTTTGTGGGATACCCTCCTCTTGCATAATAATATCAACAAGAGCTTTTCTAAAGTTTTCTCTGTCTTTCTTTGGTTGTTGAAACTGTGTGACATCAGCTCCATTTTGTTTCTCTATTGGTTTAAGTTTGTTTGGTTTTCTCCTTTTTGGATCTCTAGCAGTTAGTTCCCCTATCAAATCAATGTGATCTTTTCCATCATCTTCAGGCACTTTCCCAGACAATACAAATGATGGTGGATTTTGTTCCCACTGCGGTTTGGTCCTCTTGGAAGGCAACACAGGAAGGAATCTGATAGGATCATTTGTCCCCTTCCCTTTACTGCCCCCATTGGTCCGTGGGCTAGGCTGAATTTCAGCCATCCTCACAAGTTGTAAATGAAAAACACCATAAAAATTATCCTGTGAATCGGTTTATCTGTCCAATGTTTTTCTAAACAGCTGTTGGAAAGAAAAAAAGTGAAAATATCACAAAATATAAATGATAATGTGAATAAAAACAACAACAAAAATGTAACAATGTAAATGGACGGAATGGAGCACTTCAGACC
>Locus_24358
GTGTTAAGATAAGCCGACCCTCCTTAGTCTAATTTTACATTATAATCAAATTTTAAATGACTAACTTTCCTAGATTTTTTCTAGGATAACAAAAAAATATTTTCTTACTTTCATTCTATACGGCATGATTTAGATCGGGTTAAAATAGAATCGTATATTGTTGGTGTTTTGCAATACGAATAGGAAGTGATTAAAAAAGGCATCATGTATAGGTTAACCGTCGTTTTAGTGTTTACGGAACTTTTCTTCGGGATTCTAGCTCAGGTCCCGTTGCCTATTGGTCAATGCACGAAAAGGGACGCATGTTCGTGCATGTATGACGATGGAACGATAGTTAACCTGCAGAGTCTTGATAGACAGGACGGCAGACCAAACTTCAGTAACGTTTCCAATGCTGCCCAGAATGAGTTGTATTCATGGAACCCTTGCACCCCGTTTACATACCCGTCAAACAACTCGGCGTGTGACGGTGTAGCTGTGTGCATGATACGTCAGGGAATTCCAAATGCACTCATTTATGACCTTGGTAACCAGGATACGGCCAGCTTCATGGTTGACAGCAACGGCACGTTGAAACTGAGCTACACCGCTGACCAAGGGGATTACAAAAGGGTAACCGAAATTACGTTACAGTGTATGGGTACATCTAAGTTTGACTTCTTTGTGGCGGAAGGAGAGCAGCCAGAAACCAATGACACTGTATTATACAAACTGTTGTTAGCCAGTAAATATGCATGCCGGTATGCACCCAATCTGAACCCGTCCGAGAATGTATCGTCTCTGAGCGGTGGGGAGATATTCGTTATCGTTGTCTTCAGTTTGATCGGAGCTTACATAGTATTTGGTGTGATGTTTCAAGCCTTCATAAAGAAAGAGAGCGGTAAAAGACTGTGTCCAAATCACGAATTCTGGTGCAAAATTCCGGAACTCTGCACGGGAAGTAAAGGGGAAGCTATAAGCAGCACGCCAGGAAGCGGAGCCAAATATGATGCCATATAAACAATTAACTTAAATTATCATGGACATAAATTCATATAATGTTATTGTTATTTGTGTTTAGATAGAATATAAATTTTGTTTGACATTGTCGTTGTTTTGTGTGAA
>Locus_24383
CGGCGTCCTCAACCTCTAGATTAGGAGAATGTCTAACAGCTTTGCCAACATCTCTTCCCTTGTCAAATATGTTATTCTTCTTGGAAAGATCATCGCTTATTTTTGCATCAAATCCTTTGTAGTTTAAAATGACACTGATTATACCATTAAAATCAGTTTCTGCTGCATTCATTACATCCTTGTAGCCATCGGGTGGCATAAAACATTTTGCAATTTCCCAGGGATTTCTGCACCATTGGGTGGCGTCGGTGTTTTTATAAGATGGACCATGAAATCGATGAGCATTCTGAATCTCAGATTTTATTTCGTGACAAATTTGTTTCGGGCAGCCAGTTGGGCGATACCTCGTTGCAACGTTTCTATGGTAACTGCATTTCCCTCGATTGACGTTACAAATTCTGTTCGTAGGACATTTTACAACATTTTCCGTGGTGCAGCTAGAACAAATGCTTCCCGCTGGTAGTCCATTTAGTGAAGAAATATTTTGAAGACACTGTTGTTGGAACTGTGCAATTTCGCTAAGAACCACAGGTTCGATTTCTTCTTTTGTAAAAAGAACAGCCAAGGCGGCCTTTATCCAGTTTAGAAATTTGGGTTTTGACAATGCCATTTCTAG
>Locus_24419
ACACACTAGAGACTGGTTCAATTACAGTTAAAGAACCTAAAGAAGTGCTTGACTCAGAAAGGATATCTTCATTTATCAATATTGAAGCAAAAAGTTATCAAGTTACAAATTCTGCTGATTCTAAAACTGGTGCTGATACAGACACTGTAAATAACAACTCAAATGTTACTTTTGGCCTAGGAAATGTAGATAATAAAGAAAAGGTTACTAGTCTAGATCCAAATGTAAATAATAACAGAGGCGGAGGTTTAACCCCAGAACTGAGAAAGAAACATCCTTCAGGGGGAAATAGAGATAAAAGCCCTATAAGAAAGTCACAAATTACACAATTAACTGACCATTCTGATCCACTGTACAGTTATCAGATGAGTCAGGATGAGTCAATATTTCATTCTTCAATAACATTCCAGGAACAACTTGTTACACACAGAACAAAATTCAGGAAAGCTCTAGACAATGTTGCACTTTCAACTTCCCCATATATAAAGTATCATCTTCCATACCTAGAAACAGAAACAGGCTCCAAGTGTGAGTTAAGGAAGTACTTCCCTGAGGAAATTTATTGGTCTGCAAACTTCTGTCTCAAATCAGGTCAGCGTAAAACAAAAGCAAAACATTCGGACGTTGATATGACGAGGAAAAAGGAGGCACCTGCTAGTATTGTTATTACAGAGGCTCATGATTTTATACGATGCCCGCTGATCAAACCTTCAACTGATAAATCCACACAGTACCTACTTGCCAAATTCCGAGCCTATGGCGGTAGAATCAGTATTATTGATACCCCGACCCAGTCGGACAAAAAGTCTAAAAAGTTTGTAAACAAAGGGAAGCAACTCTCAGTAGATGTGAGCAAGAGAGAGGCTGAAGTTAGCG
>Locus_24435
GAACAGCATCATGATGGACCAGATTAATTCATTGAAAAAACAAGGAATAGATGCATGCTGGTTAGATTTTGATTGTCAAAATGGCCAGGCCCTAGCCGACGATATTTCTGATAATGAGGACACAATTCCACAGGGTCAAGGTGTTGTTATAAATGTGCCTTTAGGGGACATCATTACAGGGAAATTCACTTTGGTATACGTTCACCCAGAGGCAATTCTCAGCACCGGTAAAGGGACGTACTTATTAAGTGCAATGGAACGAAAGGACATTATTTCATGCATAGCTATTGATGAAGCACACATGATACTTGAATGGGGG
>Locus_24476
GTTTGATAATTCAGGTGAGCGATCTAGGGCCATCATGGCCCTCTTGTTTTTGGAAATATTGCCTCAAAATCCTGTAAAAAAACATCATGTTGTATGTTAGGCTAAAATAGCTTTAATTTTTAGTTAGTTTTAAAAGTTGATTAATGCTGTACAAAGTTCCATATATGTTTTATCTCGGAATGGTAAATGTAAATGACAAATATGGGGCCAATTATGATAGCATTAACAAATATAGAAATGTGGTAAAGAAAACTTTCTGATTTTACCTTAGGTTGTATTGAAATTGATTGTGTTTGTTCTGACATAAAACTTGATGTAGAAGTGTAGCAATGTAGGTTTCAGTGTACCATATGGTAGATTGATTTCAGGTACAGTAATAACAAGGTGAGGCATTCATTAGGGACATTGATTTAGTAAATGATTATTGAACAGTCTGAACAACGAAGTCAATCCCAGTTACATGATATACCACTGAGATGGAAAACATATTGTAAATGAATCTCCTCTATTTTTTTAGATTTCTGTAGTGTATTCCAGCTTTGAAATAGATCTATCTATAAATGATTTAATATGTAAGTACAATATTTTGATGACTGACATGCAGAGTTTTCTGTATGTGTCACATAGATTTTATTTCCAAAACTTCTGTTAGCTTTTGTAAATTGTAATTTGTTATAGTCTATTCATGTTTTGTTGTTTATTCTTGATATTTTGGACAAAACAGTACACAAATAATCACAGTATCTTTTATCTTAGAATCTCTCTCTCTCTGATATGACTCAGTTGTTATAATTTGTAATAAGAAGCTCTTGTCTCGTAATTGATATGTCATATACAAGTATTGTATATTCAGATTTAAAACTATTTTTATACTAAAGAGATTTAATTATCCTTGATCACTAAAATAATACTGCATTTCTTACATGGGTTCATCCAGTTTTAATATACATGCATATATATTCACTGACTATCGTCAATTTTGAGGATATCAAGGTAGAACTAGAAAGGTGTTCAATTAACAGTATAAGAGACTGGTCAGACTGTCATCATGTGCTGGCTGACCTGGCTCTATTCAAATACCATCACAGTAGCCAATTTTGGTGCTACTACTTCAATGAGGATGAAAACTTGATGACAAAAAACTTTCTCCACACAAAATATAACCAATAATATTCAATATAATAAAAACTAGCCATGTGCTAATGACAAACTGTACTGATCCAATTACAGTGTTTTAGTGTACAATCAAAGCAGTGTGATCACCCTTGTGCACTGATGTAGTAGACATTAATACATCATTGGACCCAGTTCTTCAAGATGTTTCCATGTTTGCACTTGTCTCCCCTGTTTCAGACTGTCTACTCTCTCGCAACTTTCTACAGTGATCTTTTATTTTGTCTATGATAGTAGCAAAGGACTGTGAGGCCGGGGAGTCTGGTACCTCTGTCAGGTAGGATTTACCCTCGTCACAACATTTACCTATCCTTGGATCCAGGGGTAAATGCCCTAAAAATGGTAAGTTGAAATCCTTAGCCAGCTTTTCTCCCCCACCAGTTGTTGGAGGAAAAATCTGAGATTCTGTTTTACATTTGGGACAGACAAACCCACTCATGTTCTCGACAATTCCAATGATTGGCAGCTTGACTTTCTGACAGAAATTAATCTCTTTCCTAACATCCAACAGTGATATCTCCTGTGGTGTTGTGATGACTACAGCTCCATCTACATTGGCCTCACTGAGATACTGTACAACTGACAGATGTTCGTCTGATGTTCCAGGGGGCGTGTCTATCACCAAATAATCTACATCACCCCAATCTACATCCTTCAAAAACTGCTTTATCAATCCATTTTTCTTTGGTCCTCTCCATATAACAGCATCATCGGGACCGGACAGGAGAAAAGCTATAGACATTACAGCTAGATTATCACTCACATACACAGGTGACCATCCTGAACCACTGTTGTGAACCTGCTCTCCTTCTACACCAAGTATTTTAGGCATTGACGGTCCACATATATCTACATCTAACACGGCTACCTGTTTGTCTTCATCAGAAGCAAGACCATGAGCTAAATGTGCTGTGAAAGTACTTTTTCCTACTCCTCCTTTTCCAGACAAGATGATAATCTTATGTTTTACTGATGAAAGTTTTTGACCAACCTCAGCTATTGCTGGATCAGGCCCTTTTGGTAAACTTGTGCATACATTCTTGTTAGGGCAGCCTTCACATGCACTGGCTTTCCCAGCATCCTCACTGCCTGTACCTGGACAATGCTCTGGAGCATTTTCTGGAACGTCGGCCATGTTGAAA
>Locus_24516
TCCGTCGTGTAGATCTCCTCACTGGGGTAACCACCTGACACTGACTTGGTGTGTTTACTTTTTTATGGGAAGACCTCTTTCCTTCACTAAATGGGGTAACATTAGATACTGTATACACAACAGCTGATGATTCAAAAACGTTTTCTGCCTGAACTTCAGATCTACGTGGTGTACGACATTTCCGCCTTGCCTCCTTCACTTTACCCTCCGTCACATACTTCAGAGTCTCCGTCAAACATTTTGCAATATCTTCTTTTGGCTGTGCATTATTAATGGTGGCTTGCTCAAAGATTTCCAGTACAGCATCAAGATCCAGACTTGATTTGATCACATTCGCCTTGCATGTATAAAAACGTGCTGAGTTCTGTGCAAATGGTATTTGCTTGTATATGTCATCCAGCCATGGTACGATAGCTTCCATAGGGCAACCAGCTTCAAACAGTATCATACATTCATCAAGCATAGAGTTCATCTTTTTCTCAGCTTCTAACTGCAGTCTCTCTTGTTCCAGAACATCCATCTGTTCACTCAATTCTTGTACAGTGAGCATGTTTTTAGTGTGTGGATCTTCTGACTTCTCGTCTTCCGGTTTTTTACCATGGAAACACATGAGATGTCGGAACTTACTTGGGGTCTTCCCTTTAGCTTTCAGCCAGTCCTTCAACTCTTCACTTCTTGTTGCTGG
>Locus_24550
TACGACTTACTTTCTGCACCTTGATTGGAGTTCTTGGATGTACACCCTTCACACGATTCTTCTTTGGGATCATTTCTGTATATCTATCATAAGCTATTGTATTCTTCCCATAATCTATATCCTTCTGCCTCCTCTTCAATAATTTCTCATCTGTTTCTATCTCAAATAACGGCGCTCTAGGTGTGATCTTTTCATTTGACACATTTTCTGACTTTAAATTTCTTGATTTATTCAGCTTTTCGCGCAAATCAAGTTTTCTTCTAGGCTGTCTATCAACTTCTGTTTCAGCTGACCAGTCAATCTTTGTTTCAAAAAATTTACTGCCTTCTGGTGTCCATGCTTCATTTGGCAGAGGTGGAAATTCATCAAGTTTCAAGCGCAGTTCATTCTTTTTTGGACTTGGGGTGTCCATCTGTTGGAACCTGTTCCGTCTATTTTCTCTTCTTCTGTTTGCATTATGAAGGCCATCATCTGTTCGTAGTGGGCTTCGTAAAGGGCTAAGTGGTCCTTCACTATCAGGTCTATTACCTCTCCGGTCAATCCTGTACTTGGCCGAGGTTGCTCTGCGCTGTTTTTGGTCTCCTATACCGGTAAAACTATTGGGAACTTCAGCCATTTTTATACCTGTATCTTTGTTACTTCAAAATATTATAAATTTTAGAATAGTTACTTAAAATTACGGAACAAAAGAAATTGAGCGATAAATTTGACAAAAGATTGTGTACATATTCCGCG
>Locus_24564
GTGCTGTAGGCAAATTGGTATAGAACAGGGCTCAATCCGTATAGGTATGAGATTATACTGTCCGTGTACTCGTAAATTAAATGCCTTGTCAATTTCATCGATACAATAACAACTATTTTCTAATTCCTCCGATAGAACAATAAGCATATTCATGCTTTTATCTATTGCATCATACATATTGTTAGTAACTGATCTTCCTGGTACGAAATCTCTCTCAAAGTAACAACAAGAGACCCCTTCATTCTCCAAATTTTGAACAATTTCTGTAACAGTACACAATGAATTCCGTTCATAACAAACAAATAAGTGATATTTTTTGTCAGGCGGTAAATCCGGTATACGAGAAGTAATTTCCATATTCACATTTATATTTTCTACATCATAC
>Locus_24616
GTAATAAGGCTACGGCGGTTGAATCGCCAGAAAGTGTTAACAGATCTGATACGGGTTTAATAACTGATACTTATGAGGAATTAAATGGAAATATTGATGCATCAAGAAAATCGGCAACTTTGCCAGCCACCCGTGCACGAGTCCCGCCAACACGCCCCACGCGGTCCATGTCAACAATGAGCGGGAAAGTAAAGTTAAGGCGCAGACTAACTATAAATCCTTCATGGCGAGCGGGCTGTAGAGAAGTTCGAAGGTCAAGGTCTTTTAACGCTAATTCCAGCACAATGTCAGGTGGCGAACAGAGTGGTGCGACGTCACCGACAGATTCTCCGACGTGTATGAGAAAACGTCACAAACCACTCGTTGTTAAGAAAATTCCTGCTACAGATTTAGAGGAAAGGCAAACTATTGCTGGATACATTGAGAAGAAGAGCGTCAGTGCTCAGTGGATAAGATATTGGTATGTTCTACATGAGGGTACTTTGTTTTGTTACCTGACGTCAGACGACAACGTCACTGTTGACGTATTAAATCTCCATGGTTACAGTATAACAAGTCTTGTCGACAAATTCAGAGGAAAACGATTTGTACTGCAGCTTTCACATGACAATTTTACCTCCCTGTATTTGTCTATGGAGTCACGTGACGAGATGGAACATTGGTTGGAAAATCTCGAACACGCTATTAAACAACCGTCTAGTGCTATGAAGGAAGTCGATTCGGCTCAAGGAGCATGCGCAGGATGCGAGAGTAACAGACAAGATGACGTCGGAGAAAAGCGGAAGCAAGTGAAACAGAAACTTCTTGAAGAAGTGTTACGTCAGAAATATGAACTAGAGAGAAAACAAGCAGAGAGGCAAAAGAAACAGCGAGGCAGCAAAGGTATGGATTCTCCAGATCGGTCACCAAGTTCACCATACCCTCCAGATTTCCTGTCAGACGAACAGAGAACAAGTGACGTCACAAGGTTACGACAGCGAAGAATGTCGACACAGCTAAAGGTTGAAACAATTCAGAAACAAATAGAAAAGCCAGGTGGTACAAAACGTGGAATTTTTGGATTTGGAAAATCAAAAAAGCTCGACGAGAACAGAAATGTGTTTTTACAAGACCAGTTGAAAGAACTTACTCATAAGCTACAAAAGATAGACACGGATCTTAATCAGGTAGAAAGTGAAAAATTGTTCTCTGATAGTTACGATGTCAACCAAAATAGAAAGTCAGCGCCGGTGCACCACACCTCTAATTCACACAATTTAGAACGAGGGGTTGACAGTGAAGATGAGGACGCTAAGAGAGGAACGGGTTTAAAAAACACCATGCAGAAATGGACTAATAAAACATTTTCAAAAGTGTCTGTGAAACGGAAGCAGGGAATTCCGTTAAATGGCAGTTTGCCAAATTTGAAACAAAACGGTGAAATAAACATGAATGGGGAGTTAGAAAATGGCGTGAATAGTGACATACATCGTGAAGAATTTACGTCATTGGAGAGTAGTGTGACTGACCTTACACGCCCTTTGGCAGATTTAAAATTGGATTTAAGTTTACCACTTACGCAAAACGGTCAAAGCGGGTCACCATCGCCATCTTCGGTAGGGTATAATAGAAGTCACAGCCGATCAAGTACATTGTCATCGTTGTCATCACCTCGACGGGAGATTGATCCTTCAGTATTAGCAGAAATAGACGCATTTGAAGAACTGACAAAACAAGTGCTTGGTGCAAGGTCAAAAGAAATGCCGACAAAGTGAAGGAAGTGTCGAGGAAAATATATTGACTTTTTACAATGCAGCTATTCATCAGACTTCTAATTGTTCCGGTTGATTGATCATCTTATAATCATGTTTAAAGTTCATGTGGAGACAATATAAATGATTAAGATAGTGATTGATATACCAATGACTTGTGAGACTAATTTAAAATTCAGGAAAAGAAAAAACACGATCTTATTTTGTAATTATGGTATCACTGTTAAAGATTACCAGTCCTGTAAAAAAAGAGTTATTCGAAATAGTTGAACATTAAAATCCACAGTAAAAATTCAAAATTCACTTATACCGGAAGTTCCTGAAATTGTATGACTGGAAATCCGTCTGCTTCCTGAATATGTATGTTTCTATTCTTTTATGCTTTAACTTACATGTATATCATGAATAATAAGCGAATGACCTCTTCTATTAATAATGGTTTGAACTTTTGCAAATACTATCCGACTAAGACACTATCGATTTACTGTTACTAGTAATACATCATTTTATACCAAATATATATTGTTGGACCTGTGACTTTGTCGTGAAGAATGAAATCTTATTAAGCATTATAATTAAAACGACGCAGCATAAAATGGTATTTGTCCAATCTGCCAGCCAAGATGTGTAAACTATTGGGCCCAATAGACTTGTAATAGCAGCAGGGACGTTGTAAAACAATATTTGTACTAAACATGAAAAAACAAAGTTGTCGCCCTTGTTTGTTATTAAAGCGTCAAACAACATAATTGTCTGTCTTCCGTGCCAGC
>Locus_24668
CATAACAGTGCGCAGGTTTCTACAAAGTGGGGTACCTTCAAAGATTCAGTATATAAAGATAAAAGAAATACAAAGATTGATAACAAAATTTATGTGATGCATTGGATTATGACGCGGAAACAGCCACTACATAAAAGTGTCTAGCATTTAAATCACTATAACGGTAACAGTTTGATAAATAATTTGGATGGCGGATGCTAGCAAAGAGTGTGTTATGCATGAAGTAACGAAAGACTGGCAAGACGGAAAGAATCTAGGACAATGCATGTTGTAAATGTTTCAACAGGGTCTCTGGACAGACGTCGTATTTCAATGTATGGACAATGATAAAGGGGAGGGAGTGATTAAAGCACACAAAAATGTGCTTGCATCTAGAAGTTCCGTATTTCAGGCGATGTTCTTTGGTCCCTGTGCTGACACAACAGATGTAGTAGAGCTTAAAGATAAAGAGAAAGAAATTCTACATTTATTCCTTGTGTACATATACAGTGACTCGATTACATTAACAGAAGGTACTGCTTGTGCAATTTTGGAAATGGCACATTATTACCAGGTGACAAATCTTGTTCATTTATGTTCAGAGTTTTTTAAAACTGTATTAACAGCAAGTAATGTATGTGAAACTCTGACAATAGCAATGTTTTACAACCTTGATGGCCTGAGAGACGCATGTTGTTCCTTCATTGATAGTCATGCACAAGACGTTATACAAACGGAAAGTTTCATGAACATATCTGAAGATTGTCTCTTATATATTCTTAAAGGGGATACACTTTATGTTGAGGAAGAATACATATTAGAAGCAGTGGAAAGTTGGGCACGCAGAAAATTTGGAAGAGAAAGATGTGGCAGCAGTGAGCGGTACAGATATACGTAAACGTATCGGAGAATCGTTTTACTTTTTGAGACTGCCCACAATGTCTTCTCAAACGTTGCGCGAGTCAGTAAGCAGAAAGGGATATTTTTCTGTTGAAGAATATGCAGATATTGCGGCATATGTGAACAAGGCCCCAAATATATCCATTACTACTAACTCATGCATAGCAAGGGCGCCAGAACTTGAAACAGTGTATGTAAATAACCAAGATGGAGAAAGAAAATACTCCAAATATCTTCATACTTCCTTCGAAATTACTATGCTTAAGAGCGCCTTCTTGTCTCGTCTTGTCCTTGATGAAATCAATCCGTATTTGGTAAACACGCAAGATATCTATACCAGTGGAGGTAATAAAACTTTTGTCGGGGACGCCCGTTTCGACTATTCGCAGCCCAAGAACATTAAATACAATTTCTTTCAAGAGCAAGTCGTGAAAATTTCAACCCTCGAGCGTCCAAGACATCGGAATTACTACGCTTCAAAAATGGTTAAAATAGATCGGTTCAAACTTCCGGTGAATTTATGTCTTTTTCTTTCGGGAAGTATCAGTGTCAATGGCATAGGCGGTGAAGAGGAATTCAAAGTGCAGCAATTTAATGCAACAGATACTGAAGTAAATCTAACAAAACCTTTATTTTTAGAGAAAAGGAGCGCTCCGTATATTGTTAATATCAACATCAGATACAGCTGTAGCAGTGAATTAGAACTTGAAGCCAGATGCAGTACAAACAAGGAACTTGTTACTAGTGACACAGGAATGATTCGCATTCAATGTGTATCTACATATGATTCAGGAATCAAAGGTATCGGGTTTAAACACGTCTCCAGCCGTGATAAATCAAATCATCAACCCGTACCTGAAACGGATGAAGAGAATGTAATATAGATGATACATGCAAAAAAAAGCAATGAGCCAAG
>Locus_24811
GTCGGGTTTACGACATTTTGGGACAGCCCTCGTATTTATTTATTTATCAGGTCTATGTCTGATCTTAAACACGTGTAATTTGTTAGAGACATCAGCATCATTGCTCCCACAACTCACATATAACATGTTCCTTGTATTAGAAGTAGCAAGAGCTATGGGTGCTTTAATACCGTCATTGGTTGTCAACACTGCTTCATCGTTTGACAGATCGTCTTGCATCTGGTATACTGAGTTACTTGACTTTGAGCAGGCGTATACAGAACCACCTGTACTAACAGCAACACCCATAAACCTCTGTCTACCAAAACTGCCGATTAAATTTCCTAGCCTTGATAACTGAAATATACACATTTTACTAAAATCTGTAACATATATCCGACTGCTATCTGGGCTCAAACCTATACATTTTGGTTCACTAAAAATATTAGACCCAGACTCATTGTGTTGGAAAGTACACAGTACATCTCCGTTAAGTCTTAAGATTTCTATTTTTGGTCGCACCATACTGTCAAAGGCCACAATAAGTTTCCCGTCATCATGTTTTATTCCTCGGCAATTTCCATTTGTTTGTATTTGTTCTGTTTTTGTCAACCCTTTCAACGTTGTCA
>Locus_24843
AGCCGCCCACATTCCACATTCACCTAGAAACTAGTTTCCTTGTGGTAAAACCTGGCAATAAATAAACAGGTTAAAGTGACATATAATCTTGAAATACTGTATGATAATAATTAACATAAAAGATATCTCCAGATCAAAGGAAGAGGTATAGGTAAACTGAAATTTGTTACCAGTAAAATAATTTTTAAGGTCACAAATTCATAGAACAAACAAAATTTGTCGGTCTTTCTTTCCTTCCAAAGATCATGCCCTCGCAAAAGCAGGGTGAATTGTTTTCTCTTTAGAGAAATGTGTAATGCTTTTTTTCATAAGACCCAACAAAACGATAAACACATTTAAACTTTCATCTTTGTTTTTTTCTCGTTTTACGATTTTGTGGCGACGTCTCCGAGGAGGCCCCGACCACAACTTGACTGCCTTGTATTTCCTCTTGTGACACGCCCTCTGCATTTTTAAGTTTTCCTTGTGCTTCAACATAAAACATGACATCACGTAGCTGCTCCCTCAATTCCTGAATCTCTTTATCTTTGGAAGTTGTAAAATCTTTGAATTCTGACTCAATGGTAGTGACTCGTTTCTGCCACACTTTTTGGTTCTCAAGTAAACACTTATTCATCTCTTTCTCTTCTTGAAGATCGTGTAGTGCTTTTTTCAGACGTGTCTGTAGATGGTTACATTTTTTCTCCATGAGTTGTTTCTCTTTGTTAGAAGCCTCCAATGTGACATGTAAATGACTACACTGCTCTGCTAGATACAAGTTCTCTTCCTCCAGCAAGTGTACCTTTCCTAAAACAGTTTTTTCAACCTCTTCCATCTTGTCCTCGAAATACAATCTCTGTGACTCCAGCTGGTTTGTTAGCAAATATGTGTACTCTAGATTAAGAGCATCCATTTTGTCATTTTCTACCGGATTTCCTCCCTCGTCAACTTGTACCAATTTACCGTCTGATTTATTTTGAACCAGTCGGTGGACGTAGTTATCACCTATATAATCCCACACTTTATTGTTACCTAGCTCCATAGCATACGTATGATGTGTCTCTTGAAAATGTCTGAAGGCATGTAAACCAACATAACGTCCACAACCAATGTTTCCACAGATTAGACAGATCCATAAACTCTCTTGTGAACCACATTTCATACATCTATTATCAGCGGCCTCTTCTGGTGTCTGACAGTATCTACACACAGGACAACTTGTATCACCCCACTGGTCCAAACACTGCATATGGAACGCATGATTGCACAATATGGTTAAAATACCATCAACCGACTCATCCATTCTTTCCAGACACACTGGACAATTCGGTAGCTCAGTCATCCCTGGAACTGGTAAACAAGCATTCTCAGATTCTTTGAGCATTTCAACTCTACCAACATACACAAGGTGACATATATCTGTCTCTATGCTGTTGAATGTTGTGTTGTTATATGCCGTGTAGTACTCATCTGCCAGTTTCTGATTTCTGAATTTGACTAGCACCATATATTGGTTAGGTGAACCATCTCTTATAATTCTCATGTACTCTATGCCAGACAGGCATGGTCCATTGAACTTTAGTAGATCATGTATGGTGTATTTGGCAGGAACAGCTAACATACAGATTAACTCACTCCTCTGGGTCTCCTCTGATAGGCTGGTTAAATGGTTATCCTTGTAGATATGCAGTATCCCTTTCACCTTTTCCACTGCAGGATTACCAGAGTAGAAATGGATTGCAGATAAACCTGCCTTGGGTGTTGGACTCTGTGATTTGGGTCTCACTCCACTATCTTGTATTACCTTTTCTGAAACATGCTCAGAGTCTGTTACTACCTTCTCTAGAAGTTCTTTCTGCTCCTTTTCATCTTTATCGATAGATTTAGCCTTTCTTACTGATAAATCCTTTTTCAATACACCAACATCTGTTTCTGAAGCGAGGTAAGAGGTCATTGAACTATGACTCGCTTCTAAATACGCTTCAATTCCCAGAAGGTCAAAGTCTTCACAGTTGTAAGTCTCTATCTGTATTTCATGTGGTTTCCGACAACCACGATAATCACCAAGGCCAATGGATCTCTCTTCGTCAGGGGTTGGTGGGGG
>Locus_24997
AAATATGACAACACAGCTGACTTTAACCGAGGCATTCCCGCCATTAACCAATGACCTTATTCTACGTGCTGCTAGAGGTGAGAAGACAGAAAGAGTTCCTGTATGGCTAATGAGGCAAGCTGGCAGGTATTTACCAGAATATGGGGAATTCAAAGCAAAACACAATGTTGGGTTCTTTGATATGGTTAAAACTCCTAGCATGGCATGTGAAATCACTCTACAGCCAATCAGGAGGTTTAATCTAGACGCTGCAATAATATTCTCAGATATCCTAGTCATACCACAAGTATTGGGGATGGGAGTGGATGTTGTAGAAGGAAAGGGTGTTATATTTGACTTCCTGTTAGAAACACCAGAAGATTTAAAGAAACTCTACAAGGATGCTAATGTATGCACAGACTTGAGTTATGTATTTGATGCTATAACTATGACCAGACACGCCTTAAATGGACAGTGTCCACTGTTCGGATTCTCTGGCGCACCATGGACACTGATGAAGTTTATGGTTGATGGAGGTTCACACTCACCATTACCTAAAGCCAGGAAATGGCTTGTTACCTACCCTAATGAAAGCAGGGAACTTCTACAGTTATTGTGTGAAAAAGTTGTTGATTATCTTGTTGGTCAAGTAAAAGCCGGAGCACAGATTTTACAAGTATTTGACTCTTGTGCAGGCGAGTTGGGACCAGATAAATTTGCTGAGTTTTCGTTACCCTATCTTAAAGACATTGCTTACAGAACGAAAGAAAAACTTTTGGAGGCTCATATTGAACCAGTACCAATGGTGGTATTTGCAAAAGATGCCCATTTTGCCATAGATGATCTGTCAAATAGCGGCTATGATGTTGTATCCCTTGACTGGACCGTTAAACCTACACACGCAAGGAGAATAGCTGGGAAGCATGTCACATTACAGGGGAACTTTGATCCTTGTTTATTATATAGCCAGGAAAATGATTTAAAGAATGCTGTGAAGACAATGATAAAACAATTTGGAACACAGAGATATATAGCTAATCTTGGACATGGTGTACATAAAGATGTTAATCCAGACAATGTGGGACTATTTGTTGACGCAGTACATATGTATTCCGAGGAAATAAATGCATCGTCTTAACATACACATGATTTTTAGCTGTAATTTATATGTACATTCCTCAATCAAACATATATCAAATTAAGTGTCTAAATATATCAGTATTTCTTTCTCTAGTTTTATTTAGCATAACAAAGCACAATATGTGAGCTATTGTGGTCACTCTAGAGTCCCTTCTGCCCAGTTTTTCTCTGCACAACATAATCTCATAAACCATTGGGTCATTTAAACTTCATAGTAATTAACTAGTTTTCCTTAAATGGCCCTCTTTCTTATAAGGTGACCCTATATTTAGTTGTGTGTATTGTACAAAGATTGATACTTTTAATCTATTTTACGAGTAGATTTGACGACTAAGATATAATATATCCCAAACAGTGATTTTATCGCTCAATAACATCACTGTTTAGAGTTCGGATGCGAGGATTATATCACGAGGGCG
>Locus_25035
TTTCTTTGGGAAACAATACCCATCCCACAATGCTGAGGTGCAAGCATGAAGATGGGTTCTACAATCCTAAGAACCAGTCATATATCAGATTCAATCAGGATGATTTTCGAATGGATTTTTGCACTAATGTCAGAGATTTGAATCCCTGCAAAAGTGGACAGATGCCTTTGTACAATGGAACTTGTGTCAATCATTGCAGCCATGGATATGTGAGAGATGATACAGACTTCTTTTGTAAAATAAATGGAACATTAGAGCCTGCAGGCAACAGTTTGTCAGAGGCAGGGCCAAAGAAAGAGTTAGGAGAGAGAAAAGAAAAGGGAAAAGATGGTGACAGGGACGTTCAGAGAAACAAGGAGGG
>Locus_25043
GCGGCTTTTGATTCCCATTTCCATCTTGACCGCTGTTCAAGAAGGGTGGGGCGTGAGATTCCAGATTTGTTGGTGCTGGATGTGGGGGCACAACCAACACAAGGAATTGTGTGCGCTGGAGGGGTGTCTGTTCACTGCGACCCAAAATACCTTCCAGTGAGAATTCCACGGGAGAATTCTGTTGTGCTAGCAGTTGGAGTGCATCCGTCGCATGCTAATGAGTATTCAACTCATGTATACAATACACTCAAGGAGTTACTGAGGGATCCGGTTGTACCTGCTCTAGGAGAGATTGGCCTTGACTTTTCATTACTGCCCGATTCTTGGGATCGGCAGGAAGAGGTTTT
>Locus_25056
GGGGAGGGAACAACTGAGAAAGATAGCATGATTCTGTCGGGATATTCTTCACGAATCTTGTTGATAAGAAGAGTTCCCATACCAGAGCCAGTTCCACCACCAAGAGAGTGAACGAGTTGGAATCCTTGAAGGCAATCACAGCTTTCTGCTTCTTTCCGTACTACATCCATGACCGAGTCAACCAGCTCGGCTCCCTCTGTGTAGTGACCCTTGGCCCAGTTGTTACCGGCTCCGCTCTGTCCGAACACAAAGTTGTCTGGTCGGAAGATCTGTCCAAATGGTCCAGATCGGACGGAGTCCATGGTACCTGGCTCTAGATCGACGAGGATTGCACGTGGTACATATTTGCCGCCAGTGGCTTCGTTGTAGTACACATTGATCCTTTCTAGCTGAAGATCTGAATCTCCATGGTATGTTCCTGTAGGATCAATACCGTGTTCATCTGATATAACTTCCCAGAATTTGGCTCCAATTTGGTTGCCGCACTGGCCGGCTTGCATGTGAACAATTTCTCTCATGTTGAAATGGTGTGTTTAAATCTTCCCTGAATAAATTGCACTGGGTTCTTTACCCCTTGATGATAATTCTTCCGATTGCCGAAATGGACAGTCCGATGATTTATATCCGGGCGCTTTTGGA
>Locus_25089
TTTCCTTTAATGCGCATGCGCAGAAAATCTTGAGAAAATAATTTATCAGAAAATATAGAATAAATGTCAATAGAAAAACAAGAATCGTTGTTGGAGAAAACAAAAATCCATTCAGCCAGGACAAAACCAGGACAAAATCAAATAAAAAGAAAACATGAATAAAGTTTTAATAGGATTGTTTATTTTTGCTCTTTTCTTAAAAAGCTTCGGCGAAATGAAAAGAATGAAGAGAGAGGCCCGGGAATGTAAGGACAAATTCAAGATGATAGTCAATCACTCGGCATGTCGCGAGAGGTCGCCTCTCGTACAGAAAGCAGGTGTGAGCGATGCAGAAAAGAAAATGATAGTTGACGAGCATAACAAATATCGCAAGGATGTAAATCCGCCTGCTACAGATATGCTGATGATGACATGGGACGCTGAGGTCGCGCTGGTGGCACAGGCCTGGGCAGAGACCTGCTCGTTTGGCCACGATGAAACTCAAAACAGAAATATTCCAGGCCGTTTATCTGCTGGACAGAATATCGGGAAGGGATACAAGACCTGGGAAGCCGCTATTAAAGCTTGGAATGACGAGGTAAAGGATTTCACATACAATGGGAAAAACGCTTTTCACAAGGTTGGACACTACACACAGCTGGTATGGGCGACGTCGAGTAAAATAGGATGCGGTATGGCGGATTGCGGAGGAACTAACTTTCATGTCTGTAATTATTCCCCGGCAGGAAATTTTGATATAAACAAACCGTACAAATCGGGAAAGAATTGCGGTGCATGCGGTAACTGCAAGGACAAACTTTGTGATTGCGGAGATAAGGTTTGTGAGAATGGCGGAGACATTGATACCAACACGTGCAATTGCAAGTGTAAACAATCTTTTCATGTTGGAGATATTTGTAAACTTGATTGTCGG
>Locus_25223
ATACTAACAATTTCCCCGTCATTCGAATAATAATACGCAGGTACCTTAATATCACAGTATTAAAAATGTTCTGATATGAGAGCATTAAATATAATAGGTCAATTGGCAGTAATCAATGACTTTTAGACAACAAACAAAATTAGATATTATCTTGCAAGACTTCTAAGATGTTTTAGCTATATTTGTATTTTTTCAACGTTTTATCTGTCTGACTCTAAACAAATAATTTAAGTTGTATTCTTTCATCATTGATTGCAGACGTTTTATCAGAGATGATGTATCCGGAACCGATTCTTGTAAATGAACTTCAATTATATCATATATTGTTCCTATACCATAAACACCTTCAATTTTTAGAACACTACGTCGCAAACTGTCAGGAATCCTTATACTTGGTTGTTTCGGTGAAAAATCAAAATGTTCCACGCTAGTTTGTTTCAAATATCCATCTATTTCATATTCCATTTTACACATAACAGTCTGGATTCTTTTCATGGAGTTTATTTCGATCTCTGCTGTGGACGATACACTCTCGAAATCCCTTTGTAAAGACGACACTATGAATTTCAAACGATTTGATGAGCTAAAGTCTCTATGTAAATACTTTATTTGATCATCTTCTACAAGCATATTACTACATTTGCGCTCTAGGTAGCCTAACATAAAGCGTGTTTTATTTGACACTGATTTGGCCAATTTGCTTTCAAAATCAACAATATTGCAAATTCTTGTGCAAAACCAGGTTGGTAAAGCGTGCTTAAATGCAAAGAAACTTATGAGAGAACATCTGACGTGACGAGCCAAATAATGAGTCAGTGAAGAAGGATTCTCATCACTTTGCTCAATTTGGAAGTCTAGCAATAAAACAGGATTTTGCAGAATACAAGAAAGAACATTATTCAAAGTCACGAAAGATGCATCCGATATGCTTAA
>Locus_25314
GTCAAATGGTGAAAGCCATAATTTTGATGGAAGCTACCTTGATGATCTCAGTTCACCGAAGAGGTCACGTTATGCAAGTATGCCTGTTTTAAACACTATTCCATCGAGTTCTCCGCGTACTTCAAGATTGTCGTCCGAGAGGTCGGCCTATAGTCCTACAATGAATCATCTACCAAGATCCAGCATACACCATGCCAAAAGAATTGATATTAAACCTTACTTTTCATGCAGTAGAGACAAAATAAATCAAATTTCATCTTCCCCAGCTAAAAACAAAGAAAACGATTTACAGAGTTTAACAAAGGACCAAAAACATGTTAATGCTTTTAACGATACTTTCTCACATATCAGGAAATCTCAGGAAAACCTTTGTGACAAAACTGGAGAAGTGCCAAAACCTTTAAGTTTAACCCAGCCTAAGCCTTTCACTTCCACTTTGAAAAGTTCCGCCAGTGTTCTACAATCACAAGCAAGGTTGAATAAATGGGGTCAAGAAAGGTTCATCAAAGGATCTATGTCAGATTTGTCACATTTAAAAGATGATCCATGGGTACGGAACAAACAGAGGTCTTATACAGAAACAAAATTGACTTTAGATGCAATGAGAAATAAATCTCCTAAAGTTGAAAGGTCACCAAGTAAACAAACAAACAGAAAAATTGATCGACTAAGTTTAGATAATGACAAACCACGACATTTGAGAACCCAGTCTTTCAACGGAGAGGACACAATGGCAT
>Locus_25328
GCTATGTTTGTCTCGAAAGATTTTGCTATGACTTCATGTCATCTAGCTATAGCTCATGCATGGCCCATAGTGTATACAAGACTTAATGCTCTATATACATTGCTAGACCCTGGTAACATGATCAATGAGAACAGGGCATCATCATTTATCCGGTCAGGAAGTAAGAAAGCTCCTACCGAGAAAGATCATCATATGCAGCTATGGCAGAATTATGTCATCTTAGCTTGTAGTGTGGCACAAAATACACCTATCACAGATATTGTCAACAGGATTGTACTTCCTGAACCAAGCACTTTGACAGAGGAGAAGACAGACAAGAATTCTAATGTATGCAGTATGTTTAAACAGCTAGTTCCCCTCATACGATGTGAGAGTGCAGACATGAGGGATACCATCGTAAACGGTCTTGGATATACCAATCCAGTGGTGTTCAAGGAGTTGATGGAAGAGTTAGTGCCCTTGTTAAAGGAGGCAATTGAGCGTAAAGCTGAGAACATCAAGAGGCGTAGGAAACGTGATGTGTTCCGTGTTCAACTTGCTCATATATTTGAACTGATGGCAGAACATAAAACATTTGCACAGAGTGAGTCAGCAGTGATAGATGATAACCACTGTTTAACGAAGCCGTTTGTAGAGTATATAGATGGTGCTAGGATATACCTGGAG
>Locus_25500
GTTATATCGCGGAGTGTTTACAGTTGATAGATACGGTTAAAATGTAGAACAGAAAATTTCGTAGCTATATAAACTGGGGAAATTTCAAGGCTTTATCATATCACACGCGCATGAAATAGCACAGTTAAGTCGGAATAATTTAGAATATACTTCATGGAACAAGTGGAAAAGGTCAAAGATGAAGACGAGTGTAATGGTGTAGTGACAGTACTGGAAGATGAAAACGGGAACCAGTTTAAAACTGTAACCGTTGATGAAGTTGTCTTCCCATTTGAAAAACTAAACATTGGAGCAGAAAAAAGGATTTCTTACGTTAAGAATTTTCCTTATGAGGATGGCGATGTTCTCTTATGTAGCTATCCGAAAACAGGTACCCACTGGACAGCAAATTTGCTACATTATTTAATGTATGATGGACCTCTTGATGCCCTTGCGTCACATCATCCCTGTCTAATAGACCGCTTTGATATGGAGTCTGCGCAACAAAGAGAAGGCAGGCGAATTGTAACATCACATTTCCCGCCAAAGAATTTACCAACCGAACATTTCGAAAAAGGCGGGAAAACAGTACTGGTGTTCCGTAATCCTAAAGATGCAGCGGTTTCGATGTATTATCAATTAAAGAAATTAAAAATGATAGGTGACTTTAAGCTGTCATGGAATAGTTACATAGATTACTGGCTTGATGGGAAAATGTTGATGGGATCTTTCTTTGATTACTACAACAAGTGGCAAAAGTTGTTAGAAGAGACGCCAGATCTTGACGTACTAATTGTCCAGTATGAAGACTTGAAAACGGATAGTTTAAATCAGTTACGTCGAATACAGACTTACCTTGGACTCAGTCATTCTGACGAAAGACTACAAGCCGTGTTAGATAAATGTTCACTAGGCAATCTAAGAGCTGATGTAGAAAATGGAAAAATTAAAACAGTGCTAATTGATGAATCAGGAAAATCAATTCTTTATAGAAAAGGCATAATCGGGGACTGGAAGAACCATTTTACTGTTGCACAGAATGAGAAAATAGAGGCCGTGGC
>Locus_25691
GGGGCATGTTGGATGGACAAAAATACAATATAAAGAAACAGAATAAAATATCCAACAGATGTCAGCCATAGTAATAATAAAATAAATGTTTGATTACTTTGAATTGTTTAAAAGCAAAAGAGCTGGATCACAAGTTGTATTGACATAGGAGGAATGGCCTTTTCAAGAAGACAAGTCAAAACATTTTTTTAAAGTAGCATTGTTTTCTTTGTATGTCAGCCACAGTAATTTAGGGATTAATGTCATATTAAAGTATGCCAAAAATGATGCTCGCAACCAGTGGCATGTTGTATCCTTGTATGAATCTCAAGTTTATGTTCATCCATGGAGAGACATTCAAACCGACATGATAAGAACAATATGCTCCCTCCACGATTGGTCGATCAATGCCTGGGAAGAGGTGGGTGGGGGATCATACAACATTTCTATATTAAGCGTAACGTTCGGTTTTTTCAAGAATGAAGTAGGATGGATTAGTCGCAACGTCATTCACTGCGTAAGCAAGTGATTCGGATTCATTTGTCTCAGCCATGGGTTCCAGAACGAAATATGTGTGCCCGGTCTCCTGGTAATTCGAATTTCTGGCTTCATTGTCGGCAAAATACTGTGATACTGGTTTCACTCTATTGGTTCCAGGCTCTAGTATAAAGTACACGTGACCCGGATCTCGCTCAAGGGTTTCCGTTTTGCATTCTAATGGTTTAACTGGCAAGCGTTTGTCTGACCCTGGCTCAAGAATGAAATAGTCATGATTTTCAATTGTGTCCTCTTGTTTCTTGGTTAGATTTCCAGGCGCAAATGGCTCATAACTGTGGTTCGTCGTATTTTTATCGTTTTTTTTACCGGAAGTTTTGTCATCAAGATCAGAGTATTTGTGCGTTTGTTTTCCCACTGAGCATTGTTCATACCGTTGTCTCGTTTCCTTATTAGAATTTGTTCTATTGGCGGCCATTTGTTCTGGTGAATCAAATGTCTCTTTCTCATCTATTTCGGAGTAATCGTTAGATCTTGTAACTTCCCTGCTGTCCGAGCAGCGCTCCTCCTTGTGTAAGATACTTTTTTGTGATGATCCACAACATTTTAGAAACTGTAACTTTCTGTAAAGTTCTGGCACCATTACCAATATGAGGCTAGCAGTTACAAACCCTGACAAAAATCCTGGCAAAAATAATACACCATAAATTGGATTTGGATCTGGATCAGTGCAGTTATTCATTTTCTTTTATCCTAATTTAAATTATTTACATCTTCCGAACATTATGTTTACACGACAGATCACTTATCGTC
>Locus_25770
ATAAATATTGGATATAATTATAATATGATTATGAAGGAATATGTTTTCTTGGTATTTATCGTTTTGATGAAAGCTTTGGTTTCCTTTACAGAAGATGATGCATCCTCTGTTATTAACTGGAACACGGCACTTTTGACTTGGCAAGAAGCATTGGACAGTTGTAAAAGTAAAGGTGGTTATATGCTTCCATTTGAGACTGGTTTAGGACAAAATATAGACAAACTCAATTTACAGAGTGAAGCAGACATATGGACAGACGACCATTTAACATTAGTGCATAGCGGAAATGACGAATATTGTGGATTTAACTACCTCAATAGCACATTGTATGAAATAAAAGAAGTGTTTTATGGAGATTGTTACGCAAATAGAAACTATTTTTGCAAAAATGAAACAGGGCACTTAGTTATCTACAACAGTACTCGAGAAAATATTCAATGTAAGTATAACGTTTCAGAAACTGACTTACAAAGTAAGAAGTTAGCAATTAAGCCAGGATATTATTGGACATCCGGGAGATTAAATGGGACAGTAACAACACG
>Locus_25781
GACCGTGTACTGACGAAGTTTTCTGAATGTGAAAGTTATTCATACGCCCATTTTCATGTTTTGGATTGCTTGACTGCCAACATTTTATCCTTCTCCTGTAAATGTAAATGATAATCAAAACTCCACATGTCAAAGGTAATATTATTCCAAGTGGTACACCAACTTTTATCCCTATATCTGAACTTTGCTCTTCCTCTTGTGGATGTGTCTTTTTCACATTTGTTTTATCTTTTATTGAAGTTAGAACTGTTATTGGCTGTTTGGTTGATGTATGAGATGCATCTGCAATTGTTACCCGGCGACTTGTCGTCGACATTGCCGTTGGTTCTGTGGCAGTTGTAGTGTTTTCTGTAACTCTGGCCGTATGCCCATCAAAACAAAAATTATCTATTGGCACATTTCCATTGCTTGAACATAATGAAAAGCGTTTCTCCGTACAATTTGCATAGTACATTCCAATTGAACTTTTATAGGCTCCACATAATATGTTTGCAAATTTGTTGTAATTCGTCTCTGAACTAGTCACTTTAGCTGTTCCATACAGCTTCCCCGTATTCCAATAGAATCCTGGCTTAATTGCTAAC
>Locus_25806
GGAAAATGGCGGCGCCCATAGTAAACCTTTGTGTCGGTTTATTATTTATATTCCTTTTATTTCCTGATATCAATTGTGATGTGAAAACAGCCAGTGTATACTGCAGTGATCGACAATGTACCTACAAATTTGGCAACCTTGATGTAGAATCAGCAACAGCCTATGGTGTTTACAATGATACACTTATGGAAAGTGGTTGGGGAATTCTCAACATCAGTGCTGGGAGAGGCAGTAAGACAGCAGAAAATGTCGACCTTATGTTTGCTGCCGGCTACTTAGAAGCAATCCTTACTCAAAAGAGAATATTTCAGCATTACCAGAATCTGAATGACTATTTTGAAACAAGGTTTGGAAACAACACAGATGCTAAGAAGGCTGTGAAAGCATTCTTTTTAAATCAGGACATGTACATGAGAAAAATGATCAAAAATAATGTACCAGCTAGTCCATATTGGCGACATATGTCTTACATACTGGCACAATATGATGGACTTGCAAAAGGTTATGGGGATGTTGCTCCAAGTGATATGAAACTAAGTCTGTATGCATTTCAAGTATTAAATGGTAATGGGGATATGTTGGATCTTATAAGTGCTGTAAATCCCAAGAGTAGACCTGATTTTAAGAAAATGACCAAGGCAGAAGCTGTGTCTTTTATAGCCAAATCTGGACGATGTTCAGCACTTATCAAGGTGTTAGGAGCATATGAGGATGTATTTATGTCACATTCTAGTTGGTTTATCTATCAAGCTACTATGAGAATATATAAACATTACGACTTTAATGTAGATGATCCTGACACTGCTGCCAAACAAATCTCTTTCTCTAGTTACCCAGGGTTCTTGGAGTCACTAGATGATTTTTACCAGATGAGCAGTAAGTTGATAATGTTACAAACAACCAACAATGTCTTCAACACCTCATTATACTCTCTAGTCACAACTCAGTCACTCCTTGCCTGGCACAGGGTTCGACTAGCCAACATGATGGCACATGATGGTGAGGAGTGGGCAACCATATTCTCAGAGAATAATTCAGGAACATACAATAACCAGTATATGATATTAGACTTGAGGAAGATAGACTTAGAAAGGAACATACATGATGGAGCTCTGTGGGTGGTGGAACAGATCCCCGGGCTTGTTGAGTATGGTGATACTACACCTATACTCAGAACTGGATACTGGCCATCTTATAATGTTCCATACTTTGAGAAAGTGTACAACATGAGTGGTTATCCAGACTTTGTAAAGCAACATGGAACAGATTTCTCTTATCAGCTGGCACCAAGAGCAAAGATTTTCCGTCGGGATCAGGCCAGTGTAAAGGATATGGCAACCATGAAAAATATAATGAGATATAATGATTACACAGAAGATCCATACTCTGAGGGGGATTCTTGCAATGCTATATGTTGTCGAGGAGATCTTAGGAAGAGTTCACCTGGACCATTTGGTTGCTATGATACCAAGGTAGCAAACTATAAGATGGCTCTAGAGATGACAGCAGATATAATCAATGGCCCCACCCTGGGGACAGGACTGAAACCATTCCAATGGACTGACGAGTACAAACAGTCACATATAGGTCTTCCTGAAACATACAACTTTGACTTCCAACAAACAAGACCTCTCAGATCACCATAAACAACA
>Locus_25950
CAGGTCAAATATCAGACAATTTTGTGTCCGCATTTTAAATCCTATACCCCATAAGGCATTTTTTTTTAAATTTTGATCATTTAATATAAAATTCACACTACAAAAGCACATTTATGTATAAAGATATTCAGCAATAAAACTTTCAAGACAAGAAATTTTCATAGAAAAAGCATTTATTTGAAAATGTCATCAAACATTTTAATCAAGATTGAATCCATTATTTCATCTGGTTTAACTTGAAGTATGTCTATTACGAAGATATCACAATCAATAAATGCAATGATCACATTCAAGGTTCATAAATGTATATGAAAATTCATATTTCCCCCCCTAAATTATTGCAGAAATGTCTTTGAACAATAAATAAATAAAGTTGTGTACTAAAATGATAATGCAAAATAAATGGAAAAGAACACATATAATCAGATTGAGTTTTACAGCCCATGGAAATATACGATTCTCAACAAAGCACAGTTTACTTTTTTCTGGTTTTTATATACCCTTTACTTCTCATTACAAAGTCAATCATGATATAATATTATGTCACATTTTCCTATTTCCCAGCTGAAGTAGAAGTAGGTAAGAAATTCTCTTCTAATTTTTGTTCTGGATTTGGCCTTCACATCATTGTACTCATAAGCAGTTAACAATATCATCAATTTTCATGATACTACGGACAGTTTCTGATGCCAGATGTATGGCACTCTGTGAGACAAGTAAAGGCTGGACAACATTCTCCTCCAGGATATTCGTGATTGCCCCCTTTCTAACATTAATACCAGCTGTTTTCTCCCCTTGAGCATGTCTGTTCCTCAACTCTGTCACTGTAGCTATAGGGTTTAGCCCAGCATTTTCAGCCAGTGTAAATGGTATAACCTCTAGAGCCTCGGCAAATGCTCGGAAACAATACTGCTCCATGCCTGCCAGGCTGTTGGCATAGTCCATCAAACTGAGGGATAGTTCTATCTCTGGTGCACCTCCTCCAGCGATTAGTGCCCTTTTCTTTACAAGACATCTGATGACACATAGAGCATCATGGAGAGATCTGTCAGCTTCTTCTAGCACTAGTTTGTTAGAGCCTCTCATTAACACAGTCACTGTTCTACCCATGTTGGCAATACCTGTAATCTTGACAATTTTACTAGGTCCTGTATGTATTTCCTCAACAAGATCAGCACTACCTAAAGATTCTGGTACAAAATGATCCAAACTGGCGATTGGACGACAATGTAAACTCTTACATACAAATTCAATATCTTCTCTTTCAATATCTTTCACTACCATAATTTTCATCTTGGCTAAGAAATGAAGAGCTAAATCACTGACAGCATCCCTGAGAATGGATTTCTGTATAAGAAGGACATTACATCCTGCTTTTTTCACTTGTTTAACTATATTTAGAATATACTGTCTCTCCTCTCGTAATACTCTGTCCATCTGGGTGTAATCTGATACTATAACACTGTTATCCATATCTGTTTTAGGAGGAGATATACAGAACTGTATGAGACCAATCTTGGCTTTCTCCACTTTATTAGGTCCACCAACACCTTGTGTCTTCTGATCAAATACCAAACCATCGATCAATTCAACATCTTCTACTGTTCCACCTAATTTCTTAACAACTTTAATATCATTTAAGTCAACATTGTTGGCTATAGCTGGATCTATGACCTTCAACACAGCATCTACAGCTATTGGTGACAGTACATTAGAGTAATGTGATACCACCTTTGAGTTAAGAGATGTTGAAGCACTCTTCAGGAGGGATTCTCTATCATTCAGATCAAGTGGTGTTGTCATATTTTCCAGTAACTCAAGAGATTTCACTGCTGCTTTCTGGAAAGCCTCCGATATACTAGTTGCATGGATACCTTTAGATAGTAGTTTAGCACATGCTTCCAGTAAACTTCCAGCAATTACACAGACTGAGGTGGTTCCGTCTCCAGCTTCAACATCCTGTGCTTTAGAGAGCTCTACCAACATTTTGGCTGCTGGATGAAGAACTTGCATTTGTTTTAGAATGGTTGCACCATCATTAGTTATAGTTACATCTCCATTTGAAGCTTGAATCATCTTATCCATCCCTCTTGGCCCCAAGCTAGTTCTTATAGCAGAAGCAACAGCCTTCGCTGCTTCGATGTTGCTTATCCTTATCTGAGTCGGTTTTTCTTTGTCCTTATACTCAGCCTTATTAGGCCTAGACATTTGCTTTCCTGCTGGCATTTTAGAATTTTCTCAATAATCCTGTGTTGAAGGATGGAAATAGATTCCTCACAAAGTTGACAGATTATTCTAGAAATCTGACATGGAAAACATGTATACTTCCGG
>Locus_26020
AAATAACGAGAATATAGACGTTAGTGTAACACACACAGCCGATTGGTGTATAAATGTGCCTTCAGACAGACAAAACTCTGGAATAAGTGTTTGTACCTGGAACAAGAAGGACAGATGTCAGTCTATATCTATATATAAAACAGAAACTATAGATAATAAGTGTGTGCCACGTCACATAAAGTCGCTGAGTTTGCCGACGGATTTGCCATCAAAACAGACTGTGTTAGGGATTGGACAGAAGTTTGCAGTATTCATGGTAGATGAAGGTTACAGTCGAGTGGTGATTGTAGATACGCATTCGTGTAGAATAATGTGTTCAATCCCAGTACCACCATATAGGCCCACCCAGAATGGTTCATCAGCAACATTAGGCAATCAAGATTGGCTTGATGGGTTTACAGAA
>Locus_26028
GCCCTTACTAGTTTCATTAACAATACTGATCCATAATATTCTTCAAATTTATAATTAACATTTACAAGCACATATATTAACATAAGATATGTGGGGTTTACAAACATTAGAGTTGACAGCTCAACAGACTGATGTATGCCTTCATATCAGAAAGCACATCTTCTTTAGGAAATTATTTTATACATGTAGTATAAGAAATGTAAAATTATTCAAGCACATGTTTGACATTAATTTTAATGCAAATTACTTTATTTCTTCACCTCACATTAATCTATCTTTAAATACATTTCCAAAATTTTCATGAAAAATAACATGAATCTGGAGGCGTGCTGCATTAAATAAAAGTTTCAAACAA
>Locus_26244
GCTGTTGCTATCCTCTGCAATTCTGTTGAACGTTAAAATCTACGGACGTTTCGTGCAATAAAGTCTTTGGTCAGAATAAACATCATGCCATAAGTTCTCAAGGCAATGATACATGATATCTGGAACACTTATCCCGTTAAATGATGTTGCCATGCTCATGGTGTAAGCACCCATGTTCTCATAATAAATCCAATCACCAACATTTAGATCAGGTAACATTACTGATTTATTCAGGACATCAAAAGGTGCAAGTGTAAATCCTGATATGGTACTTTCAACCAGTTTATCTTCAGGATTGTGCCGTAAAATGATTGGGGTATATTCTTCGCTACCAGGTCGGCACAAACAACCATCTACGAAGCTCCCAAAGATGCTTTCATTAAGAAAATATGTTGTGGAAGTTTCGTGGTTTGTAGACATGCTATTTTCTCTATTACTATCTGTGCCATACATACAAGTTACATTGCTATGACATCGTTTACCAAAAATATTAGCGACAACTGTAAATGCCGAAGCTACAATATATCTGCCAGGTTCGGCTATAATTTCGATATCGTCACTAGG
>Locus_26255
GTTAATGACTTCCTTTTTTCGGAAAACGAAAACAAACAGGCATTGATTGTAATTATTGACAACTCAACAGTCGTTAAAATGGAGGGAAAATTAACAGAAAAAGATATGGATCAACTCGAGAAATGGATAGGTACAGGGCCCAAGACATTTACACTTCTCTATGCCATAACACGTGATGGATGTGACCCTAAGACCTTCCATCAAAAATGTGACAACCAGGGTGCCACTGTCACAGTTTTGTATAACCAACATGGGTCAGTTTATGGTGCTTATACCAGTCTCAGTTGGACGTCAAAAACGGGAGTTTATGTTAAAGATGATAAAGCGTTTTTGTACCAGCTTATGTTTAAAGAAAGCTGTAAGATGAATAAATTTCCAGTATACAAGCCAGACAACGCGGTTATTCATAATGATAACTATGGACCAACCTTTGGCTCAGTTTATGATCTATACACTTTTAGTGGTAACATGATACACAGATCTGGAAACATCTTTCTATTAAATGGAAACATGGCAGGATTTGGGAATGTGTTCATCGGGTACCATTGACTGAAATGTTTTGTGCATAATCTGTACCATTTCCATATTGGTATCCACAAAGTGAATTTCCTTCAATGGTGATTTTGAACATCTGCTATAGTCTACCACTGCTTTGGCATACTGAATACTACATAGATCAAGCGGACAGCCATAAATTCCTGAACTGATAGAAGACACTGCAATTGTCTCCATCTTCAATTTTTCTGCCTCAGATAAACTGTTTATCACAGCATTGTATAAATCTGCTTCACATCTCTCAACATCTCTCTTAGAATAAGGTTTATAGTCAATCCAGCAAGGCCCAACAGCATGAATTACATAATAATAGGACATCTTTCCAGCACAAGTATGGCAAACCTCTCCA
>Locus_26361
GGGGGGGGGAAATCTCAACTAAAGAGAGTGTTAATAAAATCAGGGATATGTATATACATCCCTGATAAAATGGATATTCTGAAAAAGCATTCTGGGTTTAGAGTTACTAGTGTCCGCTACAGAAATTCTAGAACGAAACTGGCATCTATCTCCGAGACCACCAAGATGTACACATTTGAGAATTGACATTTTGATTTACAGAGACATAATTAGAGAAAGCCAAACTTGTGTCTTAATAATAATATATTGGTTCCAGCACGATAAAGGAGAATTGTCTTCTTTATATGGTGGGTTTAATTAATAATCATGTTGTTTCTTTGTTTTCCTTTTCCTGCGGCTTTAGTAATGTCCCCATCACTATACCAATGAACAATACCGCACCAAGCTGGGTATTGGATTTGAACTTTTTAAGGCAATCCTCTGGGTTGTTGAGGTCCACTGTGTACAGCTGGTGAGCTAAATGTGTCCCAGTCAAAGCTACAGCTGTAAAGTAAGGCCAAGTCTGGTCGCACATGTGTCCGGTCAATGTTAGACAACCAATCATCATACTGGAAAATCCTGTCAGCCAGATTTTGGTCTGATCCCCAAACTTCAGAGCCGTAGATTTCACTCCAATTAGCATATCATCATACTTGTCTTGATGTGCATATATGGTATCATAGACAAGAGTCCAGAGCAAACAGCTTGCATACAGGGGTAATATAGGCCAGTCTAAATCCCCCTTCACAGCACACCAGCCCAGCATTGCCCCATAGTTGAATGTTAACCCTAGAACAACTTGTGGCCAGTATGTATAGCGTTTGGCAAGAGGGTATGCAATGACCAGGATCATAGATGCTGCCCCAAGGAAAACACTGTTCCAGTTTAGCTGTAACAATATTGCCAGAGCTAAAGAAAGGTTGCCTCCAAGAAATACCAGTGCCTGGAATGGTGTGAGCTCTCCACTTGCCAATGGCCGTGTTTTTGTTCTTTCAACCTTTTTATCAATATCTCTGTCCCACATGTCATTTATAATACATCCAGATCCTCGCATGATTAAAGATCCAAGGCCAAACAGAGCCAGCAGGTACAAATCAGGTAAATGACCAGCTTGCGCTGCTAGTCCAATACTCCATGTACATGGCCAGAATAAAAGATATGTTCCTATTGGTTTATCAAATCGTAGTAGTCTTAAGTATGGCTGTACTTTAGGTGGAGACGCATCTAGAATCGCTTTGGTACCAAAGGAAACTGGTCTGTGATGTATCGAAACATTTGTAGCAGGTAAAAATAACTCATGTCCAAGTCTTTTGTTGTATTTCTGTAATCTATTTTTGTCACATAAATGGTAAATGTCTCTGTGCTGGTGATCCGAGAGTCTGTCTTGCATTAGATACACCGGAACACCCGATGCGGCTAAATAATTCCAGTTATGTGATAACAAAGTCTTCCGGTTATAGCGGTATTTGCACCAACTTTGACCAGATCGGTAACTGCCCCCATTTGAGAGTATATGTAAATGTTTTCTGCATGTCTGTTTAGGAAAGTTAAGGCACTGTTTGAGCTGTCCAACAACCTTTAATTTGTTCAGTAGAAAATTCCCCTCCATATTTTACACATGGATGATTTGATATTTTGAGACTTAAAAGATCAATGTTACATATCCATAAAGTGACAATGGTTTTTCAACGATAGACAGTGCAAATATTTGCAAAAAACGCCTTTACCATGCAAGGACCACACTCTCTAAGGGCAA
>Locus_26391
GGAGTTTTTGTAATAGTTTTATAAATTTCAGTTTGACGAGGTTGGATAGGAACTGTGCTATGTGAATTCTGCTGAACTTTTAATACACTTTGAAGCTGTGGGCATTGTTGACTAACTTGATAAAAATACTGAACCTCACCTGTATTTGAGTGCGGCTGATTTTGTAAAGGTATACCATGACTTGGGCTAACTAGCTGGAGGATTGCTTTAGTTTGGGATTTGACTACATAGGTATTAACAATGCCAGGTGGGGGATCCAGAAGCTTACATATTTCAAGTTGATGTTTGGCCATGAATAATTGTTTCCTTCGAACCATGTAGCCTTTGATCTGTAGATTGTCAAGACATGATTGGACTAGGGCTTGAGTTGTAAAGTACCCATTTAAACCAGCTGAATTCATTATTTTACAAAATTTTCTTTGAAGCTGGTTACGCCCAATGACTTGATTG
>Locus_26405
TGCTTCTTCTGTAGAAAAAGCTTCAGATAATTTCTCAGAGCTTTGTGACTTTTGTTATCCAAGTAGTAAGTCTGCCATGTTTACCTGCAGCAATTGTAAATTCTTTTACTGCATTGAGTGTCGTGCAAATCTTCATCCAAATCGTGGACCATTCAAATCACATAAAGTAATTCCGTTAGATGGTAGTGTTGTTGTTGAACATCATGAAAAATGTGAGGAGCATGGTCTAGTAGCTCAATTATTCTGCTCTTACTGTGAGCAGAAAAGGTGTGCTGAATGTGCCAACACAAAATGCTTTCTCCATTTTAAGGGAAAAGTGAGTGGAGCTGATATCGAAAGAGAAAAGACACTGTTGGTGGAAGAATTAGAAAGAGCAACTTCGAAGCTGGCATTTCTGGGAAGATACAAAGAGATGGTGGAAAAGGAATATGATCAAGCTGAGTTGACAGGATTACTTAGAAAAGAACAAATAAGACAGGAGTTTGTATCATTTCATGATTTGTTGATAACTAAAGAAGCAGAAATGTTAGAAGTTTTAGATCAGGACGTGCAGGAACGTATGAATCATATCAGAGATACATTACAAGCTAGTGTTGTAGCTTTAGAGAGGGAAGATGCCTTACTCACAACAACAGTGACAGAATTGGTGCAGTCAGAAAACGATGCCAAATTTATTGAGGAGTGCGTCAGTGCAAAAGAATTGTGCAGTCAAGCTGATGATAAGATAAGAAAATTTAACCAAGACTGGGCAAAAAATTCAG
>Locus_26438
GTTCTTATTTGGACGCGTTCATTATAGTTCTTCAAGATCCAAAGTGTCTGATTAATGATGAGGCGTCAAAGAAAGCGGTTCATAAACTAACACAGTTAAAAAACAACACAATACACATAAGCCAGGAAGACACAGTATCACTTTTCGAGAACAGAAATAAGGCGTTAACTGAACTTGACCAAAGAACAGCAGAGTCATTGCGTAAAGTCGACGAGAAAGTATTGGCTGTACTACAAAAACTAAAACAAGATGTTGGTGAATTGAAGGATGCCACTTTAGCTGATGTTGAAAACGCTGGAACATCGTTAAAGCAAACACTTTCTGAAGAGAGAAGGGATGCCATATCTGAAATAAACACAGCCGGGGAACAGGCAAAACAAGA
>Locus_26446
GGGCCTCTTTGTAGGAAGTGGTTCTGTGAACTTGAGAAGCGTTTCTCTTCACAGGTTGAGGCATAGCTGAAACTGGCCTTTTTCTTTTATCTGGCATCTCTATAGTCTGGTTTAGAAATCTTTTGTTGCTACTTGAATGAGATCTGTTACCATGGGAACCATTTTGTTGGTTTCCATTGTGATCTGACTCCATACCATATGGATGATTATTGACATCAAGCTCCCTGTGGGTGGGGATTGGGTAACAACTTTGTGGTCTAGGAGGTGGGGCTGAAGATGACCGAAAATCCATTTCTTTGGAAGAACTTAGAGTGGAACCACTAGATCTGGCAGATATAGTCCTAGGGCGTCCATCACTGAGCCTGTCAATTAAATGCTGTATCCGTTGTATATGATCATTGTCTAAATTATCATTTAAAACACCTATAATCTCCTTGGATAAGTCTAAAGCTTTAGTTTTTTGTGTGACAAGGTAATCCTTGCCGTACATGAGCTGTTTCAGGGATTGAACCTCACACTGTGATAATTGTAGCTCTTCCTTCAATCCCTCCGTATGGGATATTTCTTGCTCTGTGTGCCTGAGTTTATCCTTGTATTCACGTACACCTTTCCTTGCTGCAGTAAGTAAGGCATTTTTCTCCTCTATCTGTCTCTTGTGGTCTTGTATTTCCTCTTCTTTTTCCTTTATCGTATCTTTTAATCTTGGAATAGTCTCTAAATTCTTTTCTATATTTTCATTTTTCATGATTTCATATCTAACTTGAATCTTCATGTCCTCCATCTTGTCTTCTAGTTCTTTGATACGACTGTTTGCAGTCTCTAATTGCCTATTACAATCATCTATATCCTTGTTCAATCTTTTTATTTCACTGTCTCTCACCCTCACTTGTTGTATGGTAGATTCTAGATTTTGTTTTGTTGTTTCCAGAATTAACTCGGCTTTTTCAACCTCTGAAGCTCTGATTTCTAAATTTCTGATTCTATCATCTTTATAACGTATATCAGACTGCATCTTCTCTATATGTTCTATCTTTTTCTTGTTATCAATCTGAAG
>Locus_26502
CTTAGATTTAATGGTTACAAATAGACAACATTGATCAACTGGAAAAAAATTGCTGAAGTAATTTTAACTTGGAAAGATGATGATCTCTATGTCATGTGAGGTTAATTTTAGTGTGCGTGCCAAAACACGACCTGGAGAATCATTATGCATTGTGGGAGATTCTGCTATGCTAGGACAATGGGACCCACATAATGCTGTAGTTATGAGTAGGCAAACAAAGAAATATGTTCTGCCTGACAAAAACTATGCTGAGTGTTTTGAGGAGTTTTCTGAAGATGGAGACATCTGGACAAAGACTCTATATTTAGATGGTTGTGTCAGTCATCAATACCGTTATTTCATTTGTCGAATATCACACTCGGATAGTGAGGATGATTCTGGCAGAAATGTGCAAGTAAAATGGTGGGAGGGGCATATCAAACCTCGCAAGTTTTGTCCACAAGATGCAATGGCAAATGTAGGTGAATCCAAAAATCAAGAGCCTGATGTTTTTGGAAATTTTGATGGAATACGTTCTATAAATCGTGGTTGGTTAACAGAGCAGGTAGAGATACAGTTACAGTTACATGGTGATGCAATTTCTATGTGGAAACCTAAATACCGGCAGCAGACTTACAGTATTAAATGTACAACACTGGATTATAGATATAAGGATGCAATGGATGATAGATATGATGAAGAAATACTTGGAGATTCTTTACCACAGTGTTCAAACTCTGAAATTCTTGTCTCTGTTCTTGAAAAGGGACGATCTAAACCCAAATCTCAAACAAAATATGGAGCTATTTATACATCAGGG
>Locus_26717
GTCCAGTGGAGTTACATTGAAAATGAGGACACTGGACAGACTTTGAAACCATATGATAAAGAGCTGAATTACAAGATAGAGTCTGCTTACCTTTCAAAAGCTGATTGCGTTAAATTCAGGGCAGATAAAATTAACTATGTTCTCGACTTTTCAAAAATGGAGGAATATCCTGAAGAAGACCAAACTGATAGTGTAACTGTGATACGCAGAGATCTCGTGAAACAGGGCGCATTTGAAGCACCAGCACTTTGGGCAGATATGATGGGAAATCTTAGAGTTGTAGTTTTACAGCAGACAAGTCCAGAGTATACAGATATCGCACAAAAGTTCACTGCTTCTTCTGGTGGCACTTTTACAGTTGTCAAGATTGAGCGTATTCAGAACAAGACATTGTGGGCACAGTACGAGGCAAAGAAAAAACAACTTGAGGATCAGAATCCACCTGGTACAACAAATGAGAGATTGTTATGGCATGGTACAGCAGCGGAAACAGTTGACAATATCAACGCTCATGGATTTAATAGGAGTTATTGTGGCAAAAATGCAACCTACTATGGGGATGGAGTTTATTTTGCAGTAAATGCCAACTATTCGTGCAGTAATACTTATTCCCGGCCTGATCCAAGTGGTGTAAAGAGAGTGTATTATTGCCGTGTACTTACTGGAGAATATACCCAGGGTACCAAAGGAATGCGTGTAGCACCTACAAAGGGTGGTGCCGGTAGCACTGCTATATATGACTCTGTTGTAGACAGACAAGCTACCCCGGGCATGTTTATCATTTTCCATGACACACAAGCCTATCCGGAATATCTTATATCTTTTCAGCGACAGTAAAAAACTGTTATATGTAACATTTGAGTGATTTATTTCAATCAATATTGAACAGTTAGTTATATGTAAGGTACGTAATGTGCATGTACATACACGTAATTATAAAGAAAATGATCACTGAACATAAACCAGTCAACTTACAAAATGTGATGAAGAAAGTACTGATAAATTATATTATGTCAAACAAATGCCATTATGAATTAATTACTATTAGCGTATATAAACCAGACA
>Locus_26762
GACTGCCATTTTATCCAAGTCTATCTATACACAACTGTCATATTATCTTTGTTGATCTATACACTATATTATTTCATATGCTCACTAAGCATCACAGCTAACAAGGGGAGGTGGCTTTCTGGTGCGACCTTCAGTTGCTAACTTTTGGCGTAATCTTCTAACTTCATTTAATAAACTAATTTCTCGCTCATCAAAACCTCGTCTCTTTGTCTCCAAGGAAATAGAAGAGGCCATAGAATCTGTATCTGCTGTAGACAAAGATTCAAACGATTTTAACAACTCCGATCTCGTCGTACCATCTAGATATGACTGCCCTAATCTTGATCTGTAAGTACTATCTATAGCGTCCTCTGTCAGGTCCCTGCCGTGAGCTTGACCTAGTTCCGCATCCTCGGCAACAAAATCCAGCCTACGTGCATTAGCCTGGTCAGCTAGTTTACGCTGGGTCTGCCGTTCTTCCTCCCCTTCTGCATGGTCATCTAGTCGTTTATCTTGGCATTTCCTCATCAAGTTATGAACCTCCTGTTCTAACCCTCGATTCTCTGCATTCTTTCTACCCAATTGTACAGTTTTGACCTCCCTTTGAAGATCTTCCAGCCTATGTCTATACTCTACTTCATTTCCTGCCCACACATCAATGTTCTTCTGTGATGCCCGTGCCAGGTTCTCCTCCATAGTCTTGCGAGCTTCCATTTCTCTCTCGCGCTCTGCGTCTTTCAATCTTTGCTGTATTCTATCTTCTAACTCAGCTTGTTTACGATGCATATCTTGTTCTGTACGTAGATGATGTGACGATGTGGCATACTCACGGAACAATTCCTGTTCAAACATTTTTTTCTTCAGTTGTAATTCCATGTTTCGTATTTCAGCCTCTTCAATGGCAGCCTCCGTCTCCTGGTCACGTAATAATGCCTTTCTCTGGACTTCATCATCTAACCTCTTCAGTTCTGATTCTCTCTGTGATTTCTGGAAGTGTAGGAACTTTCTTCGTGCAGCGTCCAGTAACTGTAACTCCTTAAACTTCACCTCACGGTTCATTGCATTTAATCGTTTTCTTTGATCTGTCAGTTTCTGTTCTTCATCATGGATCATTTTACGACGTTTATCCTCGGCCTCTAGGAGAAGATTCTGTTGACGATACCAGGCTTCTTCCTCTTGTTGACGTTTCTGTGTCTCACGTTCCATGTCCATAGACACTTGTCTTTGTCTAAGATAATCTAACTCTTCCAGTCGGATTCTCTCCCTTTCTTGTACCTGATAATCCACTATAAACTTGGGATATTTGTTAAATACAGGGTACTGTCCCTTGGTCAGAGGTTTGAAATCTTCTAGGGTTTTGCTGGGGTGGATTGACTCGGGTGTGGCATCCATTATTCTATATGCCTCCTTTAATACTTGTTTCAAATCTACAGCATTACGGTGGTGAAAGAAATATCTGAAGTCATCCAGCTCAACACATTGCATGAGTGGACCCCTGGCACACATGGCATAGGCTGCTACAACCATCAGAAGAAATGATGGATGGTTACTAAACACATTGTCAAACAACATCATCCATTCTTCCCTTGTCAAAACCTCAGAAAACAACGTCTCCAACAGAGGCCAGGCATAGATCTGAGAGGTGACATTGTATTTGACAAAATGTTGTAGTAGATATCTATCATGGTGGCCTATCACATTTTCTATCATACCCAATATGTTGATAGGTGGGTTAGGGAAATACTCAAACCAATGCTGTGAATAATTCACTAGTATACTGGCAATAATCTCAAAACAGACAAGATGGTTATTCTGGAACAGTTTAACAAATGGGAACGCCAGTACAGGTAGATACTGTGTCTCTCCAAATATAGGTGACCAGTTAGCCAATGCTGATAATATCCTTTGAAGTATTCGTAACAGTCGTCTACTTTTTATAGGATAC
>Locus_26796
GGGCGTTCTAATACATGTTTTGTTTACATGGGAAAAATGTTTGTTTAAATATGCAGTTTCCCCAGGGATAATCAATGTTATTAAGCAAATGTACTCCAAATTGAAAAGTGTTGCAATGCTATTCACTCAAATTGAAAAAATAAAAAATATAATTAAAAGTTGATTATCAATTAAACACTGATAATATTTTTATAATATCTATTGCTTAATTTTGCATTTTAAGTGCACAAGATGATTTATGAAAGAATAAAATTTGAAAACAATTATGATATTAGGCTATTAGACCTCAGCATAGTTCCTTTAATACTTAAAGTAATGCTGGAGATTTAAAAGACACTGGTGAAGAGAGATGTGAGTGCATGAGAAAGAAAATGGACACATGTGTGACAAATTCACTGGATTCCTATTTCACAACATAAACTTAAACTCCATATAGATATCTGATTAGACAGCTTATCAAGAGACCGTAAAACAACAAAAACAAAAGAGAATAACTTTAGGCCTTATTCTTAGAGAACAAATACTACAGAAATATGGCTTAAGCTTACTAGCTAAACTGGCATCTCTTATCGCACATGAAAAAGAAGCTCTTTAAACGATCAAGATTTATTATTAGAAAGCATAAGAATCAAGTAGAATGTTTACAATTTTTAACATAGGTGTTGTAATACAAAAGATGTTATTGAGCTCCTAAAAGCTATAGTGCAAGATAAAACTTCTACAGGCGTCTATACTAACCAATGAAAAAGACCATGAAAAATCTAACTGAAAGTCGGCATTAAAACCTTTACAGTGGCTGTGTGACTTAAAACCCAACCCCAAAAAAATAAAACATATCCATTCAATTACTTAGCCCCTATATATATAACTGAAGTTCAATCATTAATAACTAGTAAAACAATTAAAGTAATGCTCGGACCAATAAGTCTTAATAAATAACAGATCAAAGTTTAAAATGATGACTGATCAAAGCTTTTTCAAATCAATCAATAAAATTTTATCTAAGTTGAAAAATGGAACTTATACAAACAATTTACATAAGGACACTATACCAACATTTGGCACTTGTAATCGTGTACACCTTTTTGCACTCTGTGCCAAAATGAACAAGACAGAAGATTATAAAATCTTATTGCTATGTCAAAATGGTTTGTATTTTTGCATTAAATAAGGAATTACTCTCTTCGTCTTCATAAGAGAACTGATATACTATCACATAGGGCAGCTATTCTGTCAGACTTGGATTTCAGGTTTTCAACATTGATGCCAAGGACACCTGCTAGACCTTTCACCTGTTCATTAGACTTCATCAATTTAAGAACAGCTGTCAGGAGATGAAACGCTGCTTGTTCATCAAGATCTTTCTCTATACAATTCAATAGGGCACTTCCTATCTCTAACTCTGAATCTTCAGATAGCTTTCTACGTGAAAGATTATAACTGAGTGCTATAGCTGATGATGTAATTTCTGCACTTTCTGACAACAAGCCTGATACACAGATTATGTCTGTCCTCTGTCTATACCGGTCATGCAACAAGGAGTGTCCGGAGGCAAGGCTGCAGCAATTTGTCATCATCTTCAATGCACAAATCTTCATTTCTTCAGTAAAATTTTCAAAATGGTCAAGAATATCTGGAAACTTTGATTTTTGATCATGTGATATTAACTGTACAATGTCTTCCTTCAAAACCAGTCTACACAGTAGCTGTAGAGCATGTATTTCATAGTCCAGTACCAGTCTACATAATGTGGTCATGTGGTCATAACCTAGACTCCAGCTTGGGTCTGCCTGTGACAGGAAATCATATATGTCTTTGAAATAATCCTGTACATTAGAGGAAAGTCCTAACTCTGAAGAACACCAGTATGATAGACTCCTTATCTCCACTGAGTAAGTAAATGGTTTGTGTTCCTCTTTATCCTGTTTTGACCGTGGAGAATTCCGTGACTGTCTAGTTGTAGGCGGGACTTTACTGCTTGGCTGACTGGTTGTAGGCGTGGCTTTGTTTGAACGAGAAGGTGGCGTATCAGAAAATAAAGTATGACCTCCAGTAGGCTGAACTGACATGGCGTCAATAAATGGTCGGATCATTTGTCCAAATGGGGTGCTCATGACCTCGGCGGGAAGCCCAGTGATAGCCGCTGGTATATCTTTACCTGTTAGGAACTGAGCCACCTCTGAGCTGAATGTGTTACAGTTATGGTCCAGTAAATGATAGCGCTCTCCCCTGAAAGTTGACTGAGACAAATCATGAAGATATTCCATAAACATATCATAGGGAATCTGTGATTTTCCTAGATCATATATTTGTGTAGGCTGTCCTAATATTGTTCCTCCCGGTGAACAGCACGTGATACCTGTATCTCCACCAAAAAAGTACTCCTTGCCAAATACCACAATACCTGTGTGCCATACACCATCTAGTTGCTTTCCTAAGAAGGCTTGCGACATTGTTCTTGCTAATCCTCTTGAAATATCATATATATACACCTTCACGTCATGACTTTCAGATGCCATCTCCAATCCTTTTCAGTTTATCAATTTTTGGAAATTTGTTTACTTTGACACAACCATTCGGAACT
>Locus_26841
TGACGGCCTTGTGACTGGTTAAAGTAGGACTTCTCCAAATCCGGCGTTCATATCTTATCTACAGACAGACTGCTGTTCTGTTCTCTATAGGCTTCCATCATGTTTCTGCAGATCTTTGTATTTTTTGTGCTGTTCGAAAGTCAAAATGTATATGGAGCTGGTACTCTTCGTTTTTCGCATTACTTTCACAGTCACATGGTGCTTCAAATGGAACCAGCAAAGGCACAGCTTTGGGGATATGCTACAACCATTGGCGACACAGTTAACATAAAATTAAATGGGACCGCAGCAGGTTCAGCAGTCGTAAACAAGCGAACGGACGGTCATGCAGGTGGGGTATGGTCGGCATTGTTACCTGCTCATAAAGCTGGAGGTCCAGTAACAATAAGTATCACATCACAAGATGGGCATGCGGCTCTATTTGATGTTTTGTTCGGAGATGTCTGGATCTGTTCTGGTCAAAGCAATATGGCGTTCAGTTTGAAAGATGTATTCAACCATAGCGTTGAGTTGGAGCACACATCTCATTTTAACAACATCCGGATAATGAAGGTCAATCTGAGGTCATCTAATACTACTATGGAGGAGCCAGTGATTGCATTACCATGGCGTAAACCTATTGCAGATAAATATACCGGATTATTTTCTGCGGTGTGCCTGTTGTATGCAGTTGAGTTGGCCCCACATATTAATAGACCGATTGGTCTGGTACAAACGGCATGGGGAGGAACTCCAATAGAATCTTGGTCATCTCCTGATGCCCTGTCAACTTGTTCACATAGAATGAAAAGAGGGCCTCATCAGCATAGTGTTTTATGGAACGCAATGGTCTACCCGCTGTTAAGGGCTACCATATATGGCGCTATATGGTATCAAGGTGAGGCAAACTCCAGAGCTCCTGAAGCATATGCATGTCAATTTCCCGCCATGATTGACGACTGGAGGTCAAAGTTCAACGCAGCTTCCCAACTTCAAACAGACAAACAATTTCCTTTTGGATTTGTTCAGTTAGCTGCCAATTCCAACATTACCTTACACGCCGGATTCCCGGATATACGGTGGTCTCAGACTGCAAAATACGGATATGTTCCCAATCCGCGTCTACCTAACGTGTTTATGGCGGTCGCAATGGACCTACCGGATTACAATTCTACTCGTGGGACCATACATCCAAGAGACAAACAGGATGTTGCCAAGCGTCTAGCTCTTGCTGGAAGAGCCGTGGCTTACAAAGAGACTAACTTAGACTTCCAGGGCCCTATACCTACTAGCATTACACAAATGACTTATAAACTTGTGATAGAGTTTGACCATGGCAACAGTGCTATAGAAGTCCGGGCAACCGACGGATTTGAGCTCTGTTGCGGAAATAATATTCACCACAAATGCAGCTATAATGCCTGGAAACCAGCTCCTATTGTCGCCCATGACCTAAGTACAGTCACTATAAATACGGCCGCATGTCATGGTAGCATACATCTTGTAGCTGCAGTAAGATACGCCTGGGAGATGAGTCCATGCGAGTTTAAGATGTGCCCTCTCTATGACAGTACTAACGATCTACCGGCCGCAACATTTGTCAAATACGCTCCCTTTAACACACAATGATTATATTTATATCATGTTATAACAATAAACCAAAAAATATTAA
>Locus_26981
TGTTCCATGCAATGTTATAGATACATTGTGAACAATTGTATCATCATTGTTGAGCATATTCTGTATAATCACATTCCACACGCCGTGTGGTACTTCATTCCAGAAATGAACTGTCACGAGTCTTCCTTCTTTACTAAAGGGCAATTGCGTCTTGTTGAATTTTACTGTCATTTCCGAAAGCGTCTCGCTGGGCGAAGTTATTTTTACTGTAAAGTGTTCAATTGATGTTGTGAAGTTTAAGAAGATCTCGACATGTTCGATATTTGTTATACTTTGAAAATCACAACAGTAGAGAAACTCGAATATCTGTTCAAGACCACCTGGAGTTCTTCTATTGTATTGATCCATTTTCCGGGATAAAAGAGCTGGACTTGTCTTGTGATTCAAAGCCAGTTCCACAAATTTATTGGCATTGAGCAGACCGAAACCAAAAATGTTATTAAATTTTAAAAGTGCACCATTCGTCGAGAATTCAATTTTCTTTTCCAAATGTTCAACGTCTGAGGCTTTCACCAATATATGTTGTACATCTCTTAAGGTAAGGTTTGGGTTTGCCTGTAA
>Locus_26998
GAGAATTGCTGATTTATTTTCACACAATGAAGCTGATGATATAAAGGATAGGAAAGACAAATTTAAAAGTAAATTGTTTGCAAAGAAACTTGAGAAATTGTTTGAGCCAGATTTCACAAACCAGGATTGTCTAGAAAATGCATCAACATTGTTCAGGTGCTCAATATGTAAAAAGATGCTGACCCGAAACTTGGAGAGAAAAGTCAAATGTATGCCAAGCAGGATGACAATAGATAAGAGAGGACAGCTGACATTCTGTCATATACGGGATCCGACATTTGACGTTAACCAGTACCTTATCGATCTAAAAACACAGCTGAAATCCTGGCGAGAAGTTTACTGGCGGACGTGGGGAACGGTCCATTATCAGATGTGTAGTCGCTGCGGGGAGACATTCTCATGTACTGACTATGGTCACTGTAAATATCATCCTGAACCCCCTCGGTATGATAATGAAATGAGCAGCTCGTCTTATGTTGGAACGTACCCTTGCTGTCACCAAAAATGCCTCAGGTTTGATCCAACACAGCAAAACAAGGGATGCAGGGTTCGAGACCATGTGGTGAACGTAGCGCAGGTGAATCCGGGC
>Locus_27045
GATTGTGAAAAATGCAAACCTTTCCATTATGACCGCCCATGGGCACGTGCAACTGCTCGGCAACCAAACGAATGTATTGCCTGTAACTGTAACCTTCACGCCAAGCATTGTCGATTTAACATGGAGCTGTACGAATTGTCGGGATACACAAGTGGCGGCGTGTGCCGGAAGTGCCGACATCAAACCGAAGGCCGGTATTGCAACCACTGTAAGGAGGGGTTTTACAGAGATAAAAGAAGGGATATTACCCATAGAAAAGCTTGCAAAGCATGCGACTGTCATCCAGTTGGGGCCCTTGGTAAGACGTGCAATGCAACTACTGGACAATGTCCGTGTAAAGACGGGGTCATCGGCCTAACCTGTGATAGGTGTGCACCGGGATATCAACAAAGTAAATCGCCAATCGCCCCTTGCATAAAAATACCTCAAAAGCCAGGACCAGGTCCACGTCCAGACAAACCAGACCGCGGTGCTTGTGACAATAAATGTAATAACAACAAAAAATTGAAACTGAAGAAATACTGCAGACGACACTTTGCTGTAAAAGCAGAAGTTGTTGCCAAACAAAATGTTGGAGAATGGGTAAAATTTACCGTCAACATCCTGAGCATCTACAAGAAATCCCCGGACAAGAATCTAAATAGGCGTGGCGAGACGTTACTGTGGGT
>Locus_27138
GTACTTCAAGGGTTATGTTATAAAATTAGTATATAACATTTTGGAGTATGTGACGTGAGGAAACATATCATAGCTTCTACAAGTGGTTTCCTATTACATAACGGTTCGCAATGGCATCAAGATCTGATGCATTGTCGACTAGGTTTAGGCCACCTACAGAAGACTATGTACTCGATAATCTTCTCGTCGACCTCTCAAAGGCAATAACAAGAGAGGAACTGGTTGATCTCAAACAACGATTTAAACATGTGCAACAACTTCAAGGTGTAGACTCTCCAAGAAAGTTGTTTGACTGTCTAAAAAAGGGGAAGTTTATTGGTCAATACAACATCTTATATATCCAGCAAATCGTTCGTGTTCTGGAAAGAGAAGATCTTGTCGGAATATTGAATAAATATGTGGAAGTGTTGGGGGAGGATAAAGTTCTTCATTTTATTGAAAAATCGAAAGAAACTGTAAACGGCTATAGTCAGATCGAGTTTCATATCAAAGGTCACGGAATTTCAGATCCGAAACAAGTTGAAACATATCGTAGTGTCGTAGCAAGTATACTGGTCTGCCCAGTCGATGAAGTCATTATCAATGGCATACAAGCAACGAACAGCACCGTCTTAACAATCATGATTCCAACAATGTATGCAACGTTCCTCGTAAAACAATTGGAAAAACACAGTCAGCGCATCATTAGCTCATTCATTGCAATAAACGTGGACACAATCACCGTCAATACCAATAAGTTTGAGCTTCTGATCGAAGGAAAAATCTATAAAGCCAAGAAAGAAAGTCGTGCACATGGACCAATTCAACTTGCTGAACAGGACTGTGCACCTAGGCGAAATGGTAACAAGCAGCAAACAACAAATGCGCAGGCACTACTTAAAAATGAAAGAAAGAGGTCTTTTCAAAATACTGAAATCGTTACAAGAAGTCATGCAAAACATGTATACCCACCCAGAAAGATTATGAGGAAGCACCTAACAGTTTGCTAGACATGTTCGAAACATTTTTTTCTATTGAAGTTATTTGGAAAGTAAAACTCTCACACACATGTTTATGATAACTATTTTTACGACAGAGCAAAATAACAGTTTTGCATTTTATTATTTAAGTATTGTGCAGAAAATACATGAATGTATATGACTATTAATTGTACTAAAACTATGTGTGAATAACATTGACGTATTCTTGTGAAATATTCATTTGGAAGGAACAAAATACATAATATTATCATCTGCACTTTCCTCTTCTCCTACACAACCTACACCACTTGACACGTATTTTGCAATGTGATTAAACTTATTTTATTTTCATTTAACGAATTTTTTTATCTCATTTTACTGTGTCTTTGGCCTATGTATGTGTTTGGTAAACATAACCATATATAACTTTATACAACAACACACTGATTTCTTGATTTTCGCCAGATAATTATCTAACATTGTTTTTACTTGAAATGCCAAATTAGGTACGTTGTATGTATTATTTCTATCTAAATCACTTACTATCATGTTGCATATTAGCAGTATTTCCATTCAATTTTTGTAATCTACACCAATACCTAATCATAGTAACCTTTCGTACTATTGCCATTGGGAATCTACTTGGTTAACCATAAAGTCCGATAAGTTTTGTTGAATCATTTGAGACAAGTATTTTTCGATAAAATTTAATGTAAATCAGTTCAATATCTTTACCTTCGTTTCCTGGCCATATTTCGAGCAGTAGTATAGATATCATTTTTGAAAACAATTTACATTTTTCAGAAATCTTTAATTCAAATTGATTTAAAACCGAAAATATTCTATATAAAGCTTTTGACGCATGTTCTGCAGTACATTCTTGCGTCCTATCGAATAACCGTTTTTTTTAAAAGTAGACACCTGAGTATTTAAAGAATGAAACAGCTTTTTGCCATAAAAATAGAAATCGTGACTTGTCGGTTTCCCCCTTGTCAAAAATTCAGACTTTTTTACTTTTATTTATTTTCTATGTTTATATACATGTACTATGTATGTTTAGTAACATGTAAGTTTTTTATGTATTGTAAGGGGCG
>Locus_27174
CTGTGATAGAGATGATGATCTCAGAATATATGTTGCTGATGTCAGACCTGATAGTCTTGCTGATAAGAAAGGTTTGAAGTCAAGTGACGAGGTTGTTGTTATAAATGGGAAGGTTGTGTCTGAGTTAGATATGGTGTTTGTGGAGTCCTTGTTAACTGAATCGGACAGCATCTGTCTAACTGTACGATCCCTATATGCACCAACCGGTAATGTTGCCATAGAAACGCCGGAATCCTGCCCACCTCCTCCTAGTCAGTCACGTATCAGTGATAACAGTATTGATAATCTCAAGATACCACCACCTTCATCAGGTTCAAGTTCAGTCAACACCAGTTGCCATAATTCGCCACATTCAAGCTTACCGAAGCCTAAACTGTCATCAGACCAGGTGGATGCCTTATTACAGGGAGCTGACCAGGTCACGGCTATATGTCGGG
>Locus_27183
ATTTTGAGCCACTAAATCTTCCTCCCTCCATTATCATTACATGAACTTCCTGTCACATGACTCAGCTAAACCAATCAGAATCCTTCTTTCATAAAAATAATGCTGACTAATGGTAGCTACTATGGAATGCTGACTGGTCATTGGTCAATGGGTGATGCTGAACGCTATCTGTATTTATAGTCCCTACAGCAATCTGGTTTGGAATTTCATTAGCCCCTGGGTTTCTGACTTGTGCGCCTTGACTGGATTTCTGTGCAATTGACTTTGTAGGACTGGAACTGTTACTTTGTTGAGGAGAAGGACTGGTTGGGGATGACACACCATTGGCTCTTGTAGGAATGAACTCGTCTAAATGATCTAATGAATTACCATCACTGTTCTGACTACCAACCTCCTCATCATAAATACGATACCTAAATCTTTGTTCCTCATCTACTTCTTGGTTGTCATTTTCACTGTCTTCATCTGGGGCTACAAACATCACTTCTAGTTCTATATCACCTTGCTGCTCTGAAAGAATCTTTACACCTTCAGCATGTTTGGCATTGCGTAGATCTATATTGTTGACAGAGAGGATGGCATCCCCAACATACAGGGCCTGACATCGATCTGCTGGCTGGCCTTCGTGTATTTCTGATATCAGAATCGGAACTCCATGTTCTTTTCCACCGGTTATAGACATTCCTAGACCTTCCTCTGGATCTTTATGTAGCTGAACTTTCCGTACATCTCCCAAACCATGTCTGCGTCTTAGTGAGTTAAAATCATGTCCGGGAGGAATCGGCAATTTTTTCTTTCGGTTAGAGCGCCCTCTACATGCTCTAATGACTGTTTTGTGTCTGTGTAGATGTATCTCAGCTTCCAACTGGTTCCACAATTTGTCGTGCTCTGCCCCTTTCATGTCACGCCCCAATAACTGTATCTGTTGTATTCTCCCAGCAAGCTCTTTGTCTAGATATTTGGCCGCGAGTCTTGCACCATACACCTCTGACTGAAGGGCTATAGAATACTGTCGTAAATCATTATTTTCCTTCTGAAGCTGTTTAACTTGGGCCTCTAGGTGGGCAAGATTCTTTAAGTCTGACATGTGAGATTCTAATTCTGTATCCATTTTTTTCTTGATGCTCTCCGAGTCAACCTCCACACCTTTACTAGCTTGAAGTTGCAGCTGCGTAGAATGTAGTTGCATGAGCATGTTATGCAGCTCCTTCTCAAGCACAGATTTAGCTGCAGTCACTTCCACATTCTCTTGTTTCAGATCTATAATCTGGGCTTCAAGTTTTGCATTTGTCTGAAAAATCGTCTGAGCCTTGTGACACAGTTGGGCAAATGCAGCGCTGAGCGCCGTCATCTTTTGACGCCCGTCATATGTTAGCTCACATTGATCAGGAAAATGCAAGTTTACCAGAAGGAAATCAAATAACTAAGAATGTCATATATGCTAGCCCAAAGACTGGTTACATCAGTGGAATACCAGGAT
>Locus_27377
CTCCGCTATGTGGCATCACGGATAAGATGGCAAAGGCTGCGGGGAAATCGAAAAAGAAGAATGTTCAGTTTAATCTGGCAATAAGTGATGAGTTCAATCCAAATGAGGACCAGGTATTTTTAGTCTTTAAAGACAATGAAGAAAAAAAATTTGCTCTTCATCCTTTACTCAGTGACCATGAAGGAATATATAAACTCTCGTGTACTTTGGAGGTATTTTCTGATAAAATAACAAACGACAAATATTTGGCATACAATTACGAGTTGGGCAGAAAAGACGGAACCTTTGAGAAAGAGGAACGTGCAAAAGGATGTTTAACGAGAACGTTAACAATTCCGAAGAAAAATAAAGATGATAATTGGTGCCAACACGATGGATTTTTCGAACATAAATCTAAGATGTTTACGACTTTGAAGAACTGGTGGAATGACCTGGTTTTTCAACACATAGAGACATACATGTGGTTATTCTTTCCAGATCTGAAATACAAAGAAAAGAATGGGGTCTCAAATTTCTTAAGTCAACTTATAATGTTGATAAACGGATTGAAAAAAGTATATTTTACTGAAGGTCGTTATTGGAAAGACGAGGAAGAATGCAAAAGATTTGTTAGCAAACAGTGTGTAGACATTTTATCAAACATACCCGAAGAAAAAAGGGACATAGAGTATACCACAGTTTTTTCATTCAGTATGCTTCTGGCATTATTTCATACAGCATGCGATGTTTTCGATGACACTGAACGGGAGAGATTGTCTGATTATTTAAAGACTACCGCAGATGTGGAAAGCCAAGTTTGCCCTGAGTTTGAAGCGTTCAATCAATATTTCAACAAAGAAAAATTAGGTATATTTAAGCGCGCAATTATAAAACTTGCTTGCGGGACTTTAAAGTCTACCCAGTACCGTTCGTATTTGACCTTGATGCCTTGGATACATTTTCTATCTGGCGACTGCAAACCATTCGAGAAAATCCCTTTTGATATGAGCCACGATCACAGTGAACCCAATTGGTGGGGTGTAACCCCTGTGAAGGACTTCTTAGATGCATCAAAAAACAAAAAGTGG
>Locus_27408
ACGTGAGATAAAGTGCCCGGGGAATGTTTTCATATCATGACTATACTTCAACGTTTCATCATAACACTAAGCTTGAGGTAGTTAAACTTGAAGTTATATATGAACTAATGAAATTAAGTTGAAATTTTCCGACGGATTTATACTAAAACAGTTGACTTAGTAATTAACCATGTCGTCGGTGATATCCACGACGAAATCGTGCCGACCGAAGGTTTATATAACCCGACAAATACCACAGAAAGGATTGGACCTGTTACTGGGGAGATGTAACGTTTCTTTCTGGGACAGCCACGATCCTGCCACCAAAACCGAACTTCTCGTCAACATTCCAGGCTGTGACGTGCTCATATGTATGCCGACGGATAAAATCGACCGGGATATTCTTAATGCAGCCGGTCCGTCCTTGAAGATCGTAGCGACAATGTCCGAGGATTCCGATCACATAGAAACATCCGAATGTTCACGACGTAACATCCGGGTCCTGACACTTCCGAAGATTACATTCGACACAGTGGCTCAAATGGCAATAGCTTTATTGAGAGTTATAACAGCCGACTGGACTTCAGGTTCTAATAGCAACTTAAATCTGATTATACAGTCTAAAGATGTTATTCAGAACATAAAGAATGACGCCACCTATTGTCTGGAACTAAGCAACAGGACAGTAGGTATCATAGGCATGGGACCTCTTGGACTGTCGGTCGGCAAGATGCTCAAAAGTCTGGGAGTATCAGCCTTGATTTACAATGACATTAAATCAGTTGCTATGGCAACAGATATTGACGCTAGTTTTGTAGAGAAAGACATATTATTAGAAACAAGTGATATTATCTTTGTGTGTTCAAATCTTGGACTGTCGTCAGGCAAAAATGGGTGCTTGTTTAACAAAGCCGCATTCCATAAAATGAAGTCGTCTGCAATATTAATCGACGTCACAAAAGGATTGCTTGCCAACTTCACGGACATGTATAATGCGTTACGTGACGGAGAACTAGAAGCAGTGGGATTGGACGTCAGAGAGTATGACGTCATACCTAATAGACATCCGCTCGCAAGTCTTGAGAACTGTTATTTTCTGCCATTCAGAGAGTGTTATAAATGGGATGGGCGCCGGAAGTGCTCTGCTGAGCTCGCCACCTCTATCCTATCGGCACTTCAAGAAATTGAAATCAGCAAGAAAAAGCAGGAACCTGTTATATGCAGCCCCGGAGAATCCCTGGTTCCGAATATGAGCATTCCCGTACATATTTGAAAAACTTCCCTAATGAAACAGTGATATAGTGAGCATGTTTTATATATTACTGGTCCAGGGCATGTCTGATTTAAATGGCGCATGCGTACATGTTTAAAAAATGGCGCAAATTTTAGAAATGGCGCGAACAGTTGTGATACTCGTAGTAGTTGTAAATATTTAATTGATGAAACTTTCCCAAAATAGCATAATTTCGGCTTGACTTTCTAAAGCCACCTTTTAATATAATAGGTTAGATTGGTGCTGTGCATATCATTAATTTTGCTCCTTCATTTTCTCATTTAAAACTACATCATGTCATGTGTCCATAGTACATTAATGGCATTTCTGTGTATTGTTATACGGTTACTGGTGCCCCTGCACGTGACAGAAATCCAAATATGACATGTTTTGCTAAATCAGTGGCTTAGTGAATTTGTGAAAAAGGTGCGTAGGTTCATGCTGACAACTATTCGTTGAAATAATTGAAATGTTTGTAGCATTTAAGAGGGTAAATACAGTATAAAACGAATTCATATGTTTCAAATTGAAAAGAAAATTGCTAAAAATAAAATGTTGGAATAATAAAAACAATAAATAACGATAACAATAGACTTGCTGCATATGTGTTTAGGTTCTGCATGCTGCACTTGTAGAAATTTTCATTGTGACATGCAGAACAGGG
>Locus_27507
GGAACATGAAGAAATACCAGCTCTCCTCTGTTACATCACCAAGTATCGAGTTTGAGGTATCTGGTAATGTTGTGCAGTCAAACATGATCAAAAATACTAAAAGGAATCCTAACTTTGGTACACCCCATCTGTTCTTTGATGTGATGCTTCCAAAAGAAGAGTTGTACATGCCTCCAGTAAACATCAGAGTAAGGGACCATCGACAGTTTGGACGTAAACCTACAGTTGGTCTTCATGTGTTGAAATCTCTAGAGAAATTCCGCATTGACCCCGTCATGCAGGGCGATCTCGATGAAGATGACCAGCAAGCAATTGTTGGAAATGGCCCTGGTGGAGAACATGTTGTGGACATGCCAGCAGAAGTTGAATCTCCTAAAAAGGAAGAGGTAGATTATCAGGATATTGACTGGTGGTCAAAATATTACGCTTCTATTGGTGAGACGGAGAAATGTCAGAAATACCTCAACAAAGATATGGACAAAATTGCTGTGTATGAATTTGAACTGGAGAAGAAAGATGGTTTTGGAGAGTTTGTAGATTTCTGTGAGACATTTGACCTTCAGAGAGGCAAGGATGACGATGATGAAGAATCTAATATCATTGGACAGTTCAAGGGTGCATTTAAAGTGTATCCACTGCCATCGGATCCCAATGAGGAGATTCCAGTGAAAGTTCTTGGCAATGTGCCATCAAGTGAACCAGAGGATTGTGTCATAAGAATATACTGTATCAGAGCTGAAGGGTTACAGCCTAATGATCCTACTGGACTGGCAGATCCATACATACAGATCAAGATAGGGAATAAATCTATGGACAGTAGAGACAACTATATCCCAAACTGTCTCGACCCCGTATTTGGAACGATGTTTGAGGTAACAACTGTATTACCGATGTATAAAGATCTAACAATCAAGGTGATGGACTATGATTTAGTGAGCAGTGATGATCTGATTGGTGAAACAGTGATAGATCTAGAGAATAGGTTGTTGTCTAAACACAGGGCTACTTGTGGTTTACCCATGTCATACTGTATTGAGGGACCTAACAAATGGAGGGATGCAATGAAACCTAAAGAAGTTCTGGAGGAATATTGTAAGAACAGAAATATGACACTGCCAATGTTTTATGGAAATAATAGTGCCAAGGTTGGACGTAAAGTCTACAAATTGTCTGAATTTGAAGGTGCAGGGAAGGTGATAACACCAGATCATGGTCCAGCTGACCAGAGACTCGCCCTACATATTCTCAACACATTGGATTTAGTGAAGGAGCATGTAGAAAAAAGGCCAATATATAACCCACTGCAGCCGAATATTGAACAGGGCAAGTTGGTGATGTGGGTGGATATATTCCCCAAGTCTATGGGAGAACCTGGACCACCATTTGATATCAAGGCCAGAAAACCAAAAGAATACATGTTGAGAGCTGTGATATATAACACTGTGGACGTGATCCTGGATGAGACATCTATTACTGGAGAGAAAATGAGTGATATATATGTAACAGGCTGGCTTCAAGGTGCTGAGGAGAAACAGAAAACAGATATCCATTACAGGTCGCTAAATGGGGAAGGAAACTTTAACTGGAGATTTGTTTTCCCATTTGAGTTTATGCCAGCTGAGAACTGTATGGTTGTGAAGAAAAAGGAGAAGTTTTGGAGTCTAGATGAGACAGAACAGCGTCTGCCAGCTATATTTATGATACAGGTCTGGGATAACGACAAATTCTCATTTGACGACTTTCTCGGTACTGTAGAACTTAACTTAAACAATATGCCAATGCCTTCCAAACGTGCTGGATCATGTGATCTGAAACAGTTACCGGACATCACCATGGGCAACACAAATGTGAAGACTGTGTCATTATTTGAACAGAAGAGACTTAGAGGGTTCTGGCCTGTCTATGATGAGAAGAATGGTCATAGAGAACTTACTGGTAAAGTTGAAATGGAAATTGAGCTGATTACCAAGGATGAAGCGGATGTTAGACCAGCAGGTAAAGCCAGAGATGAACCGAACATGAACCCAGTTCTTGAGCCTCCAAATCGACCAGAGACATCGTTCCTGTGGTTTACATCACCATTTAAGACCCTGCGTTACATTATCTGGGCCAACTACAAGTGGTATTTCATCATCGGTCTCCTTGTTCTTCTCCTCATACTGCTTGTCTTCTTGTTCATTTACTCCTTCCCAGGCAACTTTTCAGCCTGGATTCTTGGCAATAACTAAAGAAAGGCCTAAATGTACTGTGATCAAATTCAGGAAACATTTTTTTT
>Locus_27556
GTGGGTAATGGCACTCGTAAAATAGCACACAACCAGACTCGGATATTGCAACTTCTTCGCTGACGGGGTCACCATCTCGATCCAACAGCCGTGTAAACACTGACTCTTGTATATGCTGATGTAAGGGATCTATATTGTGTAACTGCTGTACAGCTATCCAGTAGAGGCTCTGATCTTTACTGTATTTACTGGACAGCTCCGCTTCCGGACAAGTCACTTGTTTAAAATGTTCCGGTACTAAACACAGGTTTTCTAAACGATTGTCAACAGTAATGTTGTTTTTGTGTATAACTTTCCATCCTGGGGCGATTCCACCACTATGCCTCTCCCATATTATCTCGTGTAAATGCTGCCCTGTGTGTCTACCTGTATGTATTTTATATGCGTAAGCATAAACTCTGGCCCCGGTTCCATCCTGGTCAATTTGGGTCCGTGCCTCAAAAGCATAGTCCTGCACCAGTGATATGTCTCTTTCATCTAACAAAGCATACTTTATCTTTCCAGCCGCTTGACCAAGTCTAACAATCCCAAGTTTGAACCCTGCCATGCAGCTTCTATTTTGTGCTATCTCCAAAGACACATTCGCTAGAAATGTCCCATTTAACGGGATTTTCACACACAATAAAATCTCTCCACCCTCTTT
>Locus_27760
GGTAGAGAAGTAGTGTCGACATTAATGGTATCTGTGATCATAGTAACCTACTGATTCGGATCTTACACTAATATTCCCTTACTCTTTACATGTATACGGCATACGATGCTAGCATACGTACGTTATATTTAAACAGGTGCTTGATTAATGATATTGTTGGTCTGCTAACTAAAGATGGCGGCGTCGGATACAAATATAAAACTTACAGTAGGAGAAGAACGTGTGACGACTGTGGATATAACAAAGGGGGAAGATGTCGACCTTAAAGCCAGAGATCCAGAAAACCTTCATTCAGGACTTAAGGTACAGTTCCACGATATCTTTGGAGAACCGGACGAGACAGTTTTCTCTTTTGATTTGGTTTGGAGATGGGCATTTAAGCTATTCACCAACGTGAAATTGTGGTGCTACAGAATTACCTCCCTGATCTGTGGGCTACCTCTGGCAATATTCTGGGGTATATATTTCGCAATATTGTCGTTCTGTGCAATCTGGTGTTGCGAACCTTACATGAAGGCCTACGCTATCGAATTGGGGTGTGTACGAAGAATTTTCGAGACGATGCTGAACGCTTTCTACAGACCATGTTTTGAAGTTATCGGATATTGTTTCTATAATATTCGTATCCAGAAAGTGTAAACCGGTAGAAAAAAAAACAAGAACAAATAATTTTACGTTTATATAAAATCAACTTTGATCTCGACAACCCGGGG
>Locus_27931
TATACACAAATGGTTGTGTAAAGTTATTCTACTGGTAGCAGATAAACAAAGTTCTTGTACTACGTCTAAAGTGTTTGCGCACTTTCCTAGCATCTCGGGTGAAGATGGGGAAGAAGGTAGAGAAGAGTTTGAATAAAGAGAAGAACCAGTCTGCCACCAGTCAGGATGAACTGGATTCAAATAAAGCACTTGAACCCCATGTGTGTACAGGAAACTTCTCGGCGGACTTCAGTGAGCTGTGCCGTCGCAGTAACATGACGTACATTCCTCCAGTGATAATGCGTCCAAGACCACCAGCTCCCGTGGTTCAACAGGAAGTGAGTCCGGCAAAAGGTGGCAAAGATAAAGGTAAACCTGCAGTAGCACAACCAGAGCCAGAACAGGATGAAACCACAGAGGATGGAGAGCCCATCGATGCCCCACCAAAGACTTACACAACAAAAGACAAGTTTGAATATTTTAAACCATCTATACAAGTAGAGATGGACAACCAAGATAAAGCTGATACTGTTAATGAAATATTTATAAGAGGCTGGAAAATAGATGCAACCATGATGGACATATTCAAACAGTGCTGGCCTACCATGGAAAAATTACATTCTATAAATTTATGGAACACTGGTCTAAATGATGATACCCTACATACATTAGCAACTATACTACCACAGTGCCCAAATGTCAAAAATTTAACATTAGATGGAAATACCACAGAAAAAGAAGATTGGTTTGAGTTGATAACTGAAGAAAGTCCTGTACAGAATTTATCACTAAGGCATTGTGGGATAACAAATAAAGGAGCCACTATGATTGGTCGATGTATTGGTAGTGCCAAACATTCAAATACAAAACTGCTAACGTTAAATTTGAGTAATAACAAAATTCAGGATCAGGGACTGATAGAAATTGCTGAAGGTCTTAGACTAAACAGGACACTGCTGTCAATATCTCTAGCTAGTAATGAAATTAAAGATAAAGGTGTTGTTAAGCTGTCAGAGGTTCTGTCAAGATTTCCGTTACGTCACGAGGAAGTCGTTGAACGTCGTAAGCTGATGTCAGACCGAAGTTCTCCCGACAGAAATAAATCTCCCCCACTCAGCCGTCGGGCCGACTCCAAGGACAGGCCGGGCAGTGTTCGAAGTAGCACCCATCAGGACAAGGGGGGTAAGAAAAATGAGAAACCATCTGCGAAGGCTAAGAAGGACGGGAAAGGCGGAAAAGAGGACAAAGACGATAAACATGAGAAAAGTAAAGGAAAGAAAGAAAAAGAGGATAAAGCAGGAGCAAAGAAAGCGTGGATAGGTGTAATGGCCATAGCAGGTGCCGGAGCAAATGTTGGTGGTCGCAGTTCAGGGGATATGCAAAATGGCAGTTCTAGTAGAAGGGCTTCCCTGGCTGCAGACGCTAAAGGTAAAGGTAATAAGGCAAAAGGTAAAGAAAAAGGTGGTAAACCTACTCAAGAAACAGAGCCAGCTGACAGTCCTGACTTTATAAACCCACTGTTAGAAGGTGCTGATTATATAGATGGTCAACTGTGGGTGGCCGGTAACAGGGTTCTCATTAACCTCAATCTCTCACGGAATGAGATAGGCGAGACAGGCCTTGAGGCTCTACTGAAGGCCATGCAGTATCAGACAACATTGTGTATGGAAAACAAAAGTAGCGGAACTGGGCTTATGAGATTATTAGTCGGGAAGAACAAGGTACGATCCAGTCATGAATTACTACAGAAGATAACAGATATCATGTTACCTAAAGATCCTTTCTATAAACCACCACCACAGACCCCGGATGTTACTGAGGCTTAAATACAAATACAGATCTATTTACTTTAATATAGTAACAACTCCTTAATTGAATGATTTGGGG
>Locus_28050
GCCCAAGTTTATTTGTATTTCATATATTTGTACATGAATAACAATAATTATAATTGCCAAGGCTTTTTTGCACTACCAAAACAGGTAGTAACAGAATGGAATCAGTACTAGAAACTCAATGTTGAGGTGCAGAAAACAGCTTGAGTGATTGACTGCACCATCCTAAAATCCCATCTTGATCTCTTTGTATACCGGACACATCACCTGAGCGTCTACCTGCCATGATCTGGAACATCATACGAGAGTCATTCCTGCCCCCAAACGCTTGAAATGGGAGTTTTCCGGTTGCTACGTGATATATCGTCACAGCCAGGCTCCAAAGGTCAACTGATGATGTAAAATGTTGTTGACCCGGTTGACGTAACACGGCCCTTTGAAACATGTCCGGGTGTATATATTCTTCTGTTCCATAAATAGACATAAAGGTTTCATCTTCCCCCAACTCCTTTGCGGCTCCGAAATCAGTTAATATGTATACTGGGCTCCCATCTTCATCAACTTTTTTCATTATATTTCCAGGCTTAATATCTCTGTGAATTATCCCTTTTTGATTGAGGTATTTAAGACCACTTGTTATATCTTTCAGAAATGTCAGAAATTCTTTTTCCTGGAAACCAAATCCATTCTGAGGTTGTTCTAAAAGGTTATATACGCTCCCACACTGACAGTATGGCATAACAATAACATACTGACCCGAACCAATTTCACTCTCACATGCAAAGAGTTGCATGACATTCTTATGGTCAACCGATTTCAGGAGTTCGGTCTCTCGAAGTCTCGCCTGCGTAATTTGACGAGAGTCAACATTTGAAAATACTTTAATAGCAACCTGTTGGCCATTTTTCCGCTCTCTCCCGAGATAGACTGATGCAGTGGCCCCTTTACCAAGTAAATCAGCAATATTATATACGTAGTTGTGAGTGTAGCGTAAAGGACCAGCCTTGTCGGCACCGGAACCCCCAGCTGGACCTGGACTATTATATGGCATCTAATTCAAAAAAGTATCCGTAATGTTTGTAGTTTTGCTCTACCATGTGTGTTACA
>Locus_28196
ACGTTTTATGAATGAAAGGACAAAGTTTTTCTACGGAGAGTCAATGTTGTATGGCAGTCAAAGTGTATTTTCATATGGAGATCCATACAGTAAAGTATACAACGGAATGCGCAAAGGCATGGTCAAAGGTATTCATGTGTATGGACAAGAAGGATTTAACAAATTTGAAGAAAACATTCAACTGGAGCTGTGTCGTCTAAATAACAAAATTGAATCTTTTGGCGACTGTGATTTTGATGTAGTGGCACTTATACAACGGTCTTTGACTAATGTTACCTCACAATTGCTGATTGGTGAATCATTATCTGATGACGACAAAGATGTTAACATGTTTTGGGATTATGTTGCGGGAATCAATTTCTTTGTCAATGCAAGTGTCAACAATATTCTAACGTTCATGCCTTTCTTGAGATATGCTCCGAGCTTTAAAAGCAAATATGATTTCATGTCTAGAGGTAAAGACACAATTATTGAGAGATTCTTCAAGAGCAGAAAGAATAAAGCTACCAGTTCATCAGAAGGTCTTGTTGATTATCTACTTAATGAGCAAAGAAAAACAATTGAAGAGGGAAAAGAAGTCATTTTTACGGATGAAAGAATTATCAGCAATATCCTAGAGACGGTGGGAGCAGGAATACTCACAACTTGGTCTGTACTGACGAGCTCTATTCTGTGTTTAGTCAACCACCCAGAATACCAAGACAAGGTATTTGAAGAAATTGATAAAAACATTGGTAGCGATCGTGCGCCTAATCATTCTGATAAAGTTCATTGCCCTCATCTGGAGGCCCTTGAGCTAGAAGTTCACAGGCTTATCACAGTTGTGCCAATCCTTGCTGGTAGAAAATGCACGCGTGATCTCGAATTTGAAGGATACAATTTATCAAAAGGAACTTTGATCATTGCAAACATTTGGTACATTCATCATGATCCGAAAATATGGGGAGATCCTTGGAATTTCCGTCCTGAGCGTTTCTTGGATGGAGATGGTCAGCTTCTACATAGGGAACACGTCTTTCGGCGAAATTGCATACCATTTGCAGTAGGTAGAAGACAATGTATCGGGGAGCAGTTTGCAAGATCAAGATATTTTCTATATATGGCTACATTGCTCAGAAAATGGAAATTTGTTGGTTCTCCGGGAAAATTTGGGTCATGTGACCCTAGAGAAAGTGCTTACATGGAAAAGAAAGTCACATATCGAGCAAAGCCATTCTTTTGCACAGCAGTTAAGCGATAACTTTATACAGATGACGTCACATTGATTTACTCTTTACGTTTGAATATTGAAAACTATATTTATCCTAAATCAAATTGTTGATTGATCGAAAAACTCGTTATACCTGGGAAAAAGGGAGATCTCTGTCGTTCTGGTCGGGTCAATATTTTACAGTTTGTTTGTCCTATTTTCCTAAACTTTGACAGAAATTTTTAATATAAACGAATACGGCAAATTTTCTCGCAAAGTGCCATCAAAACCACAGGGTGTTTGTTACACCAACAGTCGTATTATATTAAGATATTCTTATTAGACATTTAGGCACCTTGTTGGTTGATGTATATAATAGTGGGT
>Locus_28232
GGTCAGTTCCGTGTACCCCACTTGCAAGCTGGCTCCCGGCTGCCATCTCCTTGGCTTTCTTCATATTTTCTTGTTGTAAATGTTTGGCCTTCTCTTCCAGCCGTCGTGCAATAGCAGCAAGTTCAGCATTACGTTTTTTTAATGTTTTAATCTTTTCTTCCAGTGGTTTTTTATCATCTTGCTTGCGTTTAAGTGTTTCATTTTCAGTTTTAATGAGAGCAATTTTACGCTCCAATCTCTGAGTCTGTGTCTGTAGTTCTGTGACTTTCTTTTGTAACTGACGATCCCTCTCTTCTTGTTTACGATTAAATAGTTCCCTAGCAGGTTCACTCATGGCTGAAGATGACCTTATTTTCCCATCTGCTGATATTCCTTTTATTGTCAAGGGAGACAGTCCTTCCATTTCTTCACCTTGTCCTAAAGGTCCAGGGGTCAAAGATTGACCTTGACCTCCTGGACCAGGAGTCACTGATTGACTCAGGGGTCCAGGGGTAACAGCAGGGGAAGCCAATAAGTTATTTAAATGCATATTAAGCTCATCAAATTTAAGTTCACTAGTTGTAGATACAGATCTACTAACAGCTCTACTTGAGGTTTGGCTCTGCATTTGTTGTATTTCTGACATTAATTCATTAAATTCCAGCTCATTGAATTCATCATCTGATTCTCCACAGTGTTCACTTAATGCTTGTTCAGCTTTCTTTAACTTCTCTAAATTTCCTAAAGCAAGCTTTTTAGACTCACCAAGAATACGTCTTAATTCAGCATCATATTCATCTTTTATTTTAGTAAATTCTTTATCTTTCTTAGCC
>Locus_28447
GTCACGGCAAAATAATATATTATGCAGGGCCATGCAATACCATATTTACAGAGTTGTAAAAACGGCACGGGTATGTGATAAAAACTCATATAGAATAATAACAATGTTTATTATTTGACAGCAGGCCTAAAATCATGTCTGTATGCTAACTTTTGCTATTACTTTCCATTTCAAGTTCAATTACACACTCAGTGCCTGGGTACGATGGTAAATTTAACGCGTATTTTTGTGCAAGATTTTTCGGCACAAAACGTCCTCCGAGATAATGATGTTTTCCTTGGAATAACCTGGCACAAATTTTCGGAGCAGTAAGGGAGATAAGCATGTCTGGCTTTATTCCATTCTCATCACCTGTCTCAATATCCCAGCCTGATGGAACATCTATACTACAGATTGGTGACTCAGTATTCTTCAAAGTTTCCATTACAGGGGCAAATTCTGGTCTAACAGGACCTTTAAAGCTGAACCCGAATAAGGCATCAACAATGAAGTTATACGAGTCTGTAACTGACTGCGATCCTGATGGGAACGTTGACAGGAAAGGCATTTCTAAACCTTCACATTGTTTAAATAGACCATTAAATAAAGGTATATTCGGCCTCTTTGGATAATATATTGTCGGGTTATATCCAAACATTTTAAGATGTCTGGCACATACGAGCCCGTCACCTCCATTATTTCCTGGCCCACAGCACACGAGGACAGCACCGTTATCTTTTGTCATCTTTTCAACAGGATAACATTTTGCTATGGCCACAGCACAACTATACCCGGCCAACTCCATCAGTTGATCAACACTGAAGGCATATTCTGTGAATAATTCTTGATCTATGTCCTGTGCCTCTTTCTGATTTAAAAATTTAAGGTTTCCAACTTTCACCGCCATATTTCTGTACACCAGATGATGTAAAATTGTATTTGTACGAGCAAGTATGCTAGCTGTTCGCATGAATAAGACCATCAGCAAATAGTTGTCCTTTTCTATCTCAAGGAAAAAATGCAGGAATTACTGTAATGGAAGC
>Locus_28508
GCAACGATAGTTAACTATACGTAAAGTGACATACTTTAACCAAATACACAAATGTAGTTGAATTTTTGTGAAAAGTTGGAATTGCCGTATAGCAACTATTGAAGTGTTAATATATATTGAAACATCAAATGTCTTCGACGCCTAAGCAAGACCCGAAGGACAGGAGAGTGGTGGATAATTTAATAAGGACTGGAATAGTTATAACATGTATCACACTGCCTTTGGGGTACTACTTAATGCCAGAGCCAACAATTCGTTTAGAAACAGCTTGGGAACGTATTGTCTTCACGTTACGTTGGCAGACGTTGTCAATGTTTACGCTCTTATTCGCATTGCAGCGCGTGATGACTCTGCGGTATACCACGGTCGCTATCAACCCGATAACCGGAAATGGTGAAAAATATCTGGAGATTGAGATCAGATGCTTACAGAACACGTTCGAACAGTTTGTTGTTAATGCATTTGGACAGCTGGTTTTAGCGACGTTCCTTGACGACAGTTTACAGAAGTTGATACCTGTGCTTGTGCTCTATTTTGTAGTTGCACGTGCTTTATTTTATTTTGGCTATAAGCGGGATCCATTAAAACGCGCACTTGGAATGAGTATGTCACACGCACCAAATTTAGGAGTTTACCTATATATTGTTTATTGTTTGATATGCTATGGACCTTTACACGGATTAAAGCCGTGAAAATAGAAACTTTAGGATAATTCGCCATTGAACCGAACAGATAAACATTTAAAGAGGGCCATGTGCTTTATATACACACATCAAACTCTGCCCGTATTATTTGTACGACATCGAACAATATCCTTATTTTTAAAAAAGTGGTTCAAAGTATTTTCATGTATATAGTCATCGCAGGAG
>Locus_28524
[truncated: 45,220,188 more chars]
