# Supplementary material for: Long‐lasting effects of chronic exposure to chemical pollution on the hologenome of the Manila clam
Source: Evol Appl. 2021 Nov 27;14(12):2864–80. doi: 10.1111/eva.13319 (PMC8674894; doi:10.1111/eva.13319)
Supplement: Supplementary file 5 — File S5 [file EVA-14-2864-s001.xlsx]

## Sheet: Gene Expression
PM vs CH T0												PM vs CH T1												PM vs CH T2
IDs	logFC	FC	logCPM	PValue	FDR	Swissprot ID	Gene name	Protein name (Swissprot&Ensembl)				IDs	logFC	FC	logCPM	PValue	FDR	Swissprot ID	Gene Name	Protein name (Swissprot&Ensembl)				IDs	logFC	FC	logCPM	PValue	FDR	Gene Name	Swissprot ID	Protein name (Swissprot&Ensembl)
Locus_5574346	10.3477	1303.06	1.97894	2.18e-06	0.00376258	sp|Q5I0S8|ILEUENTR	SERPINB1	Leukocyte elastase inhibitor (Serpin B1)				Locus_2948400	11.2511	2437.38	2.94693	6.86e-06	0.0140671							Locus_2355683	10.1834	1162.78	2.81343	3.92e-07	0.00127743	CTSV	sp|P09648|CATL1_CHICK	Cathepsin L1 (EC 3.4.22.15) (Cathepsin L) [Cleaved into: Cathepsin L1 heavy chain; Cathepsin L1 light chain] (Fragments)
Locus_2042709	10.2467	1214.99	2.17367	2.09e-05	0.0169167	sp|P55807|NRT2_CHICK	ART5	NAD(P)(+)--arginine ADP-ribosyltransferase 2 (EC 2.4.2.31) (Mono(ADP-ribosyl)transferase 2) (AT2)				Locus_7230550	7.55715	188.333	-0.0687628	5.72e-07	0.00279139							Locus_12385596	9.96222	997.53	1.16849	3.33e-08	0.000244133	ARSB	sp|P33727|ARSB_FELCA	Arylsulfatase B (ASB) (EC 3.1.6.12) (N-acetylgalactosamine-4-sulfatase) (G4S)
Locus_2760662	10.0999	1097.41	2.57798	0.00013044	0.0426252	sp|Q5R662|LRP12_PONAB	LRP12	Low-density lipoprotein receptor-related protein 12 (LRP-12)				Locus_2271519	7.16937	143.945	6.50642	2.32e-06	0.00849296	sp|Q9ES30|C1QT3_MOUSE	C1QTNF3	Complement C1q tumor necrosis factor-related protein 3 (Collagenous repeat-containing sequence 26 kDa protein) (CORS26) (Secretory protein CORS26)				Locus_2121162	9.59464	773.167	1.15564	1.73e-05	0.0158487	FCER2	sp|P86854|PLCL_MYTGA	Perlucin-like protein
Locus_3502461	10.0445	1056.09	3.03762	2.05e-05	0.0169167							Locus_1997490	6.46346	88.2462	6.08488	1.72e-05	0.0251658							Locus_352504	7.37144	165.586	2.83679	8.31e-08	0.000347982	COLEC12	sp|P86854|PLCL_MYTGA	Perlucin-like protein
Locus_5266825	8.5523	375.403	1.2263	5.77e-05	0.0296629							Locus_7779344	5.55196	46.9145	3.07732	6.28e-06	0.0140671	sp|P41366|VMO1_CHICK	VMO1	Vitelline membrane outer layer protein 1 (VMO-1) (VMO-I) (VMOI)				Locus_450187	6.32664	80.262	-0.70138	6.18e-05	0.0348125
Locus_6142907	5.99325	63.7011	3.17349	2.83e-05	0.0192967	sp|Q9GKL8|CATL1_CHLAE	CTSL	Cathepsin L1 (EC 3.4.22.15) (Cathepsin L) (Major excreted protein) (MEP) [Cleaved into: Cathepsin L1 heavy chain; Cathepsin L1 light chain]				Locus_5679737	5.50459	45.3989	1.33374	7.2e-06	0.0140671	sp|Q9Y6R7|FCGBP_HUMAN	FCGBP	IgGFc-binding protein (Fcgamma-binding protein antigen) (FcgammaBP)				Locus_2007999	5.55226	46.9243	4.22686	9.51e-05	0.0472501	IFI44L	sp|Q8BV66|IFI44_MOUSE	Interferon-induced protein 44 (Microtubule-associated protein 44)
Locus_4836703	4.95811	31.0842	3.57172	1.02e-05	0.011026			Poly [ADP-ribose] polymerase 14 [Source:UniProtKB/TrEMBL;Acc:K1Q831]				Locus_2630529	4.90677	29.9975	4.21501	3.99e-05	0.0481589	sp|Q96RW7|HMCN1_HUMAN	HMCN1	Hemicentin-1 (Fibulin-6) (FIBL-6)				Locus_2972505	5.24486	37.9193	2.78961	5.75e-05	0.0344199
Locus_7038784	4.57397	23.8178	9.15141	2.36e-07	0.000674992	sp|P86854|PLCL_MYTGA	ACAN	Perlucin-like protein				Locus_4247357	4.06863	16.7796	6.5953	6.79e-06	0.0140671	sp|Q7Z0T3|TEMPT_APLCA		Temptin				Locus_6099511	4.70808	26.138	0.042099	1.98e-06	0.00387696
Locus_12075859	4.53175	23.131	4.95767	5.07e-05	0.027011			coiled-coil domain containing 82 [Source:ZFIN;Acc:ZDB-GENE-030131-5749]				Locus_5965637	3.21409	9.27979	2.27465	8.58e-06	0.0157218							Locus_7293718	4.60132	24.2736	3.22785	6.42e-05	0.0348407
Locus_8964309	4.51118	22.8034	0.615653	0.000164645	0.0473001							Locus_4228414	3.15999	8.93825	7.34546	3.4e-05	0.0452937							Locus_4601869	4.55543	23.5137	2.19431	7.41e-05	0.0380917		sp|Q01528|HAAF_LIMPO	Hemagglutinin/amebocyte aggregation factor (18K-LAF)
Locus_2330576	4.4919	22.5007	0.341502	0.000134694	0.0426252							Locus_6133756	2.46713	5.52943	5.08332	3.94e-05	0.0481589							Locus_8127526	4.44524	21.7846	2.29522	4.69e-08	0.000274683
Locus_3965887	4.48391	22.3764	8.79484	0.00012946	0.0426252							Locus_1797706	2.30706	4.94875	5.01379	1.26e-05	0.0212826							Locus_6668634	4.09247	17.0591	2.58902	2.63e-05	0.0220529	COL10A1	sp|P08125|COAA1_CHICK	Collagen alpha-1(X) chain
Locus_11581232	4.47062	22.1712	4.301	3.65e-05	0.0222602			Caprin-2 [Source:UniProtKB/TrEMBL;Acc:K1REK9]				Locus_11693171	-1.94509	3.85063	3.92596	4.12e-05	0.0481589							Locus_3458017	4.03025	16.3391	0.525615	8.39e-06	0.0098355
Locus_2359090	4.30132	19.7163	9.79261	2.72e-08	0.000113798	sp|Q2LK54|COL12_CHICK	COLEC12	Collectin-12 (Collectin-3) (CL-3) (cCL-3)				Locus_5265477	-2.84654	7.19274	4.06318	7.12e-06	0.0140671	sp|G5ECB1|ZIG4_CAEEL	CNTN5	Neural/ectodermal development factor IMP-L2 [Source:UniProtKB/TrEMBL;Acc:K1PWM6]				Locus_1550948	3.8853	14.7772	4.40995	5.27e-05	0.0342847
Locus_7038776	4.07264	16.8262	9.32277	8.52e-07	0.00191976	sp|Q2LK54|COL12_CHICK	ACAN	Collectin-12 (Collectin-3) (CL-3) (cCL-3)				Locus_2450754	-2.96124	7.78791	2.46916	1.36e-05	0.0212826	sp|P05153|PCKGC_CHICK	PCK2	Phosphoenolpyruvate carboxykinase, cytosolic [GTP] (PEPCK-C) (EC 4.1.1.32)				Locus_8881960	3.38149	10.4215	6.88658	2.07e-09	6.07e-05	CRYAB	sp|P82147|L2EFL_DROME	Protein lethal(2)essential for life (Protein Efl21)
Locus_7455614	4.00527	16.0585	9.99347	3.22e-08	0.000115957	sp|Q2LK54|COL12_CHICK	COLEC12	Collectin-12 (Collectin-3) (CL-3) (cCL-3)				Locus_55847	-3.72906	13.2605	1.66516	6.11e-06	0.0140671							Locus_2475859	3.28842	9.77044	6.14945	5.09e-09	7.45e-05	BIRC7	sp|A9JTP3|BIRC7ENTR	Baculoviral IAP repeat-containing protein 7 (EC 2.3.2.27) (E3 ubiquitin-protein ligase EIAP) (Embryonic/Egg IAP) (EIAP/XLX) (RING-type E3 ubiquitin transferase BIRC7)
Locus_12612995	3.98619	15.8476	0.587783	8.14e-05	0.035825							Locus_1079719	-3.77803	13.7183	7.35754	2.14e-07	0.00125376	sp|P25304|AGRIN_RAT	AGRN	Agrin [Cleaved into: Agrin N-terminal 110 kDa subunit; Agrin C-terminal 110 kDa subunit; Agrin C-terminal 90 kDa fragment (C90); Agrin C-terminal 22 kDa fragment (C22)]				Locus_4777843	3.23807	9.43531	2.45497	3.59e-05	0.0270112	XIAP	sp|Q8JHV9|BIR7AENLA	Baculoviral IAP repeat-containing protein 7-A (EC 2.3.2.27) (E3 ubiquitin-protein ligase EIAP-A) (Embryonic/Egg IAP) (xEIAP/XLX) (Inhibitor of apoptosis-like protein) (IAP-like protein) (RING-type E3 ubiquitin transferase EIAP-A) (XIAP homolog XLX) (XLX)
Locus_12119289	3.98044	15.7846	1.60699	9.83e-05	0.0389181	sp|Q5ZJL9|SAMH1_CHICK	SAMHD1	Deoxynucleoside triphosphate triphosphohydrolase SAMHD1 (dNTPase) (EC 3.1.5.-)				Locus_5010149	-3.79771	13.9067	2.77638	3.24e-06	0.0105441		EDAR	ectodysplasin A receptor [Source:HGNC Symbol;Acc:HGNC:2895]				Locus_4179339	3.18272	9.08017	4.17688	2.73e-08	0.000244133			Heat shock protein beta-1 [Source:UniProtKB/TrEMBL;Acc:K1R1K6]
Locus_1233626	3.51744	11.4513	2.14221	3.03e-06	0.00492731							Locus_8756119	-3.83273	14.2484	7.85504	9.76e-07	0.00408623							Locus_5197342	3.15669	8.91783	2.96264	6.4e-05	0.0348407	IAP1	sp|Q24306|DIAP1_DROME	Death-associated inhibitor of apoptosis 1 (EC 2.3.2.27) (Apoptosis 1 inhibitor) (E3 ubiquitin-protein ligase th) (Inhibitor of apoptosis 1) (Protein thread) (RING-type E3 ubiquitin transferase Diap1)
Locus_4086578	3.49644	11.2858	1.78096	7.64e-05	0.0349743	sp|Q8TB03|CX038_HUMAN	CXorf38	Uncharacterized protein CXorf38				Locus_12492862	-4.63682	24.8783	3.31487	2.63e-09	3.85e-05							Locus_8127513	3.03546	8.19905	4.85954	9.5e-08	0.000347982			Major egg antigen [Source:UniProtKB/TrEMBL;Acc:K1QXI5]
Locus_2172616	3.44923	10.9225	2.74113	9.01e-05	0.0377067							Locus_552706	-5.26137	38.3558	1.23367	1.04e-07	0.000760889	sp|Q95JD5|ST1B1_CANLF	SULT1B1	Sulfotransferase family cytosolic 1B member 1 (ST1B1) (Sulfotransferase 1B1) (cSULT1B1) (EC 2.8.2.-)				Locus_2255094	2.97806	7.87927	4.3748	4.76e-06	0.0067369	EIF4A2	sp|P27639|IF4A_CAEEL	Eukaryotic initiation factor 4A (eIF-4A) (EC 3.6.4.13) (ATP-dependent RNA helicase eIF4A) (Initiation factor 1)
Locus_630182	3.42263	10.7229	3.18215	3.36e-06	0.00517725	sp|Q8WPW2|PDX1_SUBDO		Pyridoxal 5'-phosphate synthase subunit SNZERR (PLP synthase subunit SNZERR) (EC 4.3.3.6) (Ethylene response protein) (PDX1)				Locus_2759426	-5.79231	55.4191	1.2226	1.38e-05	0.0212826			teneurin transmembrane protein 3 [Source:ZFIN;Acc:ZDB-GENE-990714-19]				Locus_1947599	2.89904	7.45929	7.6435	5.55e-07	0.00149032	BAG4	sp|O95429|BAG4_HUMAN	BAG family molecular chaperone regulator 4 (BAG-4) (Bcl-2-associated athanogene 4) (Silencer of death domains)
Locus_11242317	3.03476	8.19509	0.687472	1.07e-05	0.0111731							Locus_2055023	-6.2425	75.7147	5.54172	4.27e-05	0.0481589							Locus_1350642	2.57738	5.96854	2.22851	4.06e-05	0.0290017	ANKIB1		ankyrin repeat and IBR domain containing 1 [Source:HGNC Symbol;Acc:HGNC:22215]
Locus_564777	2.55299	5.8685	0.687856	0.000155268	0.0459577	sp|Q5R4M8|P5CS_PONAB	ALDH18A1	Delta-1-pyrroline-5-carboxylate synthase (P5CS) (Aldehyde dehydrogenase family 18 member A1) [Includes: Glutamate 5-kinase (GK) (EC 2.7.2.11) (Gamma-glutamyl kinase); Gamma-glutamyl phosphate reductase (GPR) (EC 1.2.1.41) (Glutamate-5-semialdehyde dehydrogenase) (Glutamyl-gamma-semialdehyde dehydrogenase)]				Locus_4694382	-8.67497	408.721	0.822552	7.25e-08	0.000708325	sp|Q8K0U4|HS12A_MOUSE	HSPA12A	Heat shock 70 kDa protein 12A				Locus_11949440	2.29027	4.89147	8.28971	5.99e-05	0.0344199	HSPB2	sp|P12812|P40_SCHMA	Major egg antigen (p40)
Locus_1352041	2.53771	5.80668	3.03697	1.23e-05	0.0119853	sp|P54889|ALH13_CAEEL	ALDH18A1	Probable delta-1-pyrroline-5-carboxylate synthase (P5CS) [Includes: Glutamate 5-kinase (GK) (EC 2.7.2.11) (Gamma-glutamyl kinase); Gamma-glutamyl phosphate reductase (GPR) (EC 1.2.1.41) (Aldehyde dehydrogenase family 13) (Glutamate-5-semialdehyde dehydrogenase) (Glutamyl-gamma-semialdehyde dehydrogenase)]				Locus_3267022	-11.0074	2058.49	3.67035	3.31e-05	0.0452937	sp|P02552|TBA1_CHICK	TUBA3C	Tubulin alpha-1 chain [Cleaved into: Detyrosinated tubulin alpha-1 chain] (Fragment)				Locus_4518150	2.24235	4.73168	7.26448	3.27e-05	0.0251783	DNAJB5	sp|O89114|DNJB5_MOUSE	DnaJ homolog subfamily B member 5 (Heat shock protein Hsp40-3) (Heat shock protein cognate 40) (Hsc40)
Locus_1674626	2.36964	5.16811	2.47466	3.96e-05	0.0227064																			Locus_5497026	2.19832	4.58944	5.52183	1.1e-06	0.00249071	PLIN2	sp|Q99541|PLIN2_HUMAN	Perilipin-2 (Adipophilin) (Adipose differentiation-related protein) (ADRP)
Locus_2479901	2.30874	4.95449	4.40856	6.75e-07	0.00164804	sp|Q9M571|PEAMT_SPIOL		Phosphoethanolamine N-methyltransferase (EC 2.1.1.103)																Locus_4575375	2.19127	4.56707	4.62793	7.7e-05	0.0389052
Locus_11903041	2.19586	4.58162	2.13225	7.35e-05	0.0345294																			Locus_5740097	2.11585	4.33444	5.17999	8.84e-06	0.00996646	NYNRIN	sp|P20825|POL2_DROME	Retrovirus-related Pol polyprotein from transposon 297 [Includes: Protease (EC 3.4.23.-); Reverse transcriptase (EC 2.7.7.49); Endonuclease]
Locus_2710732	-1.43547	2.70469	4.57616	9.73e-05	0.0389181	sp|Q0IID7|DUS10_BOVIN	DUSP10	Dual specificity protein phosphatase 10 (EC 3.1.3.16) (EC 3.1.3.48)																Locus_2421893	1.78327	3.44205	4.68016	5.68e-05	0.0344199	TRIM3	sp|D3ZQG6|TRIM2_RAT	Tripartite motif-containing protein 2 (EC 2.3.2.27) (E3 ubiquitin-protein ligase TRIM2) (RING-type E3 ubiquitin transferase TRIM2)
Locus_3010233	-1.51083	2.84973	4.22672	0.000140743	0.0434126	sp|P45447|E78C_DROME	RORA	Ecdysone-induced protein 78C (DR-78) (Nuclear receptor subfamily 1 group E member 1)																Locus_2124717	-2.4633	5.51477	4.34579	1.45e-05	0.0137359	PNLIP	sp|Q64425|LIPP_MYOCO	Pancreatic triacylglycerol lipase (PL) (PTL) (Pancreatic lipase) (EC 3.1.1.3) (Fragment)
Locus_4398427	-1.88139	3.68431	3.56233	3.33e-05	0.0207817	sp|Q5ZIJ9|MIB2_CHICK	MIB2	E3 ubiquitin-protein ligase MIB2 (EC 2.3.2.27) (Mind bomb homolog 2) (RING-type E3 ubiquitin transferase MIB2)																Locus_7198041	-2.93562	7.65085	3.594	0.000101698	0.0488533
Locus_2342827	-1.91354	3.76732	2.67448	0.000131975	0.0426252	sp|D3ZDI6|MYLIP_RAT	MYLIP	E3 ubiquitin-protein ligase MYLIP (EC 2.3.2.27) (Inducible degrader of the LDL-receptor) (Idol) (Myosin regulatory light chain interacting protein) (MIR) (RING-type E3 ubiquitin transferase MYLIP)																Locus_684593	-3.38577	10.4525	1.78634	4.71e-05	0.0328472	CES1	sp|Q63108|EST1E_RAT	Carboxylesterase 1E (EC 3.1.1.1) (Carboxyesterase ES-3) (ES-HTEL) (Egasyn) (Liver carboxylesterase 3) (pI 5.5 esterase)
Locus_5672616	-1.97438	3.92958	4.60819	0.000159616	0.0467724	sp|O13035|SAP_CHICK	PSAP	Prosaposin (Proactivator polypeptide) [Cleaved into: Saposin-A; Saposin-B; Saposin-C; Saposin-D]																Locus_544806	-3.39441	10.5152	1.44305	1.29e-05	0.0136671
Locus_2003652	-2.02493	4.06973	4.09266	5.21e-05	0.0272756	sp|Q9JHW5|VAMP7_RAT	VAMP7	Vesicle-associated membrane protein 7 (VAMP-7) (Synaptobrevin-like protein 1)																Locus_12291967	-3.71197	13.1043	1.3575	3.15e-06	0.00573765
Locus_2281522	-2.0278	4.07784	3.89921	0.000114789	0.0414046	sp|P56405|AQP8_RAT	AQP8	Aquaporin-8 (AQP-8)																Locus_858140	-4.3084	19.8134	-0.64087	2.13e-05	0.0188848
Locus_3267960	-2.14524	4.42365	2.67635	4.03e-05	0.0227064	sp|Q92539|LPIN2_HUMAN	LPIN2	Phosphatidate phosphatase LPIN2 (EC 3.1.3.4) (Lipin-2)																Locus_984583	-4.47624	22.2578	1.40324	2.77e-05	0.0225833
Locus_5244341	-2.22794	4.68463	5.99851	0.000101645	0.0391907	sp|P07872|ACOX1_RAT	ACOX1	Peroxisomal acyl-coenzyme A oxidase 1 (AOX) (EC 1.3.3.6) (Palmitoyl-CoA oxidase) [Cleaved into: Peroxisomal acyl-CoA oxidase 1, A chain; Peroxisomal acyl-CoA oxidase 1, B chain; Peroxisomal acyl-CoA oxidase 1, C chain]																Locus_1857070	-4.47669	22.2648	3.29601	3.83e-05	0.0280526	DPEP1	sp|P31429|DPEP1_RABIT	Dipeptidase 1 (EC 3.4.13.19) (43 kDa renal band 3-related protein) (Microsomal dipeptidase)
Locus_2642878	-2.27697	4.84658	1.9488	0.000146615	0.0447526	sp|Q8BJ56|PLPL2_MOUSE	PNPLA2	Patatin-like phospholipase domain-containing protein 2 (EC 3.1.1.3) (Adipose triglyceride lipase) (Desnutrin)																Locus_744420	-4.51263	22.8264	2.0492	5.71e-05	0.0344199	GAS6	sp|D3YXG0|HMCN1_MOUSE	Hemicentin-1 (Fibulin-6) (FIBL-6)
Locus_604869	-2.39186	5.24832	2.07187	2.53e-05	0.0176274	sp|A8WGA0|C27C1_DANRE	CYP27B1	Cytochrome P450 27C1 (EC 1.14.19.-) (All-trans retinol 3,4-desaturase)																Locus_6218440	-5.06198	33.4048	2.05483	9.99e-05	0.0487781			Poly [ADP-ribose] polymerase 14 [Source:UniProtKB/TrEMBL;Acc:K1Q831]
Locus_8156052	-2.39594	5.26321	2.43792	0.000126052	0.0426252	sp|Q6GM78|ASGL1ENLA	ASRGL1	Isoaspartyl peptidase/L-asparaginase (EC 3.4.19.5) (EC 3.5.1.1) (Asparaginase-like protein 1) (Beta-aspartyl-peptidase) (Isoaspartyl dipeptidase) (L-asparagine amidohydrolase) [Cleaved into: Isoaspartyl peptidase/L-asparaginase alpha chain; Isoaspartyl peptidase/L-asparaginase beta chain]																Locus_5270590	-5.07083	33.6103	2.0103	5.59e-07	0.00149032
Locus_3207448	-2.44961	5.46269	4.22695	7.45e-06	0.00949622	sp|P34528|YM67_CAEEL	PRSS16	Putative serine protease K12H4.7 (EC 3.4.-.-)																Locus_5270581	-5.17521	36.1321	2.58544	5.03e-05	0.0335056
Locus_4734523	-2.50229	5.66583	2.61324	0.000172462	0.0490647																			Locus_1642412	-5.40268	42.3028	1.91803	7.14e-05	0.0373662
Locus_1310065	-2.60129	6.0683	0.808198	0.000108414	0.040729																			Locus_9517024	-5.46823	44.2692	2.50111	5.97e-05	0.0344199
Locus_8215322	-2.63759	6.22289	1.88065	7.42e-05	0.0345294	sp|B8Q0B2|POPD1_PIG	BVES	Blood vessel epicardial substance (Popeye domain-containing protein 1) (Popeye protein 1)																Locus_12434470	-5.51368	45.6861	4.12856	3.33e-06	0.00573765	DBH	sp|Q5TZ24|MOXD1_DANRE	DBH-like monooxygenase protein 1 homolog (EC 1.14.17.-)
Locus_91695	-2.79098	6.921	2.4815	0.000131656	0.0426252	sp|Q10323|IMT3_SCHPO	A4GNT	Inositol phosphoceramide mannosyltransferase 3 (EC 2.4.-.-) (IPC mannosyltransferase 3)																Locus_3927831	-5.6053	48.6814	1.86801	1.41e-05	0.0137359
Locus_4156483	-2.79849	6.9571	3.80505	2.19e-05	0.0169167	sp|Q67EQ1|CLC4E_RAT	CLEC4E	C-type lectin domain family 4 member E (C-type lectin superfamily member 9) (Macrophage-inducible C-type lectin)																Locus_3927839	-5.64771	50.1336	3.26165	5.96e-05	0.0344199
Locus_7732506	-2.81363	7.03053	5.50184	2.95e-05	0.0195859																			Locus_12046663	-5.9856	63.3643	4.05583	2.2e-05	0.0189455	OIT3	sp|Q8WWZ8|OIT3_HUMAN	Oncoprotein-induced transcript 3 protein (Liver-specific zona pellucida domain-containing protein)
Locus_5337026	-2.90817	7.50664	2.46497	2.28e-05	0.0171152	sp|P07602|SAP_HUMAN	PSAP	Prosaposin (Proactivator polypeptide) [Cleaved into: Saposin-A (Protein A); Saposin-B-Val; Saposin-B (Cerebroside sulfate activator) (CSAct) (Dispersin) (Sphingolipid activator protein 1) (SAP-1) (Sulfatide/GM1 activator); Saposin-C (A1 activator) (Co-beta-glucosidase) (Glucosylceramidase activator) (Sphingolipid activator protein 2) (SAP-2); Saposin-D (Component C) (Protein C)]																Locus_1687452	-6.49468	90.1768	0.936466	6.9e-05	0.0367422	C1QL4	sp|P83425|HIP_MYTED	Complement C1q-like protein 4
Locus_144200	-2.95185	7.73739	2.7906	9.32e-05	0.0379188																			Locus_2182249	-6.52219	91.9125	3.69256	1.31e-05	0.0136671	HIP	sp|P83425|HIP_MYTED	Heavy metal-binding protein HIP
Locus_227690	-2.95711	7.76567	2.5021	6.51e-05	0.0323085	sp|Q9Z0K8|VNN1_MOUSE	VNN1	Pantetheinase (EC 3.5.1.92) (Pantetheine hydrolase) (Vascular non-inflammatory molecule 1) (Vanin-1)																Locus_568417	-6.55909	94.2938	6.50492	1.42e-05	0.0137359	VWDE	sp|Q8N2E2|VWDE_HUMAN	von Willebrand factor D and EGF domain-containing protein
Locus_1937564	-3.00051	8.00281	1.67533	1.9e-05	0.0169051	sp|Q91XQ5|CHSTF_MOUSE	CHST15	Carbohydrate sulfotransferase 15 (EC 2.8.2.33) (B-cell RAG-associated gene protein) (N-acetylgalactosamine 4-sulfate 6-O-sulfotransferase) (GalNAc4S-6ST)																Locus_724780	-6.64315	99.9512	2.46043	5.31e-06	0.00676439	HSPA12B	sp|Q96MM6|HS12B_HUMAN	Heat shock 70 kDa protein 12B
Locus_1164646	-3.13596	8.7906	0.292376	9.59e-06	0.0108118																			Locus_4326359	-7.00245	128.218	7.59007	6.56e-06	0.00800451
Locus_6477831	-3.14451	8.84287	4.64611	4.27e-09	2.51e-05	sp|P80147|GABT_PIG	ABAT	4-aminobutyrate aminotransferase, mitochondrial (EC 2.6.1.19) ((S)-3-amino-2-methylpropionate transaminase) (EC 2.6.1.22) (GABA aminotransferase) (GABA-AT) (Gamma-amino-N-butyrate transaminase) (GABA transaminase) (GABA-T) (L-AIBAT)																Locus_3341859	-7.04611	132.157	6.14427	4.15e-06	0.0067369
Locus_1048688	-3.16395	8.96283	1.61506	0.00012347	0.0425652																			Locus_1668009	-7.13826	140.874	6.84048	4.83e-06	0.0067369
Locus_5265477	-3.22308	9.3378	4.06318	9.83e-07	0.00205726	sp|G5ECB1|ZIG4_CAEEL	CNTN5	Neural/ectodermal development factor IMP-L2 [Source:UniProtKB/TrEMBL;Acc:K1PWM6]																Locus_4392870	-7.22959	150.08	6.98735	8.95e-07	0.00218524
Locus_1739764	-3.33169	10.0679	2.00407	8.31e-05	0.035825																			Locus_4326385	-7.32764	160.634	8.47201	5.22e-06	0.00676439
Locus_559658	-3.34003	10.1263	1.44644	1.14e-05	0.0115402	sp|P15848|ARSB_HUMAN	ARSB	Arylsulfatase B (ASB) (EC 3.1.6.12) (N-acetylgalactosamine-4-sulfatase) (G4S)																Locus_4326367	-7.38618	167.287	9.09649	4.46e-06	0.0067369
Locus_3063150	-3.57077	11.8826	1.17446	0.000101529	0.0391907	sp|Q90744|NAGAB_CHICK	GLA	Alpha-N-acetylgalactosaminidase (EC 3.2.1.49) (Alpha-galactosidase B)																Locus_3228673	-7.39273	168.048	0.815854	4.92e-05	0.0335056	DCLK3	sp|Q8BWQ5|DCLK3_MOUSE	Serine/threonine-protein kinase DCLK3 (EC 2.7.11.1) (CLICK-I and II-related) (CLr) (Doublecortin-like and CAM kinase-like 3) (Doublecortin-like kinase 3)
Locus_3896838	-3.61547	12.2564	1.35716	6.05e-06	0.00844634	sp|P50227|ST1A1_BOVIN	SULT1A1	Sulfotransferase 1A1 (ST1A1) (EC 2.8.2.1) (Aryl sulfotransferase) (Phenol sulfotransferase) (Phenol-sulfating phenol sulfotransferase) (P-PST)																Locus_4347748	-8.02043	259.651	0.289152	2.99e-05	0.0236937	MRC2	sp|D2YVK5|LECM_NOTSC	C-type lectin mannose-binding isoform (CTL) (Venom C-type lectin mannose binding isoform 1)
Locus_5506417	-3.64845	12.5399	3.14507	1.28e-09	9.38e-06	sp|P15848|ARSB_HUMAN	ARSB	Arylsulfatase B (ASB) (EC 3.1.6.12) (N-acetylgalactosamine-4-sulfatase) (G4S)																Locus_4630697	-12.5323	5923.68	2.84414	1.81e-06	0.00379771
Locus_7796541	-3.69759	12.9743	2.42581	2.08e-05	0.0169167	sp|Q32KH7|ARSI_CANLF	ARSI	Arylsulfatase I (ASI) (EC 3.1.6.-)
Locus_129516	-3.70718	13.0609	-0.6186	0.000133129	0.0426252
Locus_2003271	-3.72037	13.1808	2.40081	2.15e-06	0.00376258
Locus_7215337	-3.72587	13.2312	1.85466	2.53e-07	0.000674992	sp|Q06520|ST2A1_HUMAN	SULT2A1	Bile salt sulfotransferase (EC 2.8.2.14) (Dehydroepiandrosterone sulfotransferase) (DHEA-ST) (Hydroxysteroid Sulfotransferase) (HST) (ST2) (ST2A3) (Sulfotransferase 2A1) (ST2A1)
Locus_12059407	-3.73154	13.2833	4.14566	0.000139115	0.043367
Locus_7104885	-3.83603	14.281	3.04286	1.14e-06	0.00223595	sp|P15848|ARSB_HUMAN	ARSB	Arylsulfatase B (ASB) (EC 3.1.6.12) (N-acetylgalactosamine-4-sulfatase) (G4S)
Locus_926028	-3.85492	14.4693	3.95188	7.15e-05	0.034364	sp|P22897|MRC1_HUMAN	MRC1	Macrophage mannose receptor 1 (MMR) (C-type lectin domain family 13 member D) (C-type lectin domain family 13 member D-like) (Human mannose receptor) (hMR) (Macrophage mannose receptor 1-like protein 1) (CD antigen CD206)
Locus_4630755	-3.92609	15.201	3.88107	0.000104697	0.0398433
Locus_7215313	-3.93848	15.3321	2.84389	4.43e-05	0.024026	sp|Q06520|ST2A1_HUMAN	SULT2A1	Bile salt sulfotransferase (EC 2.8.2.14) (Dehydroepiandrosterone sulfotransferase) (DHEA-ST) (Hydroxysteroid Sulfotransferase) (HST) (ST2) (ST2A3) (Sulfotransferase 2A1) (ST2A1)
Locus_7240013	-4.00491	16.0546	1.74712	0.000111729	0.0414046
Locus_7673399	-4.01035	16.1152	4.15987	0.000122891	0.0425652	sp|P86854|PLCL_MYTGA	CLEC10A	Perlucin-like protein
Locus_11622269	-4.03314	16.3718	2.66238	9.17e-05	0.0378448
Locus_3837240	-4.05825	16.6593	2.9341	8.29e-05	0.035825
Locus_4094731	-4.09167	17.0497	0.783129	6.76e-05	0.0330268	sp|P05090|APOD_HUMAN	APOD	Apolipoprotein D (Apo-D) (ApoD)
Locus_5033168	-4.17337	18.043	2.78667	9.36e-06	0.0108118	sp|Q9WUW9|S1C2A_RAT	SULT2A1	Sulfotransferase 1C2A (ST1C2A) (rSULT1C2A) (EC 2.8.2.-) (Sulfotransferase K2)
Locus_949309	-4.33581	20.1934	1.83814	1.28e-10	1.25e-06	sp|Q8N6F8|MET27_HUMAN	METTL27	Methyltransferase-like protein 27 (Williams-Beuren syndrome chromosomal region 27 protein)
Locus_2542258	-4.33812	20.2257	2.76132	1.66e-05	0.0152441			Ectoine hydroxylase [Source:UniProtKB/TrEMBL;Acc:K1QT28]
Locus_9139379	-4.34573	20.3327	1.73114	8.66e-05	0.0367595		EMILIN1	Complement C1q-like protein 4 [Source:UniProtKB/TrEMBL;Acc:K1QC91]
Locus_3987067	-4.3692	20.6662	0.731632	0.000154511	0.0459577	sp|Q7Z2Y8|GVIN1_HUMAN	URGCP	Interferon-induced very large GTPase 1 (Interferon-induced very large GTPase pseudogene 1)
Locus_5351559	-4.38609	20.9096	1.80256	0.000177424	0.0499909	sp|P18700|TBB_STRPU	TUBB4B	Tubulin beta chain (Beta-tubulin) (Fragment)
Locus_1235496	-4.43977	21.7021	0.18779	0.000135281	0.0426252
Locus_194250	-4.51353	22.8407	3.60017	3.56e-08	0.000115957
Locus_5020088	-4.77046	27.293	2.99083	8.15e-06	0.00994803	sp|Q86Z23|C1QL4_HUMAN	C1QL4	Complement C1q-like protein 4 (C1q and tumor necrosis factor-related protein 11) (C1q/TNF-related protein 11)
Locus_1173459	-4.8284	28.4114	0.172373	0.000115864	0.0414046	sp|Q96MM6|HS12B_HUMAN	HSPA12B	Heat shock 70 kDa protein 12B
Locus_1438682	-4.96415	31.2146	1.02307	6.18e-05	0.0312235	sp|Q9XTR8|LIP1_CAEEL		Lipase ZK262.3 (EC 3.1.1.-)
Locus_3280383	-5.08205	33.8726	0.0693392	0.000161295	0.0467963	sp|A2RUS2|DEND3_HUMAN	DENND3	DENN domain-containing protein 3
Locus_1943147	-5.1415	35.2978	2.38754	2.49e-05	0.0176274	sp|P86854|PLCL_MYTGA	CLEC10A	Perlucin-like protein
Locus_5833274	-5.39971	42.2158	3.59651	3.78e-05	0.0226199
Locus_2604818	-5.70751	52.2553	4.47498	1.31e-05	0.0123406
Locus_1675031	-5.93085	61.0046	1.23973	0.000115849	0.0414046	sp|Q8NHV1|GIMA7_HUMAN	GIMAP7	GTPase IMAP family member 7 (Immunity-associated nucleotide 7 protein) (IAN-7)
Locus_12046663	-6.08262	67.772	4.05583	2.19e-05	0.0169167	sp|Q8WWZ8|OIT3_HUMAN	OIT3	Oncoprotein-induced transcript 3 protein (Liver-specific zona pellucida domain-containing protein)
Locus_1540054	-6.10401	68.7845	0.697601	3.07e-05	0.0195859	sp|Q80SU7|GVIN1_MOUSE	URGCP	Interferon-induced very large GTPase 1 (Very large-inducible GTPase-1) (VLIG-1)
Locus_5258919	-6.11714	69.4134	2.20696	6.76e-06	0.00900944	sp|Q96RW7|HMCN1_HUMAN	HMCN1	Hemicentin-1 (Fibulin-6) (FIBL-6)
Locus_4857578	-6.19004	73.0111	5.90845	2.25e-08	0.000109761
Locus_2757864	-6.37438	82.9621	2.89361	1.69e-11	2.48e-07	sp|Q29496|CP3AO_SHEEP	CYP3A4	Cytochrome P450 3A24 (EC 1.14.14.1) (CYPIIIA24)
Locus_2355683	-6.83663	114.296	2.81343	8.08e-05	0.035825	sp|P09648|CATL1_CHICK	CTSV	Cathepsin L1 (EC 3.4.22.15) (Cathepsin L) [Cleaved into: Cathepsin L1 heavy chain; Cathepsin L1 light chain] (Fragments)
Locus_2646796	-6.93277	122.172	4.56436	4.25e-05	0.0234845	sp|Q95LU3|FBCD1_MACFA	FIBCD1	Fibrinogen C domain-containing protein 1
Locus_4680246	-7.37949	166.513	2.16826	0.000154604	0.0459577	sp|Q9ES30|C1QT3_MOUSE	C1QTNF3	Complement C1q tumor necrosis factor-related protein 3 (Collagenous repeat-containing sequence 26 kDa protein) (CORS26) (Secretory protein CORS26)
Locus_3452783	-7.96733	250.267	2.74316	5.52e-06	0.00808904
Locus_261964	-8.24455	303.289	0.0298428	3.06e-05	0.0195859
Locus_5269010	-8.73544	426.215	2.67765	0.000119053	0.0420316	sp|Q5R7Y0|AGRB2_PONAB	ADGRB2	Adhesion G protein-coupled receptor B2 (Brain-specific angiogenesis inhibitor 2)
Locus_2212932	-10.8112	1796.79	1.82967	2.37e-05	0.0173858	sp|O75897|ST1C4_HUMAN	SULT1C4	Sulfotransferase 1C4 (ST1C4) (EC 2.8.2.-) (Sulfotransferase 1C2) (SULT1C#2)
Locus_2037720	-10.9707	2006.86	1.51932	3.95e-05	0.0227064			Ectoine hydroxylase [Source:UniProtKB/TrEMBL;Acc:K1QT28]

## Sheet: 16S
T0 (origin site)						T1 (1 month after PM transplantation)						T2 (6 month after PM transplantation)
Taxa	P-value	CH mean	PM mean			Taxa	P-value	CH mean	PM mean			Taxa	P-value	CH mean	PM mean
p__Proteobacteria__o__Rickettsiales_otu3	0.00033	10.98	0			p__Tenericutes__g__Mycoplasma__s__uncultured_bacterium_otu4	0.00053	11.88	0			p__Proteobacteria__c__Alphaproteobacteria_otu2	0.0085	13.88	2.92
p__Spirochaetes__g__uncultured__s__Cristispira_sp._CP1_otu8	0.037	10.39	3.87			p__Tenericutes__g__Mycoplasma__s__bacterium_WH810_otu27	4.6e-08	9.35	0			p__Spirochaetes__g__uncultured__s__uncultured_organism_otu15	0.00082	8.26	0
p__Proteobacteria__g__Endozoicomonas__s__uncultured_bacterium_otu49	0.05	6.58	1.24			p__Tenericutes__g__Mycoplasma__s__bacterium_WH810_otu1	0.0044	14.65	5.48			k__Bacteria_otu299	0.042	3.61	0
p__Proteobacteria__g__uncultured_bacterium__s__uncultured_bacterium_otu72	0.013	7.39	2.67			p__Proteobacteria__o__Rhodospirillales_otu34	2.5e-05	8.59	0			p__Proteobacteria__g__Bradyrhizobium_otu193	0.019	3.18	0.38
p__Proteobacteria__c__Gammaproteobacteria_otu459	0.011	3.63	0			p__Tenericutes__g__Mycoplasma__s__bacterium_WH810_otu26	0.004	7.89	0			p__Bacteroidetes__f__Flavobacteriaceae_otu462	0.042	0	2.25
p__Planctomycetes__g__Blastopirellula_otu659	0.012	3.16	0			p__Spirochaetes__g__uncultured__s__Cristispira_sp._CP1_otu23	0.043	6.4	0			p__Fusobacteria__g__Psychrilyobacter_otu573	0.045	0	2.3
p__Proteobacteria__g__Defluviicoccus__s__uncultured_organism_otu290	0.022	0	2.92			p__Tenericutes__g__Mycoplasma__s__uncultured_bacterium_otu44	0.044	5.94	0			p__Proteobacteria__g__Filomicrobium_otu396	0.043	0	2.44
p__Proteobacteria__g__Litoricola_otu167	0.011	0	3.22			p__Tenericutes__g__Mycoplasma__s__uncultured_bacterium_otu46	0.045	5.89	0			p__Proteobacteria__g__Pseudohongiella_otu142	0.041	0	2.57
p__Proteobacteria__g__Cycloclasticus_otu202	0.015	0	3.25			p__Proteobacteria__g__uncultured_bacterium__s__uncultured_bacterium_otu112	3e-06	5.38	0			p__Proteobacteria__g__Salinihabitans_otu390	0.048	0	2.72
p__Proteobacteria__g__uncultured__s__uncultured_sediment_bacterium_otu286	0.019	0	3.42			p__Spirochaetes__g__uncultured__s__Cristispira_sp._CP1_otu8	0.0033	11.25	6.28			p__Proteobacteria__g__uncultured_otu354	0.046	0	2.82
p__Proteobacteria__c__Gammaproteobacteria_otu185	0.012	0	3.46			p__Tenericutes__g__Mycoplasma_otu125	0.0053	4.76	0			p__Proteobacteria__g__Oceanicaulis_otu229	0.045	0.75	3.78
p__Proteobacteria__g__uncultured_otu251	0.015	0	3.46			p__Spirochaetes__g__uncultured__s__uncultured_organism_otu48	0.0053	3.64	0			p__Proteobacteria__g__Reinekea_otu309	0.0047	0	3.2
p__Epsilonbacteraeota__g__Sulfurovum_otu139	0.011	0	3.81			p__Proteobacteria__g__Thiohalophilus__s__uncultured_bacterium_otu278	0.042	3.56	0			p__Proteobacteria__g__Vibrio_otu189	0.041	0	3.2
p__Proteobacteria__g__Candidatus_Thiobios_otu155	0.013	0	3.82			p__Proteobacteria__g__uncultured_bacterium__s__uncultured_bacterium_otu226	0.0056	3.52	0			p__Proteobacteria__g__Marivita_otu358	0.0071	0	3.27
p__Proteobacteria__g__uncultured__s__uncultured_sediment_bacterium_otu134	0.011	0	3.9			p__Proteobacteria__g__Bradyrhizobium_otu193	0.0048	3.37	0			p__Epsilonbacteraeota__g__Sulfurimonas_otu153	0.0043	0	3.33
p__Epsilonbacteraeota__g__Arcobacter_otu184	0.019	0	3.97			p__Proteobacteria__g__uncultured_otu234	0.04	3.21	0			p__Proteobacteria__g__uncultured__s__uncultured_bacterium_JM9_B4_otu236	0.0081	0	3.33
p__Proteobacteria__g__Francisella_otu161	0.003	0.78	4.78			p__Proteobacteria__g__Vibrio_otu172	0.046	4	0.84			p__Proteobacteria__g__OM60NOR5_clade__s__uncultured_Haliea_sp._otu221	0.042	0	3.37
p__Proteobacteria__g__uncultured__s__Pacificibacter_sp._KJ21_otu102	0.011	0	4.52			p__Spirochaetes__g__Spirochaeta_2__s__Spirochaeta_sp._LUC14_002_19_P3_otu370	0.0045	2.94	0			p__Proteobacteria__c__Gammaproteobacteria_otu302	0.0095	0	3.49
p__Proteobacteria__g__Glaciecola_otu103	0.0057	0.97	5.56			p__Proteobacteria__g__Sphingomonas_otu584	0.044	2.63	0			p__Proteobacteria__g__Alcanivorax__s__soda_lake_metagenome_otu171	0.0089	0	4.24
p__Proteobacteria__g__Colwellia_otu57	0.011	0	5.95			p__Proteobacteria__g__GKS98_freshwater_group_otu612	0.043	0	2.21			p__Proteobacteria__g__Endozoicomonas_otu91	0.0069	0	5.21
p__Proteobacteria__g__Porticoccus__s__Gammaproteobacteria_bacterium_LSUCC0077_otu70	2.6e-06	0	6.34			p__Proteobacteria__g__Limnohabitans__s__uncultured_Limnohabitans_sp._otu555	0.041	0	2.29			p__Tenericutes__g__Mycoplasma__s__uncultured_bacterium_otu4	0.032	1.2	7.32
p__Epsilonbacteraeota__g__Arcobacter_otu52	6.2e-05	0	6.87			p__Proteobacteria__g__Acinetobacter_otu448	0.043	0	2.46
						p__Proteobacteria__g__Rhodoferax_otu417	0.041	0	2.6
						p__Proteobacteria__g__Sphingorhabdus_otu418	0.041	0	2.6
						p__Proteobacteria__g__Pseudomonas_otu420	0.041	0	2.62
						p__Proteobacteria__g__Caulobacter_otu401	0.041	0	2.65
						p__Proteobacteria__g__Pseudomonas_otu400	0.041	0	2.68
						p__Proteobacteria__g__Planktotalea_otu205	0.041	0	2.73
						p__Proteobacteria__g__Glaciecola__s__uncultured_Glaciecola_sp._otu95	0.041	0	2.8
						p__Proteobacteria__g__Zoogloea_otu321	0.041	0	2.83
						p__Proteobacteria__g__Sphingorhabdus_otu293	0.04	0	2.91
						p__Bacteroidetes__f__Flavobacteriaceae_otu292	0.041	0	3.01
						k__Unassigned_otu250	0.049	0	3.1
						p__Proteobacteria__g__Pseudomonas__s__Pseudomonas_psychrophila_otu266	0.041	0	3.12
						p__Proteobacteria__g__Limnohabitans_otu258	0.04	0	3.13
						p__Proteobacteria__g__Thauera_otu228	0.041	0	3.22
						p__Proteobacteria__g__Pseudomonas_otu218	0.042	0	3.26
						p__Proteobacteria__g__Limnohabitans_otu220	0.04	0	3.32
						p__Bacteroidetes__g__uncultured_otu195	0.043	0	3.32
						p__Proteobacteria__g__Limnohabitans_otu200	0.041	0	3.34
						p__Epsilonbacteraeota__g__Arcobacter_otu146	0.042	0	3.37
						p__Epsilonbacteraeota__g__Arcobacter__s__metagenome_otu14	0.0052	6.89	10.4
						p__Proteobacteria__g__Rhodoferax_otu126	0.04	0	3.54
						p__Proteobacteria__g__Pseudomonas_otu187	0.04	0	3.56
						p__Proteobacteria__g__Limnohabitans_otu150	0.04	0	3.58
						p__Proteobacteria__g__Pseudorhodobacter_otu144	0.042	0	3.7
						p__Epsilonbacteraeota__g__Arcobacter_otu96	0.041	0	3.71
						p__Epsilonbacteraeota__g__Arcobacter_otu17	0.0053	6.28	10.07
						p__Epsilonbacteraeota__g__Arcobacter_otu136	0.04	0	3.89
						p__Proteobacteria__g__Pseudomonas__s__Pseudomonas_psychrophila_otu133	0.041	0	3.93
						p__Epsilonbacteraeota__g__Arcobacter_otu101	0.04	0	3.98
						p__Proteobacteria__g__Pseudomonas_otu113	0.04	0	4.13
						p__Proteobacteria__g__Acinetobacter_otu108	0.025	0.81	5.12
						p__Epsilonbacteraeota__g__Arcobacter_otu76	0.041	0	4.51
						p__Proteobacteria__g__Acinetobacter_otu88	0.02	0.67	5.22
						p__Proteobacteria__g__GKS98_freshwater_group_otu194	0.0041	0	4.58
						p__Proteobacteria__f__Rhodobacteraceae_otu165	0.0042	0	4.59
						p__Proteobacteria__g__Malikia__s__uncultured_bacterium_otu73	0.04	0	4.85
						p__Proteobacteria__g__Pseudomonas_otu66	0.039	1.26	6.23
						p__Epsilonbacteraeota__g__Arcobacter_otu61	0.04	0	5.11
						p__Epsilonbacteraeota__g__Arcobacter__s__metagenome_otu55	0.032	1.13	6.56
						p__Epsilonbacteraeota__g__Arcobacter__s__metagenome_otu56	0.0052	0	6.66
						p__Proteobacteria__o__Rickettsiales_otu20	0.043	0	6.77
						p__Proteobacteria__o__Rickettsiales_otu19	0.043	0	6.79
						p__Proteobacteria__o__Rickettsiales_otu0	0.026	3.15	12.08

## Sheet: Genetic analyses
SNP_id	p-value	BayesFactor	uniprot_id	product
ctg2639_92644	7.11586e-07	22.8349	Q562C7	Pumilio homolog 3
ctg188_167694	9.42821e-07	28.9907	NA	hypothetical protein
ctg1029_150797	3.53202e-06	27.0673	P08962	CD63 antigen
ctg18495_14749	2.60501e-05	20.075	P10155	60 kDa SS-A/Ro ribonucleoprotein
ctg972_210115	0.000104914	21.1256	P18172	Glucose dehydrogenase [FAD%2C quinone]
ctg661_254100	0.000105558	27.4887	Q9DAP0	Leucine-rich repeat-containing protein 46
ctg1465_219505	0.000107933	21.7541	Q923G2	DNA-directed RNA polymerases I%2C II%2C and III subunit RPABC3
ctg1086_147409	0.000327092	20.975	Q9UKP5	A disintegrin and metalloproteinase with thrombospondin motifs 6
ctg271_183388	0.000450636	21.6215	P21127	Cyclin-dependent kinase 11B
ctg647_369497	0.000638433	20.4612	O57579	Aminopeptidase Ey
ctg3097_46479	9.15089e-07	25.9133	NA	NA
ctg1735_15706	2.6573e-05	26.9253	NA	NA
ctg1589_157061	5.27606e-05	23.7819	NA	NA
ctg240_190292	0.000142405	20.0547	NA	NA
ctg339_214652	0.000197999	40.2057	NA	NA
ctg3770_124670	0.000348715	31.1626	NA	NA
ctg1619_3656	0.000349742	21.3951	NA	NA
