# Supplementary material for: Long‐lasting effects of chronic exposure to chemical pollution on the hologenome of the Manila clam
Source: Evol Appl. 2021 Nov 27;14(12):2864–80. doi: 10.1111/eva.13319 (PMC8674894; doi:10.1111/eva.13319)
Supplement: Supplementary file 6 — File S6 [file EVA-14-2864-s002.xlsx]

## Sheet: cluster 1
	p-value	p.valor_beta0	p.valor_PMvsCH	p.valor_Time	p.valor_TimexOrigin	p.valor_Time2	p.valor_Time2xPolluted	Swissprot ID	protein name	H. sapiens gene name				Category	Term	Count	Genes
Locus_220283_x	5.14668e-09	9.34955e-23	0.00185276	0.00390858	1.56932e-05	NA	1.4007e-05	sp|P54923|ADPRH_MOUSE	[Protein ADP-ribosylarginine] hydrolase (ADP-ribosylarginine hydrolase) (EC 3.2.2.19) (ADP-ribose-L-arginine cleaving enzyme)	ADPRH				GOTERM_BP_2	GO:0071704~organic substance metabolic process	19	LRRC4, ENPP6, BHMT2, SORD, HSD17B14, PUS10, HMG20A, MYH7, RORB, ENPEP, ADA, ADPRH, ANXA7, NPAS3, PPIB, SULT1B1, BHMT, GALC, ELOVL7
Locus_422966_x	3.88061e-11	3.86193e-19	0.0403032	0.0197936	NA	0.000455415	NA	sp|Q9MYP6|DHB14_BOVIN	17-beta-hydroxysteroid dehydrogenase 14 (17-beta-HSD 14) (EC 1.1.1.-) (17-beta-hydroxysteroid dehydrogenase DHRS10) (Dehydrogenase/reductase SDR family member 10) (Retinal short-chain dehydrogenase/reductase retSDR3)	HSD17B14				GOTERM_BP_2	GO:0044763~single-organism cellular process	19	LRRC4, ACTB, BHMT2, SORD, SLC16A10, SLC16A12, UNC93A, HMG20A, MYH7, RORB, ENPEP, TSPAN18, ADA, ANXA7, SLC16A4, SULT1B1, BHMT, GALC, ELOVL7
Locus_6026970_x	1.54262e-28	1.33021e-23	0.0228177	NA	NA	7.0646e-10	0.00852726	sp|Q964E3|ACTC_BIOAL	Actin, cytoplasmic [Cleaved into: Actin, cytoplasmic, intermediate form]	ACTB				GOTERM_BP_2	GO:0044238~primary metabolic process	18	LRRC4, ENPP6, BHMT2, SORD, HSD17B14, PUS10, HMG20A, MYH7, RORB, ENPEP, ADA, ADPRH, NPAS3, PPIB, SULT1B1, BHMT, GALC, ELOVL7
Locus_11263192_x	2.12153e-09	1.2163e-25	NA	0.00931185	0.00462753	0.039712	0.00160955	sp|Q6GP70|ADA_XENLA	Adenosine deaminase (EC 3.5.4.4) (Adenosine aminohydrolase)	ADA				GOTERM_BP_2	GO:0044237~cellular metabolic process	16	LRRC4, BHMT2, SORD, PUS10, HMG20A, MYH7, RORB, ENPEP, ADA, ADPRH, NPAS3, PPIB, SULT1B1, BHMT, GALC, ELOVL7
Locus_2548132_x	3.16823e-10	6.9185e-22	0.000857803	NA	NA	6.81741e-06	0.0178069	sp|P16116|ALDR_BOVIN	Aldose reductase (AR) (EC 1.1.1.21) (20-alpha-hydroxysteroid dehydrogenase) (20-alpha-HSD) (EC 1.1.1.149) (Aldehyde reductase)	AKR1B1				GOTERM_BP_2	GO:0006807~nitrogen compound metabolic process	14	ENPP6, BHMT2, UPB1, PUS10, HMG20A, MYH7, RORB, ENPEP, ADA, NPAS3, SULT1B1, BHMT, GALC, ELOVL7
Locus_4998194_x	1.29783e-10	1.03449e-21	0.0243925	NA	0.039396	2.55206e-06	NA	sp|P20072|ANXA7_BOVIN	Annexin A7 (Annexin VII) (Annexin-7) (Synexin)	ANXA7				GOTERM_BP_2	GO:0044710~single-organism metabolic process	10	ENPP6, BHMT2, SORD, HSD17B14, SULT1B1, BHMT, GALC, MYH7, ELOVL7, ADA
Locus_335706_x	2.67266e-17	5.35142e-30	0.0287933	1.89331e-06	0.00168972	NA	0.00103827	sp|Q8N0N3|BGBP_PENMO	Beta-1,3-glucan-binding protein (GBP)					GOTERM_BP_2	GO:0048856~anatomical structure development	10	ACTB, ANXA7, PPIB, SULT1B1, TRIM45, HMG20A, MYH7, RORB, ENPEP, ADA
Locus_2262451_x	4.25493e-08	1.35741e-20	NA	0.0144982	0.0070613	0.00121279	0.00948491	sp|Q5RFG2|BHMT1_PONAB	Betaine--homocysteine S-methyltransferase 1 (EC 2.1.1.5)	BHMT				GOTERM_BP_2	GO:0044767~single-organism developmental process	9	ACTB, ANXA7, PPIB, TRIM45, HMG20A, MYH7, RORB, ENPEP, ADA
Locus_6517608_x	1.41522e-08	6.7657e-22	0.00840026	NA	0.00104097	2.53059e-06	NA	sp|Q9UBR1|BUP1_HUMAN	Beta-ureidopropionase (EC 3.5.1.6) (BUP-1) (Beta-alanine synthase) (N-carbamoyl-beta-alanine amidohydrolase)	UPB1				GOTERM_BP_2	GO:0065008~regulation of biological quality	8	ACTB, LRRC4, ANXA7, PPIB, SULT1B1, MYH7, ENPEP, ADA
Locus_585886_x	2.0449e-09	1.10557e-22	0.000112411	2.57131e-05	0.000541024	NA	0.00279412	sp|Q17938|DAF36_CAEEL	Cholesterol 7-desaturase (EC 1.14.19.21) (Cholesterol desaturase daf-36)					GOTERM_BP_2	GO:0009058~biosynthetic process	8	BHMT2, NPAS3, SORD, BHMT, HMG20A, RORB, ELOVL7, ADA
Locus_8379360_x	9.77483e-09	3.35168e-20	NA	0.00245953	NA	0.000980883	0.00394457	sp|Q8BJ64|CHDH_MOUSE	Choline dehydrogenase, mitochondrial (CDH) (CHD) (EC 1.1.99.1)	CHDH				GOTERM_BP_2	GO:0044707~single-multicellular organism process	8	ACTB, PPIB, TRIM45, HMG20A, MYH7, RORB, ENPEP, ADA
Locus_180105_x	7.58103e-15	6.75219e-20	NA	3.72134e-06	0.00330202	NA	0.00250367	sp|P15989|CO6A3_CHICK	Collagen alpha-3(VI) chain	COL6A3				GOTERM_BP_2	GO:0050794~regulation of cellular process	8	LRRC4, ANXA7, NPAS3, PPIB, HMG20A, RORB, TSPAN18, ADA
Locus_24014_x	2.5886e-14	3.85357e-22	0.00143618	NA	NA	1.10588e-06	0.0497423	sp|Q4V8D1|CP2U1_RAT	Cytochrome P450 2U1 (EC 1.14.14.1)	CYP2U1				GOTERM_BP_2	GO:1902578~single-organism localization	6	LRRC4, SLC16A4, SLC16A10, SLC16A12, UNC93A, ADA
Locus_3036850_x	1.67024e-10	1.8161e-21	NA	NA	0.00253307	1.50174e-06	NA	sp|Q4V8D1|CP2U1_RAT	Cytochrome P450 2U1 (EC 1.14.14.1)	CYP2U1				GOTERM_BP_2	GO:0051234~establishment of localization	6	SLC16A4, SLC16A10, SLC16A12, UNC93A, ADA, SEC61A2
Locus_1946555_x	1.4946e-10	6.01038e-18	NA	0.000396749	0.028957	NA	0.0114567	sp|P33274|CP4F1_RAT	Cytochrome P450 4F1 (EC 1.14.14.1) (CYPIVF1) (Cytochrome P450-A3)	CYP4F3				GOTERM_BP_2	GO:0019222~regulation of metabolic process	6	LRRC4, ANXA7, NPAS3, HMG20A, RORB, ENPEP
Locus_4143322_x	2.05743e-09	5.79023e-14	NA	NA	0.000551477	9.79159e-05	0.000439107	sp|P51871|CP4F6_RAT	Cytochrome P450 4F6 (EC 1.14.14.1) (CYPIVF6)	CYP4B1				GOTERM_BP_2	GO:0009056~catabolic process	5	SORD, HSD17B14, GALC, ENPEP, ADA
Locus_1833316_x	1.54595e-12	3.70277e-11	0.0385084	0.00655679	NA	7.40769e-05	NA	sp|Q80XN0|BDH_MOUSE	D-beta-hydroxybutyrate dehydrogenase, mitochondrial (EC 1.1.1.30) (3-hydroxybutyrate dehydrogenase) (BDH)	BDH1				GOTERM_BP_2	GO:0051239~regulation of multicellular organismal process	5	PPIB, HMG20A, MYH7, RORB, ADA
Locus_5090750_x	3.19097e-10	4.43238e-22	0.0205177	2.80386e-05	0.00987603	NA	0.0112696	sp|Q02337|BDH_BOVIN	D-beta-hydroxybutyrate dehydrogenase, mitochondrial (EC 1.1.1.30) (3-hydroxybutyrate dehydrogenase) (BDH)	BDH1				GOTERM_BP_2	GO:0009653~anatomical structure morphogenesis	5	ANXA7, MYH7, RORB, ENPEP, ADA
Locus_2404273_x	5.22508e-12	2.80025e-21	NA	0.0213907	0.000322262	0.000593534	0.000293432	sp|Q9BRZ2|TRI56_HUMAN	E3 ubiquitin-protein ligase TRIM56 (EC 2.3.2.27) (RING finger protein 109) (RING-type E3 ubiquitin transferase TRIM56) (Tripartite motif-containing protein 56)	TRIM56				GOTERM_BP_2	GO:0048519~negative regulation of biological process	5	LRRC4, ANXA7, HMG20A, RORB, ADA
Locus_5397624_x	1.81719e-13	7.22114e-28	0.000798801	5.42377e-07	NA	NA	NA	sp|P49880|ECR_AEDAE	Ecdysone receptor (20-hydroxy-ecdysone receptor) (20E receptor) (EcRH) (AaEcR) (Ecdysteroid receptor) (Nuclear receptor subfamily 1 group H member 1)	RORB				GOTERM_BP_2	GO:0003008~system process	4	MYH4, MYH7, ENPEP, ADA
Locus_4923652_x	7.44078e-17	2.10466e-27	0.00483922	NA	NA	1.44233e-08	NA	sp|Q8BGN3|ENPP6_MOUSE	Ectonucleotide pyrophosphatase/phosphodiesterase family member 6 (E-NPP 6) (NPP-6) (EC 3.1.4.-) (EC 3.1.4.38) (Choline-specific glycerophosphodiester phosphodiesterase) (Glycerophosphocholine cholinephosphodiesterase) (GPC-Cpde)	ENPP6				GOTERM_BP_2	GO:0050793~regulation of developmental process	4	ANXA7, PPIB, HMG20A, ADA
Locus_766160_x	8.69383e-22	3.29719e-14	0.00379942	7.97742e-07	0.000513735	NA	0.00160796	sp|A0JNC4|ELOV7_BOVIN	Elongation of very long chain fatty acids protein 7 (EC 2.3.1.199) (3-keto acyl-CoA synthase ELOVL7) (ELOVL fatty acid elongase 7) (ELOVL FA elongase 7) (Very long chain 3-ketoacyl-CoA synthase 7) (Very long chain 3-oxoacyl-CoA synthase 7)	ELOVL7				GOTERM_BP_2	GO:0006950~response to stress	4	ACTB, ANXA7, MYH7, ADA
Locus_11693_x	3.45713e-15	7.54014e-29	0.0114512	NA	NA	3.71885e-08	0.00675786	sp|Q5YLG1|GUNA_BACPU	Endoglucanase A (EC 3.2.1.4) (Endo-1,4-beta-glucanase A)					GOTERM_BP_2	GO:0048523~negative regulation of cellular process	4	LRRC4, HMG20A, RORB, ADA
Locus_2096913_x	4.53603e-12	5.1861e-24	0.00729571	NA	0.0167581	4.37096e-05	0.0209459	sp|Q6GLT8|FAHD2_XENLA	Fumarylacetoacetate hydrolase domain-containing protein 2 (EC 3.-.-.-)	FAHD2A				GOTERM_BP_2	GO:0051716~cellular response to stimulus	4	LRRC4, SULT1B1, TSPAN18, ADA
Locus_7084307_x	1.82909e-14	1.60729e-26	NA	0.00192337	0.0010856	0.0182184	NA	sp|Q0VA39|GALC_XENTR	Galactocerebrosidase (GALCERase) (EC 3.2.1.46) (Galactosylceramidase)	GALC				GOTERM_BP_2	GO:0051241~negative regulation of multicellular organismal process	3	HMG20A, RORB, ADA
Locus_2449521_x	1.63518e-15	6.91111e-26	0.0107812	1.63186e-07	0.00270721	NA	0.0107054	sp|P16406|AMPE_MOUSE	Glutamyl aminopeptidase (EAP) (EC 3.4.11.7) (Aminopeptidase A) (AP-A) (BP-1/6C3 antigen) (CD antigen CD249)	ENPEP				GOTERM_BP_2	GO:0051674~localization of cell	3	SORD, ENPEP, ADA
Locus_3198429_x	1.60487e-13	1.20048e-26	0.00276807	3.19924e-07	0.00429939	NA	0.0199693	sp|Q6MZM0|HPHL1_HUMAN	Hephaestin-like protein 1 (EC 1.-.-.-)	HEPHL1				GOTERM_BP_2	GO:0048870~cell motility	3	SORD, ENPEP, ADA
Locus_4636504_x	1.10108e-11	4.43175e-22	NA	9.93121e-07	0.0487416	NA	NA	sp|Q5ZKF4|HM20A_CHICK	High mobility group protein 20A (HMG box-containing protein 20A)	HMG20A				GOTERM_BP_2	GO:0008283~cell proliferation	3	ANXA7, ENPEP, ADA
Locus_2607077_x	3.66374e-11	2.74455e-27	0.0347287	NA	0.0337908	4.38884e-07	NA	sp|Q99PH1|LRRC4_MOUSE	Leucine-rich repeat-containing protein 4 (Brain tumor-associated protein MBAG1) (Netrin-G2 ligand) (NGL-2)	LRRC4				GOTERM_BP_2	GO:0009892~negative regulation of metabolic process	3	LRRC4, ANXA7, HMG20A
Locus_1576067_x	8.26761e-16	1.81542e-11	0.00602895	8.89369e-06	7.01789e-05	NA	9.10635e-05	sp|Q8TF71|MOT10_HUMAN	Monocarboxylate transporter 10 (MCT 10) (Aromatic amino acid transporter 1) (Solute carrier family 16 member 10) (T-type amino acid transporter 1)	SLC16A10				GOTERM_BP_2	GO:0048583~regulation of response to stimulus	3	LRRC4, MYH7, ADA
Locus_1023902_x	7.93862e-13	4.85515e-16	0.000120379	1.37281e-05	0.00351685	NA	0.0108155	sp|Q503M4|MT12B_DANRE	Monocarboxylate transporter 12-B (MCT 12-B) (Solute carrier family 16 member 12-B)	SLC16A12				GOTERM_BP_2	GO:0048522~positive regulation of cellular process	3	PPIB, RORB, ADA
Locus_223976_x	4.41059e-16	1.46876e-18	2.24453e-05	3.01801e-07	0.00118662	NA	NA	sp|Q503M4|MT12B_DANRE	Monocarboxylate transporter 12-B (MCT 12-B) (Solute carrier family 16 member 12-B)	SLC16A14				GOTERM_BP_2	GO:0048518~positive regulation of biological process	3	PPIB, RORB, ADA
Locus_4440238_x	3.38513e-33	3.53152e-26	0.0205792	1.01046e-11	NA	NA	NA	sp|Q8K1C7|MOT14_MOUSE	Monocarboxylate transporter 14 (MCT 14) (Solute carrier family 16 member 14)	SLC16A14				GOTERM_BP_2	GO:0044700~single organism signaling	3	LRRC4, TSPAN18, ADA
Locus_1672242_x	1.38318e-23	2.21489e-21	4.08915e-07	1.92949e-08	0.00024314	NA	0.00624438	sp|Q90632|MOT3_CHICK	Monocarboxylate transporter 3 (MCT 3) (Retinal epithelial membrane protein) (Solute carrier family 16 member 8)	SLC16A4				GOTERM_BP_2	GO:0016043~cellular component organization	3	ACTB, LRRC4, ANXA7
Locus_6556849_x	1.10394e-15	5.74719e-14	NA	0.000181688	7.13502e-06	NA	6.21932e-05	sp|P24733|MYS_ARGIR	Myosin heavy chain, striated muscle	MYH4				GOTERM_BP_2	GO:0042445~hormone metabolic process	2	SULT1B1, ENPEP
Locus_1194212_x	2.92046e-12	6.10252e-06	NA	0.000883747	2.6598e-05	NA	0.000412685	sp|P24733|MYS_ARGIR	Myosin heavy chain, striated muscle	MYH7				GOTERM_BP_2	GO:0006457~protein folding	2	PPIB, PPIL1
Locus_8403789_x	3.93747e-13	5.89355e-15	0.0280419	5.46464e-05	0.00741502	NA	0.00307575	sp|P16177|NK3R_RAT	Neuromedin-K receptor (NKR) (NK-3 receptor) (NK-3R) (Neurokinin B receptor) (Tachykinin receptor 3)	TACR3				GOTERM_BP_2	GO:0043900~regulation of multi-organism process	2	PPIB, ADA
Locus_2368239_x	5.91399e-48	5.474e-23	0.000746556	4.27394e-11	4.10704e-06	NA	2.08701e-05	sp|P24367|PPIB_CHICK	Peptidyl-prolyl cis-trans isomerase B (PPIase B) (EC 5.2.1.8) (Cyclophilin B) (Rotamase B) (S-cyclophilin) (SCYLP)	PPIB				GOTERM_BP_2	GO:0098602~single organism cell adhesion	2	ACTB, ADA
Locus_4028799_x	6.55522e-12	7.35297e-23	0.0109251	2.27241e-05	9.71766e-05	NA	0.000160371	sp|Q9D0W5|PPIL1_MOUSE	Peptidyl-prolyl cis-trans isomerase-like 1 (PPIase) (EC 5.2.1.8) (Rotamase PPIL1)	PPIL1				GOTERM_BP_2	GO:0009628~response to abiotic stimulus	2	ANXA7, ADA
Locus_2698318_x	7.44279e-14	3.6022e-12	NA	NA	0.017208	0.00434007	NA	sp|Q8C1A9|ABD18_MOUSE	Protein ABHD18 (Alpha/beta hydrolase domain-containing protein 18) (Abhydrolase domain-containing protein 18)	ABHD18				GOTERM_BP_2	GO:0051094~positive regulation of developmental process	2	PPIB, ADA
Locus_365328_x	2.07892e-09	1.29454e-31	NA	0.00139538	0.000278677	0.000180254	0.000648325	sp|Q24119|TRH_DROME	Protein trachealess	NPAS3				GOTERM_BP_2	GO:0023057~negative regulation of signaling	2	LRRC4, ADA
Locus_2915983_x	1.71749e-09	1.22009e-32	0.00247528	0.000165306	0.000204295	0.00174671	0.000288394	sp|Q8AY36|SC61A_PAGBO	Protein transport protein Sec61 subunit alpha	SEC61A2				GOTERM_BP_2	GO:0048646~anatomical structure formation involved in morphogenesis	2	ENPEP, ADA
Locus_3251379_x	2.4802e-24	1.86333e-22	0.0313156	NA	NA	5.83667e-10	NA	sp|Q6DDL7|UN93A_XENLA	Protein unc-93 homolog A (Unc-93A)	UNC93A				GOTERM_BP_2	GO:0007155~cell adhesion	2	ACTB, ADA
Locus_2937066_x	9.30139e-10	4.33905e-16	0.0387764	4.46135e-05	0.0021762	NA	0.00351552	sp|Q3MIT2|PUS10_HUMAN	Putative tRNA pseudouridine synthase Pus10 (EC 5.4.99.25) (Coiled-coil domain-containing protein 139) (tRNA pseudouridine 55 synthase) (Psi55 synthase) (tRNA pseudouridylate synthase) (tRNA-uridine isomerase)	PUS10				GOTERM_BP_2	GO:0048585~negative regulation of response to stimulus	2	LRRC4, ADA
Locus_547997_x	9.35207e-09	5.84693e-35	0.000184183	NA	NA	0.000372072	NA	sp|Q52KZ7|SBP1A_XENLA	Selenium-binding protein 1-A	SELENBP1				GOTERM_BP_2	GO:0051240~positive regulation of multicellular organismal process	2	PPIB, ADA
Locus_3026225_x	4.73401e-12	2.13575e-30	NA	NA	NA	0.000217092	0.0154646	sp|Q5RF32|BHMT2_PONAB	S-methylmethionine--homocysteine S-methyltransferase BHMT2 (SMM-hcy methyltransferase) (EC 2.1.1.10) (Betaine--homocysteine S-methyltransferase 2)	BHMT2				GOTERM_BP_2	GO:0033036~macromolecule localization	2	LRRC4, SEC61A2
Locus_193743_x	8.48085e-09	3.44154e-23	0.0419439	0.00716727	0.00135001	NA	0.00035822	sp|Q86UD5|SL9B2_HUMAN	Sodium/hydrogen exchanger 9B2 (Na(+)/H(+) exchanger NHA2) (Na(+)/H(+) exchanger-like domain-containing protein 2) (NHE domain-containing protein 2) (Sodium/hydrogen exchanger-like domain-containing protein 2) (Solute carrier family 9 subfamily B member 2)	SLC9B2				GOTERM_BP_2	GO:0023051~regulation of signaling	2	LRRC4, ADA
Locus_148509_x	1.22576e-08	7.08408e-17	0.00588404	0.000158422	0.000449026	NA	0.000745508	sp|Q64442|DHSO_MOUSE	Sorbitol dehydrogenase (EC 1.1.1.14) (L-iditol 2-dehydrogenase)	SORD				GOTERM_BP_2	GO:0042221~response to chemical	2	LRRC4, SULT1B1
Locus_552706_x	4.5875e-13	0.0216845	NA	0.0348154	1.2712e-05	NA	0.000324132	sp|Q95JD5|ST1B1_CANLF	Sulfotransferase family cytosolic 1B member 1 (ST1B1) (Sulfotransferase 1B1) (cSULT1B1) (EC 2.8.2.-)	SULT1B1				KEGG_PATHWAY	cfa01100:Metabolic pathways	9	CYP2U1, CHDH, SORD, UPB1, AKR1B1, BHMT, GALC, BDH1, ADA
Locus_6010545_x	1.07847e-11	7.49947e-22	NA	0.0307748	3.42714e-05	0.00101416	2.18657e-05	sp|Q7Z0T3|TEMPT_APLCA	Temptin					KEGG_PATHWAY	cfa00040:Pentose and glucuronate interconversions	2	SORD, AKR1B1
Locus_2442034_x	1.51734e-13	5.09584e-22	NA	0.0341259	0.0443125	0.000865711	0.0463863	sp|Q58CY8|TSN18_BOVIN	Tetraspanin-18 (Tspan-18)	TSPAN18				KEGG_PATHWAY	cfa00051:Fructose and mannose metabolism	2	SORD, AKR1B1
Locus_8249630_x	5.47247e-08	1.68636e-11	0.0182409	0.000203849	3.16406e-05	0.000798081	3.53816e-05	sp|Q7LHG5|YI31B_YEAST	Transposon Ty3-I Gag-Pol polyprotein (Gag3-Pol3) (Transposon Ty3-2 TYA-TYB polyprotein) [Cleaved into: Capsid protein (CA) (p24); Spacer peptide p3; Nucleocapsid protein p11 (NC); Ty3 protease (PR) (EC 3.4.23.-) (p16); Spacer peptide J; Reverse transcriptase/ribonuclease H (RT) (RT-RH) (EC 2.7.7.49) (EC 2.7.7.7) (EC 3.1.26.4) (p55); Integrase p52 (IN); Integrase p49 (IN)]					KEGG_PATHWAY	cfa00260:Glycine, serine and threonine metabolism	2	CHDH, BHMT
Locus_217098_x	2.04801e-16	7.77466e-14	0.000161393	0.00108513	0.00119149	2.13585e-06	NA	sp|Q5BIM1|TRI45_BOVIN	Tripartite motif-containing protein 45	TRIM45				KEGG_PATHWAY	cfa05416:Viral myocarditis	2	ACTB, MYH7
Locus_6267382_x	1.04747e-11	9.15781e-34	NA	3.79157e-05	0.0036768	NA	0.00386865	sp|P06603|TBA1_DROME	Tubulin alpha-1 chain	TUBA3C				KEGG_PATHWAY	cfa04974:Protein digestion and absorption	2	SLC16A10, COL6A3
Locus_5580027_x	1.87934e-15	6.97996e-25	NA	NA	0.00225047	7.36543e-09	NA	sp|P11833|TBB_PARLI	Tubulin beta chain (Beta-tubulin)	TUBB2B				KEGG_PATHWAY	cfa04530:Tight junction	2	ACTB, MYH4
Locus_5403261_x	1.60749e-09	9.31448e-31	NA	3.31894e-05	0.0179899	NA	0.0233468	sp|Q5UQP2|YL446_MIMIV	Uncharacterized protein L446 (EC 3.1.1.-)					KEGG_PATHWAY	cfa04919:Thyroid hormone signaling pathway	2	ACTB, SLC16A10
Locus_2215791_x	1.15014e-09	1.01038e-16	NA	0.000489338	0.000589826	0.00438327	0.000817766	sp|P74148|Y1388_SYNY3	Universal stress protein Sll1388 (USP Sll1388)					KEGG_PATHWAY	cfa04145:Phagosome	2	ACTB, SEC61A2
Locus_2527210_x	4.75479e-18	4.99548e-22	0.0453872	NA	NA	9.45157e-09	NA	sp|Q9SR52|UREA_ARATH	Urease (EC 3.5.1.5) (Urea amidohydrolase)					KEGG_PATHWAY	cfa04510:Focal adhesion	2	ACTB, COL6A3
Locus_2641807_x	2.35861e-13	5.43724e-16	0.023968	NA	NA	9.02926e-06	0.0490086	sp|O64700|UREG_ARATH	Urease accessory protein G (AtUREG)
Locus_1063754_x	5.98209e-18	2.82036e-13	0.00161222	NA	0.00644617	3.32251e-05	0.0253073
Locus_11693171_x	3.66873e-09	3.67117e-16	0.0114399	0.000140379	9.60874e-06	0.000813273	2.08509e-05
Locus_11744861_x	2.57337e-08	2.60108e-37	NA	0.000361066	0.000805304	0.00109212	0.000318017
Locus_12225024_x	5.98779e-09	2.29008e-21	NA	0.00114098	0.00173132	NA	0.00530268
Locus_12362042_x	5.77063e-08	1.5638e-18	0.000343767	0.000134551	3.85209e-05	NA	0.000237232
Locus_12434577_x	2.16612e-12	5.33307e-15	0.00432088	NA	0.00695424	6.3411e-05	0.0209553
Locus_1540944_x	1.61186e-13	3.85997e-14	4.80306e-05	NA	NA	1.66506e-06	9.25388e-05
Locus_1714560_x	6.79355e-18	2.4656e-28	NA	3.89354e-07	0.0434449	NA	0.0413931
Locus_1885814_x	6.1782e-14	2.19411e-14	NA	NA	0.012662	5.41796e-05	0.0339134
Locus_1996607_x	2.26689e-10	1.99186e-17	0.0407946	NA	NA	3.97303e-06	NA
Locus_2007776_x	6.10849e-09	1.48748e-12	0.0124584	0.00285702	0.0142631	3.02213e-05	NA		Short-chain collagen C4 [Source:UniProtKB/TrEMBL;Acc:K1Q6A9]
Locus_2173473_x	2.75379e-08	3.15098e-25	NA	0.000129824	0.0257069	NA	0.039024
Locus_2964414_x	2.3042e-13	3.05369e-27	0.000678089	1.01692e-06	0.000230688	NA	0.00103467
Locus_4575375_x	1.9203e-12	3.31408e-18	0.0432143	NA	0.00509031	0.00209237	0.0008093
Locus_6006004_x	3.79703e-09	2.85391e-10	0.000308375	0.0241217	0.000223409	0.000198434	NA
Locus_8165359_x	5.17602e-09	1.03303e-23	0.000453457	NA	0.0187313	2.68025e-05	NA
Locus_856071_x	5.64889e-15	1.67328e-11	0.00223046	NA	NA	1.203e-05	NA
Locus_8967284_x	5.81162e-13	8.57382e-20	NA	1.13101e-05	0.00204668	NA	0.00510657
Locus_9005001_x	1.05426e-12	7.57508e-23	2.54402e-05	7.22852e-06	1.1184e-07	3.94762e-05	3.43535e-07
Locus_9398024_x	3.3076e-08	4.20695e-18	0.012647	0.000160934	0.000542844	NA	0.00101898
Locus_98794_x	2.24062e-12	8.97778e-15	0.000513494	1.00913e-05	NA	NA	NA

## Sheet: cluster 2
	p-value	p.valor_beta0	p.valor_PMvsCH	p.valor_Time	p.valor_TimexOrigin	p.valor_Time2	p.valor_Time2xPolluted	Swissprot ID	protein name	H. sapiens gene name		Category	Term	Count	Genes
Locus_8177305_x	5.36455e-10	1.70119e-25	0.0204842	NA	6.91294e-05	0.0204364	0.000326577	sp|Q9UJ83|HACL1_HUMAN	2-hydroxyacyl-CoA lyase 1 (EC 4.1.-.-) (2-hydroxyphytanoyl-CoA lyase) (2-HPCL) (Phytanoyl-CoA 2-hydroxylase 2)	HACL1		GOTERM_BP_2	GO:0044763~single-organism cellular process	25	HACL1, GM2A, AQP8, SLC16A12, DUSP10, KEAP1, RORB, RORA, ACSF2, ALDH3A2, CYP27B1, NUDT7, RGN, AFAP1, TUBB4B, CASKIN1, MRC2, DECR2, CYP1A2, HES1, NOTCH3, STOM, RAB13, SLC46A3, ACAA1
Locus_5242140_x	5.58592e-14	3.16366e-15	0.014128	NA	0.00160734	0.000488949	0.0109215	sp|Q0S7V5|FAD3_RHOJR	3-[(3aS,4S,7aS)-7a-methyl-1,5-dioxo-octahydro-1H-inden-4-yl]propanoyl:CoA ligase (HIP:CoA ligase) (EC 6.2.1.41)	ACSF2		GOTERM_BP_2	GO:0071704~organic substance metabolic process	19	HACL1, GM2A, MRC2, DUSP10, DECR2, RORB, KEAP1, RORA, MYLIP, CYP1A2, PCK2, ALDH3A2, ACSF2, HES1, NOTCH3, CYP27B1, NUDT7, RGN, ACAA1
Locus_3098039_x	1.16683e-12	8.10614e-29	0.0138073	NA	0.00241288	0.00382434	0.0194407	sp|Q921H8|THIKA_MOUSE	3-ketoacyl-CoA thiolase A, peroxisomal (EC 2.3.1.16) (Acetyl-CoA acyltransferase A) (Beta-ketothiolase A) (Peroxisomal 3-oxoacyl-CoA thiolase A)	ACAA1		GOTERM_BP_2	GO:0044238~primary metabolic process	17	HACL1, GM2A, DUSP10, DECR2, KEAP1, RORB, RORA, MYLIP, CYP1A2, PCK2, ALDH3A2, ACSF2, HES1, NOTCH3, CYP27B1, NUDT7, ACAA1
Locus_24616_x	9.39634e-17	8.19712e-20	2.4001e-05	0.00355198	0.000460304	NA	0.00106829	sp|Q90738|AFAP1_CHICK	Actin filament-associated protein 1 (110 kDa actin filament-associated protein) (AFAP-110) (Neural actin filament protein) (pp110)	AFAP1		GOTERM_BP_2	GO:0044237~cellular metabolic process	17	HACL1, GM2A, DUSP10, DECR2, KEAP1, RORB, RORA, MYLIP, CYP1A2, ALDH3A2, ACSF2, HES1, NOTCH3, CYP27B1, NUDT7, RGN, ACAA1
Locus_5649119_x	5.17827e-10	2.73367e-32	NA	NA	0.000237719	0.00169704	0.00154254	sp|P47739|AL3A1_MOUSE	Aldehyde dehydrogenase, dimeric NADP-preferring (EC 1.2.1.5) (Aldehyde dehydrogenase 4) (Aldehyde dehydrogenase family 3 member A1) (Dioxin-inducible aldehyde dehydrogenase 3)	ALDH3A2		GOTERM_BP_2	GO:0044710~single-organism metabolic process	15	CYP2U1, HACL1, GM2A, MRC2, DUSP10, DECR2, RORA, CYP1A2, PCK2, ALDH3A2, ACSF2, CYP27B1, NUDT7, RGN, ACAA1
Locus_2281522_x	8.19935e-12	8.39846e-17	1.09516e-06	NA	6.92915e-05	NA	0.000919479	sp|P56405|AQP8_RAT	Aquaporin-8 (AQP-8)	AQP8		GOTERM_BP_2	GO:0044707~single-multicellular organism process	13	GM2A, MRC2, DUSP10, RORB, KEAP1, CYP1A2, MYLIP, RORA, ALDH3A2, HES1, NOTCH3, CYP27B1, RAB13
Locus_7215337_x	1.42824e-14	NA	6.14542e-07	2.34002e-05	4.72026e-05	NA	0.0220535	sp|Q06520|ST2A1_HUMAN	Bile salt sulfotransferase (EC 2.8.2.14) (Dehydroepiandrosterone sulfotransferase) (DHEA-ST) (Hydroxysteroid Sulfotransferase) (HST) (ST2) (ST2A3) (Sulfotransferase 2A1) (ST2A1)	SULT2A1		GOTERM_BP_2	GO:0050794~regulation of cellular process	13	CASKIN1, DUSP10, RORB, KEAP1, MYLIP, RORA, HES1, STOM, NOTCH3, CYP27B1, RGN, RAB13, AFAP1
Locus_2998125_x	1.99618e-19	4.72151e-33	NA	NA	0.0197795	5.59498e-07	NA	sp|Q8WXD9|CSKI1_HUMAN	Caskin-1 (CASK-interacting protein 1)	CASKIN1		GOTERM_BP_2	GO:0051716~cellular response to stimulus	12	HES1, NOTCH3, CASKIN1, STOM, CYP27B1, AQP8, DUSP10, RGN, KEAP1, RORA, RAB13, CYP1A2
Locus_3275207_x	3.93157e-10	9.23448e-09	0.027066	0.000263749	NA	0.00174584	NA	sp|Q9UBG0|MRC2_HUMAN	C-type mannose receptor 2 (C-type lectin domain family 13 member E) (Endocytic receptor 180) (Macrophage mannose receptor 2) (Urokinase-type plasminogen activator receptor-associated protein) (UPAR-associated protein) (Urokinase receptor-associated protein) (CD antigen CD280)	MRC2		GOTERM_BP_2	GO:0048856~anatomical structure development	11	HES1, NOTCH3, CYP27B1, DUSP10, KEAP1, RORB, RORA, RAB13, MYLIP, CYP1A2, ALDH3A2
Locus_7214954_x	4.4704e-10	1.02858e-10	0.00479034	0.00207668	0.000763912	0.000162913	0.000863218	sp|Q9UBG0|MRC2_HUMAN	C-type mannose receptor 2 (C-type lectin domain family 13 member E) (Endocytic receptor 180) (Macrophage mannose receptor 2) (Urokinase-type plasminogen activator receptor-associated protein) (UPAR-associated protein) (Urokinase receptor-associated protein) (CD antigen CD280)	MRC2		GOTERM_BP_2	GO:0044767~single-organism developmental process	11	HES1, NOTCH3, CYP27B1, DUSP10, KEAP1, RORB, RORA, RAB13, MYLIP, CYP1A2, ALDH3A2
Locus_737317_x	8.24207e-23	0.00544757	2.41662e-05	0.0149604	0.0473041	NA	NA	sp|Q06367|CP1A1_CAVPO	Cytochrome P450 1A1 (EC 1.14.14.1) (CYPIA1)	CYP1A2		GOTERM_BP_2	GO:0009058~biosynthetic process	10	HES1, NOTCH3, CYP27B1, DECR2, RGN, KEAP1, RORB, RORA, CYP1A2, PCK2
Locus_604869_x	2.00413e-15	1.21742e-06	4.75929e-08	NA	6.41908e-06	NA	NA	sp|A8WGA0|C27C1_DANRE	Cytochrome P450 27C1 (EC 1.14.19.-) (All-trans retinol 3,4-desaturase)	CYP27B1		GOTERM_BP_2	GO:0009056~catabolic process	9	HACL1, CYP27B1, GM2A, NUDT7, MRC2, KEAP1, MYLIP, CYP1A2, ACAA1
Locus_10442167_x	8.58756e-18	1.44235e-07	0.000115197	NA	0.00919488	0.00677405	NA	sp|Q7Z449|CP2U1_HUMAN	Cytochrome P450 2U1 (EC 1.14.14.1)	CYP2U1		GOTERM_BP_2	GO:0051234~establishment of localization	9	HES1, HGSNAT, STOM, CYP27B1, AQP8, SLC16A12, KEAP1, RAB13, SLC46A3
Locus_2749692_x	1.27881e-12	9.80925e-18	0.0291155	NA	NA	3.01707e-07	NA	sp|Q7Z449|CP2U1_HUMAN	Cytochrome P450 2U1 (EC 1.14.14.1)	CYP2U1		GOTERM_BP_2	GO:0019222~regulation of metabolic process	9	HES1, NOTCH3, CYP27B1, DUSP10, KEAP1, RORB, RORA, MYLIP, CYP1A2
Locus_7023176_x	4.10075e-27	1.48391e-14	2.20084e-06	NA	NA	2.63609e-08	NA	sp|Q0IIF9|CP2U1_BOVIN	Cytochrome P450 2U1 (EC 1.14.14.1)	CYP2U1		GOTERM_BP_2	GO:0016043~cellular component organization	9	HES1, HGSNAT, STOM, HACL1, CYP27B1, AQP8, RAB13, AFAP1, TUBB4B
Locus_2757864_x	2.57102e-26	NA	4.99987e-07	NA	7.43758e-06	0.00315538	0.000945767	sp|Q29496|CP3AO_SHEEP	Cytochrome P450 3A24 (EC 1.14.14.1) (CYPIIIA24)	CYP3A4		GOTERM_BP_2	GO:0044700~single organism signaling	9	HES1, NOTCH3, CASKIN1, STOM, CYP27B1, DUSP10, RGN, RORA, RAB13
Locus_6725780_x	8.35259e-24	2.57442e-32	NA	4.48571e-06	NA	NA	0.000618444	sp|Q29496|CP3AO_SHEEP	Cytochrome P450 3A24 (EC 1.14.14.1) (CYPIIIA24)	CYP3A4		GOTERM_BP_2	GO:0051239~regulation of multicellular organismal process	8	HES1, NOTCH3, CYP27B1, DUSP10, KEAP1, RORB, RORA, MYLIP
Locus_717888_x	1.37251e-13	NA	1.09875e-05	NA	0.00490555	NA	0.0120846	sp|P80571|DEFI_MYTGA	Defensin MGD-1 (Fragment)			GOTERM_BP_2	GO:1902578~single-organism localization	8	HES1, STOM, CYP27B1, AQP8, SLC16A12, KEAP1, RAB13, SLC46A3
Locus_2710732_x	2.77152e-13	2.74689e-19	5.84763e-08	0.000918376	0.000623462	0.00750984	0.010353	sp|Q0IID7|DUS10_BOVIN	Dual specificity protein phosphatase 10 (EC 3.1.3.16) (EC 3.1.3.48)	DUSP10		GOTERM_BP_2	GO:0065008~regulation of biological quality	8	STOM, CYP27B1, GM2A, AQP8, RGN, KEAP1, RORA, MYLIP
Locus_2342827_x	1.73361e-10	8.75482e-13	1.22019e-06	NA	2.64775e-05	NA	0.000100333	sp|D3ZDI6|MYLIP_RAT	E3 ubiquitin-protein ligase MYLIP (EC 2.3.2.27) (Inducible degrader of the LDL-receptor) (Idol) (Myosin regulatory light chain interacting protein) (MIR) (RING-type E3 ubiquitin transferase MYLIP)	MYLIP		GOTERM_BP_2	GO:0042221~response to chemical	8	HES1, CYP27B1, AQP8, DUSP10, KEAP1, RORA, RAB13, CYP1A2
Locus_3010233_x	9.78277e-43	6.96756e-23	1.38408e-08	NA	2.02014e-05	9.75059e-05	0.00142888	sp|P45447|E78C_DROME	Ecdysone-induced protein 78C (DR-78) (Nuclear receptor subfamily 1 group E member 1)	RORA		GOTERM_BP_2	GO:0048519~negative regulation of biological process	8	HES1, NOTCH3, CYP27B1, DUSP10, KEAP1, RORB, RORA, MYLIP
Locus_4427852_x	9.10088e-13	3.98552e-08	0.00869622	0.000841683	NA	0.0152008	0.0476308	sp|Q8K482|EMIL2_MOUSE	EMILIN-2 (Basilin) (Elastin microfibril interface-located protein 2) (Elastin microfibril interfacer 2)	EMILIN2		GOTERM_BP_2	GO:0006807~nitrogen compound metabolic process	8	HES1, NOTCH3, GM2A, NUDT7, KEAP1, RORB, RORA, CYP1A2
Locus_3270631_x	1.3081e-17	3.52068e-13	0.000934278	NA	0.0101305	0.00121972	NA	sp|P10079|FBP1_STRPU	Fibropellin-1 (Epidermal growth factor-related protein 1) (Fibropellin-I) (SpEGF I) (UEGF-1)	NOTCH3		GOTERM_BP_2	GO:0023051~regulation of signaling	7	HES1, STOM, CYP27B1, DUSP10, RGN, RORA, AFAP1
Locus_4262828_x	2.96946e-24	1.75269e-19	0.0321289	NA	NA	1.27496e-09	NA	sp|Q60648|SAP3_MOUSE	Ganglioside GM2 activator (Cerebroside sulfate activator protein) (GM2-AP) (Sphingolipid activator protein 3) (SAP-3)	GM2A		GOTERM_BP_2	GO:0048583~regulation of response to stimulus	7	HES1, STOM, CYP27B1, DUSP10, RGN, RORA, AFAP1
Locus_4262854_x	5.67579e-13	7.82913e-14	0.0442015	NA	NA	5.55613e-06	NA	sp|Q60648|SAP3_MOUSE	Ganglioside GM2 activator (Cerebroside sulfate activator protein) (GM2-AP) (Sphingolipid activator protein 3) (SAP-3)	GM2A		GOTERM_BP_2	GO:0048518~positive regulation of biological process	7	HES1, NOTCH3, STOM, CYP27B1, RORB, RORA, MYLIP
Locus_596681_x	9.24613e-17	3.17325e-27	NA	NA	0.02277	3.57088e-06	NA	sp|Q9Z339|GSTO1_RAT	Glutathione S-transferase omega-1 (GSTO-1) (EC 2.5.1.18) (Glutathione S-transferase omega 1-1) (GSTO 1-1) (Glutathione-dependent dehydroascorbate reductase) (EC 1.8.5.1) (Monomethylarsonic acid reductase) (MMA(V) reductase) (EC 1.20.4.2) (S-(Phenacyl)glutathione reductase) (SPG-R)	GSTO1		GOTERM_BP_2	GO:0065009~regulation of molecular function	6	HES1, STOM, CYP27B1, DUSP10, RGN, KEAP1
Locus_1675031_x	7.63589e-12	NA	0.000137905	NA	0.00348004	NA	NA	sp|Q8NHV1|GIMA7_HUMAN	GTPase IMAP family member 7 (Immunity-associated nucleotide 7 protein) (IAN-7)	GIMAP7		GOTERM_BP_2	GO:0009893~positive regulation of metabolic process	6	HES1, NOTCH3, CYP27B1, RORB, RORA, MYLIP
Locus_8261459_x	9.52477e-12	5.82778e-21	0.0187706	NA	NA	0.0050293	0.016258	sp|P36863|YPTV4_VOLCA	GTP-binding protein yptV4 (RAB2 homolog)	RAB13		GOTERM_BP_2	GO:0048523~negative regulation of cellular process	6	HES1, NOTCH3, CYP27B1, DUSP10, RORB, RORA
Locus_1433845_x	1.4985e-11	3.91571e-10	0.0333114	9.8456e-05	NA	0.000990461	0.0160474	sp|Q6ZM28|HRG1B_DANRE	Heme transporter hrg1-B (Heme-responsive gene 1 protein homolog B) (HRG-1B) (Solute carrier family 48 member 1-A)	SLC48A1		GOTERM_BP_2	GO:0048522~positive regulation of cellular process	6	HES1, NOTCH3, STOM, CYP27B1, RORB, RORA
Locus_5258919_x	8.29202e-09	NA	0.00340731	0.0377038	0.00149971	0.0341628	0.00152885	sp|Q96RW7|HMCN1_HUMAN	Hemicentin-1 (Fibulin-6) (FIBL-6)	HMCN1		GOTERM_BP_2	GO:0051241~negative regulation of multicellular organismal process	5	HES1, NOTCH3, DUSP10, RORB, MYLIP
Locus_2146811_x	2.304e-08	3.81049e-18	0.000116486	2.75703e-05	8.54193e-05	NA	0.00153104	sp|Q68CP4|HGNAT_HUMAN	Heparan-alpha-glucosaminide N-acetyltransferase (EC 2.3.1.78) (Transmembrane protein 76)	HGSNAT		GOTERM_BP_2	GO:0009605~response to external stimulus	5	STOM, CYP27B1, DUSP10, RORA, RAB13
Locus_2926807_x	1.53687e-09	1.78297e-20	3.59396e-06	NA	0.000564374	NA	0.00495744	sp|Q684M4|KEAP1_PIG	Kelch-like ECH-associated protein 1 (Cytosolic inhibitor of Nrf2) (INrf2)	KEAP1		GOTERM_BP_2	GO:0050793~regulation of developmental process	5	HES1, NOTCH3, CYP27B1, DUSP10, KEAP1
Locus_1438682_x	8.10327e-10	NA	0.00225709	0.0380408	0.00655153	0.0175035	0.0138997	sp|Q9XTR8|LIP1_CAEEL	Lipase ZK262.3 (EC 3.1.1.-)			GOTERM_BP_2	GO:0033036~macromolecule localization	5	HES1, STOM, GM2A, KEAP1, RAB13
Locus_152680_x	1.07837e-08	1.25999e-23	0.000153658	NA	0.000914744	NA	0.0199647	sp|Q6NUT3|MFS12_HUMAN	Major facilitator superfamily domain-containing protein 12	MFSD12		GOTERM_BP_2	GO:0044085~cellular component biogenesis	5	HES1, HGSNAT, STOM, HACL1, RAB13
Locus_1630758_x	2.95919e-28	1.25911e-35	NA	NA	0.00958318	7.00537e-12	NA	sp|Q9UM22|EPDR1_HUMAN	Mammalian ependymin-related protein 1 (MERP-1) (Upregulated in colorectal cancer gene 1 protein)	EPDR1		GOTERM_BP_2	GO:0002682~regulation of immune system process	4	HES1, STOM, DUSP10, RORA
Locus_164452_x	8.56995e-43	2.54623e-26	0.0101131	NA	0.0462355	2.46077e-09	NA	sp|Q27433|MEC2_CAEEL	Mechanosensory protein 2	STOM		GOTERM_BP_2	GO:0007155~cell adhesion	4	HES1, CNTN5, EPDR1, RORA
Locus_949309_x	9.20269e-17	NA	1.1793e-05	0.0039646	0.000311798	0.00176965	0.000639733	sp|Q8N6F8|MET27_HUMAN	Methyltransferase-like protein 27 (Williams-Beuren syndrome chromosomal region 27 protein)	METTL27		GOTERM_BP_2	GO:0008283~cell proliferation	4	HES1, NOTCH3, CYP27B1, RORA
Locus_2639839_x	2.49288e-10	2.07135e-24	NA	1.63798e-06	NA	NA	0.0236271	sp|Q8BGC3|MOT12_MOUSE	Monocarboxylate transporter 12 (MCT 12) (Solute carrier family 16 member 12)	SLC16A12		GOTERM_BP_2	GO:0009892~negative regulation of metabolic process	4	HES1, NOTCH3, CYP27B1, DUSP10
Locus_2963828_x	2.54132e-12	7.9926e-27	NA	0.00590034	0.000358816	NA	NA	sp|Q8R0M8|MOT5_MOUSE	Monocarboxylate transporter 5 (MCT 5)	SLC16A12		GOTERM_BP_2	GO:0051641~cellular localization	4	HES1, STOM, KEAP1, RAB13
Locus_2329267_x	1.15906e-19	4.75933e-18	0.00231314	NA	NA	1.73533e-08	NA	sp|P49282|NRAM2_MOUSE	Natural resistance-associated macrophage protein 2 (NRAMP 2) (Divalent cation transporter 1) (Divalent metal transporter 1) (DMT-1) (Solute carrier family 11 member 2)	SLC11A2		GOTERM_BP_2	GO:0009653~anatomical structure morphogenesis	4	HES1, NOTCH3, RORB, RORA
Locus_2568307_x	4.30803e-10	3.30534e-09	8.11521e-06	NA	1.70023e-06	0.00344621	NA	sp|Q92753|RORB_HUMAN	Nuclear receptor ROR-beta (Nuclear receptor RZR-beta) (Nuclear receptor subfamily 1 group F member 2) (Retinoid-related orphan receptor-beta)	RORB		GOTERM_BP_2	GO:0006950~response to stress	4	STOM, CYP27B1, DUSP10, RORA
Locus_6632613_x	2.31499e-15	3.37677e-30	3.86037e-07	NA	2.66131e-06	NA	4.56979e-05	sp|Q6NV34|DECR2_DANRE	Peroxisomal 2,4-dienoyl-CoA reductase (EC 1.3.1.34) (2,4-dienoyl-CoA reductase 2)	DECR2		GOTERM_BP_2	GO:0003006~developmental process involved in reproduction	3	HES1, CYP27B1, RAB13
Locus_2039922_x	1.00979e-07	8.45941e-21	0.00359744	NA	0.00341139	0.0479818	0.0224826	sp|P0C024|NUDT7_HUMAN	Peroxisomal coenzyme A diphosphatase NUDT7 (EC 3.6.1.-) (Nucleoside diphosphate-linked moiety X motif 7) (Nudix motif 7)	NUDT7		GOTERM_BP_2	GO:0002252~immune effector process	3	STOM, DUSP10, RORA
Locus_2450754_x	3.93351e-11	0.0183874	1.74169e-06	NA	NA	NA	NA	sp|P05153|PCKGC_CHICK	Phosphoenolpyruvate carboxykinase, cytosolic [GTP] (PEPCK-C) (EC 4.1.1.32)	PCK2		GOTERM_BP_2	GO:0051707~response to other organism	3	STOM, CYP27B1, DUSP10
Locus_2892199_x	7.8617e-11	8.90617e-23	0.00106693	0.00134208	NA	0.00015297	1.8929e-06	sp|O44252|ROST_DROME	Protein rolling stone			GOTERM_BP_2	GO:0009607~response to biotic stimulus	3	STOM, CYP27B1, DUSP10
Locus_5125615_x	2.86778e-12	2.84143e-26	6.1769e-06	NA	1.34535e-07	1.29949e-05	NA	sp|Q9VSL3|SEPIA_DROME	Glutathione S-transferase omega-1 [Source:UniProtKB/TrEMBL;Acc:K1QYM5]	GSTO1		GOTERM_BP_2	GO:0044702~single organism reproductive process	3	HES1, CYP27B1, RAB13
Locus_208287_x	1.1529e-20	2.32305e-27	0.000539158	2.3466e-09	NA	NA	NA	sp|Q6TLF6|RGN_DANRE	Regucalcin (RC) (Gluconolactonase) (GNL) (EC 3.1.1.17)	RGN		GOTERM_BP_2	GO:0022414~reproductive process	3	HES1, CYP27B1, RAB13
Locus_4717107_x	5.58685e-13	5.10591e-10	0.00263889	NA	0.00693441	0.00265907	0.027028	sp|P02637|SCP_MIZYE	Sarcoplasmic calcium-binding protein (SCP)			GOTERM_BP_2	GO:0009719~response to endogenous stimulus	3	HES1, AQP8, RAB13
Locus_5516038_x	5.55374e-18	1.16528e-26	3.93291e-07	NA	1.6587e-08	2.18103e-08	NA	sp|O08623|SQSTM_RAT	Sequestosome-1 (Protein kinase C-zeta-interacting protein) (PKC-zeta-interacting protein) (Ubiquitin-binding protein p62)	AC008393.2		GOTERM_BP_2	GO:0006955~immune response	3	CYP27B1, DUSP10, RORA
Locus_1948369_x	3.51816e-14	1.15468e-10	2.11815e-05	NA	NA	NA	8.02001e-07	sp|Q5F4B8|S46A3_CHICK	Solute carrier family 46 member 3	SLC46A3		GOTERM_BP_2	GO:0048646~anatomical structure formation involved in morphogenesis	3	HES1, NOTCH3, RORA
Locus_936054_x	1.28746e-07	2.44313e-24	3.00603e-05	0.001669	3.37676e-05	0.0121552	NA	sp|Q6PBD4|HES4_XENTR	Transcription factor HES-4 (Hairy and enhancer of split 4) (Protein hairy-2)	HES1		GOTERM_BP_2	GO:0051240~positive regulation of multicellular organismal process	3	HES1, CYP27B1, RORA
Locus_2421893_x	3.44724e-20	4.42835e-20	0.00354846	0.0113129	NA	NA	1.4191e-05	sp|D3ZQG6|TRIM2_RAT	Tripartite motif-containing protein 2 (EC 2.3.2.27) (E3 ubiquitin-protein ligase TRIM2) (RING-type E3 ubiquitin transferase TRIM2)	TRIM3		GOTERM_BP_2	GO:0032879~regulation of localization	3	HES1, STOM, KEAP1
Locus_6172656_x	4.18285e-32	1.53703e-29	NA	4.44838e-12	0.0207888	NA	NA	sp|P11833|TBB_PARLI	Tubulin beta chain (Beta-tubulin)	TUBB4B		GOTERM_BP_2	GO:0042752~regulation of circadian rhythm	2	RORB, RORA
Locus_373094_x	1.7157e-21	1.4132e-27	0.00403061	3.31694e-10	NA	NA	NA	sp|Q6DFV8|VWDE_MOUSE	von Willebrand factor D and EGF domain-containing protein	VWDE		GOTERM_BP_2	GO:0051235~maintenance of location	2	GM2A, KEAP1
Locus_5265477_x	1.16073e-11	0.000563715	7.0849e-07	NA	NA	1.14068e-05	2.75844e-06	sp|G5ECB1|ZIG4_CAEEL	Zwei Ig domain protein zig-4 (2 Ig domain protein zig-4)	CNTN5		GOTERM_BP_2	GO:1903829~positive regulation of cellular protein localization	2	HES1, STOM
Locus_1018293_x	7.88342e-10	1.19056e-12	0.000426472	2.76301e-05	NA	NA	NA					GOTERM_BP_2	GO:0002683~negative regulation of immune system process	2	HES1, DUSP10
Locus_1046017_x	3.94475e-11	1.18465e-13	NA	0.000526599	0.0374474	0.00973497	0.0433443		Translationally-controlled tumor-like protein [Source:UniProtKB/TrEMBL;Acc:K1QXL9]			GOTERM_BP_2	GO:1904951~positive regulation of establishment of protein localization	2	HES1, STOM
Locus_12360744_x	1.36917e-11	1.96866e-13	5.54872e-06	0.0133359	NA	0.0111727	0.000398648					GOTERM_BP_2	GO:0045321~leukocyte activation	2	HES1, RORA
Locus_142377_x	6.50357e-10	5.37143e-20	0.000254298	NA	NA	NA	1.98933e-06					GOTERM_BP_2	GO:0051093~negative regulation of developmental process	2	HES1, NOTCH3
Locus_1739764_x	2.29416e-09	NA	1.10983e-05	NA	0.00252976	NA	0.0183084					GOTERM_BP_2	GO:0098602~single organism cell adhesion	2	HES1, RORA
Locus_1853497_x	4.31813e-18	1.34999e-14	0.000154848	0.000374522	0.0288883	0.00249809	NA					GOTERM_BP_2	GO:0051050~positive regulation of transport	2	HES1, STOM
Locus_194250_x	3.42625e-24	0.00196018	1.26523e-08	NA	1.50373e-05	NA	0.000216971					GOTERM_BP_2	GO:0002520~immune system development	2	HES1, RORA
Locus_2017239_x	1.74691e-10	NA	0.000213901	NA	0.0306498	NA	NA					GOTERM_BP_2	GO:0051094~positive regulation of developmental process	2	HES1, CYP27B1
Locus_2037720_x	1.19436e-09	NA	4.39969e-05	NA	0.00813964	NA	0.0149625		Ectoine hydroxylase [Source:UniProtKB/TrEMBL;Acc:K1QT28]			GOTERM_BP_2	GO:0023057~negative regulation of signaling	2	DUSP10, RORA
Locus_2484143_x	2.60191e-14	2.79323e-16	NA	7.18731e-05	0.000329705	0.000645124	0.000283956					GOTERM_BP_2	GO:0051674~localization of cell	2	HES1, RAB13
Locus_2933739_x	3.54689e-07	1.30961e-11	0.00108381	0.029171	0.000192877	0.00167043	NA					GOTERM_BP_2	GO:0048870~cell motility	2	HES1, RAB13
Locus_2951675_x	2.06901e-27	2.58575e-22	1.2904e-06	NA	5.84743e-06	3.34192e-05	2.56452e-05		UPF0394 inner membrane protein yeeE [Source:UniProtKB/TrEMBL;Acc:K1Q216]			GOTERM_BP_2	GO:0048585~negative regulation of response to stimulus	2	DUSP10, RORA
Locus_3187768_x	5.50792e-27	1.07764e-30	NA	1.49155e-08	0.0147701	NA	0.0109181					GOTERM_BP_2	GO:0023056~positive regulation of signaling	2	HES1, CYP27B1
Locus_3452783_x	8.0937e-23	NA	1.38559e-06	NA	0.00126227	NA	0.0320129					GOTERM_BP_2	GO:0048584~positive regulation of response to stimulus	2	HES1, CYP27B1
Locus_4328518_x	4.01548e-10	4.69631e-18	NA	3.7322e-06	0.00777582	NA	NA					GOTERM_BP_2	GO:0003008~system process	2	GM2A, CNTN5
Locus_4857578_x	9.32948e-10	NA	0.000102103	0.023109	0.000123419	0.0192281	0.000100234					KEGG_PATHWAY	bta05204:Chemical carcinogenesis	5	CYP3A4, SULT2A1, GSTO1, CYP1A2
Locus_6367974_x	6.51417e-09	1.61777e-19	1.47521e-05	0.00448581	2.4801e-06	NA	NA					KEGG_PATHWAY	bta00980:Metabolism of xenobiotics by cytochrome P450	4	SULT2A1, GSTO1, CYP1A2
Locus_7960327_x	1.0463e-08	3.94114e-28	0.0202432	0.00135939	NA	0.0013008	0.000153188					KEGG_PATHWAY	bta04146:Peroxisome	4	HACL1, NUDT7, DECR2, ACAA1
Locus_836211_x	4.45627e-22	1.40889e-23	7.19574e-06	0.0245988	1.37343e-06	NA	1.60076e-05					KEGG_PATHWAY	bta00982:Drug metabolism - cytochrome P450	3	GSTO1, CYP1A2
Locus_874109_x	1.98701e-07	2.5926e-07	0.00456396	0.0158288	0.00114027	0.00495143	0.00465095					KEGG_PATHWAY	bta01130:Biosynthesis of antibiotics	4	RGN, PCK2, ALDH3A2, ACAA1
												KEGG_PATHWAY	bta01100:Metabolic pathways	9	CYP2U1, CYP3A4, HGSNAT, CYP27B1, RGN, CYP1A2, PCK2, ALDH3A2, ACAA1
												KEGG_PATHWAY	bta04142:Lysosome	3	HGSNAT, SLC11A2, GM2A
												KEGG_PATHWAY	bta00053:Ascorbate and aldarate metabolism	2	RGN, ALDH3A2
												KEGG_PATHWAY	bta04710:Circadian rhythm	2	RORB, RORA
												KEGG_PATHWAY	bta00591:Linoleic acid metabolism	2	CYP3A4, CYP1A2
												KEGG_PATHWAY	bta00620:Pyruvate metabolism	2	PCK2, ALDH3A2
												KEGG_PATHWAY	bta00071:Fatty acid degradation	2	ALDH3A2, ACAA1
												KEGG_PATHWAY	bta00380:Tryptophan metabolism	2	CYP1A2, ALDH3A2
												KEGG_PATHWAY	bta04330:Notch signaling pathway	2	HES1, NOTCH3
												KEGG_PATHWAY	bta00280:Valine, leucine and isoleucine degradation	2	ALDH3A2, ACAA1
												KEGG_PATHWAY	bta00480:Glutathione metabolism	2	GSTO1
												KEGG_PATHWAY	bta00830:Retinol metabolism	2	CYP3A4, CYP1A2
												KEGG_PATHWAY	bta00140:Steroid hormone biosynthesis	2	CYP3A4, CYP1A2
												KEGG_PATHWAY	bta00010:Glycolysis / Gluconeogenesis	2	PCK2, ALDH3A2
												KEGG_PATHWAY	bta04976:Bile secretion	2	SULT2A1, AQP8
												KEGG_PATHWAY	bta03320:PPAR signaling pathway	2	PCK2, ACAA1
												KEGG_PATHWAY	bta04145:Phagosome	2	MRC2, TUBB4B
												KEGG_PATHWAY	bta05152:Tuberculosis	2	CYP27B1, MRC2

## Sheet: cluster 3
	p-value	p.valor_beta0	p.valor_PMvsCH	p.valor_Time	p.valor_TimexOrigin	p.valor_Time2	p.valor_Time2xPolluted	Swissprot ID	protein name	H. sapiens gene name		Category	Term	Count	Genes
Locus_9778144_x	5.93927e-09	5.60678e-25	2.33287e-05	0.00354402	0.00280273	0.015146	0.0051439	sp|Q5DC69|CH10_SCHJA	10 kDa heat shock protein, mitochondrial (Hsp10) (10 kDa chaperonin) (Chaperonin 10) (CPN10)	HSPE1		GOTERM_BP_2	GO:0071704~organic substance metabolic process	31	PPARD, CHERP, NIT2, HSD17B13, CCT2, UBQLN1, CALR, SART1, STT3B, PRMT1, ACSL1, PSMB3, EOGT, PSMB2, SLC22A4, ACAN, ELOVL6, EIF3M, PABPN1, TCP1, CYP26A1, DENR, PSMA2, CCT7, CTSL, CCT4, ILF2, SULT1B1, GTF2F2, PSMC1, XRN2
Locus_109822_x	3.55508e-07	1.53845e-19	0.00254614	0.000691332	0.00756036	0.00357343	0.00864952	sp|Q7Z5P4|DHB13_HUMAN	17-beta-hydroxysteroid dehydrogenase 13 (17-beta-HSD 13) (EC 1.1.-.-) (Short chain dehydrogenase/reductase family 16C member 3) (Short-chain dehydrogenase/reductase 9)	HSD17B13		GOTERM_BP_2	GO:0044238~primary metabolic process	30	PPARD, CHERP, NIT2, HSD17B13, CCT2, UBQLN1, CALR, SART1, STT3B, PRMT1, ACSL1, PSMB3, EOGT, PSMB2, SLC22A4, ELOVL6, EIF3M, PABPN1, TCP1, CYP26A1, DENR, PSMA2, CCT7, CTSL, CCT4, ILF2, SULT1B1, PSMC1, GTF2F2, XRN2
Locus_12211075_x	5.1832e-13	2.31863e-13	0.000410356	1.69982e-05	0.00832637	NA	NA	sp|O54753|H17B6_RAT	17-beta-hydroxysteroid dehydrogenase type 6 (17-beta-HSD 6) (17-beta-HSD6) (EC 1.1.1.105) (EC 1.1.1.239) (EC 1.1.1.62) (3-alpha->beta-hydroxysteroid epimerase) (3-alpha->beta-HSE) (Oxidative 3-alpha hydroxysteroid dehydrogenase)	RDH16		GOTERM_BP_2	GO:0044237~cellular metabolic process	30	PPARD, CHERP, NIT2, CCT2, UBQLN1, CALR, SART1, STT3B, PRMT1, ACSL1, PSMB3, EOGT, PSMB2, SLC22A4, ACAN, ELOVL6, EIF3M, PABPN1, TCP1, CYP26A1, DENR, PSMA2, CCT7, CTSL, CCT4, ILF2, SULT1B1, GTF2F2, PSMC1, XRN2
Locus_4900110_x	1.17111e-10	1.0672e-28	3.96767e-06	1.97343e-05	1.96311e-05	0.000158968	8.44578e-05	sp|P48601|PRS4_DROME	26S proteasome regulatory subunit 4 (P26s4)	PSMC1		GOTERM_BP_2	GO:0044763~single-organism cellular process	27	PABPN1, SLC2A13, TCP1, PPARD, CHERP, NIT2, SLC16A12, CYP26A1, CCT2, COLEC12, UBQLN1, CALR, SART1, ATP6V0C, STT3B, CCT7, ACSL1, CCT4, SULT1B1, EOGT, PSMC1, SLC2A1, SLC22A4, ACAN, HSPE1, ELOVL6, XRN2
Locus_5112212_x	3.03858e-14	5.92893e-31	0.00679464	3.92371e-07	0.0392476	NA	NA	sp|Q9H0D6|XRN2_HUMAN	5'-3' exoribonuclease 2 (EC 3.1.13.-) (DHM1-like protein) (DHP protein)	XRN2		GOTERM_BP_2	GO:0006807~nitrogen compound metabolic process	20	PABPN1, TCP1, PPARD, CHERP, NIT2, CCT2, DENR, CALR, SART1, CCT7, PRMT1, CCT4, ILF2, SULT1B1, GTF2F2, PSMC1, SLC22A4, ELOVL6, XRN2, EIF3M
Locus_2062248_x	1.03005e-11	9.36161e-35	NA	NA	2.2001e-07	NA	NA	sp|Q9LDH0|XYLT_ARATH	Beta-(1,2)-xylosyltransferase (EC 2.4.2.38)	EOGT		GOTERM_BP_2	GO:0051234~establishment of localization	19	PABPN1, SLC2A13, TCP1, PPARD, CHERP, SLC16A12, COLEC12, CCT2, UBQLN1, CALR, ATP6V0C, CCT7, ACSL1, CCT4, PLIN2, NUP205, SLC2A1, SLC22A4, KPNA4
Locus_5337122_x	7.07315e-11	6.75583e-27	NA	0.000261088	NA	NA	0.0437823	sp|Q8IW92|GLBL2_HUMAN	Beta-galactosidase-1-like protein 2 (EC 3.2.1.-)	GLB1L2		GOTERM_BP_2	GO:0009058~biosynthetic process	18	TCP1, PPARD, HSD17B13, CCT2, DENR, CALR, CCT7, STT3B, PRMT1, CCT4, ACSL1, ILF2, EOGT, PSMC1, GTF2F2, ACAN, ELOVL6, EIF3M
Locus_5017581_x	5.13481e-07	2.83442e-27	7.68623e-05	0.000216815	0.00189055	0.00162618	0.014323	sp|Q8IWX8|CHERP_HUMAN	Calcium homeostasis endoplasmic reticulum protein (ERPROT 213-21) (SR-related CTD-associated factor 6)	CHERP		GOTERM_BP_2	GO:0050794~regulation of cellular process	18	PABPN1, TCP1, PPARD, CHERP, COLEC12, CCT2, UBQLN1, CALR, SART1, ATP6V0C, CCT7, PRMT1, ACSL1, CCT4, ILF2, PSMC1, GTF2F2, EIF3M
Locus_2554565_x	4.59723e-08	8.99214e-32	1.37233e-05	0.000391435	0.00133465	0.00252145	0.00675175	sp|Q2HWU3|CALR_MACFU	Calreticulin	CALR		GOTERM_BP_2	GO:0016043~cellular component organization	17	TCP1, CCT2, DENR, UBQLN1, CALR, SART1, CCT7, ATP6V0C, PRMT1, CCT4, NUP205, BRIX1, SLC2A1, PSMC1, GTF2F2, ACAN, EIF3M
Locus_6142907_x	2.02446e-05	3.53263e-07	0.0172238	0.0331046	0.029325	NA	NA	sp|Q9GKL8|CATL1_CHLAE	Cathepsin L1 (EC 3.4.22.15) (Cathepsin L) (Major excreted protein) (MEP) [Cleaved into: Cathepsin L1 heavy chain; Cathepsin L1 light chain]	CTSL		GOTERM_BP_2	GO:0048518~positive regulation of biological process	16	TCP1, PPARD, CHERP, HSD17B13, COLEC12, CCT2, UBQLN1, CALR, SART1, CCT7, ATP6V0C, ACSL1, CCT4, ILF2, PSMC1, GTF2F2
Locus_2386053_x	2.66434e-10	2.31536e-16	0.000301785	1.21389e-05	3.68291e-05	0.000112794	6.96639e-05	sp|Q99MB4|CBWD1_RAT	COBW domain-containing protein 1 (Cobalamin synthase W domain-containing protein 1)	CBWD2		GOTERM_BP_2	GO:1902578~single-organism localization	14	ATP6V0C, SLC2A13, PPARD, CHERP, ACSL1, PLIN2, NUP205, SLC16A12, SLC2A1, SLC22A4, COLEC12, KPNA4, UBQLN1, CALR
Locus_7038776_x	3.91359e-13	2.19227e-17	1.09184e-05	9.38581e-07	0.000265038	8.0007e-07	0.00084236	sp|Q2LK54|COL12_CHICK	Collectin-12 (Collectin-3) (CL-3) (cCL-3)	ACAN		GOTERM_BP_2	GO:0048522~positive regulation of cellular process	14	PPARD, TCP1, COLEC12, CCT2, CALR, UBQLN1, SART1, ATP6V0C, CCT7, CCT4, ACSL1, ILF2, GTF2F2, PSMC1
Locus_2359090_x	3.04107e-13	5.99358e-18	3.49418e-06	2.38779e-06	0.000339702	2.44004e-06	0.00218674	sp|Q2LK54|COL12_CHICK	Collectin-12 (Collectin-3) (CL-3) (cCL-3)	COLEC12		GOTERM_BP_2	GO:0019222~regulation of metabolic process	14	PPARD, TCP1, HSD17B13, CCT2, UBQLN1, CALR, CCT7, PRMT1, ACSL1, CCT4, ILF2, PSMC1, GTF2F2, EIF3M
Locus_7455614_x	3.20641e-13	1.45529e-18	4.39916e-06	7.99491e-06	0.00207496	1.09876e-05	0.0174727	sp|Q2LK54|COL12_CHICK	Collectin-12 (Collectin-3) (CL-3) (cCL-3)	COLEC12		GOTERM_BP_2	GO:0044710~single-organism metabolic process	13	PABPN1, PPARD, NIT2, HSD17B13, CYP26A1, UBQLN1, STT3B, ACSL1, SULT1B1, EOGT, PSMC1, SLC22A4, ELOVL6
Locus_8277680_x	5.4543e-13	2.77535e-22	0.0353235	0.0103551	0.00134115	0.0060434	6.8813e-05	sp|O43174|CP26A_HUMAN	Cytochrome P450 26A1 (EC 1.14.13.-) (Cytochrome P450 retinoic acid-inactivating 1) (Cytochrome P450RAI) (hP450RAI) (Retinoic acid 4-hydroxylase) (Retinoic acid-metabolizing cytochrome)	CYP26A1		GOTERM_BP_2	GO:0033036~macromolecule localization	12	PABPN1, CCT7, TCP1, PPARD, CCT4, CHERP, ACSL1, PLIN2, NUP205, CCT2, KPNA4, CALR
Locus_7913011_x	7.9855e-12	6.50035e-25	0.00171344	8.15427e-07	0.00709115	NA	0.0382676	sp|Q9VX98|DENR_DROME	Density-regulated protein homolog	DENR		GOTERM_BP_2	GO:0009893~positive regulation of metabolic process	12	CCT7, TCP1, PPARD, CCT4, ACSL1, ILF2, HSD17B13, GTF2F2, PSMC1, CCT2, UBQLN1, CALR
Locus_5495031_x	2.06187e-12	5.78771e-24	0.00165383	1.12655e-06	0.00874054	NA	NA	sp|E2RG47|STT3B_CANLF	Dolichyl-diphosphooligosaccharide--protein glycosyltransferase subunit STT3B (Oligosaccharyl transferase subunit STT3B) (STT3-B) (EC 2.4.99.18)	STT3B		GOTERM_BP_2	GO:0044085~cellular component biogenesis	11	NUP205, GTF2F2, BRIX1, PSMC1, SLC2A1, CCT2, DENR, UBQLN1, CALR, SART1, EIF3M
Locus_639119_x	2.64776e-16	8.60848e-22	2.07079e-06	3.21067e-05	0.0250417	NA	NA	sp|P17671|E75BC_DROME	Ecdysone-induced protein 75B, isoforms C/D (E75-A) (Nuclear receptor subfamily 1 group D member 3, isoforms C/D)	PPARD		GOTERM_BP_2	GO:0042221~response to chemical	11	PABPN1, STT3B, PPARD, ACSL1, SULT1B1, PSMC1, HSPE1, COLEC12, KPNA4, UBQLN1, CALR
Locus_5139668_x	5.90628e-08	1.37101e-19	0.00583097	2.27237e-05	0.00278995	1.6206e-05	0.00142846	sp|Q6PC64|ELOV6_DANRE	Elongation of very long chain fatty acids protein 6 (EC 2.3.1.199) (3-keto acyl-CoA synthase elovl6) (ELOVL fatty acid elongase 6) (ELOVL FA elongase 6) (Very long chain 3-ketoacyl-CoA synthase 6) (Very long chain 3-oxoacyl-CoA synthase 6)	ELOVL6		GOTERM_BP_2	GO:0051716~cellular response to stimulus	11	PABPN1, STT3B, ATP6V0C, PPARD, ACSL1, SULT1B1, PSMC1, SLC2A1, COLEC12, UBQLN1, CALR
Locus_2262474_x	6.70153e-08	2.96468e-28	0.00130555	8.44819e-06	0.00288347	1.75351e-05	0.0110908	sp|Q7T3B0|EIF3M_DANRE	Eukaryotic translation initiation factor 3 subunit M (eIF3m)	EIF3M		GOTERM_BP_2	GO:0009056~catabolic process	10	PSMA2, STT3B, CTSL, PPARD, PSMB3, PSMB2, PSMC1, CYP26A1, UBQLN1, XRN2
Locus_2080540_x	6.90435e-11	2.72539e-28	0.0112187	1.65046e-06	NA	NA	NA	sp|Q8R0A0|T2FB_MOUSE	General transcription factor IIF subunit 2 (EC 3.6.4.12) (ATP-dependent helicase GTF2F2) (Transcription initiation factor IIF subunit beta) (TFIIF-beta)	GTF2F2		GOTERM_BP_2	GO:0065008~regulation of biological quality	10	CCT7, ATP6V0C, TCP1, CCT4, CHERP, PLIN2, SULT1B1, CYP26A1, CCT2, CALR
Locus_12380535_x	1.31041e-12	4.33044e-21	0.0266171	0.00071017	0.029459	0.012991	0.0281535	sp|Q8IRI6|GTR1_DROME	Glucose transporter type 1	SLC2A1		GOTERM_BP_2	GO:0051641~cellular localization	9	PABPN1, CCT7, TCP1, CCT4, CHERP, NUP205, CCT2, KPNA4, CALR
Locus_6390457_x	1.12396e-06	4.25227e-22	0.00116082	2.4738e-05	0.00030435	1.95423e-05	0.000288344	sp|Q9CR41|HYPK_MOUSE	Huntingtin-interacting protein K (Huntingtin yeast partner K)	HYPK		GOTERM_BP_2	GO:0006950~response to stress	9	STT3B, PPARD, PSMC1, SLC2A1, HSPE1, COLEC12, KPNA4, UBQLN1, CALR
Locus_2412215_x	6.25702e-16	1.90148e-25	0.0451814	6.15377e-08	0.0199618	NA	NA	sp|F4KF65|IMPA9_ARATH	Importin subunit alpha-9 (IMPa-9)	KPNA4		GOTERM_BP_2	GO:0006457~protein folding	7	CCT7, TCP1, CCT4, CCT8, HSPE1, CCT2, CALR
Locus_2553663_x	4.49406e-09	1.11694e-27	0.00191753	5.41563e-06	0.00107923	4.26694e-05	0.00298821	sp|Q6P8G1|ILF2_XENTR	Interleukin enhancer-binding factor 2 homolog	ILF2		GOTERM_BP_2	GO:0044702~single organism reproductive process	7	CCT7, TCP1, PPARD, CCT4, CCT2, CALR, XRN2
Locus_3136457_x	2.85543e-12	2.44629e-26	9.49289e-05	0.000337994	0.00556825	0.002303	0.0067322	sp|Q9JID6|ACSL1_CAVPO	Long-chain-fatty-acid--CoA ligase 1 (EC 6.2.1.3) (Long-chain acyl-CoA synthetase 1) (LACS 1) (Palmitoyl-CoA ligase)	ACSL1		GOTERM_BP_2	GO:0022414~reproductive process	7	CCT7, TCP1, PPARD, CCT4, CCT2, CALR, XRN2
Locus_785919_x	1.96451e-10	5.30272e-23	0.0096361	3.78809e-06	NA	NA	NA	sp|Q6GM59|MOT12_XENLA	Monocarboxylate transporter 12 (MCT 12) (Solute carrier family 16 member 12)	SLC16A12		GOTERM_BP_2	GO:0032879~regulation of localization	7	CCT7, TCP1, CCT4, CHERP, CCT2, UBQLN1, CALR
Locus_3032448_x	1.17407e-07	1.11077e-27	0.000367856	4.73921e-05	6.37222e-05	0.000365792	0.00018949	sp|Q92621|NU205_HUMAN	Nuclear pore complex protein Nup205 (205 kDa nucleoporin) (Nucleoporin Nup205)	NUP205		GOTERM_BP_2	GO:0044700~single organism signaling	7	PABPN1, ATP6V0C, PPARD, ACSL1, COLEC12, UBQLN1, CALR
Locus_4543799_x	2.66732e-13	7.54709e-22	0.00452279	4.65704e-07	NA	NA	NA	sp|Q28IE5|NIT2_XENTR	Omega-amidase NIT2 (EC 3.5.1.3) (Nitrilase homolog 2)	NIT2		GOTERM_BP_2	GO:0044703~multi-organism reproductive process	6	CCT7, TCP1, PPARD, CCT4, CCT2, XRN2
Locus_1258473_x	1.41025e-15	4.12338e-13	0.0470104	0.000521904	0.0131938	0.0254286	0.0179343	sp|Q9VCA2|ORCT_DROME	Organic cation transporter protein	SLC22A4		GOTERM_BP_2	GO:0065009~regulation of molecular function	6	PABPN1, TCP1, CCT4, ACSL1, CCT2, UBQLN1
Locus_941541_x	1.96069e-10	6.69224e-18	0.000314873	0.0038745	0.0230448	0.000956414	0.0202997	sp|Q99541|PLIN2_HUMAN	Perilipin-2 (Adipophilin) (Adipose differentiation-related protein) (ADRP)	PLIN2		GOTERM_BP_2	GO:0048523~negative regulation of cellular process	6	PABPN1, PPARD, CHERP, PSMC1, UBQLN1, CALR
Locus_7038784_x	8.25184e-11	1.05657e-16	4.44849e-06	6.04028e-05	0.00136587	5.90909e-05	0.00936176	sp|P86854|PLCL_MYTGA	Perlucin-like protein	ACAN		GOTERM_BP_2	GO:0048519~negative regulation of biological process	6	PABPN1, PPARD, CHERP, PSMC1, UBQLN1, CALR
Locus_2479901_x	6.52788e-14	1.13634e-19	5.43335e-07	0.000420256	0.00047323	0.00489526	0.00348787	sp|Q9M571|PEAMT_SPIOL	Phosphoethanolamine N-methyltransferase (EC 2.1.1.103)			GOTERM_BP_2	GO:1903829~positive regulation of cellular protein localization	5	CCT7, TCP1, CCT4, CHERP, CCT2
Locus_11042751_x	3.53054e-15	3.51307e-27	3.79146e-05	4.18927e-06	0.00376307	5.4573e-05	0.0111719	sp|Q7ZXB8|PAB2B_XENLA	Polyadenylate-binding protein 2-B (PABP-2-B) (Poly(A)-binding protein 2-B) (Nuclear poly(A)-binding protein 1-B) (Poly(A)-binding protein II-B) (PABII-B) (Polyadenylate-binding nuclear protein 1-B) (XLnPABP2-B) (nPABP2-B) (xPABPII-B)	PABPN1		GOTERM_BP_2	GO:0032844~regulation of homeostatic process	5	CCT7, TCP1, CCT4, CHERP, CCT2
Locus_195902_x	2.98338e-08	5.03726e-27	1.33986e-05	0.000243233	0.000372776	0.001052	0.00103488	sp|P24495|PSA2_XENLA	Proteasome subunit alpha type-2 (EC 3.4.25.1) (Macropain subunit C3) (Multicatalytic endopeptidase complex subunit C3) (xC3) (Proteasome component C3)	PSMA2		GOTERM_BP_2	GO:1904951~positive regulation of establishment of protein localization	5	CCT7, TCP1, CCT4, CHERP, CCT2
Locus_2353531_x	4.2462e-08	9.62992e-27	3.24395e-05	0.000115329	7.91738e-06	0.000368093	1.31823e-05	sp|Q5E9K0|PSB2_BOVIN	Proteasome subunit beta type-2 (EC 3.4.25.1)	PSMB2		GOTERM_BP_2	GO:0019953~sexual reproduction	5	CCT7, TCP1, CCT4, CCT2, XRN2
Locus_2003012_x	9.35035e-10	1.46354e-26	1.67419e-05	5.23474e-05	8.0947e-05	0.000283046	0.000166815	sp|O73817|PSB3_ONCMY	Proteasome subunit beta type-3 (EC 3.4.25.1) (Proteasome chain 13) (Proteasome component C10-II) (Proteasome theta chain)	PSMB3		GOTERM_BP_2	GO:0048584~positive regulation of response to stimulus	5	ATP6V0C, PPARD, COLEC12, UBQLN1, CALR
Locus_2887526_x	1.74682e-11	6.76566e-26	0.0236682	9.59012e-07	0.0231613	NA	NA	sp|Q28F07|ANM1_XENTR	Protein arginine N-methyltransferase 1 (EC 2.1.1.319) (Heterogeneous nuclear ribonucleoprotein methyltransferase-like protein 2) (Histone-arginine N-methyltransferase PRMT1)	PRMT1		GOTERM_BP_2	GO:0048583~regulation of response to stimulus	5	ATP6V0C, PPARD, COLEC12, UBQLN1, CALR
Locus_2701139_x	5.44965e-06	3.83548e-20	0.00531537	0.00149944	0.00533262	0.00137888	0.00211929	sp|Q9D8B6|F210B_MOUSE	Protein FAM210B, mitochondrial	FAM210B		GOTERM_BP_2	GO:0048856~anatomical structure development	5	PPARD, SULT1B1, ACAN, CALR, SART1
Locus_157270_x	2.14275e-13	2.22391e-24	0.0339383	3.78369e-05	0.0136729	0.00121623	0.0351545	sp|Q96QE2|MYCT_HUMAN	Proton myo-inositol cotransporter (H(+)-myo-inositol cotransporter) (Hmit) (H(+)-myo-inositol symporter) (Solute carrier family 2 member 13)	SLC2A13		GOTERM_BP_2	GO:0044707~single-multicellular organism process	5	PPARD, ACAN, HSPE1, CALR, SART1
Locus_2171185_x	5.56349e-07	1.04221e-17	0.00377865	0.000467358	0.00458763	0.00270732	0.00517335	sp|Q08623|HDHD1_HUMAN	Pseudouridine-5'-phosphatase (EC 3.1.3.96) (Haloacid dehalogenase-like hydrolase domain-containing protein 1) (Haloacid dehalogenase-like hydrolase domain-containing protein 1A) (Protein GS1) (Pseudouridine-5'-monophosphatase) (5'-PsiMPase)	PUDP		GOTERM_BP_2	GO:1904874~positive regulation of telomerase RNA localization to Cajal body	4	CCT7, TCP1, CCT4, CCT2
Locus_1905017_x	5.00625e-08	2.16444e-22	0.000242378	0.00244046	0.000327873	0.0323141	0.00148058	sp|Q3SZZ0|BRX1_BOVIN	Ribosome biogenesis protein BRX1 homolog (Brix domain-containing protein 2)	BRIX1		GOTERM_BP_2	GO:0032846~positive regulation of homeostatic process	4	CCT7, TCP1, CCT4, CCT2
Locus_7438847_x	5.85644e-10	4.66043e-27	0.0142606	1.9762e-05	0.00829736	0.000881472	NA	sp|P42696|RBM34_HUMAN	RNA-binding protein 34 (RNA-binding motif protein 34)	RBM34		GOTERM_BP_2	GO:0002684~positive regulation of immune system process	4	COLEC12, UBQLN1, CALR, SART1
Locus_2741509_x	3.07945e-16	1.05578e-23	0.000402903	1.45792e-07	0.00399856	NA	NA	sp|Q9WTN6|S22AL_MOUSE	Solute carrier family 22 member 21 (Organic cation/carnitine transporter 3) (Solute carrier family 22 member 9)	SLC22A4		GOTERM_BP_2	GO:0002682~regulation of immune system process	4	COLEC12, UBQLN1, CALR, SART1
Locus_744372_x	1.2059e-24	7.72409e-21	1.07791e-05	2.98978e-08	0.000106471	8.48654e-09	0.000115488	sp|Q95JD5|ST1B1_CANLF	Sulfotransferase family cytosolic 1B member 1 (ST1B1) (Sulfotransferase 1B1) (cSULT1B1) (EC 2.8.2.-)	SULT1B1		GOTERM_BP_2	GO:0007155~cell adhesion	4	PPARD, ACAN, CALR, SART1
Locus_782036_x	5.32122e-10	1.44691e-28	0.000518803	3.47429e-06	0.00657994	6.26716e-06	0.0146059	sp|P18279|TCPA_CRIGR	T-complex protein 1 subunit alpha (TCP-1-alpha) (65 kDa antigen) (CCT-alpha)	TCP1		GOTERM_BP_2	GO:0009605~response to external stimulus	4	PABPN1, PPARD, SLC2A1, CALR
Locus_2726835_x	4.51191e-06	7.10671e-26	0.000605941	6.15011e-05	0.00276296	0.000162833	0.00805429	sp|Q3ZBH0|TCPB_BOVIN	T-complex protein 1 subunit beta (TCP-1-beta) (CCT-beta)	CCT2		GOTERM_BP_2	GO:0023051~regulation of signaling	4	ATP6V0C, PPARD, UBQLN1, CALR
Locus_25950_x	7.65805e-07	3.47667e-26	0.00163246	1.07628e-05	0.0014308	1.50409e-05	0.00246268	sp|Q9NB32|TCPD_OCHTR	T-complex protein 1 subunit delta (TCP-1-delta) (CCT-delta)	CCT4		GOTERM_BP_2	GO:0044767~single-organism developmental process	4	PPARD, ACAN, CALR, SART1
Locus_2998547_x	5.21865e-09	1.68115e-26	0.000474215	1.28655e-06	0.000197807	2.40122e-06	0.000570724	sp|Q5ZJK8|TCPH_CHICK	T-complex protein 1 subunit eta (TCP-1-eta) (CCT-eta)	CCT7		GOTERM_BP_2	GO:0051094~positive regulation of developmental process	3	PPARD, CALR, SART1
Locus_2676370_x	7.24215e-09	3.27775e-26	0.00126629	5.93104e-06	0.00448862	2.38998e-05	0.0108658	sp|Q6EE31|TCPQ_CHICK	T-complex protein 1 subunit theta (TCP-1-theta) (CCT-theta)	CCT8		GOTERM_BP_2	GO:0006955~immune response	3	ILF2, COLEC12, UBQLN1
Locus_592649_x	9.67644e-14	4.71409e-25	5.70644e-05	0.000333677	0.00025315	0.00600645	0.000458936	sp|B3DI94|TM186_DANRE	Transmembrane protein 186	TMEM186		GOTERM_BP_2	GO:0023056~positive regulation of signaling	3	ATP6V0C, PPARD, CALR
Locus_1033624_x	5.4671e-08	2.02978e-28	0.0141926	5.99029e-06	0.00735137	NA	NA	sp|O43290|SNUT1_HUMAN	U4/U6.U5 tri-snRNP-associated protein 1 (SNU66 homolog) (hSnu66) (Squamous cell carcinoma antigen recognized by T-cells 1) (SART-1) (hSART-1) (U4/U6.U5 tri-snRNP-associated 110 kDa protein) (allergen Hom s 1)	SART1		GOTERM_BP_2	GO:0008283~cell proliferation	3	PPARD, CHERP, CALR
Locus_1450066_x	3.64847e-09	1.59923e-25	0.00113905	0.000273244	0.00201216	0.0147099	NA	sp|Q9UMX0|UBQL1_HUMAN	Ubiquilin-1 (Protein linking IAP with cytoskeleton 1) (PLIC-1) (hPLIC-1)	UBQLN1		GOTERM_BP_2	GO:0050793~regulation of developmental process	3	PPARD, CALR, SART1
Locus_2362992_x	5.3815e-07	5.02975e-26	0.000808766	3.3592e-05	9.60276e-05	2.58126e-05	6.07068e-05	sp|Q92890|UFD1_HUMAN	Ubiquitin recognition factor in ER-associated degradation protein 1 (Ubiquitin fusion degradation protein 1) (UB fusion protein 1)	UFD1		GOTERM_BP_2	GO:0051239~regulation of multicellular organismal process	3	PPARD, CALR, SART1
Locus_2981749_x	1.65409e-10	8.08004e-24	0.034998	0.000143655	NA	0.00281035	NA	sp|B0R0T1|VWA8_DANRE	von Willebrand factor A domain-containing protein 8	VWA8		GOTERM_BP_2	GO:0042445~hormone metabolic process	2	SULT1B1, CYP26A1
Locus_10142118_x	4.46515e-16	1.15481e-31	NA	7.87967e-06	0.0227222	0.000156908	0.0139277	sp|Q03105|VATL_TORMA	V-type proton ATPase 16 kDa proteolipid subunit (V-ATPase 16 kDa proteolipid subunit) (15 kDa mediatophore protein) (Vacuolar proton pump 16 kDa proteolipid subunit)	ATP6V0C		GOTERM_BP_2	GO:0051235~maintenance of location	2	CHERP, PLIN2
Locus_11903041_x	1.1186e-08	6.28636e-14	1.9999e-05	0.00439736	7.76816e-05	0.0427917	0.000405506					GOTERM_BP_2	GO:0002253~activation of immune response	2	COLEC12, UBQLN1
Locus_12584215_x	6.74373e-10	2.1591e-19	0.00633631	0.00201297	0.0102785	NA	0.00380657					GOTERM_BP_2	GO:0045785~positive regulation of cell adhesion	2	CALR, SART1
Locus_1674626_x	9.43473e-10	1.51358e-17	8.8107e-05	NA	0.00630806	NA	0.00495864					GOTERM_BP_2	GO:0044089~positive regulation of cellular component biogenesis	2	GTF2F2, PSMC1
Locus_2235980_x	2.71592e-12	1.42269e-09	0.000512011	0.000239159	0.0230088	NA	NA					GOTERM_BP_2	GO:0030155~regulation of cell adhesion	2	CALR, SART1
Locus_3181464_x	8.62786e-35	1.26074e-24	0.000134435	5.83279e-11	9.12292e-06	NA	1.82838e-05					GOTERM_BP_2	GO:0051093~negative regulation of developmental process	2	PPARD, CALR
Locus_3181530_x	2.52818e-25	6.96954e-20	0.000752268	NA	0.00955784	1.18391e-07	0.0401463					GOTERM_BP_2	GO:0044087~regulation of cellular component biogenesis	2	GTF2F2, PSMC1
												GOTERM_BP_2	GO:0098602~single organism cell adhesion	2	CALR, SART1
												GOTERM_BP_2	GO:0009628~response to abiotic stimulus	2	PPARD, UBQLN1
												GOTERM_BP_2	GO:0051050~positive regulation of transport	2	CHERP, CALR
												GOTERM_BP_2	GO:0023057~negative regulation of signaling	2	UBQLN1, CALR
												GOTERM_BP_2	GO:0009719~response to endogenous stimulus	2	ACSL1, CALR
												GOTERM_BP_2	GO:0051674~localization of cell	2	PPARD, CALR
												GOTERM_BP_2	GO:0048870~cell motility	2	PPARD, CALR
												GOTERM_BP_2	GO:0048585~negative regulation of response to stimulus	2	UBQLN1, CALR
												GOTERM_BP_2	GO:0009892~negative regulation of metabolic process	2	PPARD, CALR
												KEGG_PATHWAY	bta01100:Metabolic pathways	5	STT3B, ATP6V0C, ACSL1, CYP26A1, RDH16
												KEGG_PATHWAY	bta04145:Phagosome	4	ATP6V0C, CTSL, COLEC12, CALR
												KEGG_PATHWAY	bta03050:Proteasome	4	PSMA2, PSMB3, PSMB2, PSMC1
												KEGG_PATHWAY	bta04141:Protein processing in endoplasmic reticulum	3	STT3B, UBQLN1, CALR
												GOTERM_BP_2	GO:0009653~anatomical structure morphogenesis	2	ACAN, CALR
												KEGG_PATHWAY	bta01212:Fatty acid metabolism	2	ACSL1, ELOVL6
												KEGG_PATHWAY	bta04920:Adipocytokine signaling pathway	2	ACSL1, SLC2A1
												KEGG_PATHWAY	bta05323:Rheumatoid arthritis	2	ATP6V0C, CTSL
												KEGG_PATHWAY	bta04142:Lysosome	2	ATP6V0C, CTSL
												KEGG_PATHWAY	bta03040:Spliceosome	2	CHERP, SART1
												KEGG_PATHWAY	bta04612:Antigen processing and presentation	2	CTSL, CALR
												KEGG_PATHWAY	bta00830:Retinol metabolism	2	CYP26A1, RDH16
												KEGG_PATHWAY	bta03320:PPAR signaling pathway	2	PPARD, ACSL1
												KEGG_PATHWAY	bta05200:Pathways in cancer	2	PPARD, SLC2A1
												KEGG_PATHWAY	bta04922:Glucagon signaling pathway	2	PRMT1, SLC2A1
												KEGG_PATHWAY	bta05166:HTLV-I infection	2	SLC2A1, CALR

## Sheet: cluster 4
	p-value	p.valor_beta0	p.valor_PMvsCH	p.valor_Time	p.valor_TimexOrigin	p.valor_Time2	p.valor_Time2xPolluted	Swissprot ID	protein name	H. sapiens gene name			Category	Term	Count	Genes
Locus_5412668_x	6.30444e-08	2.41957e-26	0.000584546	1.27244e-05	0.00279025	1.67271e-05	0.00779184	sp|P56701|PSMD2_BOVIN	26S proteasome non-ATPase regulatory subunit 2 (26S proteasome regulatory subunit RPN1) (26S proteasome regulatory subunit S2) (26S proteasome subunit p97) (Tumor necrosis factor type 1 receptor-associated protein 2)	PSMD2			GOTERM_BP_2	GO:0044237~cellular metabolic process	31	ABCF1, SRM, SNRPB2, EIF5, SYNCRIP, SUMO3, GPX1, MRPL13, TRMT5, PSMD2, DHX15, MRPL37, PSMD6, NDUFS1, NSUN4, SYMPK, ACO2, TAZ, DDX1, MRPS7, NCL, HSP90B1, SRSF7, MRPS9, PYGM, VCP, UBA1, CPSF2, PMPCB, RNF40, UQCRB
Locus_1042684_x	5.07358e-07	1.09108e-26	0.000861204	2.58566e-05	0.00121598	1.9594e-05	0.00211819	sp|Q99JI4|PSMD6_MOUSE	26S proteasome non-ATPase regulatory subunit 6 (26S proteasome regulatory subunit RPN7) (26S proteasome regulatory subunit S10) (p42A)	PSMD6			GOTERM_BP_2	GO:0071704~organic substance metabolic process	31	ABCF1, SRM, SNRPB2, EIF5, SYNCRIP, SUMO3, GPX1, MRPL13, TRMT5, PSMD2, DHX15, MRPL37, PSMD6, NDUFS1, NSUN4, SYMPK, ACO2, TAZ, DDX1, MRPS7, NCL, HSP90B1, SRSF7, MRPS9, PYGM, VCP, UBA1, CPSF2, PMPCB, RNF40, UQCRB
Locus_4185682_x	2.34739e-11	2.33524e-22	0.000834136	5.97612e-05	0.00200569	1.50671e-05	0.00380217	sp|Q6DDY9|RT07_XENLA	28S ribosomal protein S7, mitochondrial (MRP-S7) (S7mt)	MRPS7			GOTERM_BP_2	GO:0044238~primary metabolic process	30	ABCF1, SNRPB2, EIF5, SYNCRIP, SUMO3, GPX1, MRPL13, TRMT5, PSMD2, DHX15, MRPL37, PSMD6, NDUFS1, NSUN4, SYMPK, ACO2, TAZ, DDX1, MRPS7, NCL, HSP90B1, SRSF7, MRPS9, PYGM, VCP, UBA1, CPSF2, RNF40, PMPCB, UQCRB
Locus_2259146_x	5.91089e-10	8.04853e-24	0.0151339	0.00190965	0.0102713	0.000295443	0.0178951	sp|P82933|RT09_HUMAN	28S ribosomal protein S9, mitochondrial (MRP-S9) (S9mt) (Mitochondrial small ribosomal subunit protein uS9m)	MRPS9			GOTERM_BP_2	GO:0006807~nitrogen compound metabolic process	23	ABCF1, SYMPK, SRM, SNRPB2, EIF5, DDX1, SYNCRIP, MRPS7, NCL, GPX1, MRPL13, MRPS9, SRSF7, VCP, TRMT5, DHX15, MRPL37, CPSF2, RNF40, PMPCB, NDUFS1, NSUN4, UQCRB
Locus_1718271_x	6.186e-07	1.48486e-16	0.000288468	0.000433826	0.000565999	0.0003706	0.00197514	sp|Q5XGE0|OGFD3_XENTR	2-oxoglutarate and iron-dependent oxygenase domain-containing protein 3	OGFOD3			GOTERM_BP_2	GO:0016043~cellular component organization	13	GPX1, HSP90B1, VCP, TAZ, TRMT5, DDX1, TIMM50, MRPS7, COX18, RNF40, NDUFS1, UQCRB, NSUN4
Locus_1855788_x	1.26533e-08	1.22661e-19	0.000272618	0.0198194	0.00266677	0.00505077	0.00554323	sp|Q3SYS1|RM13_BOVIN	39S ribosomal protein L13, mitochondrial (L13mt) (MRP-L13)	MRPL13			GOTERM_BP_2	GO:0050794~regulation of cellular process	13	ABCF1, SYMPK, EIF5, SNRPB2, SYNCRIP, TIMM50, NCL, GPX1, HSP90B1, VCP, SRSF7, RNF40, NSUN4
Locus_2361016_x	2.69077e-07	8.24221e-20	8.43188e-05	0.00199437	0.000199473	0.00104004	0.000599517	sp|Q2HJJ1|RM28_BOVIN	39S ribosomal protein L28, mitochondrial (L28mt) (MRP-L28)	MRPL28			GOTERM_BP_2	GO:0044763~single-organism cellular process	13	ACO2, TAZ, SYNCRIP, TIMM50, GPX1, HSP90B1, VCP, PYGM, TUBA3C, COX18, NDUFS1, PMPCB, UQCRB
Locus_1727474_x	6.21583e-16	5.55144e-24	0.000477107	0.0178134	0.000917433	0.00277336	0.00427949	sp|Q5ZI69|RM37_CHICK	39S ribosomal protein L37, mitochondrial (L37mt) (MRP-L37)	MRPL37			GOTERM_BP_2	GO:0019222~regulation of metabolic process	12	ABCF1, GPX1, SYMPK, HSP90B1, VCP, SRSF7, EIF5, PSMD2, SYNCRIP, NCL, RNF40, NSUN4
Locus_8584971_x	1.4483e-09	1.97595e-15	0.00618373	0.0494986	0.0131356	0.00800105	0.0186163	sp|Q96CB9|NSUN4_HUMAN	5-methylcytosine rRNA methyltransferase NSUN4 (EC 2.1.1.-) (NOL1/NOP2/Sun domain family member 4)	NSUN4			GOTERM_BP_2	GO:0009058~biosynthetic process	11	ABCF1, MRPL13, VCP, SRM, MRPS9, EIF5, MRPL37, SYNCRIP, MRPS7, NCL, NSUN4
Locus_3098620_x	3.54474e-14	2.60737e-21	0.0120408	0.0142233	NA	0.00040345	NA	sp|Q8NE71|ABCF1_HUMAN	ATP-binding cassette sub-family F member 1 (ATP-binding cassette 50) (TNF-alpha-stimulated ABC protein)	ABCF1			GOTERM_BP_2	GO:0044710~single-organism metabolic process	9	GPX1, HSP90B1, VCP, ACO2, PYGM, TAZ, PMPCB, NDUFS1, UQCRB
Locus_7843852_x	6.95226e-08	8.99253e-25	2.12467e-05	0.00160423	0.000237618	0.00935426	NA	sp|Q90WU3|DDX1_CHICK	ATP-dependent RNA helicase DDX1 (EC 3.6.4.13) (DEAD box protein 1)	DDX1			GOTERM_BP_2	GO:0048522~positive regulation of cellular process	7	ABCF1, GPX1, SYMPK, VCP, NCL, RNF40, NSUN4
Locus_2846900_x	1.36944e-15	6.20987e-26	0.000440808	0.000445831	0.00571651	6.68556e-05	0.0175394	sp|Q10568|CPSF2_BOVIN	Cleavage and polyadenylation specificity factor subunit 2 (Cleavage and polyadenylation specificity factor 100 kDa subunit) (CPSF 100 kDa subunit)	CPSF2			GOTERM_BP_2	GO:0048518~positive regulation of biological process	7	ABCF1, GPX1, SYMPK, VCP, NCL, RNF40, NSUN4
Locus_2003108_x	4.01185e-08	5.28748e-23	0.0477361	NA	0.00085498	0.00070846	0.00115816	sp|O74533|QCR7_SCHPO	Cytochrome b-c1 complex subunit 7 (Complex III subunit 7) (Ubiquinol-cytochrome c reductase complex 14 kDa protein)	UQCRB			GOTERM_BP_2	GO:0009056~catabolic process	6	GPX1, HSP90B1, VCP, PYGM, PSMD2, PSMD6
Locus_1763408_x	1.58763e-13	4.76973e-22	0.0195102	NA	NA	9.79927e-08	NA	sp|Q7T0W5|TFB1M_XENLA	Dimethyladenosine transferase 1, mitochondrial (EC 2.1.1.-) (Mitochondrial 12S rRNA dimethylase 1) (Mitochondrial transcription factor B1) (mtTFB1) (S-adenosylmethionine-6-N', N'-adenosyl(rRNA) dimethyltransferase 1)	TFB1M			GOTERM_BP_2	GO:0044085~cellular component biogenesis	6	HSP90B1, VCP, MRPS9, MRPS7, UQCRB, NSUN4
Locus_12201800_x	2.1562e-08	5.76641e-22	0.00828812	0.00808088	0.0131534	0.00200619	0.0302188	sp|Q9VRP9|BRE1_DROME	E3 ubiquitin-protein ligase Bre1 (EC 2.3.2.27) (RING-type E3 ubiquitin transferase Bre1) (dBre1)	RNF40			GOTERM_BP_2	GO:0009893~positive regulation of metabolic process	6	ABCF1, SYMPK, VCP, NCL, RNF40, NSUN4
Locus_2958112_x	1.97099e-10	5.17233e-29	5.92887e-05	0.000123823	0.000494378	0.000168386	NA	sp|Q29092|ENPL_PIG	Endoplasmin (94 kDa glucose-regulated protein) (GRP-94) (98 kDa protein kinase) (PPK 98) (ppk98) (Heat shock protein 90 kDa beta member 1) (gp96 homolog)	HSP90B1			GOTERM_BP_2	GO:0006950~response to stress	6	GPX1, HSP90B1, VCP, SNRPB2, DDX1, SYNCRIP
Locus_209775_x	2.62001e-14	1.33043e-29	0.000602347	2.00611e-05	0.00159987	6.56189e-06	NA	sp|P55010|IF5_HUMAN	Eukaryotic translation initiation factor 5 (eIF-5)	EIF5			GOTERM_BP_2	GO:0051716~cellular response to stimulus	6	GPX1, HSP90B1, VCP, DDX1, SYNCRIP, TIMM50
Locus_3097487_x	3.13218e-19	5.96621e-26	0.0431453	NA	NA	8.5003e-05	0.0212234	sp|Q8IRG6|SPT16_DROME	FACT complex subunit spt16 (Facilitates chromatin transcription complex subunit SPT16) (dSPT16)	SUPT16H			GOTERM_BP_2	GO:0051641~cellular localization	5	HSP90B1, VCP, DDX1, TIMM50, COX18
Locus_217514_x	2.65953e-12	2.63051e-11	NA	0.0203059	0.00482151	0.00145514	0.00220018	sp|Q4AEH7|GPX2_SAPAP	Glutathione peroxidase 2 (GPx-2) (GSHPx-2) (EC 1.11.1.9) (Glutathione peroxidase-gastrointestinal) (GPx-GI) (GSHPx-GI)	GPX1			GOTERM_BP_2	GO:0033036~macromolecule localization	5	HSP90B1, VCP, DDX1, TIMM50, COX18
Locus_3080988_x	1.8049e-06	4.04587e-22	0.000834137	0.00016705	0.0040646	0.000177448	0.0137808	sp|Q9XTL9|PYG_DROME	Glycogen phosphorylase (EC 2.4.1.1)	PYGM			GOTERM_BP_2	GO:0042221~response to chemical	5	GPX1, HSP90B1, VCP, DDX1, SYNCRIP
Locus_2503640_x	3.0952e-36	4.01525e-30	2.14834e-06	0.00494027	0.00044815	0.000407559	0.00860199	sp|O60506|HNRPQ_HUMAN	Heterogeneous nuclear ribonucleoprotein Q (hnRNP Q) (Glycine- and tyrosine-rich RNA-binding protein) (GRY-RBP) (NS1-associated protein 1) (Synaptotagmin-binding, cytoplasmic RNA-interacting protein)	SYNCRIP			GOTERM_BP_2	GO:0051234~establishment of localization	5	HSP90B1, VCP, TIMM50, COX18, UQCRB
Locus_8014323_x	1.38721e-18	NA	NA	NA	0.0385222	3.24206e-06	NA	sp|B3EWZ5|MLRP1_ACRMI	MAM and LDL-receptor class A domain-containing protein 1 (Skeletal organic matrix MAM and LDL-receptor 1) (SOM MAM and LDL-receptor 1) (Fragment)				GOTERM_BP_2	GO:0048523~negative regulation of cellular process	5	GPX1, HSP90B1, SRSF7, SYNCRIP, RNF40
Locus_2027703_x	5.95844e-08	9.51169e-16	0.0176838	0.0196155	0.0484215	0.00425823	NA	sp|Q9W4V8|TI50C_DROME	Mitochondrial import inner membrane translocase subunit TIM50-C (Tiny tim 50)	TIMM50			GOTERM_BP_2	GO:0048519~negative regulation of biological process	5	GPX1, HSP90B1, SRSF7, SYNCRIP, RNF40
Locus_209736_x	8.25659e-10	6.24491e-17	0.0225699	0.0408055	0.00383913	0.00477763	0.0038401	sp|Q5R7D0|COX18_PONAB	Mitochondrial inner membrane protein COX18	COX18			GOTERM_BP_2	GO:0044707~single-multicellular organism process	5	GPX1, TAZ, DDX1, SYNCRIP, NCL
Locus_2522016_x	1.65217e-12	2.35616e-37	0.0170055	NA	NA	2.65616e-07	NA	sp|Q3SZ71|MPPB_BOVIN	Mitochondrial-processing peptidase subunit beta (EC 3.4.24.64) (Beta-MPP)	PMPCB			GOTERM_BP_2	GO:0044419~interspecies interaction between organisms	4	GPX1, VCP, SNRPB2, DDX1
Locus_3035693_x	1.24151e-09	1.74351e-28	9.34319e-07	0.00109904	8.47004e-05	0.00178644	0.000802956	sp|Q8C854|MYEF2_MOUSE	Myelin expression factor 2 (MEF-2) (MyEF-2)	MYEF2			GOTERM_BP_2	GO:0009892~negative regulation of metabolic process	4	GPX1, SRSF7, SYNCRIP, RNF40
Locus_157561_x	6.47553e-10	9.34236e-29	0.00147043	0.00478933	0.00114114	0.000535851	0.0012466	sp|P28331|NDUS1_HUMAN	NADH-ubiquinone oxidoreductase 75 kDa subunit, mitochondrial (EC 1.6.5.3) (EC 1.6.99.3) (Complex I-75kD) (CI-75kD)	NDUFS1			GOTERM_BP_2	GO:0065008~regulation of biological quality	4	GPX1, VCP, SYNCRIP, NDUFS1
Locus_7390557_x	1.67741e-12	5.21414e-28	0.00935159	1.57079e-06	0.0190451	6.27135e-07	NA	sp|P20397|NUCL_XENLA	Nucleolin (Protein C23)	NCL			GOTERM_BP_2	GO:0048856~anatomical structure development	4	GPX1, TAZ, DDX1, NCL
Locus_1851130_x	2.60232e-10	9.67087e-16	0.0234254	0.00429993	0.0312861	0.000683546	0.0479683	sp|Q7ZV00|OTU6B_DANRE	OTU domain-containing protein 6B (EC 3.4.19.12)	OTUD6B			GOTERM_BP_2	GO:0044767~single-organism developmental process	4	GPX1, TAZ, DDX1, NCL
Locus_3183889_x	1.63395e-13	1.69256e-25	0.000314144	5.01762e-06	0.0075139	3.93796e-06	0.0349736	sp|Q5RAZ4|DHX15_PONAB	Pre-mRNA-splicing factor ATP-dependent RNA helicase DHX15 (EC 3.6.4.13) (DEAH box protein 15)	DHX15			GOTERM_BP_2	GO:0044764~multi-organism cellular process	3	VCP, SNRPB2, DDX1
Locus_3222160_x	1.11017e-06	2.48305e-29	0.00028263	4.67871e-05	0.00259364	0.000103621	0.00906727	sp|P34455|ACON_CAEEL	Probable aconitate hydratase, mitochondrial (Aconitase) (EC 4.2.1.3) (Citrate hydro-lyase)	ACO2			GOTERM_BP_2	GO:0051707~response to other organism	3	GPX1, SNRPB2, DDX1
Locus_353801_x	9.11827e-07	6.53661e-28	0.000153368	0.0059815	0.0036414	0.0037414	0.0148721	sp|O18373|SPS1_DROME	Selenide, water dikinase (EC 2.7.9.3) (Protein patufet) (Selenium donor protein) (Selenophosphate synthase) (dSelD)	SEPHS1			GOTERM_BP_2	GO:0009607~response to biotic stimulus	3	GPX1, SNRPB2, DDX1
Locus_2408958_x	3.359e-16	2.27519e-31	0.0335914	NA	0.0358667	0.000125428	NA	sp|Q8BL97|SRSF7_MOUSE	Serine/arginine-rich splicing factor 7 (Splicing factor, arginine/serine-rich 7)	SRSF7			GOTERM_BP_2	GO:0009605~response to external stimulus	3	GPX1, SNRPB2, DDX1
Locus_8701001_x	5.79649e-09	7.74343e-23	0.000436778	1.98921e-05	4.92157e-05	1.08523e-05	0.000123534	sp|Q6DK72|SUMO3_XENTR	Small ubiquitin-related modifier 3 (SUMO-3)	SUMO3			GOTERM_BP_2	GO:0065009~regulation of molecular function	3	GPX1, HSP90B1, VCP
Locus_10874815_x	1.3417e-11	3.71847e-20	0.000288832	4.93778e-06	0.00798854	4.95645e-06	0.0200052	sp|Q64674|SPEE_MOUSE	Spermidine synthase (SPDSY) (EC 2.5.1.16) (Putrescine aminopropyltransferase)	SRM			GOTERM_BP_2	GO:1902578~single-organism localization	3	TIMM50, COX18, UQCRB
Locus_3152582_x	1.27605e-14	9.71106e-34	0.0469739	NA	NA	3.71204e-08	NA	sp|Q80X82|SYMPK_MOUSE	Symplekin	SYMPK			GOTERM_BP_2	GO:0032259~methylation	2	TRMT5, NSUN4
Locus_8569979_x	3.10858e-15	5.11401e-07	0.00237772	0.031645	0.00060755	0.00259946	0.000604397	sp|Q6IV77|TAZ_MACMU	Tafazzin	TAZ			GOTERM_BP_2	GO:0009628~response to abiotic stimulus	2	GPX1, HSP90B1
Locus_3124979_x	1.23563e-09	1.93271e-32	0.000130157	0.000137621	0.00452444	5.99901e-05	0.0099876	sp|P23787|TERA_XENLA	Transitional endoplasmic reticulum ATPase (TER ATPase) (EC 3.6.4.6) (15S Mg(2+)-ATPase p97 subunit) (p97) (Valosin-containing protein) (VCP)	VCP			GOTERM_BP_2	GO:0006955~immune response	2	GPX1, SYNCRIP
Locus_4882475_x	2.82037e-08	1.25621e-21	0.0144	0.000121414	0.00143504	2.41266e-05	0.00125952	sp|Q9BSH4|TACO1_HUMAN	Translational activator of cytochrome c oxidase 1 (Coiled-coil domain-containing protein 44) (Translational activator of mitochondrially-encoded cytochrome c oxidase I)	TACO1			GOTERM_BP_2	GO:0048646~anatomical structure formation involved in morphogenesis	2	GPX1, NCL
Locus_2301930_x	1.10377e-07	2.91497e-17	0.00135501	0.0141494	0.000379662	0.00502877	0.000980888	sp|B5DPF1|TRM5_DROPS	tRNA (guanine(37)-N1)-methyltransferase (EC 2.1.1.228) (M1G-methyltransferase) (tRNA [GM37] methyltransferase) (tRNA methyltransferase 5 homolog)	TRMT5			GOTERM_BP_2	GO:0002682~regulation of immune system process	2	GPX1, SNRPB2
Locus_5622167_x	7.05666e-14	6.0669e-11	0.0110878	0.00154498	0.000642251	0.000244995	0.00084088	sp|Q68FR8|TBA3_RAT	Tubulin alpha-3 chain (Alpha-tubulin 3) [Cleaved into: Detyrosinated tubulin alpha-3 chain]	TUBA3C			GOTERM_BP_2	GO:0009653~anatomical structure morphogenesis	2	GPX1, NCL
Locus_2437231_x	1.57451e-06	1.17049e-24	0.000140542	0.000625825	0.000807396	0.000497463	0.00292335	sp|Q9CQI7|RU2B_MOUSE	U2 small nuclear ribonucleoprotein B'' (U2 snRNP B'')	SNRPB2			GOTERM_BP_2	GO:0048583~regulation of response to stimulus	2	GPX1, SNRPB2
Locus_3245090_x	6.00565e-39	8.67702e-33	0.00216927	2.35562e-05	0.000786627	2.03232e-07	0.000536195	sp|Q29504|UBA1_RABIT	Ubiquitin-like modifier-activating enzyme 1 (EC 6.2.1.45) (Ubiquitin-activating enzyme E1)	UBA1			GOTERM_BP_2	GO:0044700~single organism signaling	2	GPX1, TIMM50
Locus_10203784_x	1.35611e-07	1.39767e-22	0.000435755	0.0444453	0.000258909	0.0132964	0.000535461						KEGG_PATHWAY	ptr01100:Metabolic pathways	6	SEPHS1, ACO2, SRM, PYGM, NDUFS1, UQCRB
Locus_12407921_x	1.35419e-07	5.35708e-18	0.00925109	2.80517e-05	0.000136714	9.41064e-06	8.4346e-05						KEGG_PATHWAY	ptr03010:Ribosome	4	MRPL13, MRPS9, MRPL28, MRPS7
Locus_281220_x	6.62917e-08	1.82108e-19	0.00143879	0.00102837	0.00441445	0.00033844	0.00928744						KEGG_PATHWAY	ptr03040:Spliceosome	3	SRSF7, SNRPB2, DHX15
Locus_3045887_x	1.0235e-07	5.91215e-19	0.0251027	0.000647234	0.00124705	0.000141217	0.0015269						KEGG_PATHWAY	ptr05012:Parkinson's disease	3	UBA1, NDUFS1, UQCRB
Locus_4332279_x	1.63498e-44	1.58024e-19	NA	NA	0.000859931	1.78321e-12	0.000310609						KEGG_PATHWAY	ptr03050:Proteasome	2	PSMD2, PSMD6
Locus_4612307_x	3.6243e-07	3.45705e-18	0.0195276	0.00214264	0.00521901	0.000350263	0.00396725						KEGG_PATHWAY	ptr00480:Glutathione metabolism	2	GPX1, SRM
Locus_4630755_x	3.55607e-07	NA	0.0243119	0.015199	0.0132317	NA	0.0153882						KEGG_PATHWAY	ptr04918:Thyroid hormone synthesis	2	GPX1, HSP90B1
													KEGG_PATHWAY	ptr03015:mRNA surveillance pathway	2	SYMPK, CPSF2
													KEGG_PATHWAY	ptr05169:Epstein-Barr virus infection	2	PSMD2, PSMD6
													KEGG_PATHWAY	ptr00190:Oxidative phosphorylation	2	NDUFS1, UQCRB
													KEGG_PATHWAY	ptr04932:Non-alcoholic fatty liver disease (NAFLD)	2	NDUFS1, UQCRB
													KEGG_PATHWAY	ptr03013:RNA transport	2	SUMO3, EIF5
													KEGG_PATHWAY	ptr04141:Protein processing in endoplasmic reticulum	2	HSP90B1, VCP
													KEGG_PATHWAY	ptr05010:Alzheimer's disease	2	NDUFS1, UQCRB
													KEGG_PATHWAY	ptr05016:Huntington's disease	2	NDUFS1, UQCRB

## Sheet: cluster 5
	p-value	p.valor_beta0	p.valor_PMvsCH	p.valor_Time	p.valor_TimexOrigin	p.valor_Time2	p.valor_Time2xPolluted	Swissprot ID	protein name	H. sapiens gene name			Category	Term	Count	Genes
Locus_17807_x	1.33751e-09	3.22804e-13	NA	0.00575263	0.00843467	0.000256726	0.00792161	sp|Q8TE59|ATS19_HUMAN	A disintegrin and metalloproteinase with thrombospondin motifs 19 (ADAM-TS 19) (ADAM-TS19) (ADAMTS-19) (EC 3.4.24.-)	ADAMTS19			KEGG_PATHWAY	pps04145:Phagosome	3	MRC1, MRC2, COLEC12
Locus_5269010_x	1.42057e-09	NA	NA	0.000215964	0.0061449	0.000354588	0.0124385	sp|Q5R7Y0|AGRB2_PONAB	Adhesion G protein-coupled receptor B2 (Brain-specific angiogenesis inhibitor 2)	ADGRB2			KEGG_PATHWAY	pps04974:Protein digestion and absorption	2	COL14A1, MEP1B
Locus_7263759_x	8.38346e-08	1.66826e-11	NA	0.00155563	0.0497075	0.000130419	0.043965	sp|P01003|IOVO_COTJA	Ovomucoid	AGRN			KEGG_PATHWAY	pps05152:Tuberculosis	2	MRC1, MRC2
Locus_2748776_x	1.52749e-08	2.13691e-19	0.0398782	0.000218024	0.00295378	2.61959e-05	0.00203247	sp|P08289|PPBT_RAT	Alkaline phosphatase, tissue-nonspecific isozyme (AP-TNAP) (TNSALP) (EC 3.1.3.1) (Alkaline phosphatase liver/bone/kidney isozyme)	ALPL			KEGG_PATHWAY	pps01100:Metabolic pathways	3	ALPL, PNLIP, GALM
Locus_2246383_x	4.08477e-13	7.36288e-11	0.0175454	0.0108004	0.0193372	0.00048322	0.0361162	sp|P18142|D2_DICDI	cAMP-regulated D2 protein	BCHE
Locus_4374794_x	1.16995e-11	1.56671e-22	NA	0.00037711	0.00757032	3.72737e-05	0.014989	sp|Q7Z5L3|C1QL2_HUMAN	Complement C1q-like protein 2 (C1q and tumor necrosis factor-related protein 10) (C1q/TNF-related protein 10)	C1QL2
Locus_5017882_x	1.21987e-11	2.16923e-14	0.00178438	0.000217397	0.000107892	2.2195e-05	0.000133167	sp|Q7Z5L3|C1QL2_HUMAN	Complement C1q-like protein 2 (C1q and tumor necrosis factor-related protein 10) (C1q/TNF-related protein 10)	C1QL2
Locus_562437_x	7.2163e-10	2.44105e-12	NA	0.000102316	0.000329559	1.12232e-05	0.000404406	sp|Q7Z5L3|C1QL2_HUMAN	Complement C1q-like protein 2 (C1q and tumor necrosis factor-related protein 10) (C1q/TNF-related protein 10)	C1QL2
Locus_2271519_x	1.95115e-09	1.98757e-07	NA	0.000172376	0.000254946	4.84738e-05	0.000153754	sp|Q9ES30|C1QT3_MOUSE	Complement C1q tumor necrosis factor-related protein 3 (Collagenous repeat-containing sequence 26 kDa protein) (CORS26) (Secretory protein CORS26)	C1QTNF3
Locus_5145681_x	1.22781e-10	2.39901e-08	NA	0.000214714	0.000762945	5.0308e-05	0.00192748	sp|Q9BXJ4|C1QT3_HUMAN	Complement C1q tumor necrosis factor-related protein 3 (Collagenous repeat-containing sequence 26 kDa protein) (CORS26) (Secretory protein CORS26)	C1QTNF3
Locus_5223614_x	3.69218e-09	NA	NA	0.000603795	0.00666139	0.000481978	0.0183869	sp|Q9BXJ4|C1QT3_HUMAN	Complement C1q tumor necrosis factor-related protein 3 (Collagenous repeat-containing sequence 26 kDa protein) (CORS26) (Secretory protein CORS26)	C1QTNF3
Locus_1971652_x	4.90034e-12	1.33551e-11	NA	2.11017e-05	0.000107722	2.09097e-06	0.000197226	sp|Q9BXI9|C1QT6_HUMAN	Complement C1q tumor necrosis factor-related protein 6	C1QTNF6
Locus_2383884_x	8.24088e-10	NA	0.00298664	0.000630327	0.000251651	0.000136256	0.000888845	sp|Q5RJ80|CAPR2_DANRE	Caprin-2 (RNA granule protein 140)	CAPRIN2
Locus_8090395_x	6.01309e-08	1.04046e-12	NA	7.46227e-05	0.00246933	2.51716e-05	0.00458105	sp|Q8K4Q8|COL12_MOUSE	Collectin-12 (Collectin placenta protein 1) (CL-P1) (Scavenger receptor with C-type lectin)	CLEC10A
Locus_1965604_x	2.73557e-07	3.43653e-07	0.00894138	0.00263947	0.000647319	0.000429196	0.00101894	sp|Q90WJ8|AJL2_ANGJA	Lactose-binding lectin l-2 (Ajl-2)	CLEC10A
Locus_1943147_x	6.68127e-11	NA	0.0249254	0.0041146	0.00659853	0.00112507	0.00759222	sp|P86854|PLCL_MYTGA	Perlucin-like protein	PLCL
Locus_6994617_x	2.21026e-24	1.42707e-32	0.0304009	0.0204014	0.0015331	0.000121721	0.000316384	sp|Q04832|HEXP_LEIMA	DNA-binding protein HEXBP (Hexamer-binding protein)	CNBP
Locus_2718178_x	1.38723e-14	4.12309e-19	NA	7.62652e-06	0.00132427	1.04269e-06	0.00301493	sp|P32018|COEA1_CHICK	Collagen alpha-1(XIV) chain (Undulin)	COL14A1
Locus_4871157_x	1.34497e-13	1.38025e-14	0.0215532	0.00101936	0.000939488	3.55671e-05	0.000788003	sp|Q62469|ITA2_MOUSE	Integrin alpha-2 (CD49 antigen-like family member B) (Collagen receptor) (Platelet membrane glycoprotein Ia) (GPIa) (VLA-2 subunit alpha) (CD antigen CD49b)	COL20A1
Locus_1802697_x	3.23091e-10	2.38642e-09	NA	0.00313803	0.0353977	0.000176725	NA	sp|Q2LK54|COL12_CHICK	Collectin-12 (Collectin-3) (CL-3) (cCL-3)	COLEC12
Locus_8086617_x	4.14248e-22	0.000732416	0.00703253	1.47436e-05	2.46188e-05	9.77313e-07	0.000214582			CRB1
Locus_2312774_x	6.3269e-11	2.94265e-29	0.00392724	4.12743e-05	NA	5.84876e-06	NA	sp|Q95SX7|RTBS_DROME	Probable RNA-directed DNA polymerase from transposon BS (EC 2.7.7.49) (Reverse transcriptase)	CST7
Locus_7316785_x	4.90004e-13	5.54216e-15	0.0129746	0.000805828	0.000769328	4.11284e-05	0.000888992	sp|B2LW77|DLK2_PIG	Protein delta homolog 2 (DLK-2) (Epidermal growth factor-like protein 9) (EGF-like protein 9)	DLK2
Locus_5621368_x	8.28753e-08	2.21548e-06	0.00430865	0.00165673	0.000158549	0.000262582	0.000177869	sp|F7J220|SRCR1_PATPE	Scavenger receptor cysteine-rich domain superfamily protein (ApSRCR1)	DMBT1
Locus_2490891_x	9.65957e-09	9.79071e-05	NA	0.000140617	0.00752352	3.8426e-05	0.0299239	sp|O42446|DNAS1_OREMO	Deoxyribonuclease-1 (EC 3.1.21.1) (Deoxyribonuclease I) (DNase I)	DNASE1
Locus_12991_x	6.92429e-11	3.8267e-20	NA	0.00417389	0.0354951	0.000151107	0.0268823	sp|A8E627|ENDUD_XENLA	Poly(U)-specific endoribonuclease-D (EC 3.1.-.-) (Protein endoU-D) (Uridylate-specific endoribonuclease-D) (XendoU-D)	ENDOU
Locus_6492742_x	1.25391e-08	9.71945e-33	0.0165811	0.0482036	NA	0.00332389	NA	sp|Q9N0C7|EPDR1_MACFA	Mammalian ependymin-related protein 1 (MERP-1)	EPDR1
Locus_6401585_x	3.63389e-16	8.7226e-23	0.000803053	1.23211e-05	1.69615e-05	9.16086e-07	1.44748e-05	sp|Q9DCM0|ETHE1_MOUSE	Persulfide dioxygenase ETHE1, mitochondrial (EC 1.13.11.18) (Ethylmalonic encephalopathy protein 1 homolog) (Hepatoma subtracted clone one protein) (Sulfur dioxygenase ETHE1)	ETHE1
Locus_7508390_x	6.52711e-09	1.86911e-19	NA	0.000354406	0.0307581	3.00907e-05	0.0168605	sp|Q14517|FAT1_HUMAN	Protocadherin Fat 1 (Cadherin family member 7) (Cadherin-related tumor suppressor homolog) (Protein fat homolog) [Cleaved into: Protocadherin Fat 1, nuclear form]	FAT1
Locus_12496522_x	3.07269e-08	4.62796e-06	0.009577	0.00193975	0.00880277	0.000265847	0.0153527	sp|P18337|LYAM1_MOUSE	L-selectin (CD62 antigen-like family member L) (Leukocyte adhesion molecule 1) (LAM-1) (Leukocyte-endothelial cell adhesion molecule 1) (LECAM1) (Lymph node homing receptor) (Lymphocyte antigen 22) (Ly-22) (Lymphocyte surface MEL-14 antigen) (CD antigen CD62L)	FCER2
Locus_5140034_x	4.84765e-10	3.14049e-23	0.00764666	2.70787e-05	0.000769861	1.71418e-05	0.00339118	sp|Q8K157|GALM_MOUSE	Aldose 1-epimerase (EC 5.1.3.3) (Galactose mutarotase)	GALM
Locus_5311363_x	2.29482e-13	1.47332e-23	5.66283e-05	0.00784629	NA	0.000389609	NA	sp|Q91754|GCKR_XENLA	Glucokinase regulatory protein (Glucokinase regulator)	GCKR
Locus_5549660_x	1.66931e-11	4.09887e-10	NA	0.000234181	0.00985224	1.99575e-05	0.027386	sp|Q9ULT8|HECD1_HUMAN	E3 ubiquitin-protein ligase HECTD1 (EC 2.3.2.26) (E3 ligase for inhibin receptor) (EULIR) (HECT domain-containing protein 1) (HECT-type E3 ubiquitin transferase HECTD1)	HECTD1
Locus_177942_x	7.27595e-13	2.87641e-17	NA	0.0450551	0.0486136	0.000902505	0.0431722	sp|Q6UWX4|HIPL2_HUMAN	HHIP-like protein 2	HHIPL2
Locus_5268654_x	5.16718e-11	4.78404e-10	NA	0.000902822	0.000560489	7.70994e-05	0.00154956	sp|Q5R7Y0|AGRB2_PONAB	Adhesion G protein-coupled receptor B2 (Brain-specific angiogenesis inhibitor 2)	HMCN1
Locus_7507228_x	2.84779e-09	2.33213e-10	NA	0.000160674	8.28721e-05	2.7919e-05	0.000154488	sp|Q96RW7|HMCN1_HUMAN	Hemicentin-1 (Fibulin-6) (FIBL-6)	HMCN1
Locus_7812976_x	6.72072e-11	8.07674e-09	NA	3.56579e-05	0.000185434	7.43982e-06	0.000258537	sp|Q96RW7|HMCN1_HUMAN	Hemicentin-1 (Fibulin-6) (FIBL-6)	HMCN1
Locus_2415397_x	4.00835e-14	5.06695e-15	NA	0.000513055	0.0225992	1.55474e-05	0.0282789	sp|Q9DBB9|CPN2_MOUSE	Carboxypeptidase N subunit 2 (Carboxypeptidase N 83 kDa chain) (Carboxypeptidase N large subunit) (Carboxypeptidase N polypeptide 2) (Carboxypeptidase N regulatory subunit)	ISLR
Locus_4380252_x	8.02367e-10	9.12245e-18	0.031053	0.00177068	0.0131989	0.00014812	0.0143863	sp|P14272|KLKB1_RAT	Plasma kallikrein (EC 3.4.21.34) (Fletcher factor) (Kininogenin) (Plasma prekallikrein) [Cleaved into: Plasma kallikrein heavy chain; Plasma kallikrein light chain]	KLKB1
Locus_336431_x	1.70965e-07	1.77538e-10	0.0341061	0.000400012	0.00480187	5.94251e-05	0.00471722	sp|P08519|APOA_HUMAN	Apolipoprotein(a) (Apo(a)) (Lp(a)) (EC 3.4.21.-)	LPA
Locus_5272638_x	3.36889e-09	3.45967e-25	NA	0.000978307	0.0365745	7.98228e-05	0.0294563	sp|P55112|NAS4_CAEEL	Zinc metalloproteinase nas-4 (EC 3.4.24.-) (Nematode astacin 4)	MEP1B
Locus_5555276_x	2.95483e-13	1.13983e-14	NA	0.00796869	6.83296e-05	0.000220407	9.64842e-05	sp|P22897|MRC1_HUMAN	Macrophage mannose receptor 1 (MMR) (C-type lectin domain family 13 member D) (C-type lectin domain family 13 member D-like) (Human mannose receptor) (hMR) (Macrophage mannose receptor 1-like protein 1) (CD antigen CD206)	MRC1
Locus_3021021_x	8.85594e-08	5.48213e-11	0.0167211	0.0289087	0.00894447	0.00389513	0.0155373	sp|Q9UBG0|MRC2_HUMAN	C-type mannose receptor 2 (C-type lectin domain family 13 member E) (Endocytic receptor 180) (Macrophage mannose receptor 2) (Urokinase-type plasminogen activator receptor-associated protein) (UPAR-associated protein) (Urokinase receptor-associated protein) (CD antigen CD280)	MRC2
Locus_5669558_x	1.17739e-15	1.17436e-10	0.00117771	1.16106e-05	0.000101032	6.6766e-07	7.50029e-05	sp|Q9UBG0|MRC2_HUMAN	C-type mannose receptor 2 (C-type lectin domain family 13 member E) (Endocytic receptor 180) (Macrophage mannose receptor 2) (Urokinase-type plasminogen activator receptor-associated protein) (UPAR-associated protein) (Urokinase receptor-associated protein) (CD antigen CD280)	MRC2
Locus_7215083_x	1.57895e-06	6.39205e-13	0.00129184	0.0243589	0.0115535	0.0100648	0.0332391	sp|Q9UBG0|MRC2_HUMAN	C-type mannose receptor 2 (C-type lectin domain family 13 member E) (Endocytic receptor 180) (Macrophage mannose receptor 2) (Urokinase-type plasminogen activator receptor-associated protein) (UPAR-associated protein) (Urokinase receptor-associated protein) (CD antigen CD280)	MRC2
Locus_5967085_x	3.2471e-07	7.11574e-09	0.0111078	0.000780427	0.000739844	0.000171411	0.00136008	sp|Q9IAT6|DLLC_DANRE	Delta-like protein C (DeltaC) (delC)	NOTCH2
Locus_12163711_x	1.50003e-10	NA	0.00137207	0.000169409	NA	4.07316e-05	0.0305016	sp|Q6V0K7|OIT3_RAT	Oncoprotein-induced transcript 3 protein (Liver-specific zona pellucida domain-containing protein)	OIT3
Locus_207957_x	2.74303e-10	7.69149e-17	0.000791069	2.62254e-05	0.000374747	6.48742e-06	0.00065632	sp|A3DH97|RSGI6_CLOTH	Anti-sigma-I factor RsgI6 (Endo-1,4-beta-xylanase) (EC 3.2.1.8)	PCSK9
Locus_7703935_x	3.28186e-10	3.52948e-13	NA	0.000182996	0.00920756	1.16273e-05	0.00510341	sp|P86854|PLCL_MYTGA	Perlucin-like protein	PLCL
Locus_2124696_x	4.26128e-12	2.29452e-06	0.02167	0.00214612	0.0119994	0.000569447	0.0346812	sp|Q64425|LIPP_MYOCO	Pancreatic triacylglycerol lipase (PL) (PTL) (Pancreatic lipase) (EC 3.1.1.3) (Fragment)	PNLIP
Locus_2124717_x	9.64785e-25	1.25526e-12	0.0140807	0.000201536	0.00015497	3.7534e-06	9.43422e-05	sp|Q64425|LIPP_MYOCO	Pancreatic triacylglycerol lipase (PL) (PTL) (Pancreatic lipase) (EC 3.1.1.3) (Fragment)	PNLIP
Locus_2532699_x	3.71005e-09	2.71579e-14	0.0160591	6.89272e-06	0.00195748	4.97837e-06	0.00460084	sp|Q16651|PRSS8_HUMAN	Prostasin (EC 3.4.21.-) (Channel-activating protease 1) (CAP1) (Serine protease 8) [Cleaved into: Prostasin light chain; Prostasin heavy chain]	PRSS8
Locus_2844147_x	2.25376e-13	1.39397e-20	NA	0.0174897	0.0122113	0.0005087	0.0180428	sp|Q7M456|RNOY_CRAGI	Ribonuclease Oy (RNase Oy) (EC 3.1.27.-)	RNASET2
Locus_2541317_x	6.2639e-16	7.68001e-17	0.0118808	0.000387378	NA	4.17578e-06	NA	sp|Q9JJS0|SCUB2_MOUSE	Signal peptide, CUB and EGF-like domain-containing protein 2 (Protein CEGP1) (Scube/You)	SCUBE2
Locus_26841_x	8.43664e-08	6.25217e-19	NA	0.001205	0.0249432	0.000176149	0.033019	sp|Q9HAT2|SIAE_HUMAN	Sialate O-acetylesterase (EC 3.1.1.53) (H-Lse) (Sialic acid-specific 9-O-acetylesterase)	SIAE
Locus_4545855_x	4.82517e-11	7.77304e-08	NA	0.0175804	0.0104449	0.00087516	0.0134622	sp|Q5RFU0|SIAE_PONAB	Sialate O-acetylesterase (EC 3.1.1.53) (Sialic acid-specific 9-O-acetylesterase)	SIAE
Locus_181526_x	4.63026e-27	3.81513e-12	NA	1.49998e-05	0.00256299	3.18199e-07	0.0131786	sp|P70665|SIAE_MOUSE	Sialate O-acetylesterase (EC 3.1.1.53) (Sialic acid-specific 9-O-acetylesterase) (Yolk sac protein 2) [Cleaved into: Sialate O-acetylesterase small subunit; Sialate O-acetylesterase large subunit]	SIAE
Locus_3239954_x	7.38251e-08	2.62794e-12	0.0018232	0.000668174	0.00024657	0.000146895	0.000365766	sp|Q700K0|SSPO_RAT	SCO-spondin	SSPO
Locus_961012_x	5.27642e-13	1.8748e-05	0.0131357	3.46211e-05	NA	2.41614e-06	NA	sp|P82198|BGH3_MOUSE	Transforming growth factor-beta-induced protein ig-h3 (Beta ig-h3)	TGFBI
Locus_2141986_x	5.66174e-08	4.37351e-17	NA	6.77978e-05	0.00168941	2.11626e-05	0.00399324	sp|Q5R868|TM246_PONAB	Transmembrane protein 246	TMEM246
Locus_2309065_x	1.47442e-08	2.18159e-17	NA	0.000323408	0.00633586	3.82595e-05	0.00576552	sp|Q90953|CSPG2_CHICK	Versican core protein (Chondroitin sulfate proteoglycan core protein 2) (Chondroitin sulfate proteoglycan 2) (Large fibroblast proteoglycan) (PG-M)	VCAN
Locus_1669152_x	4.61196e-08	NA	NA	0.000792929	0.0187573	0.000538151	0.0282934	sp|P41366|VMO1_CHICK	Vitelline membrane outer layer protein 1 (VMO-1) (VMO-I) (VMOI)	VMO1
Locus_2154765_x	1.861e-07	3.40571e-20	NA	0.00183341	0.00831868	0.000346056	0.0162123	sp|P41366|VMO1_CHICK	Vitelline membrane outer layer protein 1 (VMO-1) (VMO-I) (VMOI)	VMO1
Locus_7779344_x	1.01125e-11	NA	NA	0.00028578	0.00515226	9.02891e-05	0.0109873	sp|P41366|VMO1_CHICK	Vitelline membrane outer layer protein 1 (VMO-1) (VMO-I) (VMOI)	VMO1
Locus_2186443_x	4.66535e-09	NA	NA	4.3773e-05	0.000875103	1.6644e-05	0.00127447	sp|Q09788|ASL1_SCHPO	Alkali-sensitive linkage protein 1
Locus_936594_x	4.74937e-12	2.78507e-21	NA	0.0028203	0.00599493	7.36327e-05	0.00373584	sp|A3DH97|RSGI6_CLOTH	Anti-sigma-I factor RsgI6 (Endo-1,4-beta-xylanase) (EC 3.2.1.8)
Locus_3077889_x	2.87466e-16	3.39957e-14	NA	4.48472e-07	4.79028e-05	1.6529e-07	8.32567e-05	sp|Q8N0N3|BGBP_PENMO	Beta-1,3-glucan-binding protein (GBP)
Locus_2714530_x	2.46998e-13	4.02995e-19	0.0194233	6.09187e-05	0.000891781	3.62301e-06	0.000590887	sp|P26224|GUNF_CLOTH	Endoglucanase F (EGF) (EC 3.2.1.4) (Cellulase F) (Endo-1,4-beta-glucanase)
Locus_246251_x	1.0385e-12	1.42603e-18	NA	0.00202847	0.0209835	4.46121e-05	0.0128299	sp|P86789|GIGA6_CRAGI	Gigasin-6
Locus_1575471_x	1.42468e-11	8.08248e-17	0.00113582	5.68483e-05	0.000288098	5.45035e-06	0.000222157	sp|B9A8D7|SPI2_CRAVI	Serine protease inhibitor Cvsi-2
Locus_151770_x	6.83597e-07	2.74206e-10	0.000442566	0.00443354	0.000648588	0.00131646	0.00123554	sp|Q04336|YM54_YEAST	Uncharacterized protein YMR196W
Locus_1040521_x	1.20998e-11	NA	NA	2.97451e-05	0.000498288	3.45031e-05	0.000568469
Locus_12004843_x	1.87333e-08	1.7613e-10	NA	0.0369233	0.035519	0.00149946	0.0223483
Locus_12056141_x	2.5631e-09	8.6122e-18	0.0221544	0.000299036	0.00116714	3.83146e-05	0.00125297
Locus_12280100_x	2.96224e-09	0.00168703	0.00979598	0.0218175	0.0121444	0.00189063	0.0196298
Locus_12354194_x	2.18618e-08	3.40566e-15	NA	0.00265291	0.00108904	0.000168676	0.000751539
Locus_1710411_x	1.15794e-12	0.00465237	0.00160822	0.000528077	0.000323768	6.05024e-05	0.00217535
Locus_1797706_x	1.92486e-11	1.13394e-12	0.00957336	9.36519e-05	4.25069e-06	9.3667e-06	1.60352e-06		Deleted in malignant brain tumors 1 protein [Source:UniProtKB/TrEMBL;Acc:K1S0A7]
Locus_183716_x	8.34416e-16	1.90701e-16	NA	0.000329075	0.0043831	7.77274e-06	0.00571862
Locus_1866793_x	6.26477e-26	2.49063e-22	0.00929842	0.00790778	0.000867336	9.63624e-05	0.00146241
Locus_1891394_x	3.11633e-13	1.09639e-14	NA	0.00021101	0.0144909	1.17139e-05	0.0281734
Locus_1997490_x	1.02181e-11	0.0237085	NA	1.85691e-05	0.000493382	1.9637e-05	0.00188166
Locus_2006112_x	3.92164e-14	2.15163e-21	NA	0.0188586	0.0489338	0.000266802	0.0281179
Locus_2204550_x	6.43433e-16	3.70818e-22	NA	2.76793e-06	0.000239695	1.84206e-07	0.000110669		Heavy metal-binding protein HIP [Source:UniProtKB/TrEMBL;Acc:K1RFZ8]
Locus_2443893_x	3.40313e-11	0.044297	0.0254087	0.00600607	0.00287062	0.00167096	0.00343073
Locus_2550064_x	1.37027e-06	NA	0.00269777	0.00326028	0.000300014	0.00110869	0.000633477
Locus_2684079_x	4.75675e-12	5.88957e-20	NA	0.000126373	0.0329262	9.507e-06	0.0331388		Asialoglycoprotein receptor 2 [Source:UniProtKB/TrEMBL;Acc:K1PJI8]
Locus_2875443_x	1.6002e-09	1.60358e-11	NA	0.000590358	0.000368539	4.95775e-05	0.000344002
Locus_3084749_x	1.0563e-14	9.162e-23	NA	1.48258e-05	0.0241289	1.51582e-06	0.0252974
Locus_3597550_x	3.11518e-10	0.0447058	0.0140463	0.00359093	NA	0.000914877	NA		Transcription intermediary factor 1-beta [Source:UniProtKB/TrEMBL;Acc:K1PYX1]
Locus_4224480_x	1.66668e-08	1.43912e-23	NA	0.00122785	0.016711	0.000143799	0.019994
Locus_4228414_x	4.48856e-19	3.20605e-15	0.0050211	0.00263405	2.48395e-06	0.000161085	4.51213e-06
Locus_4421683_x	8.81999e-10	4.78362e-16	NA	0.00273889	0.0335842	0.000162823	0.0414991
Locus_4630399_x	7.5207e-24	6.68783e-16	0.00873963	3.31673e-05	0.00294321	8.9604e-07	0.00682313
Locus_4705455_x	3.27242e-08	2.70692e-21	0.0201161	0.00121009	0.00473141	0.000226362	0.00822397
Locus_4823049_x	2.39837e-17	NA	0.00777286	4.09769e-05	3.93077e-05	7.87251e-06	5.83306e-05
Locus_4839674_x	6.07978e-11	3.1307e-24	NA	0.000164198	0.0123801	1.62298e-05	0.0134592
Locus_5129778_x	9.48524e-16	1.56357e-19	0.00660726	0.00244659	0.000830454	7.28672e-05	0.000855596
Locus_5270726_x	1.27652e-13	1.57498e-26	NA	4.71753e-05	0.000948972	5.05964e-06	0.00168255
Locus_5685410_x	9.47022e-10	NA	NA	0.000327271	0.00418708	0.000144727	0.0116432
Locus_5953872_x	7.14614e-13	3.22643e-12	NA	2.64723e-06	0.000137423	6.49526e-07	0.000247268
Locus_5965637_x	1.56562e-09	1.25874e-05	0.000134527	0.00181172	NA	0.000461076	0.0450417
Locus_6383771_x	1.13445e-07	1.90949e-05	0.0322252	0.00015268	NA	4.18994e-05	NA
Locus_6475540_x	4.2098e-08	NA	0.0438074	0.000411238	0.000805673	0.000108106	0.00100275
Locus_6755065_x	1.97422e-08	2.96574e-23	NA	0.00241054	0.000642049	0.000222859	0.000615011
Locus_7079293_x	5.74537e-11	1.14475e-12	NA	0.000110907	0.0015772	1.36373e-05	0.00386531
Locus_7095402_x	2.50164e-08	1.51072e-09	NA	0.00082635	0.000391698	0.000134533	0.000309928
Locus_7240013_x	2.22402e-11	NA	0.0162198	0.000975553	0.00370227	0.000230266	0.00572572
Locus_7561218_x	1.08475e-11	1.00205e-13	0.000437251	0.000428157	0.000354739	8.32182e-05	0.00128717
Locus_8318712_x	5.30562e-16	NA	NA	0.00179441	0.00062549	0.00159899	0.00420404

## Sheet: cluster 6
	p-value	p.valor_beta0	p.valor_PMvsCH	p.valor_Time	p.valor_TimexOrigin	p.valor_Time2	p.valor_Time2xPolluted	Swissprot ID	protein name	H. sapiens gene name			Category	Term	Count	Genes
Locus_47875_x	1.21422e-09	1.43595e-17	NA	0.00624289	6.66871e-05	NA	0.000106404	sp|P0C622|CMTB_PSEPU	2,3-dihydroxy-2,3-dihydro-p-cumate dehydrogenase (EC 1.3.1.58) (Biphenyl-2,3-dihydro-2,3-diol dehydrogenase)				GOTERM_BP_ALL	GO:0009987~cellular process	14	XDH, H1F0, CEP120, SPSB1, FKBP1A, EDAR, KDM1B, HARBI1, NNT, NPC2, SLC25A38, ABAT, AGRN, RUNX1
Locus_6477831_x	2.59946e-29	7.53993e-07	1.8089e-06	9.88224e-06	0.000876996	8.89222e-07	0.00540812	sp|P80147|GABT_PIG	4-aminobutyrate aminotransferase, mitochondrial (EC 2.6.1.19) ((S)-3-amino-2-methylpropionate transaminase) (EC 2.6.1.22) (GABA aminotransferase) (GABA-AT) (Gamma-amino-N-butyrate transaminase) (GABA transaminase) (GABA-T) (L-AIBAT)	ABAT			GOTERM_BP_ALL	GO:0065007~biological regulation	12	KDM1B, XDH, NNT, CEP120, NPC2, SPSB1, SLC25A38, ABAT, FKBP1A, AGRN, EDAR, RUNX1
Locus_1079719_x	2.8515e-23	1.99386e-12	NA	0.000370307	2.73724e-09	NA	3.12361e-09	sp|P25304|AGRIN_RAT	Agrin [Cleaved into: Agrin N-terminal 110 kDa subunit; Agrin C-terminal 110 kDa subunit; Agrin C-terminal 90 kDa fragment (C90); Agrin C-terminal 22 kDa fragment (C22)]	AGRN			GOTERM_BP_ALL	GO:0044699~single-organism process	12	KDM1B, XDH, NNT, CEP120, NPC2, SPSB1, SLC25A38, ABAT, FKBP1A, AGRN, EDAR, RUNX1
Locus_7224200_x	7.00224e-11	NA	NA	1.42113e-05	7.14331e-05	NA	1.46165e-05	sp|Q86QN6|BDEF_BRABE	Big defensin (Defensin)				GOTERM_BP_ALL	GO:0044238~primary metabolic process	11	KDM1B, XDH, HARBI1, NNT, NPC2, SPSB1, SLC25A38, ABAT, FKBP1A, EDAR, RUNX1
Locus_375153_x	3.66583e-07	5.36815e-18	NA	NA	0.0129458	0.0024186	0.0397433	sp|Q8N960|CE120_HUMAN	Centrosomal protein of 120 kDa (Cep120) (Coiled-coil domain-containing protein 100)	CEP120			GOTERM_BP_ALL	GO:0071704~organic substance metabolic process	11	KDM1B, XDH, HARBI1, NNT, NPC2, SPSB1, SLC25A38, ABAT, FKBP1A, EDAR, RUNX1
Locus_2689901_x	5.39499e-12	4.50296e-16	0.00762882	0.0137606	NA	0.000282791	NA	sp|Q9VAT2|DCA10_DROME	DDB1- and CUL4-associated factor 10 homolog (WD repeat-containing protein 32 homolog)	DCAF10			GOTERM_BP_ALL	GO:0008152~metabolic process	11	KDM1B, XDH, HARBI1, NNT, NPC2, SPSB1, SLC25A38, ABAT, FKBP1A, EDAR, RUNX1
Locus_1993466_x	0.000104134	4.35166e-17	0.00248441	NA	NA	0.000335136	0.0196304	sp|Q9VZN4|DAR1_DROME	Dendritic arbor reduction protein 1	KLF5			GOTERM_BP_ALL	GO:0044237~cellular metabolic process	10	KDM1B, XDH, HARBI1, NNT, SPSB1, SLC25A38, ABAT, FKBP1A, EDAR, RUNX1
Locus_5463540_x	1.23117e-09	1.79516e-10	NA	2.63399e-05	6.11946e-05	NA	7.66738e-05	sp|P26221|GUN4_THEFU	Endoglucanase E-4 (EC 3.2.1.4) (Cellulase E-4) (Cellulase E4) (Endo-1,4-beta-glucanase E-4)				GOTERM_BP_ALL	GO:0044763~single-organism cellular process	10	XDH, NNT, CEP120, SPSB1, SLC25A38, ABAT, FKBP1A, AGRN, EDAR, RUNX1
Locus_7722704_x	9.78579e-08	1.45984e-12	NA	0.000932567	0.000158252	NA	0.000385363	sp|P26221|GUN4_THEFU	Endoglucanase E-4 (EC 3.2.1.4) (Cellulase E-4) (Cellulase E4) (Endo-1,4-beta-glucanase E-4)				GOTERM_BP_ALL	GO:0050794~regulation of cellular process	9	KDM1B, XDH, NNT, CEP120, SPSB1, FKBP1A, AGRN, EDAR, RUNX1
Locus_1596918_x	1.98851e-10	0.000381055	NA	0.000605743	8.01897e-06	NA	1.89088e-06	sp|Q9DGJ3|NPC2_DANRE	Epididymal secretory protein E1 (16.5 kDa secretory protein) (Niemann Pick type C2 protein homolog)	NPC2			GOTERM_BP_ALL	GO:0050789~regulation of biological process	9	KDM1B, XDH, NNT, CEP120, SPSB1, FKBP1A, AGRN, EDAR, RUNX1
Locus_162797_x	1.93684e-11	4.65802e-21	NA	1.23607e-05	1.86074e-05	NA	1.74888e-05	sp|P15796|H12_CAEEL	Histone H1.2 (Histone H1-like protein 2)	H1F0			GOTERM_BP_ALL	GO:0051179~localization	8	XDH, NNT, CEP120, NPC2, SLC25A38, FKBP1A, AGRN, EDAR
Locus_2418697_x	6.28922e-30	2.17597e-20	NA	9.77056e-05	0.000202055	5.14561e-05	0.000415564	sp|P15870|H1D_STRPU	Histone H1-delta	H1F0			GOTERM_BP_ALL	GO:0032501~multicellular organismal process	8	KDM1B, XDH, CEP120, SLC25A38, ABAT, FKBP1A, EDAR, RUNX1
Locus_2418732_x	9.41285e-33	1.03718e-23	NA	2.28835e-05	0.00288402	3.16115e-06	0.0073407	sp|P15870|H1D_STRPU	Histone H1-delta	H1F0			GOTERM_BP_ALL	GO:0043170~macromolecule metabolic process	8	KDM1B, XDH, HARBI1, SPSB1, SLC25A38, FKBP1A, EDAR, RUNX1
Locus_3086808_x	7.81342e-09	5.04001e-25	7.76215e-05	0.000532088	NA	0.0145745	0.00169066	sp|O89113|IER5_MOUSE	Immediate early response gene 5 protein	IER5			GOTERM_BP_ALL	GO:0044710~single-organism metabolic process	7	XDH, NNT, NPC2, SLC25A38, ABAT, FKBP1A, EDAR
Locus_163899_x	1.53316e-08	1.23011e-39	1.01876e-05	NA	2.45263e-06	NA	5.21064e-06	sp|P11024|NNTM_BOVIN	NAD(P) transhydrogenase, mitochondrial (EC 1.6.1.2) (Nicotinamide nucleotide transhydrogenase) (Pyridine nucleotide transhydrogenase)	NNT			GOTERM_BP_ALL	GO:1901360~organic cyclic compound metabolic process	7	KDM1B, XDH, HARBI1, NNT, NPC2, SLC25A38, RUNX1
Locus_12068688_x	2.22805e-06	2.30377e-21	0.00108731	0.021561	9.17754e-05	0.00635424	5.16306e-05	sp|O42993|FKBP_SCHPO	Peptidyl-prolyl cis-trans isomerase (PPIase) (EC 5.2.1.8) (FK506-binding protein) (FKBP)	FKBP1A			GOTERM_BP_ALL	GO:0044707~single-multicellular organism process	7	XDH, CEP120, SLC25A38, ABAT, FKBP1A, EDAR, RUNX1
Locus_2572381_x	5.10412e-20	8.57338e-11	0.000161126	9.71337e-07	NA	6.57196e-07	0.0313604	sp|O64411|PAO_MAIZE	Polyamine oxidase (EC 1.5.3.14) (EC 1.5.3.15)	KDM1B			GOTERM_BP_ALL	GO:0006807~nitrogen compound metabolic process	7	KDM1B, XDH, HARBI1, NNT, SLC25A38, ABAT, RUNX1
Locus_4630447_x	1.0073e-06	1.34287e-12	NA	0.0405481	0.000126247	NA	0.000330948	sp|A1Z6E0|GUS_DROME	Protein gustavus	SPSB1			GOTERM_BP_ALL	GO:0044260~cellular macromolecule metabolic process	7	KDM1B, XDH, SPSB1, SLC25A38, FKBP1A, EDAR, RUNX1
Locus_5391587_x	2.24642e-19	6.88072e-24	5.94773e-05	1.64947e-06	NA	1.54981e-06	0.00626589	sp|O60502|OGA_HUMAN	Protein O-GlcNAcase (OGA) (EC 3.2.1.169) (Beta-N-acetylglucosaminidase) (Beta-N-acetylhexosaminidase) (Beta-hexosaminidase) (Meningioma-expressed antigen 5) (N-acetyl-beta-D-glucosaminidase) (N-acetyl-beta-glucosaminidase) (Nuclear cytoplasmic O-GlcNAcase and acetyltransferase) (NCOAT)	OGA			GOTERM_BP_ALL	GO:0050896~response to stimulus	7	XDH, NPC2, SPSB1, ABAT, FKBP1A, AGRN, EDAR
Locus_3183574_x	5.40124e-11	2.19727e-06	0.018657	0.0364293	3.40728e-05	0.0180606	4.42045e-05	sp|Q8BR93|HARB1_MOUSE	Putative nuclease HARBI1 (EC 3.1.-.-) (Harbinger transposase-derived nuclease)	HARBI1			GOTERM_BP_ALL	GO:0048513~animal organ development	6	XDH, CEP120, SLC25A38, FKBP1A, EDAR, RUNX1
Locus_10444702_x	1.45378e-06	3.91981e-07	NA	NA	0.00776716	5.07913e-05	0.00643614	sp|Q03347|RUNX1_MOUSE	Runt-related transcription factor 1 (Acute myeloid leukemia 1 protein) (Core-binding factor subunit alpha-2) (CBF-alpha-2) (Oncogene AML-1) (Polyomavirus enhancer-binding protein 2 alpha B subunit) (PEA2-alpha B) (PEBP2-alpha B) (SL3-3 enhancer factor 1 alpha B subunit) (SL3/AKV core-binding factor alpha B subunit)	RUNX1			GOTERM_BP_ALL	GO:1902578~single-organism localization	6	XDH, NNT, NPC2, FKBP1A, AGRN, EDAR
Locus_1416600_x	8.67713e-09	1.51006e-06	0.0409175	0.000276546	NA	2.26702e-05	NA	sp|P02637|SCP_MIZYE	Sarcoplasmic calcium-binding protein (SCP)				GOTERM_BP_ALL	GO:0065008~regulation of biological quality	6	XDH, NNT, NPC2, SLC25A38, ABAT, FKBP1A
Locus_6705953_x	2.56267e-20	2.66529e-24	0.00780026	0.000166107	NA	1.3263e-06	NA	sp|Q96DW6|S2538_HUMAN	Solute carrier family 25 member 38	SLC25A38			GOTERM_BP_ALL	GO:0006810~transport	6	XDH, NNT, NPC2, SLC25A38, FKBP1A, EDAR
Locus_2476243_x	1.09328e-10	1.12445e-14	NA	0.000234471	NA	3.94941e-06	0.000335068	sp|Q5RED5|T22D3_PONAB	TSC22 domain family protein 3	TSC22D4			GOTERM_BP_ALL	GO:0048731~system development	6	XDH, CEP120, SLC25A38, FKBP1A, EDAR, RUNX1
Locus_5010479_x	1.93003e-17	NA	NA	0.00713493	1.38577e-06	NA	2.27431e-05	sp|Q9JLL3|TNR19_MOUSE	Tumor necrosis factor receptor superfamily member 19 (TRADE) (Toxicity and JNK inducer)	EDAR			GOTERM_BP_ALL	GO:0051234~establishment of localization	6	XDH, NNT, NPC2, SLC25A38, FKBP1A, EDAR
Locus_347964_x	8.70158e-07	6.8703e-18	NA	NA	0.00227201	0.0223815	0.00450983	sp|P10351|XDH_DROME	Xanthine dehydrogenase (XD) (EC 1.17.1.4) (Protein rosy locus)	XDH			GOTERM_BP_ALL	GO:0007275~multicellular organism development	6	XDH, CEP120, SLC25A38, FKBP1A, EDAR, RUNX1
Locus_1042060_x	9.0202e-12	3.44502e-08	NA	0.0187504	0.0281558	0.00457028	0.0464327						GOTERM_BP_ALL	GO:0048856~anatomical structure development	6	XDH, CEP120, SLC25A38, FKBP1A, EDAR, RUNX1
Locus_1855628_x	5.55775e-09	2.50318e-10	NA	NA	0.000387335	0.00900493	0.00557505						GOTERM_BP_ALL	GO:0044767~single-organism developmental process	6	XDH, CEP120, SLC25A38, FKBP1A, EDAR, RUNX1
Locus_2003271_x	7.2899e-11	NA	5.10038e-05	0.0165415	0.00352863	0.0099821	NA						GOTERM_BP_ALL	GO:0032502~developmental process	6	XDH, CEP120, SLC25A38, FKBP1A, EDAR, RUNX1
Locus_2474924_x	1.05202e-11	4.67514e-29	0.0177333	NA	NA	0.00275315	0.0193472						GOTERM_BP_ALL	GO:0046483~heterocycle metabolic process	6	KDM1B, XDH, HARBI1, NNT, SLC25A38, RUNX1
Locus_8756119_x	8.60025e-15	2.66356e-14	NA	NA	4.74573e-06	8.43958e-07	1.30734e-05						GOTERM_BP_ALL	GO:0006725~cellular aromatic compound metabolic process	6	KDM1B, XDH, HARBI1, NNT, SLC25A38, RUNX1
Locus_994954_x	2.56368e-11	0.000394011	NA	NA	3.10935e-06	NA	8.79157e-06						GOTERM_BP_ALL	GO:0034641~cellular nitrogen compound metabolic process	6	KDM1B, XDH, HARBI1, NNT, SLC25A38, RUNX1
													GOTERM_BP_ALL	GO:0051641~cellular localization	5	CEP120, NPC2, FKBP1A, AGRN, EDAR
													GOTERM_BP_ALL	GO:0044765~single-organism transport	5	XDH, NNT, NPC2, FKBP1A, EDAR
													GOTERM_BP_ALL	GO:0043412~macromolecule modification	5	KDM1B, XDH, SPSB1, FKBP1A, EDAR
													GOTERM_BP_ALL	GO:0048522~positive regulation of cellular process	5	XDH, CEP120, FKBP1A, EDAR, RUNX1
													GOTERM_BP_ALL	GO:0044267~cellular protein metabolic process	5	XDH, SPSB1, SLC25A38, FKBP1A, EDAR
													GOTERM_BP_ALL	GO:0010467~gene expression	5	KDM1B, XDH, SLC25A38, EDAR, RUNX1
													GOTERM_BP_ALL	GO:0019538~protein metabolic process	5	XDH, SPSB1, SLC25A38, FKBP1A, EDAR
													GOTERM_BP_ALL	GO:0048518~positive regulation of biological process	5	XDH, CEP120, FKBP1A, EDAR, RUNX1
													GOTERM_BP_ALL	GO:0080090~regulation of primary metabolic process	5	KDM1B, XDH, FKBP1A, EDAR, RUNX1
													GOTERM_BP_ALL	GO:0006139~nucleobase-containing compound metabolic process	5	KDM1B, XDH, HARBI1, NNT, RUNX1
													GOTERM_BP_ALL	GO:0060255~regulation of macromolecule metabolic process	5	KDM1B, XDH, FKBP1A, EDAR, RUNX1
													GOTERM_BP_ALL	GO:0031323~regulation of cellular metabolic process	5	KDM1B, XDH, FKBP1A, EDAR, RUNX1
													GOTERM_BP_ALL	GO:0019222~regulation of metabolic process	5	KDM1B, XDH, FKBP1A, EDAR, RUNX1
													GOTERM_BP_ALL	GO:0007165~signal transduction	5	XDH, SPSB1, FKBP1A, AGRN, EDAR
													GOTERM_BP_ALL	GO:0044700~single organism signaling	5	XDH, SPSB1, FKBP1A, AGRN, EDAR
													GOTERM_BP_ALL	GO:0023052~signaling	5	XDH, SPSB1, FKBP1A, AGRN, EDAR
													GOTERM_BP_ALL	GO:0007154~cell communication	5	XDH, SPSB1, FKBP1A, AGRN, EDAR
													GOTERM_BP_ALL	GO:0051716~cellular response to stimulus	5	XDH, SPSB1, FKBP1A, AGRN, EDAR
													GOTERM_BP_ALL	GO:0042592~homeostatic process	4	NNT, NPC2, SLC25A38, FKBP1A
													GOTERM_BP_ALL	GO:0009888~tissue development	4	XDH, FKBP1A, EDAR, RUNX1
													GOTERM_BP_ALL	GO:0044281~small molecule metabolic process	4	XDH, NNT, NPC2, ABAT
													GOTERM_BP_ALL	GO:1901564~organonitrogen compound metabolic process	4	XDH, NNT, SLC25A38, ABAT
													GOTERM_BP_ALL	GO:0010033~response to organic substance	4	XDH, ABAT, FKBP1A, AGRN
													GOTERM_BP_ALL	GO:0035556~intracellular signal transduction	4	XDH, SPSB1, FKBP1A, EDAR
													GOTERM_BP_ALL	GO:0009653~anatomical structure morphogenesis	4	XDH, CEP120, FKBP1A, EDAR
													GOTERM_BP_ALL	GO:0006796~phosphate-containing compound metabolic process	4	XDH, NNT, FKBP1A, EDAR
													GOTERM_BP_ALL	GO:0006793~phosphorus metabolic process	4	XDH, NNT, FKBP1A, EDAR
													GOTERM_BP_ALL	GO:0042221~response to chemical	4	XDH, ABAT, FKBP1A, AGRN
													GOTERM_BP_ALL	GO:0006464~cellular protein modification process	4	XDH, SPSB1, FKBP1A, EDAR
													GOTERM_BP_ALL	GO:0036211~protein modification process	4	XDH, SPSB1, FKBP1A, EDAR
													GOTERM_BP_ALL	GO:0030154~cell differentiation	4	XDH, CEP120, SLC25A38, RUNX1
													GOTERM_BP_ALL	GO:0010468~regulation of gene expression	4	KDM1B, XDH, EDAR, RUNX1
													GOTERM_BP_ALL	GO:0048869~cellular developmental process	4	XDH, CEP120, SLC25A38, RUNX1
													GOTERM_BP_ALL	GO:0016043~cellular component organization	4	H1F0, CEP120, FKBP1A, AGRN
													GOTERM_BP_ALL	GO:0071840~cellular component organization or biogenesis	4	H1F0, CEP120, FKBP1A, AGRN
													GOTERM_BP_ALL	GO:1901698~response to nitrogen compound	3	ABAT, FKBP1A, AGRN
													GOTERM_BP_ALL	GO:1902533~positive regulation of intracellular signal transduction	3	XDH, FKBP1A, EDAR
													GOTERM_BP_ALL	GO:0032880~regulation of protein localization	3	CEP120, FKBP1A, EDAR
													GOTERM_BP_ALL	GO:1902580~single-organism cellular localization	3	NPC2, AGRN, EDAR
													GOTERM_BP_ALL	GO:0031401~positive regulation of protein modification process	3	XDH, FKBP1A, EDAR
													GOTERM_BP_ALL	GO:0048646~anatomical structure formation involved in morphogenesis	3	CEP120, FKBP1A, EDAR
													GOTERM_BP_ALL	GO:0001932~regulation of protein phosphorylation	3	XDH, FKBP1A, EDAR
													GOTERM_BP_ALL	GO:0009967~positive regulation of signal transduction	3	XDH, FKBP1A, EDAR
													GOTERM_BP_ALL	GO:0032270~positive regulation of cellular protein metabolic process	3	XDH, FKBP1A, EDAR
													GOTERM_BP_ALL	GO:0042325~regulation of phosphorylation	3	XDH, FKBP1A, EDAR
													GOTERM_BP_ALL	GO:0010647~positive regulation of cell communication	3	XDH, FKBP1A, EDAR
													GOTERM_BP_ALL	GO:0023056~positive regulation of signaling	3	XDH, FKBP1A, EDAR
													GOTERM_BP_ALL	GO:0051247~positive regulation of protein metabolic process	3	XDH, FKBP1A, EDAR
													GOTERM_BP_ALL	GO:1902531~regulation of intracellular signal transduction	3	XDH, FKBP1A, EDAR
													GOTERM_BP_ALL	GO:0019220~regulation of phosphate metabolic process	3	XDH, FKBP1A, EDAR
													GOTERM_BP_ALL	GO:0051174~regulation of phosphorus metabolic process	3	XDH, FKBP1A, EDAR
													GOTERM_BP_ALL	GO:0031399~regulation of protein modification process	3	XDH, FKBP1A, EDAR
													GOTERM_BP_ALL	GO:0008283~cell proliferation	3	XDH, CEP120, FKBP1A
													GOTERM_BP_ALL	GO:0006468~protein phosphorylation	3	XDH, FKBP1A, EDAR
													GOTERM_BP_ALL	GO:0051649~establishment of localization in cell	3	NPC2, FKBP1A, EDAR
													GOTERM_BP_ALL	GO:0048584~positive regulation of response to stimulus	3	XDH, FKBP1A, EDAR
													GOTERM_BP_ALL	GO:0016310~phosphorylation	3	XDH, FKBP1A, EDAR
													GOTERM_BP_ALL	GO:0050793~regulation of developmental process	3	XDH, CEP120, RUNX1
													GOTERM_BP_ALL	GO:0002376~immune system process	3	SLC25A38, FKBP1A, RUNX1
													GOTERM_BP_ALL	GO:0070887~cellular response to chemical stimulus	3	XDH, FKBP1A, AGRN
													GOTERM_BP_ALL	GO:0032268~regulation of cellular protein metabolic process	3	XDH, FKBP1A, EDAR
													GOTERM_BP_ALL	GO:0032879~regulation of localization	3	CEP120, FKBP1A, EDAR
													GOTERM_BP_ALL	GO:0022607~cellular component assembly	3	H1F0, CEP120, FKBP1A
													GOTERM_BP_ALL	GO:0051246~regulation of protein metabolic process	3	XDH, FKBP1A, EDAR
													GOTERM_BP_ALL	GO:0009966~regulation of signal transduction	3	XDH, FKBP1A, EDAR
													GOTERM_BP_ALL	GO:0033036~macromolecule localization	3	NPC2, AGRN, EDAR
													GOTERM_BP_ALL	GO:0031325~positive regulation of cellular metabolic process	3	XDH, FKBP1A, EDAR
													GOTERM_BP_ALL	GO:0010604~positive regulation of macromolecule metabolic process	3	XDH, FKBP1A, EDAR
													GOTERM_BP_ALL	GO:0044085~cellular component biogenesis	3	H1F0, CEP120, FKBP1A
													GOTERM_BP_ALL	GO:0009893~positive regulation of metabolic process	3	XDH, FKBP1A, EDAR
													GOTERM_BP_ALL	GO:0010646~regulation of cell communication	3	XDH, FKBP1A, EDAR
													GOTERM_BP_ALL	GO:0023051~regulation of signaling	3	XDH, FKBP1A, EDAR
													GOTERM_BP_ALL	GO:0048583~regulation of response to stimulus	3	XDH, FKBP1A, EDAR
													GOTERM_BP_ALL	GO:0090304~nucleic acid metabolic process	3	KDM1B, HARBI1, RUNX1
													KEGG_PATHWAY	bta01100:Metabolic pathways	3	XDH, NNT, ABAT

## Sheet: cluster 7
	p-value	p.valor_beta0	p.valor_PMvsCH	p.valor_Time	p.valor_TimexOrigin	p.valor_Time2	p.valor_Time2xPolluted	Swissprot ID	protein name	H. sapiens gene name			Category	Term	Count	Genes
Locus_2663633_x	1.16789e-16	1.04452e-24	0.0460884	0.000463551	0.01045	NA	0.00227155	sp|O95628|CNOT4_HUMAN	CCR4-NOT transcription complex subunit 4 (EC 2.3.2.27) (CCR4-associated factor 4) (E3 ubiquitin-protein ligase CNOT4) (Potential transcriptional repressor NOT4Hp) (RING-type E3 ubiquitin transferase CNOT4)	CNOT4			GOTERM_BP_2	GO:0044763~single-organism cellular process	4	CLEC4E, MIB2, OGT, TDRD1
Locus_4156483_x	5.01619e-33	NA	0.000406671	NA	0.00557096	6.05802e-08	0.0214022	sp|Q67EQ1|CLC4E_RAT	C-type lectin domain family 4 member E (C-type lectin superfamily member 9) (Macrophage-inducible C-type lectin)	CLEC4E			GOTERM_BP_2	GO:0048583~regulation of response to stimulus	3	CLEC4E, MIB2, OGT
Locus_615489_x	5.1018e-11	8.61733e-10	0.0127573	NA	0.0177173	1.00329e-06	NA	sp|Q5TZ24|MOXD1_DANRE	DBH-like monooxygenase protein 1 homolog (EC 1.14.17.-)	MOXD1			GOTERM_BP_2	GO:0048522~positive regulation of cellular process	3	CLEC4E, MIB2, OGT
Locus_7260284_x	6.49053e-09	7.87311e-06	0.00980564	1.44331e-05	NA	NA	NA	sp|Q68LP1|MIB2_RAT	E3 ubiquitin-protein ligase MIB2 (EC 2.3.2.27) (Mind bomb homolog 2) (RBSC-skeletrophin/dystrophin-like polypeptide) (RING-type E3 ubiquitin transferase MIB2)	MIB2			GOTERM_BP_2	GO:0044700~single organism signaling	3	CLEC4E, MIB2, OGT
Locus_4398427_x	1.38181e-15	1.09024e-05	3.59608e-05	0.00103455	0.00202646	0.0231642	0.0077984	sp|Q5ZIJ9|MIB2_CHICK	E3 ubiquitin-protein ligase MIB2 (EC 2.3.2.27) (Mind bomb homolog 2) (RING-type E3 ubiquitin transferase MIB2)	MIB2			GOTERM_BP_2	GO:0048518~positive regulation of biological process	3	CLEC4E, MIB2, OGT
Locus_994164_x	1.84387e-09	2.04495e-23	NA	0.0474868	NA	NA	0.00200549	sp|Q96AC1|FERM2_HUMAN	Fermitin family homolog 2 (Kindlin-2) (Mitogen-inducible gene 2 protein) (MIG-2) (Pleckstrin homology domain-containing family C member 1) (PH domain-containing family C member 1)	FERMT2			GOTERM_BP_2	GO:0048856~anatomical structure development	3	CLEC4E, OGT, TDRD1
Locus_13115_x	1.33187e-16	1.78293e-05	NA	4.56057e-05	0.00938581	NA	0.00543022	sp|O35344|IMA4_MOUSE	Importin subunit alpha-4 (Importin alpha Q2) (Qip2) (Karyopherin subunit alpha-3)	KPNA3			GOTERM_BP_2	GO:0044767~single-organism developmental process	3	CLEC4E, OGT, TDRD1
Locus_6821291_x	1.30344e-11	1.69916e-20	2.75113e-05	0.00102419	1.25714e-05	0.00615167	1.39991e-05	sp|Q4L751|Y1215_STAHJ	Putative universal stress protein SH1215				GOTERM_BP_2	GO:0051716~cellular response to stimulus	3	CLEC4E, MIB2, OGT
Locus_6768001_x	1.14094e-09	NA	NA	NA	NA	NA	0.000618351	sp|P68370|TBA1A_RAT	Tubulin alpha-1A chain (Alpha-tubulin 1) (Tubulin alpha-1 chain) [Cleaved into: Detyrosinated tubulin alpha-1A chain]	TUBA3C			GOTERM_BP_2	GO:0044238~primary metabolic process	3	OGT, TDRD1, CNOT4
Locus_991351_x	2.64295e-11	0.00301367	NA	NA	0.0365033	0.00643149	0.0171064	sp|Q58EK5|TDRD1_DANRE	Tudor domain-containing protein 1	TDRD1			GOTERM_BP_2	GO:0044237~cellular metabolic process	3	OGT, TDRD1, CNOT4
Locus_7157591_x	1.74362e-16	3.26965e-15	NA	0.00384107	0.00803914	NA	0.00162721	sp|P81436|OGT1_RABIT	UDP-N-acetylglucosamine--peptide N-acetylglucosaminyltransferase 110 kDa subunit (EC 2.4.1.255) (O-GlcNAc transferase subunit p110) (O-linked N-acetylglucosamine transferase 110 kDa subunit) (OGT)	OGT			GOTERM_BP_2	GO:0050794~regulation of cellular process	3	CLEC4E, MIB2, OGT
Locus_1668009_x	1.45652e-18	0.00017354	6.82916e-05	NA	0.00111468	NA	0.000197161						GOTERM_BP_2	GO:0071704~organic substance metabolic process	3	OGT, TDRD1, CNOT4
Locus_2151629_x	3.41514e-09	NA	NA	NA	0.0112938	0.0212727	NA						GOTERM_BP_2	GO:0032259~methylation	2	OGT, TDRD1
Locus_3345113_x	7.57773e-09	NA	NA	0.00588453	NA	NA	0.0387383						GOTERM_BP_2	GO:0002520~immune system development	2	CLEC4E, OGT
Locus_4326359_x	1.3617e-17	8.34937e-07	1.09715e-05	NA	0.000116046	NA	2.78516e-05						GOTERM_BP_2	GO:0002682~regulation of immune system process	2	CLEC4E, OGT
Locus_4326367_x	8.84933e-14	3.07494e-10	0.000527814	NA	0.00148957	NA	0.000206902						GOTERM_BP_2	GO:0051240~positive regulation of multicellular organismal process	2	CLEC4E, OGT
Locus_4326385_x	2.35442e-12	9.78479e-09	0.000646771	NA	0.00199625	NA	0.000357853						GOTERM_BP_2	GO:0009892~negative regulation of metabolic process	2	OGT, TDRD1
													GOTERM_BP_2	GO:0033036~macromolecule localization	2	CLEC4E, KPNA3
													GOTERM_BP_2	GO:0051239~regulation of multicellular organismal process	2	CLEC4E, OGT
													GOTERM_BP_2	GO:1902578~single-organism localization	2	CLEC4E, KPNA3
													GOTERM_BP_2	GO:0023051~regulation of signaling	2	MIB2, OGT
													GOTERM_BP_2	GO:0051234~establishment of localization	2	CLEC4E, KPNA3
													GOTERM_BP_2	GO:0048519~negative regulation of biological process	2	OGT, TDRD1
													GOTERM_BP_2	GO:0019222~regulation of metabolic process	2	OGT, TDRD1
													GOTERM_BP_2	GO:0044707~single-multicellular organism process	2	CLEC4E, OGT
													GOTERM_BP_2	GO:0006807~nitrogen compound metabolic process	2	OGT, TDRD1

## Sheet: cluster 8
	p-value	p.valor_beta0	p.valor_PMvsCH	p.valor_Time	p.valor_TimexOrigin	p.valor_Time2	p.valor_Time2xPolluted	Swissprot ID	protein name	H. sapiens gene name			Category	Term	Count	Genes
Locus_2442778_x	2.18881e-09	1.11569e-20	NA	NA	NA	1.52783e-06	0.00100947	sp|Q3ZBF3|RM38_BOVIN	39S ribosomal protein L38, mitochondrial (L38mt) (MRP-L38)	MRPL38			GOTERM_BP_2	GO:0044763~single-organism cellular process	47	RHOJ, ARSB, ACOX1, XIAP, TTPA, NFKBIA, EIF5A, BCL2L2, BEST4, CHADL, FOS, BAG4, KRAS, XBP1, ROBO1, FAT4, BTBD3, GGPS1, FBXO4, HSPA4, CREB3L3, DYNC1H1, BATF3, NMNAT2, CRYAB, CEBPG, VIL1, BIRC7, BTBD6, AK2, SIRT6, SMYD2, KLF15, BIRC3, ZSWIM2, ARRDC3, ARRDC2, SLC7A2, VAMP7, PSMD10, JUN, TXNRD3, CHORDC1, SLC46A3, DYNC1I2, FBXL2, MVP
Locus_1857333_x	1.3134e-09	2.05193e-31	NA	NA	0.00102934	6.77795e-06	0.000872847	sp|Q7QJX9|KAD2_ANOGA	Adenylate kinase (EC 2.7.4.3) (ATP-AMP transphosphorylase) (ATP:AMP phosphotransferase) (Adenylate kinase cytosolic and mitochondrial) (Adenylate monophosphate kinase)	AK2			GOTERM_BP_2	GO:0044237~cellular metabolic process	42	OTUD4, ACOX1, LTN1, XIAP, TTPA, NFKBIA, EIF5A, ARIH1, BAG4, KRAS, CTU1, XBP1, ROBO1, BTBD3, GGPS1, ANKIB1, FBXO4, CREB3L3, NMNAT2, CRYAB, CEBPG, BIRC7, AK2, BTBD6, SIRT6, SMYD2, KLF15, BIRC3, ZSWIM2, ARRDC3, PNKP, SLC7A2, TDP1, EIF4A2, PSMD10, JUN, UBE2M, CHORDC1, FBXL2, NYNRIN, MVP, DNAJB5
Locus_12094184_x	1.5402e-10	5.44733e-35	0.00760117	0.0305336	NA	0.00147316	NA	sp|P84082|ARF2_RAT	ADP-ribosylation factor 2	ARF1			GOTERM_BP_2	GO:0071704~organic substance metabolic process	41	OTUD4, ACOX1, LTN1, XIAP, TTPA, NFKBIA, EIF5A, ARIH1, BAG4, KRAS, CTU1, XBP1, ROBO1, BTBD3, GGPS1, ANKIB1, FBXO4, CREB3L3, NMNAT2, CRYAB, CEBPG, BIRC7, AK2, BTBD6, SIRT6, SMYD2, KLF15, BIRC3, ZSWIM2, ARRDC3, PNKP, TDP1, EIF4A2, PSMD10, JUN, UBE2M, CHORDC1, FBXL2, NYNRIN, MVP, DNAJB5
Locus_3179601_x	4.37823e-13	6.9989e-32	NA	0.0383432	NA	0.000463991	0.0291123	sp|O35643|AP1B1_MOUSE	AP-1 complex subunit beta-1 (Adaptor protein complex AP-1 subunit beta-1) (Adaptor-related protein complex 1 subunit beta-1) (Beta-1-adaptin) (Beta-adaptin 1) (Clathrin assembly protein complex 1 beta large chain) (Golgi adaptor HA1/AP1 adaptin beta subunit)	AP1B1			GOTERM_BP_2	GO:0044238~primary metabolic process	40	OTUD4, ACOX1, LTN1, XIAP, NFKBIA, EIF5A, ARIH1, BAG4, KRAS, CTU1, XBP1, ROBO1, BTBD3, GGPS1, ANKIB1, FBXO4, CREB3L3, NMNAT2, CRYAB, CEBPG, BIRC7, AK2, BTBD6, SIRT6, SMYD2, KLF15, BIRC3, ZSWIM2, ARRDC3, PNKP, TDP1, EIF4A2, PSMD10, JUN, UBE2M, CHORDC1, FBXL2, NYNRIN, MVP, DNAJB5
Locus_187927_x	7.37947e-20	7.55697e-07	2.07535e-05	NA	3.06968e-06	2.67601e-09	NA	sp|Q7TPQ9|ARRD3_MOUSE	Arrestin domain-containing protein 3	ARRDC2			GOTERM_BP_2	GO:0050794~regulation of cellular process	40	RHOJ, ARSB, XIAP, TTPA, NFKBIA, EIF5A, BCL2L2, CHADL, ARIH1, FOS, BAG4, KRAS, ROBO1, FAT4, XBP1, ANKIB1, FBXO4, CREB3L3, CRYAB, CEBPG, VIL1, BIRC7, SIRT6, SMYD2, KLF15, BIRC3, ZSWIM2, ARRDC3, ARRDC2, PNKP, SLC7A2, VAMP7, EIF4A2, PSMD10, JUN, TXNRD3, CHORDC1, MVP, DNAJB5, FBXL2
Locus_1827557_x	3.72901e-19	1.27206e-09	NA	2.28099e-09	0.002809	NA	NA	sp|Q7TPQ9|ARRD3_MOUSE	Arrestin domain-containing protein 3	ARRDC3			GOTERM_BP_2	GO:0019222~regulation of metabolic process	28	XIAP, NFKBIA, EIF5A, BAG4, ARIH1, KRAS, ROBO1, XBP1, BTBD3, ANKIB1, FBXO4, CREB3L3, CRYAB, CEBPG, BIRC7, BTBD6, SIRT6, SMYD2, KLF15, BIRC3, ARRDC3, PNKP, JUN, EIF4A2, PSMD10, CHORDC1, DNAJB5, MVP
Locus_12385596_x	5.5327e-16	0.0358584	0.000253051	NA	NA	7.99486e-05	0.00129412	sp|P33727|ARSB_FELCA	Arylsulfatase B (ASB) (EC 3.1.6.12) (N-acetylgalactosamine-4-sulfatase) (G4S)	ARSB			GOTERM_BP_2	GO:0051716~cellular response to stimulus	28	RHOJ, XIAP, NFKBIA, BCL2L2, BAG4, FOS, KRAS, FAT4, ROBO1, XBP1, FBXO4, CREB3L3, CRYAB, CEBPG, VIL1, SIRT6, SMYD2, ARRDC3, ZSWIM2, BIRC3, ARRDC2, PNKP, JUN, TDP1, PSMD10, CHORDC1, MVP, FBXL2
Locus_5506417_x	2.14253e-14	0.00998843	8.26901e-07	2.0665e-05	1.88363e-06	NA	3.3108e-05	sp|P15848|ARSB_HUMAN	Arylsulfatase B (ASB) (EC 3.1.6.12) (N-acetylgalactosamine-4-sulfatase) (G4S)	ARSB			GOTERM_BP_2	GO:0048519~negative regulation of biological process	24	XIAP, CRYAB, CEBPG, VIL1, TTPA, BIRC7, NFKBIA, BCL2L2, SIRT6, SMYD2, KLF15, BIRC3, ARRDC3, CHADL, BAG4, KRAS, ROBO1, JUN, PSMD10, EIF4A2, FBXO4, CHORDC1, MVP, DNAJB5
Locus_7104885_x	1.61243e-13	NA	0.000207547	5.95176e-06	0.000258366	NA	0.00262144	sp|P15848|ARSB_HUMAN	Arylsulfatase B (ASB) (EC 3.1.6.12) (N-acetylgalactosamine-4-sulfatase) (G4S)	ARSB			GOTERM_BP_2	GO:0048522~positive regulation of cellular process	23	XIAP, CEBPG, VIL1, EIF5A, NFKBIA, SIRT6, KLF15, BIRC3, ZSWIM2, ARRDC3, ARIH1, FOS, PNKP, BAG4, KRAS, XBP1, ROBO1, JUN, PSMD10, VAMP7, ANKIB1, FBXO4, CREB3L3
Locus_2475859_x	1.31805e-80	1.88774e-07	5.00927e-05	2.17151e-14	NA	NA	4.06931e-10	sp|A9JTP3|BIRC7_XENTR	Baculoviral IAP repeat-containing protein 7 (EC 2.3.2.27) (E3 ubiquitin-protein ligase EIAP) (Embryonic/Egg IAP) (EIAP/XLX) (RING-type E3 ubiquitin transferase BIRC7)	BIRC7			GOTERM_BP_2	GO:0048518~positive regulation of biological process	23	XIAP, CEBPG, VIL1, EIF5A, NFKBIA, SIRT6, KLF15, BIRC3, ZSWIM2, ARRDC3, ARIH1, FOS, PNKP, BAG4, KRAS, XBP1, ROBO1, JUN, PSMD10, VAMP7, ANKIB1, FBXO4, CREB3L3
Locus_2569600_x	5.29204e-12	NA	0.0067317	NA	NA	1.43213e-06	0.000285193	sp|Q8JHV9|BIR7A_XENLA	Baculoviral IAP repeat-containing protein 7-A (EC 2.3.2.27) (E3 ubiquitin-protein ligase EIAP-A) (Embryonic/Egg IAP) (xEIAP/XLX) (Inhibitor of apoptosis-like protein) (IAP-like protein) (RING-type E3 ubiquitin transferase EIAP-A) (XIAP homolog XLX) (XLX)	BIRC7			GOTERM_BP_2	GO:0048523~negative regulation of cellular process	22	XIAP, CRYAB, VIL1, TTPA, BIRC7, NFKBIA, BCL2L2, SIRT6, SMYD2, KLF15, BIRC3, CHADL, BAG4, KRAS, ROBO1, JUN, PSMD10, EIF4A2, FBXO4, CHORDC1, MVP, DNAJB5
Locus_4819681_x	1.59548e-16	0.045325	NA	NA	0.0130404	3.65673e-08	NA	sp|Q8JHV9|BIR7A_XENLA	Baculoviral IAP repeat-containing protein 7-A (EC 2.3.2.27) (E3 ubiquitin-protein ligase EIAP-A) (Embryonic/Egg IAP) (xEIAP/XLX) (Inhibitor of apoptosis-like protein) (IAP-like protein) (RING-type E3 ubiquitin transferase EIAP-A) (XIAP homolog XLX) (XLX)	BIRC8			GOTERM_BP_2	GO:0044767~single-organism developmental process	22	BATF3, RHOJ, AP1B1, CRYAB, CEBPG, VIL1, TTPA, NFKBIA, BTBD6, BCL2L2, KLF15, ARRDC3, CHADL, FOS, KRAS, FAT4, ROBO1, JUN, VAMP7, BTBD3, HSPB2, FBXO4
Locus_4777843_x	2.17484e-15	NA	NA	2.7138e-07	NA	NA	0.000239549	sp|Q8JHV9|BIR7A_XENLA	Baculoviral IAP repeat-containing protein 7-A (EC 2.3.2.27) (E3 ubiquitin-protein ligase EIAP-A) (Embryonic/Egg IAP) (xEIAP/XLX) (Inhibitor of apoptosis-like protein) (IAP-like protein) (RING-type E3 ubiquitin transferase EIAP-A) (XIAP homolog XLX) (XLX)	XIAP			GOTERM_BP_2	GO:0044707~single-multicellular organism process	22	BATF3, RHOJ, ARSB, AP1B1, CRYAB, CEBPG, VIL1, TTPA, NFKBIA, BTBD6, BCL2L2, KLF15, ARRDC3, CHADL, FOS, KRAS, FAT4, ROBO1, SLC7A2, JUN, VAMP7, BTBD3
Locus_1947599_x	2.60229e-89	3.80927e-18	NA	NA	NA	4.68238e-16	7.36309e-08	sp|O95429|BAG4_HUMAN	BAG family molecular chaperone regulator 4 (BAG-4) (Bcl-2-associated athanogene 4) (Silencer of death domains)	BAG4			GOTERM_BP_2	GO:0044700~single organism signaling	22	RHOJ, XIAP, VIL1, NFKBIA, BCL2L2, SMYD2, BIRC3, ZSWIM2, ARRDC3, ARRDC2, BAG4, FOS, KRAS, FAT4, XBP1, ROBO1, JUN, PSMD10, VAMP7, CREB3L3, FBXL2, MVP
Locus_296240_x	2.97578e-87	NA	NA	NA	NA	2.65997e-15	0.000124089	sp|Q9D275|BATF3_MOUSE	Basic leucine zipper transcriptional factor ATF-like 3 (B-ATF-3)	BATF3			GOTERM_BP_2	GO:0006950~response to stress	21	CRYAB, CEBPG, VIL1, NFKBIA, BCL2L2, SIRT6, SMYD2, KLF15, BIRC3, PNKP, FOS, SLC7A2, XBP1, JUN, PSMD10, VAMP7, TDP1, FBXO4, CREB3L3, CHORDC1, DNAJB5
Locus_212666_x	7.59768e-11	2.42952e-22	NA	NA	NA	9.5508e-07	0.0132398	sp|Q45T69|B2CL2_CANLF	Bcl-2-like protein 2 (Bcl2-L-2) (Apoptosis regulator Bcl-W)	BCL2L2			GOTERM_BP_2	GO:0048583~regulation of response to stimulus	21	XIAP, CEBPG, VIL1, BIRC7, NFKBIA, BCL2L2, SIRT6, SMYD2, BIRC3, ZSWIM2, ARRDC3, BAG4, KRAS, ROBO1, SLC7A2, JUN, PSMD10, VAMP7, FBXO4, CHORDC1, FBXL2
Locus_2499923_x	9.86181e-09	1.53457e-19	0.0100665	NA	NA	1.66935e-06	0.00083062	sp|O88870|BEST1_MOUSE	Bestrophin-1 (Vitelliform macular dystrophy protein 2 homolog)	BEST4			GOTERM_BP_2	GO:0048856~anatomical structure development	21	BATF3, RHOJ, AP1B1, CRYAB, CEBPG, VIL1, TTPA, NFKBIA, BTBD6, BCL2L2, KLF15, ARRDC3, CHADL, FOS, KRAS, FAT4, ROBO1, JUN, VAMP7, BTBD3, HSPB2
Locus_6113801_x	2.30806e-11	NA	NA	NA	NA	3.53287e-07	0.0261991	sp|Q96T60|PNKP_HUMAN	Bifunctional polynucleotide phosphatase/kinase (DNA 5'-kinase/3'-phosphatase) (Polynucleotide kinase-3'-phosphatase) [Includes: Polynucleotide 3'-phosphatase (EC 3.1.3.32) (2'(3')-polynucleotidase); Polynucleotide 5'-hydroxyl-kinase (EC 2.7.1.78)]	PNKP			GOTERM_BP_2	GO:0016043~cellular component organization	19	RHOJ, CRYAB, VIL1, BIRC7, EIF5A, BIRC3, CHADL, PNKP, BAG4, KRAS, FAT4, ROBO1, JUN, PSMD10, VAMP7, BTBD3, HSPA4, CHORDC1, DYNC1H1
Locus_731961_x	3.34973e-12	3.15069e-10	NA	2.21793e-07	0.000120659	NA	NA	sp|Q5TZE1|BTB6B_DANRE	BTB/POZ domain-containing protein 6-B	BTBD3			GOTERM_BP_2	GO:0006807~nitrogen compound metabolic process	19	NMNAT2, CEBPG, EIF5A, NFKBIA, AK2, SIRT6, SMYD2, KLF15, PNKP, CTU1, SLC7A2, XBP1, JUN, PSMD10, EIF4A2, TDP1, CREB3L3, DNAJB5, NYNRIN
Locus_4696772_x	3.08537e-14	2.91091e-08	NA	NA	0.000223181	6.19013e-08	NA	sp|Q5TZE1|BTB6B_DANRE	BTB/POZ domain-containing protein 6-B	BTBD6			GOTERM_BP_2	GO:0009893~positive regulation of metabolic process	17	CEBPG, EIF5A, NFKBIA, KLF15, BIRC3, ARRDC3, PNKP, BAG4, ARIH1, KRAS, ROBO1, XBP1, JUN, PSMD10, ANKIB1, FBXO4, CREB3L3
Locus_6529605_x	1.57751e-09	5.90584e-08	0.0244389	0.0163922	NA	0.000549544	0.000305634	sp|B3TP03|CTR2_CHICK	Cationic amino acid transporter 2 (CAT-2) (CAT2) (cCAT-2) (Low affinity cationic amino acid transporter 2) (Solute carrier family 7 member 2)	SLC7A2			GOTERM_BP_2	GO:0051234~establishment of localization	17	AP1B1, CRYAB, VIL1, TTPA, NFKBIA, SIRT6, KLF15, BEST4, BAG4, PLIN2, SLC7A2, JUN, PSMD10, VAMP7, HSPA4, DYNC1H1, SLC46A3
Locus_860893_x	1.32112e-18	8.36722e-27	NA	6.54912e-09	NA	NA	0.018895	sp|Q3T0B9|CEBPG_BOVIN	CCAAT/enhancer-binding protein gamma (C/EBP gamma)	CEBPG			GOTERM_BP_2	GO:0009058~biosynthetic process	17	NMNAT2, CEBPG, EIF5A, NFKBIA, AK2, SIRT6, SMYD2, KLF15, PNKP, XBP1, SLC7A2, PSMD10, EIF4A2, JUN, GGPS1, CREB3L3, DNAJB5
Locus_143795_x	6.84239e-77	6.95297e-24	1.61031e-06	0.0262408	NA	0.00677328	1.36842e-07	sp|P53568|CEBPG_MOUSE	CCAAT/enhancer-binding protein gamma (C/EBP gamma) (Granulocyte colony-stimulating factor promoter element 1-binding protein) (GPE1-BP) (GPE1-binding protein) (Immunoglobulin enhancer-binding protein 1) (IG/EBP-1)	CEBPG			GOTERM_BP_2	GO:0023051~regulation of signaling	16	XIAP, BIRC7, NFKBIA, BCL2L2, SMYD2, BIRC3, ARRDC3, ZSWIM2, BAG4, KRAS, ROBO1, PSMD10, VAMP7, JUN, FBXL2, MVP
Locus_388082_x	7.14469e-10	2.28296e-36	NA	NA	NA	1.26061e-06	0.0060414	sp|Q5ZKX1|CHM1B_CHICK	Charged multivesicular body protein 1b (Chromatin-modifying protein 1b) (CHMP1b)	CHMP1B			GOTERM_BP_2	GO:0065008~regulation of biological quality	16	RHOJ, ACOX1, CEBPG, VIL1, NFKBIA, SIRT6, ARRDC3, PNKP, BAG4, KRAS, PLIN2, JUN, PSMD10, VAMP7, TXNRD3, FBXO4
Locus_2553583_x	3.52202e-14	4.64095e-28	NA	NA	0.00826177	7.28875e-08	NA	sp|Q6NUI6|CHADL_HUMAN	Chondroadherin-like protein	CHADL			GOTERM_BP_2	GO:0065009~regulation of molecular function	15	XIAP, CRYAB, CEBPG, BIRC7, NFKBIA, ARRDC3, BIRC3, BAG4, PNKP, ROBO1, PSMD10, EIF4A2, JUN, CHORDC1, MVP
Locus_5119487_x	1.55127e-15	3.92865e-12	0.0185966	8.57636e-08	NA	NA	0.0193516	sp|Q75J93|CPAS1_DICDI	Circularly permutated Ras protein 1 (DdiCPRas1)	KRAS			GOTERM_BP_2	GO:0009892~negative regulation of metabolic process	15	XIAP, CRYAB, BIRC7, SIRT6, SMYD2, KLF15, BIRC3, ARRDC3, BAG4, PSMD10, EIF4A2, JUN, CHORDC1, DNAJB5, MVP
Locus_1952466_x	1.24553e-19	1.26006e-17	NA	0.0252938	0.0285125	0.000539498	0.0109098	sp|Q68EY7|C124A_XENLA	Coiled-coil domain-containing protein 124-A	CCDC124			GOTERM_BP_2	GO:1902578~single-organism localization	15	VIL1, TTPA, NFKBIA, SIRT6, KLF15, BEST4, BAG4, PLIN2, SLC7A2, JUN, PSMD10, VAMP7, HSPA4, DYNC1H1, SLC46A3
Locus_4619730_x	4.20469e-12	6.46974e-24	0.000687428	NA	2.52107e-05	1.41802e-07	NA	sp|Q6DK93|CNFN_XENTR	Cornifelin homolog	CNFN			GOTERM_BP_2	GO:0042221~response to chemical	12	BAG4, FOS, CRYAB, ROBO1, XBP1, FAT4, JUN, VIL1, TTPA, NFKBIA, CREB3L3, DNAJB5
Locus_7314085_x	7.80563e-20	1.15405e-27	0.0152567	0.0191352	NA	0.00018248	NA	sp|Q68CJ9|CR3L3_HUMAN	Cyclic AMP-responsive element-binding protein 3-like protein 3 (cAMP-responsive element-binding protein 3-like protein 3) (Transcription factor CREB-H) [Cleaved into: Processed cyclic AMP-responsive element-binding protein 3-like protein 3]	CREB3L3			GOTERM_BP_2	GO:0032879~regulation of localization	11	ARSB, BAG4, CRYAB, ROBO1, VAMP7, JUN, PSMD10, VIL1, NFKBIA, FBXO4, SIRT6
Locus_575725_x	8.17955e-18	3.37779e-05	0.00992731	3.48674e-07	0.00229594	NA	0.00523413	sp|Q6NUA0|CHRD1_XENLA	Cysteine and histidine-rich domain-containing protein 1 (CHORD domain-containing protein 1) (Protein morgana)	CHORDC1			GOTERM_BP_2	GO:0051641~cellular localization	11	BAG4, AP1B1, CRYAB, VAMP7, JUN, PSMD10, VIL1, NFKBIA, FBXO4, HSPA4, DYNC1H1
Locus_3338093_x	1.66072e-09	7.42245e-39	NA	7.9154e-06	0.0208095	1.77938e-06	0.0107097	sp|Q9JHU4|DYHC1_MOUSE	Cytoplasmic dynein 1 heavy chain 1 (Cytoplasmic dynein heavy chain 1) (Dynein heavy chain, cytosolic)	DYNC1H1			GOTERM_BP_2	GO:0051239~regulation of multicellular organismal process	11	CHADL, ARSB, FOS, ROBO1, FAT4, VAMP7, CEBPG, JUN, VIL1, NFKBIA, ARRDC3
Locus_5606428_x	8.01808e-10	3.74833e-37	NA	NA	NA	2.42981e-06	3.82768e-05	sp|Q0III3|DC1I2_BOVIN	Cytoplasmic dynein 1 intermediate chain 2 (Cytoplasmic dynein intermediate chain 2) (Dynein intermediate chain 2, cytosolic) (DH IC-2)	DYNC1I2			GOTERM_BP_2	GO:0048584~positive regulation of response to stimulus	10	BAG4, KRAS, XIAP, ROBO1, VAMP7, CEBPG, JUN, NFKBIA, ZSWIM2, ARRDC3
Locus_194736_x	1.84672e-08	1.82852e-18	0.00977987	0.010017	NA	0.00100359	NA	sp|Q803X1|CTU1_DANRE	Cytoplasmic tRNA 2-thiolation protein 1 (EC 2.7.7.-) (ATP-binding domain-containing protein 3) (Cytoplasmic tRNA adenylyltransferase 1)	CTU1			GOTERM_BP_2	GO:0033036~macromolecule localization	10	BAG4, PLIN2, AP1B1, VAMP7, JUN, PSMD10, VIL1, NFKBIA, FBXO4, HSPA4
Locus_5197342_x	2.718e-33	NA	NA	NA	NA	4.67253e-10	7.52126e-06	sp|Q24306|DIAP1_DROME	Death-associated inhibitor of apoptosis 1 (EC 2.3.2.27) (Apoptosis 1 inhibitor) (E3 ubiquitin-protein ligase th) (Inhibitor of apoptosis 1) (Protein thread) (RING-type E3 ubiquitin transferase Diap1)	BIRC3			GOTERM_BP_2	GO:0044085~cellular component biogenesis	10	BAG4, CRYAB, VAMP7, JUN, PSMD10, VIL1, BIRC7, HSPA4, BIRC3, DYNC1H1
Locus_5197397_x	7.00118e-22	NA	NA	NA	0.00415791	9.92494e-09	NA	sp|Q24306|DIAP1_DROME	Death-associated inhibitor of apoptosis 1 (EC 2.3.2.27) (Apoptosis 1 inhibitor) (E3 ubiquitin-protein ligase th) (Inhibitor of apoptosis 1) (Protein thread) (RING-type E3 ubiquitin transferase Diap1)	BIRC3			GOTERM_BP_2	GO:0009056~catabolic process	9	ACOX1, ARIH1, PSMD10, BTBD3, ANKIB1, BTBD6, FBXO4, SIRT6, FBXL2
Locus_1010147_x	9.42895e-34	1.58222e-11	NA	NA	NA	3.55628e-11	0.000311395	sp|Q24306|DIAP1_DROME	Death-associated inhibitor of apoptosis 1 (EC 2.3.2.27) (Apoptosis 1 inhibitor) (E3 ubiquitin-protein ligase th) (Inhibitor of apoptosis 1) (Protein thread) (RING-type E3 ubiquitin transferase Diap1)	XIAP			GOTERM_BP_2	GO:0050793~regulation of developmental process	9	RHOJ, CHADL, FOS, ROBO1, FAT4, VAMP7, VIL1, TTPA, NFKBIA
Locus_4518150_x	5.3368e-103	1.28285e-17	NA	0.0131969	NA	1.18229e-07	3.63882e-07	sp|O89114|DNJB5_MOUSE	DnaJ homolog subfamily B member 5 (Heat shock protein Hsp40-3) (Heat shock protein cognate 40) (Hsc40)	DNAJB5			GOTERM_BP_2	GO:0009653~anatomical structure morphogenesis	9	RHOJ, KRAS, CRYAB, ROBO1, FAT4, VAMP7, JUN, VIL1, BTBD3
Locus_606643_x	6.71619e-49	7.1133e-08	9.22984e-05	NA	NA	1.85773e-12	3.17034e-06	sp|Q6NW85|ARI1L_DANRE	E3 ubiquitin-protein ligase arih1l (EC 2.3.2.27) (RING-type E3 ubiquitin transferase arih1l)	ARIH1			GOTERM_BP_2	GO:0044710~single-organism metabolic process	9	NMNAT2, ACOX1, JUN, PSMD10, GGPS1, TTPA, AK2, SIRT6, ARRDC3
Locus_1893872_x	1.0635e-16	2.06902e-15	NA	0.012494	0.00671819	0.000146039	NA	sp|E1C231|LTN1_CHICK	E3 ubiquitin-protein ligase listerin (EC 2.3.2.27) (RING finger protein 160) (Zfp-294) (RING-type E3 ubiquitin transferase listerin)	LTN1			GOTERM_BP_2	GO:0023056~positive regulation of signaling	8	BAG4, KRAS, XIAP, ROBO1, VAMP7, JUN, ZSWIM2, ARRDC3
Locus_15226_x	3.58912e-11	2.76712e-19	NA	NA	NA	3.96571e-07	0.00444544	sp|O75592|MYCB2_HUMAN	E3 ubiquitin-protein ligase MYCBP2 (EC 2.3.2.27) (Myc-binding protein 2) (Pam/highwire/rpm-1 protein) (Protein associated with Myc) (RING-type E3 ubiquitin transferase MYCBP2)	MYCBP2			GOTERM_BP_2	GO:0008283~cell proliferation	8	KRAS, ROBO1, FAT4, JUN, FBXO4, BCL2L2, SIRT6, SMYD2
Locus_2267233_x	7.21405e-10	2.19381e-16	NA	NA	NA	1.1843e-06	0.040036	sp|Q80YR4|ZN598_MOUSE	E3 ubiquitin-protein ligase ZNF598 (EC 2.3.2.27) (Zinc finger protein 598)	ZNF598			GOTERM_BP_2	GO:0009605~response to external stimulus	8	BATF3, FOS, ROBO1, SLC7A2, VAMP7, JUN, VIL1, NFKBIA
Locus_4161142_x	6.79605e-25	5.13119e-11	0.0470843	NA	NA	3.11588e-09	0.0106068	sp|Q8NEG5|ZSWM2_HUMAN	E3 ubiquitin-protein ligase ZSWIM2 (EC 2.3.2.27) (MEKK1-related protein X) (MEX) (RING-type E3 ubiquitin transferase ZSWIM2) (ZZ-type zinc finger-containing protein 2) (Zinc finger SWIM domain-containing protein 2)	ZSWIM2			GOTERM_BP_2	GO:0040012~regulation of locomotion	6	ARSB, BAG4, ROBO1, JUN, VIL1, ARRDC3
Locus_2255094_x	2.18039e-21	0.000806357	NA	NA	0.00426297	8.62387e-09	0.000410913	sp|P27639|IF4A_CAEEL	Eukaryotic initiation factor 4A (eIF-4A) (EC 3.6.4.13) (ATP-dependent RNA helicase eIF4A) (Initiation factor 1)	EIF4A2			GOTERM_BP_2	GO:0009628~response to abiotic stimulus	6	FOS, KRAS, CRYAB, JUN, NFKBIA, FBXO4
Locus_1231760_x	1.33124e-40	NA	NA	NA	NA	1.04025e-11	0.00613736	sp|P13651|IF5A_DICDI	Eukaryotic translation initiation factor 5A (eIF-5A) (eIF-4D)	EIF5A			GOTERM_BP_2	GO:0009719~response to endogenous stimulus	6	BAG4, FOS, FAT4, JUN, VIL1, NFKBIA
Locus_2060939_x	1.91707e-16	2.35754e-21	NA	NA	NA	1.13431e-08	0.0106671	sp|Q3T0J1|FBX4_BOVIN	F-box only protein 4	FBXO4			GOTERM_BP_2	GO:0051240~positive regulation of multicellular organismal process	6	FOS, ROBO1, VAMP7, CEBPG, JUN, VIL1
Locus_2669315_x	2.49356e-12	4.43308e-31	NA	0.0347658	NA	0.000435808	0.00213354	sp|Q8MPM1|GELS2_LUMTE	Gelsolin-like protein 2 (Actin-modulator) (EWAM-P2)	VIL1			GOTERM_BP_2	GO:0051051~negative regulation of transport	5	BAG4, CRYAB, PSMD10, NFKBIA, SIRT6
Locus_975251_x	7.18812e-12	9.11164e-10	NA	0.0475635	0.00472838	0.00150332	NA	sp|Q6F596|GGPPS_RAT	Geranylgeranyl pyrophosphate synthase (GGPP synthase) (GGPPSase) (EC 2.5.1.-) ((2E,6E)-farnesyl diphosphate synthase) (Dimethylallyltranstransferase) (EC 2.5.1.1) (Farnesyl diphosphate synthase) (Farnesyltranstransferase) (EC 2.5.1.29) (Geranylgeranyl diphosphate synthase) (Geranyltranstransferase) (EC 2.5.1.10)	GGPS1			GOTERM_BP_2	GO:0045321~leukocyte activation	5	BATF3, SLC7A2, VAMP7, CEBPG, JUN
Locus_143915_x	9.05509e-15	5.78238e-36	NA	NA	NA	8.43216e-08	0.0274214	sp|Q9H3K2|GHITM_HUMAN	Growth hormone-inducible transmembrane protein (Dermal papilla-derived protein 2) (Mitochondrial morphology and cristae structure 1) (MICS1) (Transmembrane BAX inhibitor motif-containing protein 5)	GHITM			GOTERM_BP_2	GO:0002520~immune system development	5	BATF3, FOS, CEBPG, JUN, NFKBIA
Locus_3229001_x	1.31537e-18	2.73585e-29	NA	0.00769391	0.0196876	0.000621082	0.0335615	sp|O88600|HSP74_RAT	Heat shock 70 kDa protein 4 (Ischemia responsive 94 kDa protein)	HSPA4			GOTERM_BP_2	GO:0022402~cell cycle process	5	BIRC7, FBXO4, CHORDC1, BIRC3, DYNC1H1
Locus_12347418_x	1.49046e-28	1.25336e-13	0.000814716	7.90812e-10	0.00087555	NA	0.0062717	sp|O35878|HSPB2_RAT	Heat shock protein beta-2 (HspB2)	HSPB2			GOTERM_BP_2	GO:0023057~negative regulation of signaling	5	ROBO1, PSMD10, NFKBIA, BCL2L2, MVP
Locus_4601869_x	9.81384e-14	NA	NA	NA	NA	1.57581e-06	0.000929322	sp|Q01528|HAAF_LIMPO	Hemagglutinin/amebocyte aggregation factor (18K-LAF)				GOTERM_BP_2	GO:0002682~regulation of immune system process	5	FOS, SLC7A2, VAMP7, NFKBIA, BIRC3
Locus_12262036_x	7.36445e-15	3.11217e-21	0.0225809	NA	2.50105e-05	6.5451e-08	NA	sp|Q9EPW2|KLF15_MOUSE	Krueppel-like factor 15 (Cardiovascular Krueppel-like factor)	KLF15			GOTERM_BP_2	GO:0051674~localization of cell	5	ARSB, BAG4, ROBO1, JUN, VIL1
Locus_149003_x	2.11987e-15	7.43197e-15	0.00203528	NA	NA	2.74024e-08	9.2765e-06	sp|Q96B70|LENG9_HUMAN	Leukocyte receptor cluster member 9	LENG9			GOTERM_BP_2	GO:0048870~cell motility	5	ARSB, BAG4, ROBO1, JUN, VIL1
Locus_2872037_x	2.17326e-16	1.15881e-10	0.00862792	NA	NA	2.99745e-08	0.000349309	sp|Q8BTN6|LENG9_MOUSE	Leukocyte receptor cluster member 9	LENG9			GOTERM_BP_2	GO:1903828~negative regulation of cellular protein localization	4	BAG4, PSMD10, NFKBIA, FBXO4
Locus_1470971_x	2.99913e-39	2.30152e-09	NA	NA	0.0249424	5.15154e-12	NA	sp|P12812|P40_SCHMA	Major egg antigen (p40)	CRYAB			GOTERM_BP_2	GO:0051093~negative regulation of developmental process	4	CHADL, ROBO1, TTPA, NFKBIA
Locus_2740424_x	2.88316e-25	1.34552e-15	0.0001712	1.10973e-09	0.000567371	NA	0.0042719	sp|P12812|P40_SCHMA	Major egg antigen (p40)	CRYAB			GOTERM_BP_2	GO:0051707~response to other organism	4	BATF3, JUN, VIL1, NFKBIA
Locus_2740478_x	2.10641e-31	8.32767e-16	0.00111102	2.29389e-10	0.000526951	NA	0.00508159	sp|P12812|P40_SCHMA	Major egg antigen (p40)	CRYAB			GOTERM_BP_2	GO:0009607~response to biotic stimulus	4	BATF3, JUN, VIL1, NFKBIA
Locus_11949440_x	2.42754e-84	3.30816e-15	NA	NA	NA	5.46752e-16	2.31594e-05	sp|P12812|P40_SCHMA	Major egg antigen (p40)	HSPB2			GOTERM_BP_2	GO:0051241~negative regulation of multicellular organismal process	4	CHADL, ROBO1, NFKBIA, ARRDC3
Locus_3320589_x	1.38774e-31	2.53082e-36	NA	NA	NA	3.31748e-11	0.00011378	sp|Q5EAJ7|MVP_STRPU	Major vault protein (MVP)	MVP			GOTERM_BP_2	GO:0006955~immune response	4	VAMP7, CEBPG, NFKBIA, BIRC3
Locus_4421156_x	1.37264e-07	2.38678e-09	0.0131573	NA	0.00986931	8.9401e-06	NA	sp|B8ARK7|SIR1_ORYSI	NAD-dependent protein deacetylase SRT1 (EC 3.5.1.-) (Regulatory protein SIR2 homolog 1) (SIR2-like protein 1)	SIRT6			GOTERM_BP_2	GO:0051094~positive regulation of developmental process	4	FOS, ROBO1, VAMP7, VIL1
Locus_10007799_x	1.26405e-17	0.0178153	NA	NA	0.00243672	1.03938e-08	NA	sp|O74549|UBC12_SCHPO	NEDD8-conjugating enzyme ubc12 (EC 6.3.2.-) (RUB1-conjugating enzyme) (RUB1-protein ligase) (Ubiquitin carrier protein 12)	UBE2M			GOTERM_BP_2	GO:0048585~negative regulation of response to stimulus	4	ROBO1, PSMD10, NFKBIA, BCL2L2
Locus_1586104_x	3.27803e-11	NA	0.00684248	NA	0.000391583	8.98999e-06	NA	sp|P13590|NCAM1_CHICK	Neural cell adhesion molecule 1 (N-CAM-1) (NCAM-1)	ROBO1			GOTERM_BP_2	GO:0043433~negative regulation of sequence-specific DNA binding transcription factor activity	3	CEBPG, PSMD10, NFKBIA
Locus_9961516_x	3.17063e-39	0.00148439	0.0156704	NA	0.0004129	6.41197e-11	NA	sp|Q03017|CACT_DROME	NF-kappa-B inhibitor cactus	NFKBIA			GOTERM_BP_2	GO:1904950~negative regulation of establishment of protein localization	3	BAG4, PSMD10, NFKBIA
Locus_1766505_x	3.1664e-52	2.39193e-05	NA	NA	NA	3.03453e-13	0.000759781	sp|A4IH61|NMNA2_XENTR	Nicotinamide/nicotinic acid mononucleotide adenylyltransferase 2 (NMN/NaMN adenylyltransferase 2) (EC 2.7.7.1) (EC 2.7.7.18) (Nicotinamide mononucleotide adenylyltransferase 2) (NMN adenylyltransferase 2) (Nicotinate-nucleotide adenylyltransferase 2) (NaMN adenylyltransferase 2)	NMNAT2			GOTERM_BP_2	GO:0051235~maintenance of location	3	PLIN2, PSMD10, NFKBIA
Locus_2674690_x	8.23168e-09	2.09695e-17	0.013803	1.01037e-05	0.0140547	NA	0.0429741	sp|Q9NRG4|SMYD2_HUMAN	N-lysine methyltransferase SMYD2 (EC 2.1.1.-) (HSKM-B) (Histone methyltransferase SMYD2) (EC 2.1.1.43) (Lysine N-methyltransferase 3C) (SET and MYND domain-containing protein 2)	SMYD2			GOTERM_BP_2	GO:0040017~positive regulation of locomotion	3	BAG4, JUN, VIL1
Locus_2298899_x	4.49965e-55	5.77106e-19	NA	NA	3.88203e-05	8.38211e-14	NA	sp|Q01804|OTUD4_HUMAN	OTU domain-containing protein 4 (EC 3.4.19.12) (HIV-1-induced protein HIN-1)	OTUD4			GOTERM_BP_2	GO:0044089~positive regulation of cellular component biogenesis	3	BAG4, JUN, VIL1
Locus_23994_x	3.83818e-35	NA	0.0260194	NA	NA	9.83732e-10	0.00216104	sp|P01102|FOS_MSVFB	p55-v-Fos-transforming protein	FOS			GOTERM_BP_2	GO:0002684~positive regulation of immune system process	3	FOS, VAMP7, NFKBIA
Locus_5497026_x	3.25763e-14	3.20673e-23	NA	NA	NA	6.38611e-07	2.08496e-06	sp|Q99541|PLIN2_HUMAN	Perilipin-2 (Adipophilin) (Adipose differentiation-related protein) (ADRP)	PLIN2			GOTERM_BP_2	GO:0044087~regulation of cellular component biogenesis	3	BAG4, JUN, VIL1
Locus_5244341_x	1.17788e-10	6.70883e-17	1.51746e-05	NA	2.93655e-05	6.88968e-05	0.000851224	sp|P07872|ACOX1_RAT	Peroxisomal acyl-coenzyme A oxidase 1 (AOX) (EC 1.3.3.6) (Palmitoyl-CoA oxidase) [Cleaved into: Peroxisomal acyl-CoA oxidase 1, A chain; Peroxisomal acyl-CoA oxidase 1, B chain; Peroxisomal acyl-CoA oxidase 1, C chain]	ACOX1			GOTERM_BP_2	GO:0044702~single organism reproductive process	3	ACOX1, TTPA, BCL2L2
Locus_5339276_x	1.65799e-24	0.0218372	0.0436383	NA	NA	9.75904e-09	0.00459722	sp|Q84RR2|ARI2_ARATH	Probable E3 ubiquitin-protein ligase ARI2 (EC 2.3.2.27) (ARIADNE-like protein ARI2) (Protein ariadne homolog 2) (RING-type E3 ubiquitin transferase ARI2)	ARIH1			GOTERM_BP_2	GO:0022414~reproductive process	3	ACOX1, TTPA, BCL2L2
Locus_8491544_x	2.86015e-13	NA	NA	NA	0.00249741	1.56223e-07	0.0011344	sp|Q9VR91|HERC2_DROME	Probable E3 ubiquitin-protein ligase HERC2 (EC 2.3.2.26) (HECT domain and RCC1-like domain-containing protein 2) (HECT-type E3 ubiquitin transferase HERC2)	HERC2			GOTERM_BP_2	GO:0007155~cell adhesion	3	BAG4, ROBO1, FAT4
Locus_1874919_x	1.53314e-14	2.90837e-10	NA	NA	NA	3.4087e-07	0.000198784	sp|Q9L4Q7|PROX_ACESD	Prolyl-tRNA editing protein ProX (Prolyl-tRNA deacylase ProX)				GOTERM_BP_2	GO:0003008~system process	3	KRAS, VIL1, KLF15
Locus_1874943_x	1.5507e-41	3.47283e-09	0.000222336	4.3353e-10	0.00399043	NA	0.0121517	sp|Q9L4Q7|PROX_ACESD	Prolyl-tRNA editing protein ProX (Prolyl-tRNA deacylase ProX)				GOTERM_BP_2	GO:0042267~natural killer cell mediated cytotoxicity	2	VAMP7, CEBPG
Locus_8881960_x	2.01396e-171	2.34445e-15	NA	NA	NA	2.3725e-19	1.82031e-11	sp|P82147|L2EFL_DROME	Protein lethal(2)essential for life (Protein Efl21)	CRYAB			GOTERM_BP_2	GO:0001909~leukocyte mediated cytotoxicity	2	VAMP7, CEBPG
Locus_666182_x	2.02729e-14	7.02778e-17	0.0208263	NA	NA	4.69279e-08	NA	sp|Q8K0Y7|PAXX_MOUSE	Protein PAXX (Paralog of XRCC4 and XLF)	PAXX			GOTERM_BP_2	GO:0006457~protein folding	2	CHORDC1, DNAJB5
Locus_2634798_x	7.1234e-13	1.09793e-27	0.00722959	0.00705692	0.00799598	0.000419238	0.00655864	sp|Q9CX34|SGT1_MOUSE	Protein SGT1 homolog (Suppressor of G2 allele of SKP1 homolog)	SUGT1			GOTERM_BP_2	GO:0045927~positive regulation of growth	2	PSMD10, VIL1
Locus_5360901_x	2.01292e-10	2.21647e-06	NA	0.000506748	2.29816e-05	0.00729364	NA	sp|Q6V0I7|FAT4_HUMAN	Protocadherin Fat 4 (hFat4) (Cadherin family member 14) (FAT tumor suppressor homolog 4) (Fat-like cadherin protein FAT-J)	FAT4			GOTERM_BP_2	GO:0040013~negative regulation of locomotion	2	ROBO1, ARRDC3
Locus_457408_x	1.7656e-10	2.48261e-06	0.019933	NA	NA	5.23948e-07	0.00112812	sp|Q8Q0U0|Y045_METMA	Putative ankyrin repeat protein MM_0045	PSMD10			GOTERM_BP_2	GO:0032844~regulation of homeostatic process	2	PNKP, ARRDC3
Locus_1084386_x	2.58168e-10	0.00632495	0.018559	NA	NA	5.84206e-07	0.00152814	sp|Q4UMH6|Y381_RICFE	Putative ankyrin repeat protein RF_0381	ANKRD7			GOTERM_BP_2	GO:0044764~multi-organism cellular process	2	BATF3, JUN
Locus_1293876_x	6.98754e-58	0.00145532	NA	NA	4.79447e-05	7.37268e-14	NA	sp|Q5UQ35|YR811_MIMIV	Putative ariadne-like RING finger protein R811				GOTERM_BP_2	GO:0040008~regulation of growth	2	PSMD10, VIL1
Locus_5281864_x	1.90013e-16	2.3969e-27	NA	NA	NA	4.11274e-08	2.42725e-05	sp|Q5UQ35|YR811_MIMIV	Putative ariadne-like RING finger protein R811				GOTERM_BP_2	GO:0044419~interspecies interaction between organisms	2	BATF3, JUN
Locus_1033301_x	8.19395e-21	1.56785e-19	NA	NA	0.0373888	1.21999e-09	0.00904601	sp|Q96D70|R3HD4_HUMAN	R3H domain-containing protein 4	R3HDM4			GOTERM_BP_2	GO:0002252~immune effector process	2	VAMP7, CEBPG
Locus_5740097_x	4.17972e-10	1.25348e-19	NA	NA	NA	5.87946e-06	8.91289e-05	sp|P20825|POL2_DROME	Retrovirus-related Pol polyprotein from transposon 297 [Includes: Protease (EC 3.4.23.-); Reverse transcriptase (EC 2.7.7.49); Endonuclease]	NYNRIN			GOTERM_BP_2	GO:0003006~developmental process involved in reproduction	2	TTPA, BCL2L2
Locus_2676764_x	1.59028e-08	2.74199e-18	NA	NA	NA	5.73517e-06	0.00626917	sp|Q9H4E5|RHOJ_HUMAN	Rho-related GTP-binding protein RhoJ (Ras-like protein family member 7B) (Tc10-like GTP-binding protein)	RHOJ			GOTERM_BP_2	GO:0051050~positive regulation of transport	2	VAMP7, NFKBIA
Locus_554578_x	6.42211e-10	1.06196e-16	0.0044397	3.21806e-06	7.61293e-06	NA	NA	sp|Q6R7K3|RIR2_OSHVF	Ribonucleoside-diphosphate reductase small chain (EC 1.17.4.1)				GOTERM_BP_2	GO:0048646~anatomical structure formation involved in morphogenesis	2	ROBO1, JUN
Locus_6782386_x	3.11248e-14	0.0347471	NA	NA	0.03963	3.03595e-08	NA	sp|C8V4D4|GRRA_EMENI	SCF E3 ubiquitin ligase complex F-box protein grrA (F-box and leucine-rich repeat protein grrA) (F-box/LRR-repeat protein grrA) (SCF substrate adapter protein grrA)	FBXL2			KEGG_PATHWAY	cfa04668:TNF signaling pathway	6	BAG4, FOS, JUN, NFKBIA, CREB3L3, BIRC3
Locus_8315776_x	6.5781e-25	4.33276e-08	0.0244899	NA	4.98505e-05	9.82574e-10	NA	sp|P24280|SEC14_YEAST	SEC14 cytosolic factor (Phosphatidylinositol/phosphatidylcholine transfer protein) (PI/PC TP)	TTPA			KEGG_PATHWAY	cfa05166:HTLV-I infection	6	FOS, KRAS, XIAP, XBP1, JUN, NFKBIA
Locus_227345_x	4.18823e-12	9.36449e-21	1.79313e-05	NA	NA	3.63797e-07	0.000268401	sp|Q9PU85|PIM3_COTJA	Serine/threonine-protein kinase pim-3 (EC 2.7.11.1) (qpim)	PIM1			KEGG_PATHWAY	cfa04120:Ubiquitin mediated proteolysis	5	XIAP, UBE2M, BIRC7, FBXO4, BIRC3
Locus_2317533_x	2.85532e-20	5.31999e-27	NA	NA	NA	3.2759e-09	0.00705631	sp|O14730|RIOK3_HUMAN	Serine/threonine-protein kinase RIO3 (EC 2.7.11.1) (RIO kinase 3) (sudD homolog)	RIOK3			KEGG_PATHWAY	cfa05161:Hepatitis B	5	FOS, KRAS, JUN, NFKBIA, CREB3L3
Locus_757360_x	5.98952e-11	1.69243e-18	0.000207591	NA	0.00116267	6.57412e-07	NA	sp|Q5F4B8|S46A3_CHICK	Solute carrier family 46 member 3	SLC46A3			KEGG_PATHWAY	cfa04024:cAMP signaling pathway	5	ACOX1, FOS, JUN, NFKBIA, CREB3L3
Locus_2106570_x	1.53725e-10	3.44306e-15	7.51032e-05	NA	0.000426385	1.01467e-05	0.00593388	sp|P08842|STS_HUMAN	Steryl-sulfatase (EC 3.1.6.2) (Arylsulfatase C) (ASC) (Steroid sulfatase) (Steryl-sulfate sulfohydrolase)	STS			KEGG_PATHWAY	cfa01100:Metabolic pathways	5	ARSB, NMNAT2, ACOX1, GGPS1, AK2
Locus_2969543_x	2.33085e-10	5.36514e-27	NA	0.0236812	NA	0.00049203	0.0061254	sp|Q99MD6|TRXR3_MOUSE	Thioredoxin reductase 3 (EC 1.8.1.9) (Thioredoxin and glutathione reductase) (Thioredoxin reductase TR2)	TXNRD3			KEGG_PATHWAY	cfa04662:B cell receptor signaling pathway	4	FOS, KRAS, JUN, NFKBIA
Locus_5362128_x	5.51843e-14	2.53035e-08	NA	0.0130621	NA	0.000622329	0.0490734	sp|A2ASS6|TITIN_MOUSE	Titin (EC 2.7.11.1) (Connectin)	TTN			KEGG_PATHWAY	cfa05132:Salmonella infection	4	FOS, JUN, DYNC1H1, DYNC1I2
Locus_1719993_x	2.15025e-33	4.69676e-22	0.00250349	3.36134e-11	0.000430481	NA	NA	sp|P54864|JUN_SERCA	Transcription factor AP-1 (Proto-oncogene c-Jun)	JUN			KEGG_PATHWAY	cfa05222:Small cell lung cancer	4	XIAP, BIRC7, NFKBIA, BIRC3
Locus_1807292_x	4.86103e-10	1.03178e-19	NA	NA	NA	6.11639e-07	0.000781843	sp|Q04666|HES1_RAT	Transcription factor HES-1 (Hairy and enhancer of split 1) (Hairy-like protein) (RHL)	HES1			KEGG_PATHWAY	cfa04915:Estrogen signaling pathway	4	FOS, KRAS, JUN, CREB3L3
Locus_7232028_x	4.23515e-10	6.28082e-07	NA	0.00260984	0.0342195	0.000672588	0.0191919	sp|O15016|TRI66_HUMAN	Tripartite motif-containing protein 66	TRIM66			KEGG_PATHWAY	cfa04660:T cell receptor signaling pathway	4	FOS, KRAS, JUN, NFKBIA
Locus_5362107_x	1.07869e-19	2.9564e-05	0.0221008	NA	0.00452632	2.28804e-08	NA	sp|Q23551|UNC22_CAEEL	Twitchin (EC 2.7.11.1) (Uncoordinated protein 22)	TTN			KEGG_PATHWAY	cfa05145:Toxoplasmosis	4	XIAP, BIRC7, NFKBIA, BIRC3
Locus_5362151_x	1.86138e-08	NA	NA	NA	0.00731394	7.95705e-05	NA	sp|Q23551|UNC22_CAEEL	Twitchin (EC 2.7.11.1) (Uncoordinated protein 22)	TTN			KEGG_PATHWAY	cfa05203:Viral carcinogenesis	4	KRAS, JUN, NFKBIA, CREB3L3
Locus_790583_x	2.89304e-16	7.63941e-19	NA	0.00718944	0.0445077	8.08605e-05	NA	sp|Q4G056|TYDP1_RAT	Tyrosyl-DNA phosphodiesterase 1 (Tyr-DNA phosphodiesterase 1) (EC 3.1.4.-)	TDP1			KEGG_PATHWAY	cfa04962:Vasopressin-regulated water reabsorption	3	CREB3L3, DYNC1H1, DYNC1I2
Locus_1720024_x	4.26617e-59	1.82057e-18	NA	0.031802	NA	5.34637e-06	2.579e-06	sp|O67112|Y987_AQUAE	Uncharacterized protein aq_987				KEGG_PATHWAY	cfa04621:NOD-like receptor signaling pathway	3	NFKBIA, BIRC3, SUGT1
Locus_12161108_x	1.30978e-10	1.16843e-06	NA	NA	NA	6.91372e-07	0.00467529	sp|O60140|YNS9_SCHPO	Uncharacterized protein C18H10.09				KEGG_PATHWAY	cfa04210:Apoptosis	3	XIAP, NFKBIA, BIRC3
Locus_4850099_x	1.73339e-32	1.31296e-20	0.00376264	NA	NA	5.09647e-11	5.8286e-05	sp|O60140|YNS9_SCHPO	Uncharacterized protein C18H10.09				KEGG_PATHWAY	cfa05210:Colorectal cancer	3	FOS, KRAS, JUN
Locus_3831015_x	9.65983e-23	NA	NA	NA	0.00798712	4.13719e-09	NA	sp|Q5UNW9|YR718_MIMIV	Uncharacterized protein R718				KEGG_PATHWAY	cfa05031:Amphetamine addiction	3	FOS, JUN, CREB3L3
Locus_2003652_x	1.23638e-09	3.02622e-06	0.000219107	0.000165367	8.0577e-05	0.00208847	0.000516297	sp|Q9JHW5|VAMP7_RAT	Vesicle-associated membrane protein 7 (VAMP-7) (Synaptobrevin-like protein 1)	VAMP7			KEGG_PATHWAY	cfa05140:Leishmaniasis	3	FOS, JUN, NFKBIA
Locus_1027269_x	1.57263e-33	2.67118e-23	0.0403165	NA	0.0250065	1.78699e-10	NA	sp|Q3SZZ2|XBP1_BOVIN	X-box-binding protein 1 (XBP-1) [Cleaved into: X-box-binding protein 1, cytoplasmic form; X-box-binding protein 1, luminal form]	XBP1			KEGG_PATHWAY	cfa04064:NF-kappa B signaling pathway	3	XIAP, NFKBIA, BIRC3
Locus_1350642_x	2.77363e-30	NA	NA	NA	NA	7.82898e-11	2.38251e-06			ANKIB1			KEGG_PATHWAY	cfa05215:Prostate cancer	3	KRAS, NFKBIA, CREB3L3
Locus_10174819_x	5.16954e-18	1.6407e-08	0.000431768	NA	NA	7.69107e-09	4.118e-05						KEGG_PATHWAY	cfa04620:Toll-like receptor signaling pathway	3	FOS, JUN, NFKBIA
Locus_10363264_x	1.94903e-11	NA	NA	NA	NA	8.85341e-07	0.013319						KEGG_PATHWAY	cfa05231:Choline metabolism in cancer	3	FOS, KRAS, JUN
Locus_1039885_x	2.05883e-53	NA	NA	NA	NA	1.16693e-12	4.97533e-05		Basic leucine zipper transcriptional factor ATF-like 3 [Source:UniProtKB/TrEMBL;Acc:K1RWC0]				KEGG_PATHWAY	cfa05142:Chagas disease (American trypanosomiasis)	3	FOS, JUN, NFKBIA
Locus_1071424_x	3.39502e-10	2.80388e-11	NA	8.66637e-06	0.0119436	NA	0.0343333						KEGG_PATHWAY	cfa04725:Cholinergic synapse	3	FOS, KRAS, CREB3L3
Locus_1134369_x	6.42089e-18	7.45328e-18	NA	0.0426471	NA	0.000381132	0.000101013						KEGG_PATHWAY	cfa04722:Neurotrophin signaling pathway	3	KRAS, JUN, NFKBIA
Locus_1248245_x	3.92499e-87	4.60969e-11	NA	NA	NA	5.19492e-16	3.462e-06						KEGG_PATHWAY	cfa04380:Osteoclast differentiation	3	FOS, JUN, NFKBIA
Locus_12585500_x	1.50474e-17	0.00372035	0.0259353	NA	NA	3.18281e-08	5.16954e-05						KEGG_PATHWAY	cfa05206:MicroRNAs in cancer	3	KRAS, PIM1, BCL2L2
Locus_1293305_x	4.4107e-35	0.0253368	NA	NA	NA	2.53946e-10	4.04088e-06						KEGG_PATHWAY	cfa04921:Oxytocin signaling pathway	3	FOS, KRAS, JUN
Locus_159767_x	1.17529e-11	4.69029e-12	NA	3.16525e-07	0.0470016	NA	NA		Tripartite motif-containing protein 56 [Source:UniProtKB/TrEMBL;Acc:K1QPP1]				KEGG_PATHWAY	cfa05168:Herpes simplex infection	3	FOS, JUN, NFKBIA
Locus_1614183_x	4.63123e-13	2.67223e-12	NA	NA	0.00303585	5.54453e-08	NA						KEGG_PATHWAY	cfa04510:Focal adhesion	3	XIAP, JUN, BIRC3
Locus_1899969_x	2.30186e-51	0.0212414	0.0072828	NA	0.000158681	3.26975e-12	NA						KEGG_PATHWAY	cfa04010:MAPK signaling pathway	3	FOS, KRAS, JUN
Locus_2051769_x	2.78038e-17	NA	0.0328083	NA	NA	8.89974e-08	0.00450141						KEGG_PATHWAY	cfa05030:Cocaine addiction	2	JUN, CREB3L3
Locus_2065624_x	5.33837e-43	1.33443e-05	0.00034643	NA	5.14573e-06	1.47457e-12	NA						KEGG_PATHWAY	cfa05134:Legionellosis	2	ARF1, NFKBIA
Locus_2081761_x	7.98748e-11	2.81817e-09	NA	NA	NA	2.85697e-06	0.0011293						KEGG_PATHWAY	cfa05221:Acute myeloid leukemia	2	KRAS, PIM1
Locus_2085981_x	7.99365e-71	1.50591e-10	NA	NA	NA	1.33129e-14	0.0165012						KEGG_PATHWAY	cfa05230:Central carbon metabolism in cancer	2	KRAS, SIRT6
Locus_2150351_x	3.16154e-34	1.22953e-10	0.0119752	NA	0.000934044	8.75884e-11	NA						KEGG_PATHWAY	cfa05211:Renal cell carcinoma	2	KRAS, JUN
Locus_2225286_x	4.46481e-12	8.92852e-21	0.00204278	NA	0.0312937	1.25361e-06	NA						KEGG_PATHWAY	cfa05133:Pertussis	2	FOS, JUN
Locus_2233554_x	2.40737e-25	7.17454e-17	NA	NA	NA	5.00174e-10	0.00894847						KEGG_PATHWAY	cfa05220:Chronic myeloid leukemia	2	KRAS, NFKBIA
Locus_2267364_x	3.68804e-37	0.000239911	0.00576741	NA	NA	1.30562e-10	0.000706285		Ariadne-1-like protein [Source:UniProtKB/TrEMBL;Acc:K1Q5J3]				KEGG_PATHWAY	cfa04917:Prolactin signaling pathway	2	FOS, KRAS
Locus_2267519_x	2.42389e-15	1.64658e-16	NA	4.51196e-08	0.0431343	NA	NA						KEGG_PATHWAY	cfa05323:Rheumatoid arthritis	2	FOS, JUN
Locus_2281703_x	2.67811e-11	4.80782e-28	NA	NA	NA	9.30224e-07	0.0244924						KEGG_PATHWAY	cfa04912:GnRH signaling pathway	2	KRAS, JUN
Locus_2420642_x	9.51637e-11	1.95797e-21	0.000713297	NA	0.00010871	0.000127698	0.00037364						KEGG_PATHWAY	cfa04012:ErbB signaling pathway	2	KRAS, JUN
Locus_2514709_x	3.67925e-11	1.99197e-07	0.00587669	NA	NA	5.23949e-07	0.00209976						KEGG_PATHWAY	cfa04916:Melanogenesis	2	KRAS, CREB3L3
Locus_2539938_x	3.3262e-14	0.0244339	0.0180747	NA	0.000185381	1.67792e-05	NA		si:dkey-19b23.12 [Source:ZFIN;Acc:ZDB-GENE-141216-440]				KEGG_PATHWAY	cfa04931:Insulin resistance	2	NFKBIA, CREB3L3
Locus_2584980_x	8.44721e-16	2.63624e-08	0.012409	NA	NA	4.44828e-08	NA						KEGG_PATHWAY	cfa05169:Epstein-Barr virus infection	2	JUN, NFKBIA
Locus_268138_x	4.40939e-108	9.4748e-10	NA	NA	NA	8.70073e-17	0.000399922						KEGG_PATHWAY	cfa04142:Lysosome	2	ARSB, AP1B1
Locus_3172358_x	1.84262e-11	4.87588e-30	0.0116629	2.4332e-07	0.00205937	NA	NA						KEGG_PATHWAY	cfa04360:Axon guidance	2	KRAS, ROBO1
Locus_3478516_x	1.36649e-75	0.000298319	NA	1.34098e-13	NA	NA	9.41316e-05						KEGG_PATHWAY	cfa05160:Hepatitis C	2	KRAS, NFKBIA
Locus_410328_x	1.88425e-10	3.02588e-23	NA	5.51471e-07	0.00831475	NA	NA						KEGG_PATHWAY	cfa04728:Dopaminergic synapse	2	FOS, CREB3L3
Locus_4170990_x	5.70541e-131	2.13949e-07	NA	NA	NA	1.81774e-17	0.00602426						KEGG_PATHWAY	cfa04145:Phagosome	2	DYNC1H1, DYNC1I2
Locus_4179339_x	3.84948e-66	NA	NA	NA	NA	3.81151e-13	9.11783e-08		Heat shock protein beta-1 [Source:UniProtKB/TrEMBL;Acc:K1R1K6]				KEGG_PATHWAY	cfa04932:Non-alcoholic fatty liver disease (NAFLD)	2	XBP1, JUN
Locus_4352451_x	1.30423e-40	NA	0.013744	NA	0.00155306	1.94991e-10	NA						KEGG_PATHWAY	cfa05164:Influenza A	2	JUN, NFKBIA
Locus_4395443_x	4.39455e-13	8.9215e-33	NA	NA	0.0101744	1.11826e-07	NA						KEGG_PATHWAY	cfa05034:Alcoholism	2	KRAS, CREB3L3
Locus_4663835_x	4.13631e-21	3.95002e-05	NA	NA	NA	2.53301e-09	0.0242971						KEGG_PATHWAY	cfa04141:Protein processing in endoplasmic reticulum	2	CRYAB, XBP1
Locus_4832956_x	6.20844e-17	5.69704e-13	0.00147615	NA	NA	2.36648e-08	0.00167518						KEGG_PATHWAY	cfa04062:Chemokine signaling pathway	2	KRAS, NFKBIA
Locus_5168842_x	3.84554e-11	4.85775e-21	NA	NA	0.00428196	9.00962e-07	0.000190323						KEGG_PATHWAY	cfa05205:Proteoglycans in cancer	2	KRAS, HSPB2
Locus_561490_x	1.66308e-45	1.4878e-06	NA	NA	NA	1.95442e-12	0.00422425						KEGG_PATHWAY	cfa01130:Biosynthesis of antibiotics	2	GGPS1, AK2
Locus_604399_x	2.2989e-11	5.61117e-17	NA	0.00198905	0.0204617	0.000155862	0.0124413						KEGG_PATHWAY	cfa04144:Endocytosis	2	CHMP1B, ARF1
Locus_634331_x	7.99304e-28	NA	NA	NA	0.000123032	1.01044e-10	NA		Ceramide kinase [Source:UniProtKB/TrEMBL;Acc:K1QM10]				KEGG_PATHWAY	cfa04151:PI3K-Akt signaling pathway	2	KRAS, CREB3L3
Locus_6655394_x	7.80444e-11	0.00460519	NA	NA	0.00332895	2.95116e-06	0.00345543
Locus_6963218_x	6.7169e-32	4.09641e-06	NA	3.70288e-10	NA	NA	0.0227678
Locus_7020935_x	2.1276e-09	2.43374e-08	0.000664619	4.63742e-06	0.000212164	NA	0.00249909
Locus_7448865_x	7.26575e-10	3.19091e-18	NA	NA	NA	1.13172e-06	0.00156986
Locus_7729407_x	2.09174e-15	0.000185091	NA	NA	NA	9.11616e-08	0.000598601
Locus_781640_x	9.10544e-11	7.58882e-18	NA	0.0274927	NA	0.000717974	0.00360404
Locus_795798_x	2.02179e-22	0.00023105	0.0470307	NA	0.0144158	5.09994e-09	NA
Locus_8023044_x	2.1586e-12	0.001047	0.0407459	2.05682e-06	0.00908297	NA	0.0318021
Locus_8127513_x	8.92206e-59	0.00795921	NA	NA	NA	3.88023e-13	5.03069e-07		v
Locus_8127526_x	5.23295e-64	0.00173632	NA	NA	NA	1.95691e-10	1.26897e-07
Locus_825509_x	2.31387e-51	3.74649e-08	NA	NA	NA	3.6732e-13	0.00495312
Locus_8738715_x	8.53646e-09	1.74384e-11	0.0216262	NA	0.000439301	1.88466e-06	NA
Locus_87629_x	7.26028e-15	0.000743327	NA	NA	NA	1.20912e-05	0.0205281
Locus_963791_x	2.37796e-13	6.81238e-08	NA	NA	NA	1.09369e-07	0.0195157
Locus_990749_x	5.06029e-15	4.83833e-12	NA	NA	NA	1.23172e-07	7.8236e-05
Locus_993232_x	5.75925e-51	0.0108751	NA	NA	NA	4.77663e-13	0.000414321
Locus_6859477_x	3.69673e-11	NA	NA	9.64574e-06	NA	NA	0.0015441		septin 4 [Source:HGNC Symbol;Acc:HGNC:9165]	SEPT4
Locus_2442224_x	1.34192e-09	1.17374e-20	0.00340524	NA	0.000316622	9.37816e-07	NA		Tripartite motif-containing protein 45 [Source:UniProtKB/TrEMBL;Acc:K1R1H7]	TRIM24

## Sheet: cluster9
	p-value	p.valor_beta0	p.valor_PMvsCH	p.valor_Time	p.valor_TimexOrigin	p.valor_Time2	p.valor_Time2xPolluted	Swissprot ID	protein name	H. sapiens gene name			Category	Term	Count	Genes
Locus_3088174_x	5.18267e-08	9.99811e-31	NA	0.00644184	0.0174771	0.000979472	0.0318724	sp|Q60HE2|ODO1_MACFA	2-oxoglutarate dehydrogenase, mitochondrial (EC 1.2.4.2) (2-oxoglutarate dehydrogenase complex component E1) (OGDC-E1) (Alpha-ketoglutarate dehydrogenase)	OGDH			GOTERM_BP_2	GO:0044763~single-organism cellular process	44	ZFAND6, PXDN, MEIG1, ZMAT3, DNAH3, KIF9, OGDH, TTLL3, GLDC, LSM14A, TAL1, RAD21, MCM7, CSE1L, C1QTNF3, NCAPG, ACTR1A, AGRN, DYRK2, TUBA1A, NUP35, TUBA1C, TUBB4A, ZW10, UBXN1, CATIP, SSRP1, DHX9, ADAM10, ERH, MTA1, LRTOMT, DCDC2, NUSAP1, PCNP, CTSS, CSRP2, SMC4, PCK1, MSL3, NCOA4, PDCL, ADRA1A, IQUB
Locus_1000821_x	1.66e-11	2.83633e-14	NA	NA	NA	NA	2.95113e-07	sp|Q9WU25|ADA1A_CAVPO	Alpha-1A adrenergic receptor (Alpha-1A adrenoreceptor) (Alpha-1A adrenoceptor) (Alpha-1C adrenergic receptor)	ADRA1A			GOTERM_BP_2	GO:0044237~cellular metabolic process	32	PXDN, EFCAB6, TRMT1, OGDH, TTLL3, GLDC, PNN, LSM14A, TAL1, RAD21, MCM7, C1QTNF3, AGRN, DYRK2, NUP35, UBXN1, SSRP1, DHX9, ERH, ADAM10, LRTOMT, MTA1, PRPF39, ELAVL2, PCNP, CTSS, PCK1, MSL3, RPAP2, NCOA4, PDCL, ADRA1A
Locus_10406457_x	3.7924e-07	3.77108e-15	0.0113365	0.000889715	NA	0.000640688	0.0479306	sp|P85515|ACTZ_RAT	Alpha-centractin (Centractin)	ACTR1A			GOTERM_BP_2	GO:0050794~regulation of cellular process	31	ZFAND6, PXDN, EFCAB6, ZMAT3, KIF9, PNN, LSM14A, TAL1, RAD21, MCM7, C1QTNF3, AGRN, DYRK2, NUP35, ZW10, UBXN1, SSRP1, ERH, ADAM10, DCDC2, NUSAP1, MTA1, ELAVL2, CTSS, PCK1, MSL3, RPAP2, NCOA4, PDCL, ADRA1A, IQUB
Locus_11914213_x	6.0853e-15	1.90564e-14	NA	NA	NA	6.83932e-05	0.0483686	sp|Q3SZY7|ZFAN6_BOVIN	AN1-type zinc finger protein 6 (Zinc finger A20 domain-containing protein 3)	ZFAND6			GOTERM_BP_2	GO:0071704~organic substance metabolic process	31	EFCAB6, TRMT1, OGDH, TTLL3, GLDC, PNN, LSM14A, TAL1, RAD21, MCM7, C1QTNF3, AGRN, DYRK2, NUP35, UBXN1, SSRP1, DHX9, ERH, ADAM10, LRTOMT, MTA1, PRPF39, ELAVL2, PCNP, CTSS, PCK1, MSL3, RPAP2, NCOA4, PDCL, ADRA1A
Locus_739586_x	8.83984e-16	5.88501e-29	0.00174965	0.000126756	0.000716304	2.72235e-05	NA	sp|Q08211|DHX9_HUMAN	ATP-dependent RNA helicase A (EC 3.6.4.13) (DEAH box protein 9) (DExH-box helicase 9) (Leukophysin) (LKP) (Nuclear DNA helicase II) (NDH II) (RNA helicase A)	DHX9			GOTERM_BP_2	GO:0044238~primary metabolic process	30	EFCAB6, TRMT1, OGDH, TTLL3, GLDC, PNN, LSM14A, TAL1, RAD21, MCM7, C1QTNF3, AGRN, DYRK2, NUP35, UBXN1, DHX9, SSRP1, ERH, ADAM10, MTA1, PRPF39, ELAVL2, PCNP, CTSS, PCK1, MSL3, RPAP2, NCOA4, PDCL, ADRA1A
Locus_1673405_x	1.3757e-13	1.14865e-06	NA	0.000996266	0.00375508	NA	NA	sp|Q26636|CATL_SARPE	Cathepsin L (EC 3.4.22.15) [Cleaved into: Cathepsin L heavy chain; Cathepsin L light chain]	ADAM10			GOTERM_BP_2	GO:0016043~cellular component organization	28	ZFAND6, PXDN, KIF9, TTLL3, LSM14A, TAL1, RAD21, MCM7, C1QTNF3, NCAPG, AGRN, NUP35, TUBA1A, TUBB4A, TUBA1C, ZW10, DHX9, CATIP, ADAM10, DCDC2, NUSAP1, MTA1, PRPF39, CTSS, SMC4, MSL3, PDCL, IQUB
Locus_362362_x	7.45765e-10	2.78059e-20	NA	NA	0.0120417	0.00326717	NA	sp|Q5RFM4|ZW10_PONAB	Centromere/kinetochore protein zw10 homolog	ZW10			GOTERM_BP_2	GO:0006807~nitrogen compound metabolic process	23	DHX9, SSRP1, ERH, EFCAB6, MTA1, PRPF39, LRTOMT, ELAVL2, TRMT1, OGDH, PNN, GLDC, PCK1, LSM14A, MSL3, TAL1, RAD21, RPAP2, MCM7, NCOA4, PDCL, AGRN, NUP35
Locus_2514233_x	4.06434e-10	5.60134e-16	NA	NA	0.031166	0.000867933	NA	sp|F1P4W9|CFA65_CHICK	Cilia- and flagella-associated protein 65 (Coiled-coil domain-containing protein 108)	CFAP65			GOTERM_BP_2	GO:0051716~cellular response to stimulus	22	ZFAND6, UBXN1, SSRP1, PXDN, ERH, ADAM10, ZMAT3, DCDC2, MTA1, CTSS, PCK1, LSM14A, RAD21, MCM7, C1QTNF3, NCOA4, PDCL, ADRA1A, AGRN, DYRK2, NUP35, IQUB
Locus_735682_x	5.94176e-09	4.55431e-12	NA	0.00324169	NA	NA	0.0412897	sp|Q0IHI3|CATIP_XENLA	Ciliogenesis-associated TTC17-interacting protein	CATIP			GOTERM_BP_2	GO:0019222~regulation of metabolic process	20	UBXN1, DHX9, SSRP1, EFCAB6, MTA1, ELAVL2, PNN, PCK1, LSM14A, MSL3, TAL1, RAD21, RPAP2, MCM7, C1QTNF3, NCOA4, ADRA1A, AGRN, DYRK2, NUP35
Locus_6155700_x	4.57492e-16	2.41002e-06	NA	NA	0.0240751	2.76907e-05	NA	sp|Q4V7B5|CC105_RAT	Coiled-coil domain-containing protein 105	CCDC105			GOTERM_BP_2	GO:0009058~biosynthetic process	19	SSRP1, ERH, EFCAB6, MTA1, ELAVL2, PNN, PCK1, LSM14A, MSL3, TAL1, RAD21, RPAP2, MCM7, C1QTNF3, NCOA4, PDCL, AGRN, DYRK2, NUP35
Locus_352340_x	3.79676e-11	8.29851e-14	NA	NA	NA	0.00131181	0.0393758	sp|Q9D5W4|CCD81_MOUSE	Coiled-coil domain-containing protein 81	CCDC81			GOTERM_BP_2	GO:0048518~positive regulation of biological process	17	DHX9, ADAM10, ERH, ZMAT3, NUSAP1, DCDC2, MTA1, CTSS, PCK1, LSM14A, TAL1, RAD21, C1QTNF3, NCOA4, ADRA1A, DYRK2, AGRN
Locus_1636643_x	1.50909e-16	3.97401e-12	0.011591	0.0193517	NA	0.0167254	4.62016e-05	sp|Q9BXJ4|C1QT3_HUMAN	Complement C1q tumor necrosis factor-related protein 3 (Collagenous repeat-containing sequence 26 kDa protein) (CORS26) (Secretory protein CORS26)	C1QTNF3			GOTERM_BP_2	GO:0044700~single organism signaling	17	ZFAND6, SSRP1, PXDN, ADAM10, ERH, ZMAT3, DCDC2, MTA1, CTSS, LSM14A, C1QTNF3, NCOA4, PDCL, ADRA1A, AGRN, DYRK2, IQUB
Locus_349022_x	3.15223e-10	6.51116e-26	NA	NA	0.00657121	0.00531065	NA	sp|Q9BPX3|CND3_HUMAN	Condensin complex subunit 3 (Chromosome-associated protein G) (Condensin subunit CAP-G) (hCAP-G) (Melanoma antigen NY-MEL-3) (Non-SMC condensin I complex subunit G) (XCAP-G homolog)	NCAPG			GOTERM_BP_2	GO:0048522~positive regulation of cellular process	16	ADAM10, ERH, ZMAT3, NUSAP1, DCDC2, MTA1, CTSS, PCK1, LSM14A, TAL1, RAD21, C1QTNF3, NCOA4, ADRA1A, DYRK2, AGRN
Locus_4585672_x	1.44943e-11	NA	NA	0.00103384	NA	NA	0.031468	sp|P50460|CSRP2_CHICK	Cysteine and glycine-rich protein 2 (Beta-cysteine-rich protein) (Beta-CRP) (Cysteine-rich protein 2) (CRP2)	CSRP2			GOTERM_BP_2	GO:0051641~cellular localization	15	ZFAND6, DHX9, NUSAP1, RAD21, C1QTNF3, CSE1L, NCOA4, ADRA1A, SIL1, DYRK2, AGRN, NUP35, TUBA1A, TUBA1C, ZW10
Locus_1950715_x	1.06842e-09	8.44056e-08	NA	NA	0.0422485	0.000684053	NA	sp|O14672|ADA10_HUMAN	Disintegrin and metalloproteinase domain-containing protein 10 (ADAM 10) (EC 3.4.24.81) (CDw156) (Kuzbanian protein homolog) (Mammalian disintegrin-metalloprotease) (CD antigen CD156c)	ADAM10			GOTERM_BP_2	GO:0048583~regulation of response to stimulus	15	UBXN1, ZFAND6, SSRP1, PXDN, ADAM10, ERH, DCDC2, MTA1, CTSS, LSM14A, C1QTNF3, PDCL, ADRA1A, DYRK2, NUP35
Locus_3168847_x	3.52875e-08	7.91073e-22	0.0390069	0.0143598	0.0337788	0.00283691	NA	sp|Q6NX31|MCM7_XENTR	DNA replication licensing factor mcm7 (EC 3.6.4.12) (CDC47 homolog) (Minichromosome maintenance protein 7)	MCM7			GOTERM_BP_2	GO:0051234~establishment of localization	15	ZFAND6, ZMAT3, NUSAP1, CTSS, C1QTNF3, CSE1L, NCOA4, ACTR1A, ADRA1A, SIL1, DYRK2, NUP35, TUBA1A, TUBA1C, ZW10
Locus_2717532_x	3.66101e-12	4.40804e-11	NA	NA	NA	0.00315522	0.0119658	sp|D3ZR10|DCDC2_RAT	Doublecortin domain-containing protein 2	DCDC2			GOTERM_BP_2	GO:0044707~single-multicellular organism process	15	DHX9, ADAM10, ERH, DCDC2, MTA1, LRTOMT, CTSS, CSRP2, OGDH, LSM14A, TAL1, C1QTNF3, NCOA4, ADRA1A, AGRN
Locus_1790074_x	9.24383e-09	2.91281e-21	NA	NA	0.0420496	0.00149759	0.0351719	sp|O93310|RAD21_XENLA	Double-strand-break repair protein rad21 homolog (SCC1 homolog)	RAD21			GOTERM_BP_2	GO:0006950~response to stress	14	UBXN1, SSRP1, PXDN, ZMAT3, DCDC2, MTA1, CTSS, PCK1, LSM14A, RAD21, MCM7, C1QTNF3, DYRK2, NUP35
Locus_1329635_x	1.33405e-14	1.02798e-05	NA	NA	NA	0.000117655	0.0367068	sp|Q92630|DYRK2_HUMAN	Dual specificity tyrosine-phosphorylation-regulated kinase 2 (EC 2.7.12.1)	DYRK2			GOTERM_BP_2	GO:0048519~negative regulation of biological process	13	ZFAND6, UBXN1, PXDN, ADAM10, MTA1, MSL3, TAL1, C1QTNF3, PDCL, ADRA1A, DYRK2, NUP35, ZW10
Locus_2752924_x	8.26842e-12	2.9463e-15	NA	NA	0.0175002	0.000519575	NA	sp|Q8TD57|DYH3_HUMAN	Dynein heavy chain 3, axonemal (Axonemal beta dynein heavy chain 3) (HsADHC3) (Ciliary dynein heavy chain 3) (Dnahc3-b)	DNAH3			GOTERM_BP_2	GO:0044767~single-organism developmental process	13	ADAM10, DCDC2, LRTOMT, CSRP2, OGDH, PCK1, TTLL3, LSM14A, TAL1, NCOA4, ADRA1A, AGRN, IQUB
Locus_3018270_x	1.31855e-11	4.96345e-24	0.00157238	0.000206277	NA	9.74172e-05	0.0127235	sp|Q28FX0|ELAV3_XENTR	ELAV-like protein 3 (Protein ElrC)	ELAVL2			GOTERM_BP_2	GO:0033036~macromolecule localization	12	ZFAND6, DHX9, RAD21, CSE1L, C1QTNF3, NCOA4, ZMAT3, SIL1, AGRN, DYRK2, NUP35, ZW10
Locus_4673420_x	1.75539e-09	1.58655e-25	NA	0.0134497	0.0129855	0.00204197	NA	sp|Q93104|ERH_AEDAE	Enhancer of rudimentary homolog	ERH			GOTERM_BP_2	GO:0044710~single-organism metabolic process	12	UBXN1, PXDN, ERH, C1QTNF3, PDCL, ADRA1A, AGRN, CTSS, DYRK2, OGDH, PCK1, GLDC
Locus_1984448_x	7.91855e-16	3.30265e-20	0.0107647	0.0217922	0.00760928	0.0018081	NA	sp|Q8AY73|XPO2_ORENI	Exportin-2 (Exp2) (Cellular apoptosis susceptibility protein) (Chromosome segregation 1-like protein) (Importin-alpha re-exporter)	CSE1L			GOTERM_BP_2	GO:0042221~response to chemical	12	ZFAND6, UBXN1, LSM14A, PXDN, MCM7, ADAM10, NCOA4, ADRA1A, MTA1, AGRN, CTSS, PCK1
Locus_3187448_x	2.57343e-16	3.82692e-27	NA	0.0189838	0.0187963	0.00075422	NA	sp|Q9W602|SSRP1_XENLA	FACT complex subunit SSRP1 (DNA unwinding factor 87 kDa subunit) (DUF87) (Facilitates chromatin transcription complex subunit ssrp1) (Structure-specific recognition protein 1)	SSRP1			GOTERM_BP_2	GO:0048856~anatomical structure development	12	LSM14A, TAL1, ADAM10, NCOA4, DCDC2, ADRA1A, LRTOMT, AGRN, CSRP2, OGDH, TTLL3, IQUB
Locus_5327043_x	4.5496e-13	8.05259e-17	NA	0.000634442	NA	NA	0.0208901	sp|Q9H0J4|QRIC2_HUMAN	Glutamine-rich protein 2	QRICH2			GOTERM_BP_2	GO:0044085~cellular component biogenesis	11	LSM14A, TAL1, CATIP, C1QTNF3, PDCL, DCDC2, PRPF39, AGRN, KIF9, TTLL3, ZW10
Locus_2109072_x	8.50194e-08	2.43291e-25	NA	4.52778e-05	0.0116891	3.26057e-05	0.00228411	sp|P23378|GCSP_HUMAN	Glycine dehydrogenase (decarboxylating), mitochondrial (EC 1.4.4.2) (Glycine cleavage system P protein) (Glycine decarboxylase) (Glycine dehydrogenase (aminomethyl-transferring))	GLDC			GOTERM_BP_2	GO:0048523~negative regulation of cellular process	11	ZFAND6, UBXN1, MSL3, TAL1, PXDN, ADAM10, C1QTNF3, PDCL, ADRA1A, MTA1, ZW10
Locus_371650_x	6.32402e-11	1.94799e-17	NA	NA	0.000994983	0.029419	NA	sp|Q3V1M1|IGS10_MOUSE	peroxidasin	PXDN			GOTERM_BP_2	GO:0022402~cell cycle process	10	RAD21, MCM7, NCAPG, ACTR1A, NUSAP1, NUP35, TUBA1A, TUBB4A, SMC4, ZW10
Locus_2763094_x	2.7948e-11	1.33717e-23	NA	0.00122114	0.0127485	NA	NA	sp|Q4R6T7|IQUB_MACFA	IQ and ubiquitin-like domain-containing protein	IQUB			GOTERM_BP_2	GO:0023051~regulation of signaling	10	ZFAND6, LSM14A, SSRP1, PXDN, ERH, C1QTNF3, PDCL, DCDC2, ADRA1A, DYRK2
Locus_934871_x	2.19683e-12	2.92946e-09	NA	0.00129152	NA	NA	0.0151834	sp|Q9WV04|KIF9_MOUSE	Kinesin-like protein KIF9	KIF9			GOTERM_BP_2	GO:0009056~catabolic process	9	UBXN1, PXDN, MTA1, LRTOMT, PCNP, AGRN, CTSS, OGDH, GLDC
Locus_406951_x	2.05891e-10	5.35109e-08	NA	NA	NA	0.00161709	0.0413782	sp|B6CZ54|LRC51_PROCO	Leucine-rich repeat-containing protein 51 (Protein LRTOMT1)	LRTOMT			GOTERM_BP_2	GO:1902578~single-organism localization	9	CSE1L, C1QTNF3, NUSAP1, ADRA1A, AGRN, CTSS, DYRK2, NUP35, ZW10
Locus_12305460_x	7.30771e-15	9.51208e-16	NA	NA	NA	7.78615e-05	0.0411094	sp|A7SMR0|MEIG1_NEMVE	Meiosis expressed gene 1 protein homolog	MEIG1			GOTERM_BP_2	GO:0009893~positive regulation of metabolic process	8	TAL1, RAD21, NCOA4, ADRA1A, MTA1, AGRN, DYRK2, PCK1
Locus_10428934_x	1.05389e-12	1.59803e-26	0.00314707	0.00158225	0.00488181	0.000256778	NA	sp|Q8K4B0|MTA1_MOUSE	Metastasis-associated protein MTA1	MTA1			GOTERM_BP_2	GO:0065008~regulation of biological quality	7	TAL1, DHX9, C1QTNF3, ADRA1A, LRTOMT, AGRN, PCK1
Locus_1868964_x	8.082e-12	1.54557e-09	NA	0.0133264	NA	NA	0.00257436	sp|Q6DC17|MZT2_DANRE	Mitotic-spindle organizing protein 2 (Mitotic-spindle organizing protein associated with a ring of gamma-tubulin 2)	MZT2B			GOTERM_BP_2	GO:0051240~positive regulation of multicellular organismal process	6	LSM14A, TAL1, DHX9, C1QTNF3, ADRA1A, AGRN
Locus_3052043_x	2.53637e-14	1.33586e-26	8.24086e-07	NA	8.79222e-05	NA	5.30327e-05	sp|Q13772|NCOA4_HUMAN	Nuclear receptor coactivator 4 (NCoA-4) (Androgen receptor coactivator 70 kDa protein) (70 kDa AR-activator) (70 kDa androgen receptor coactivator) (Androgen receptor-associated protein of 70 kDa) (Ret-activating protein ELE1)	NCOA4			GOTERM_BP_2	GO:0048584~positive regulation of response to stimulus	6	LSM14A, ERH, ADAM10, DCDC2, ADRA1A, CTSS
Locus_10728106_x	7.15352e-10	4.65836e-05	NA	NA	NA	0.0027991	0.0345302	sp|A1L2F3|NUSAP_DANRE	Nucleolar and spindle-associated protein 1 (NuSAP)	NUSAP1			GOTERM_BP_2	GO:0009605~response to external stimulus	6	LSM14A, ADAM10, C1QTNF3, ADRA1A, MTA1, PCK1
Locus_1466618_x	6.39808e-19	7.79369e-11	NA	NA	0.0228442	0.000270858	0.00762776	sp|Q66IJ0|NUP53_XENTR	Nucleoporin NUP53 (35 kDa nucleoporin) (Nuclear pore complex protein Nup53) (Nucleoporin Nup35)	NUP35			GOTERM_BP_2	GO:0009892~negative regulation of metabolic process	6	UBXN1, MSL3, TAL1, C1QTNF3, MTA1, NUP35
Locus_9611343_x	7.80721e-12	4.70302e-20	NA	NA	0.0225677	0.0102194	0.00764985	sp|Q9H173|SIL1_HUMAN	Nucleotide exchange factor SIL1 (BiP-associated protein) (BAP)	SIL1			GOTERM_BP_2	GO:0051239~regulation of multicellular organismal process	6	LSM14A, TAL1, DHX9, C1QTNF3, ADRA1A, AGRN
Locus_8458404_x	1.8569e-29	2.80479e-07	0.0484653	0.0177159	0.0408226	0.000329832	NA	sp|Q8WW12|PCNP_HUMAN	PEST proteolytic signal-containing nuclear protein (PCNP) (PEST-containing nuclear protein)	PCNP			GOTERM_BP_2	GO:0044702~single organism reproductive process	5	RAD21, MEIG1, NCOA4, SMC4, ZW10
Locus_3945986_x	6.28355e-13	6.7248e-12	0.000455215	1.72908e-06	NA	NA	NA	sp|Q2HJA9|PHLP_BOVIN	Phosducin-like protein (PHLP)	PDCL			GOTERM_BP_2	GO:0022414~reproductive process	5	RAD21, MEIG1, NCOA4, SMC4, ZW10
Locus_5548369_x	1.91693e-11	7.10095e-31	NA	NA	NA	NA	1.40507e-06	sp|P20007|PCKG_DROME	Phosphoenolpyruvate carboxykinase [GTP] (PEPCK) (EC 4.1.1.32)	PCK1			GOTERM_BP_2	GO:0009719~response to endogenous stimulus	5	MCM7, NCOA4, ADRA1A, CTSS, PCK1
Locus_2139861_x	1.82683e-09	7.83734e-25	NA	0.00416182	0.000371767	NA	0.000303556	sp|Q5R5X0|PININ_PONAB	Pinin	PNN			GOTERM_BP_2	GO:0023056~positive regulation of signaling	5	LSM14A, ERH, C1QTNF3, DCDC2, ADRA1A
Locus_7034858_x	1.73859e-14	8.89421e-25	0.000289572	NA	NA	0.00432249	0.00591438	sp|Q86UA1|PRP39_HUMAN	Pre-mRNA-processing factor 39 (PRP39 homolog)	PRPF39			GOTERM_BP_2	GO:0003008~system process	5	C1QTNF3, PDCL, DCDC2, ADRA1A, LRTOMT
Locus_1368415_x	4.19483e-23	0.0212124	NA	2.03136e-05	NA	NA	0.0023201	sp|Q99946|PRRT1_HUMAN	Proline-rich transmembrane protein 1 (Dispanin subfamily D member 1) (DSPD1)	PRRT1			GOTERM_BP_2	GO:0032879~regulation of localization	5	ADAM10, C1QTNF3, CTSS, DYRK2, NUP35
Locus_558071_x	2.97975e-09	1.78617e-34	NA	0.0440248	0.00360545	0.0094247	NA	sp|Q8ND56|LS14A_HUMAN	Protein LSM14 homolog A (Protein FAM61A) (Protein SCD6 homolog) (Putative alpha-synuclein-binding protein) (AlphaSNBP) (RNA-associated protein 55A) (hRAP55) (hRAP55A)	LSM14A			GOTERM_BP_2	GO:0044087~regulation of cellular component biogenesis	4	TAL1, DCDC2, AGRN, KIF9
Locus_11484559_x	1.59638e-10	1.143e-05	NA	0.0191771	0.00116092	0.0303017	0.0101875	sp|Q0Q028|DFP3_ANTMY	Putative defense protein 3 (DFP-3)	REELD1			GOTERM_BP_2	GO:0009607~response to biotic stimulus	4	LSM14A, PRRT1, MTA1, PCK1
Locus_767141_x	7.10645e-14	6.46868e-13	0.0053181	NA	NA	2.247e-07	NA	sp|P0C860|MS3L2_HUMAN	Putative male-specific lethal-3 protein-like 2 (MSL3-like 2) (Male-specific lethal-3 homolog 2) (Male-specific lethal-3 homolog pseudogene 1)	MSL3			GOTERM_BP_2	GO:0002684~positive regulation of immune system process	4	LSM14A, TAL1, ADAM10, CTSS
Locus_2095299_x	9.10979e-08	7.2799e-19	NA	NA	0.0132305	0.00249041	0.0459425	sp|Q9D3W1|RSP14_MOUSE	Radial spoke head 14 homolog (Rhabdoid tumor deletion region protein 1)	RSPH14			GOTERM_BP_2	GO:0051674~localization of cell	4	ADAM10, DNAH3, DCDC2, OGDH
Locus_984592_x	5.4277e-09	2.04543e-16	0.00804181	NA	NA	1.46259e-05	NA	sp|Q5I0E6|RPAP2_RAT	RNA polymerase II subunit B1 CTD phosphatase Rpap2 (EC 3.1.3.16) (Putative RNA polymerase II-associated protein 2)	RPAP2			GOTERM_BP_2	GO:0048870~cell motility	4	ADAM10, DNAH3, DCDC2, OGDH
Locus_8181889_x	8.76974e-10	0.000463423	NA	0.002487	0.00916961	NA	0.044173	sp|O96790|DPGN_DIPMA	Serine protease inhibitor dipetalogastin (Dipetalin) (Fragment)	AGRN			GOTERM_BP_2	GO:0048585~negative regulation of response to stimulus	4	UBXN1, PXDN, C1QTNF3, ADRA1A
Locus_1582558_x	1.38936e-17	0.00016655	0.000442534	NA	2.53472e-08	NA	NA	sp|Q54LV0|SMC4_DICDI	Structural maintenance of chromosomes protein 4 (SMC protein 4) (SMC-4)	SMC4			GOTERM_BP_2	GO:0002682~regulation of immune system process	4	LSM14A, TAL1, ADAM10, CTSS
Locus_2127690_x	8.05638e-10	1.26563e-10	NA	NA	NA	0.00576075	0.0176577	sp|P50532|SMC4_XENLA	Structural maintenance of chromosomes protein 4 (SMC protein 4) (SMC-4) (Chromosome assembly protein XCAP-C) (Chromosome-associated protein C)	SMC4			GOTERM_BP_2	GO:0008283~cell proliferation	4	MCM7, ADAM10, CSE1L, ADRA1A
Locus_1066740_x	3.22582e-11	1.32125e-08	NA	NA	3.22866e-07	NA	NA	sp|P24899|TAL1_CHICK	T-cell acute lymphocytic leukemia protein 1 homolog (TAL-1) (Stem cell protein)	TAL1			GOTERM_BP_2	GO:0009653~anatomical structure morphogenesis	4	TAL1, DCDC2, TTLL3, IQUB
Locus_792711_x	4.71944e-13	NA	NA	NA	NA	0.000219478	0.0453468	sp|P0DJG4|THEGL_HUMAN	Testicular haploid expressed gene protein-like (Theg spermatid-like protein)	THEGL			GOTERM_BP_2	GO:0065009~regulation of molecular function	4	UBXN1, ADRA1A, AGRN, CTSS
Locus_12018474_x	1.34453e-12	5.52126e-20	NA	NA	0.0131737	0.00588498	0.00485993	sp|Q3TX08|TRM1_MOUSE	tRNA (guanine(26)-N(2))-dimethyltransferase (EC 2.1.1.216) (tRNA 2,2-dimethylguanosine-26 methyltransferase) (tRNA(guanine-26,N(2)-N(2)) methyltransferase) (tRNA(m(2,2)G26)dimethyltransferase)	TRMT1			GOTERM_BP_2	GO:1903046~meiotic cell cycle process	3	RAD21, SMC4, ZW10
Locus_4159728_x	1.22597e-14	0.0472638	NA	NA	0.0317014	0.000662122	NA	sp|P08537|TBA_XENLA	Tubulin alpha chain [Cleaved into: Detyrosinated tubulin alpha chain]	TUBA1A			GOTERM_BP_2	GO:0051321~meiotic cell cycle	3	RAD21, SMC4, ZW10
Locus_1450751_x	6.14899e-13	0.0088467	NA	NA	NA	0.00868123	0.0243144	sp|Q32KN8|TBA3_BOVIN	Tubulin alpha-3 chain (Alpha-tubulin 3) [Cleaved into: Detyrosinated tubulin alpha-3 chain]	TUBA1C			GOTERM_BP_2	GO:0040008~regulation of growth	3	ADAM10, ZMAT3, AGRN
Locus_6104382_x	3.8849e-11	NA	NA	0.0124212	NA	NA	0.0107283	sp|P09645|TBA8_CHICK	Tubulin alpha-8 chain (Fragment)	TUBA1A			GOTERM_BP_2	GO:0051707~response to other organism	3	LSM14A, MTA1, PCK1
Locus_3864020_x	3.43779e-43	NA	NA	NA	NA	3.37884e-08	0.00124123	sp|P86221|TBB4B_MESAU	Tubulin beta-4B chain (Tubulin beta-2C chain) (Fragments)	TUBB4A			GOTERM_BP_2	GO:0009628~response to abiotic stimulus	3	MTA1, CTSS, PCK1
Locus_1654328_x	5.79245e-14	NA	NA	NA	NA	0.000599342	0.0116554	sp|A4Q9E5|TTLL3_MOUSE	Tubulin monoglycylase TTLL3 (EC 6.3.2.-) (Tubulin--tyrosine ligase-like protein 3)	TTLL3			GOTERM_BP_2	GO:0023057~negative regulation of signaling	3	PXDN, C1QTNF3, ADRA1A
Locus_2262538_x	7.81525e-13	2.83937e-24	0.0201746	NA	NA	0.00930205	0.00515621	sp|Q6IP50|UBX1A_XENLA	UBX domain-containing protein 1-A (SAPK substrate protein 1-A)	UBXN1			GOTERM_BP_2	GO:0006955~immune response	3	LSM14A, PXDN, CTSS
Locus_971647_x	5.03928e-11	8.41626e-19	NA	NA	NA	0.000909721	0.0342019	sp|Q9D4W2|CK065_MOUSE	Uncharacterized protein C11orf65 homolog	C11orf65			GOTERM_BP_2	GO:0050793~regulation of developmental process	3	TAL1, DCDC2, AGRN
Locus_815846_x	9.88339e-16	0.000249299	NA	NA	0.0477426	1.43029e-05	NA	sp|Q5XHC1|CD047_XENLA	UPF0602 protein C4orf47 homolog	C4orf47			GOTERM_BP_2	GO:1903828~negative regulation of cellular protein localization	2	C1QTNF3, DYRK2
Locus_4295822_x	1.03425e-08	3.71059e-23	NA	NA	0.0235726	0.00820886	0.0136002	sp|Q28EG9|ZMAT1_XENTR	Zinc finger matrin-type protein 1	ZMAT3			GOTERM_BP_2	GO:0007626~locomotory behavior	2	TAL1, MTA1
Locus_2225260_x	3.03036e-10	7.00728e-21	NA	NA	0.0471764	0.000562193	NA			AC008687.4			GOTERM_BP_2	GO:1904950~negative regulation of establishment of protein localization	2	C1QTNF3, DYRK2
Locus_2383007_x	1.76219e-10	3.48402e-18	NA	NA	0.0231874	0.00110308	NA			EFCAB6			GOTERM_BP_2	GO:0019882~antigen processing and presentation	2	ACTR1A, CTSS
Locus_1035629_x	1.4605e-12	NA	NA	NA	NA	0.00152101	0.0150048						GOTERM_BP_2	GO:0006457~protein folding	2	PDCL, SIL1
Locus_10620866_x	1.12042e-11	0.0037829	NA	NA	0.00817771	0.00235581	NA						GOTERM_BP_2	GO:0045927~positive regulation of growth	2	ADAM10, AGRN
Locus_12168318_x	2.99017e-20	1.39958e-10	0.00807563	NA	NA	3.15994e-09	NA						GOTERM_BP_2	GO:0032259~methylation	2	LRTOMT, TRMT1
Locus_1447243_x	3.87109e-17	3.19606e-06	NA	3.07586e-05	0.00688915	NA	NA						GOTERM_BP_2	GO:0016049~cell growth	2	ADAM10, ADRA1A
Locus_1530291_x	7.80917e-15	NA	NA	0.00671046	NA	NA	0.000679944						GOTERM_BP_2	GO:0044089~positive regulation of cellular component biogenesis	2	TAL1, AGRN
Locus_1589041_x	3.03398e-16	NA	NA	NA	NA	0.000179876	0.0102771						GOTERM_BP_2	GO:0051051~negative regulation of transport	2	C1QTNF3, DYRK2
Locus_1661363_x	2.84432e-12	NA	NA	NA	NA	0.000722712	0.0258381						GOTERM_BP_2	GO:0002253~activation of immune response	2	LSM14A, CTSS
Locus_1938866_x	1.78083e-13	6.12681e-15	NA	NA	NA	0.000743695	0.0170857						GOTERM_BP_2	GO:0048589~developmental growth	2	ADRA1A, AGRN
Locus_2100545_x	1.81381e-12	NA	NA	0.0117092	8.62772e-05	0.0110275	NA						GOTERM_BP_2	GO:0051050~positive regulation of transport	2	C1QTNF3, CTSS
Locus_2151669_x	9.05684e-16	0.0484409	0.0134613	NA	NA	9.20002e-07	NA						GOTERM_BP_2	GO:0044764~multi-organism cellular process	2	LSM14A, NUP35
Locus_2163275_x	1.02176e-31	6.51668e-09	NA	1.64913e-06	NA	NA	0.000798259						GOTERM_BP_2	GO:0044419~interspecies interaction between organisms	2	LSM14A, NUP35
Locus_2609714_x	3.52596e-13	7.81904e-20	0.00398712	NA	0.00133084	0.0235319	NA						GOTERM_BP_2	GO:0051241~negative regulation of multicellular organismal process	2	C1QTNF3, ADRA1A
Locus_285068_x	7.98438e-22	NA	NA	NA	NA	8.41598e-06	0.0392332						GOTERM_BP_2	GO:0051094~positive regulation of developmental process	2	TAL1, AGRN
Locus_3004549_x	1.04998e-09	1.96179e-13	NA	0.0148315	0.0335273	NA	0.0119576		WD repeat-containing protein 87 [Source:UniProtKB/TrEMBL;Acc:K1P9S9]				GOTERM_BP_2	GO:0048646~anatomical structure formation involved in morphogenesis	2	TAL1, TTLL3
Locus_434248_x	1.80848e-12	NA	2.46164e-05	NA	NA	3.5228e-05	NA						GOTERM_BP_2	GO:0007155~cell adhesion	2	ADAM10, PNN
Locus_4437075_x	6.33781e-10	4.83427e-18	0.039991	NA	0.0185494	0.0115219	NA						KEGG_PATHWAY	hsa04145:Phagosome	4	CTSS, TUBA1A, TUBA1C, TUBB4A
Locus_4630697_x	3.17386e-26	NA	NA	NA	NA	NA	2.29999e-05						KEGG_PATHWAY	hsa05130:Pathogenic Escherichia coli infection	3	TUBA1A, TUBA1C, TUBB4A
Locus_4631145_x	7.92948e-13	9.27124e-19	0.0232608	NA	0.0046079	0.0121919	NA						KEGG_PATHWAY	hsa04540:Gap junction	3	TUBA1A, TUBA1C, TUBB4A
Locus_502262_x	1.99847e-12	NA	3.92595e-05	NA	NA	0.000165937	NA						KEGG_PATHWAY	hsa01130:Biosynthesis of antibiotics	3	OGDH, PCK1, GLDC
Locus_50443_x	2.46812e-11	0.00460598	NA	NA	NA	0.00171467	0.0209351		Tripartite motif-containing protein 56 [Source:UniProtKB/TrEMBL;Acc:K1QA01]				KEGG_PATHWAY	hsa01100:Metabolic pathways	3	OGDH, PCK1, GLDC
Locus_504444_x	3.34396e-11	3.09161e-05	NA	NA	0.0402515	0.000225551	NA						KEGG_PATHWAY	hsa00020:Citrate cycle (TCA cycle)	2	OGDH, PCK1
Locus_5633268_x	7.1428e-11	2.48488e-26	NA	0.00119059	NA	NA	0.0256069						KEGG_PATHWAY	hsa01200:Carbon metabolism	2	OGDH, GLDC
Locus_6168694_x	1.33349e-13	NA	NA	NA	0.00607616	0.000957897	NA						KEGG_PATHWAY	hsa04152:AMPK signaling pathway	2	ADRA1A, PCK1
Locus_6352940_x	2.52054e-12	8.5729e-20	0.0369713	NA	NA	0.0174112	0.00526356		Antigen KI-67 [Source:UniProtKB/TrEMBL;Acc:K1Q9V2]				KEGG_PATHWAY	hsa04110:Cell cycle	2	RAD21, MCM7
Locus_681189_x	5.20358e-15	NA	NA	0.000334986	NA	NA	0.0129796						KEGG_PATHWAY	hsa03013:RNA transport	2	NUP35, PNN
Locus_68847_x	2.01129e-14	3.73988e-13	NA	NA	NA	0.000190663	0.0276945
Locus_695957_x	4.37349e-17	NA	NA	NA	0.0303771	3.00657e-05	NA		Tumor protein p53-inducible nuclear protein 1 [Source:UniProtKB/TrEMBL;Acc:K1QWA2]
Locus_8356257_x	1.16869e-08	1.4906e-10	0.0405207	0.0108109	0.013831	0.00269065	0.023793
