# Supplementary material for: Long‐lasting effects of chronic exposure to chemical pollution on the hologenome of the Manila clam
Source: Evol Appl. 2021 Nov 27;14(12):2864–80. doi: 10.1111/eva.13319 (PMC8674894; doi:10.1111/eva.13319)
Supplement: Supplementary file 9 — Table S1 [file EVA-14-2864-s009.xlsx]

## Sheet: environmntal data_sampling info
A. Geographical coordinates, environmental parameters and analyses performed in each investigated areas.
Sampling Area	Sample ID	Geographical coordinate	Data of Sampling	Temperature (°C)	Salinity (ppt)	Analysis
Chioggia	CH_T0	45°13’54.65N 12°16’39,35E	2016-01-25	8.3	36	RNA-seq (5 individuals) + microbiota (5 individuals) + biomarkers (10 pools) + histological analyses (5 individuals) + chemical analyses
Marghera (PM)	PM_T0	45°25’42,45N 12°15’40,75E	2016-01-26	8.6	35.5	RNA-seq (5 individuals) + microbiota (5 individuals) + biomarkers (10 pools) + histological analyses (5 individuals) + chemical analyses
Chioggia (CH)	CH_T1	45°13’54.65N 12°16’39,35E	2016-03-02	10.8	31.1	RNA-seq (5 individuals) + microbiota (5 individuals) + biomarkers (10 pools) + histological analyses (5 individuals) + chemical analyses
	PM_T1	45°13’54.65N 12°16’39,35E	2016-03-02	10.8	31.1	RNA-seq (5 individuals) + microbiota (5 individuals) + biomarkers (10 pools) + histological analyses (5 individuals) + chemical analyses
Chioggia (CH)	CH_T2	45°13’54.65N 12°16’39,35E	2016-08-02	26.2	34.5	RNA-seq (5 individuals) + microbiota (5 individuals) + biomarkers (10 pools) + histological analyses (5 individuals) + chemical analyses
	PM_T2	45°13’54.65N 12°16’39,35E	2016-08-02	26.2	34.5	RNA-seq (5 individuals) + microbiota (5 individuals) + biomarkers (10 pools) + histological analyses (5 individuals) + chemical analyses
	T0	T1	T2
Chioggia	8.3	10.8	26.2
Marghera	8.6
B. Environmental data collected in the two investigated site during the 2015-2016 by Regional authorities (MONITORAGGIO DELLA LAGUNA DI VENEZIA AI SENSI DELLA DIRETTIVA 2000/60/CE)
Sampling Area	Sampling Site ID (SAMANET)	Temperature (°C: average)					Salinity (PSU; average)					Chlorophyll (µg/L; average)							Dissolved Oxygen (%)					N° of days with anoxia events (<1 mg/L)
		July-September 2015	October-December 2015	January-March 2016	April-June 2016	July-September 2016	July-September 2015	October-December 2015	January-March 2016	April-June 2016	July-September 2016	July-September 2015	October-December 2015	January-March 2016	April-June 2016	July-September 2016	2015	2016	July-September 2015	October-December 2015	January-March 2016	April-June 2016	July-September 2016	2014	2016
Chioggia (CH)	ENC1-Ve10	26.1	13.1	n.d.	22.5	25.9	31	27.34	n.d	29	30.5	2.1	1.17	n.d	1.2	1.3	1.17	0.76	80	90.37	n.d	97	81	none	0
Marghera (PM)	PNC1-Ve1	27.1	14.5	10.2	21.5	26.2	31.5	28.35	29.9	29	31	8.5	1.04	1.15	2.1	10	2.82	3.33	82	102.83	99	99	74	5	2
n.d.: not determined
Anoxia events don't exceed 24h of duration
C. Chemical analyses collected in the two investigated site during the 2016 by Regional authorities (MODUS 4° stralcio)
Sampling Area	Sampling Site ID (SAMANET)	BIOACCUMULATION (R. philippinarum)	SEDIMENT
		PCDD/Fs + PCB-DL (TEQ) ng/Kg	PCDD/Fs + PCB-DL (TEQ) ng/Kg	PCB TOT (μg/kg)	Cd (mg/Kg)	Hg (mg/Kg)	Pb (mg/Kg)	As (mg/Kg)	Cu (mg/Kg)	Zn (mg/Kg)
Chioggia (CH)		0.009	0.002	2	0.2	0.2	7.4	5	9.7	49
Marghera (PM)		0.43	0.012	4.8	1.3	0.8	26	10	38	206

## Sheet: Foglio1
	T0	T1	T2
Chioggia	36	31.1	34.5
Marghera	35.5
																July-September 2015	October-December 2015	January-March 2016	April-June 2016	July-September 2016
															Chioggia (CH)	26.1	13.1	n.d.	22.5	25.9
															Marghera (PM)	27.1	14.5	10.2	21.5	26.2
																													July-September 2015	October-December 2015	January-March 2016	April-June 2016	July-September 2016	2015	2016
																												Chioggia (CH)	2.1	1.17	n.d	1.2	1.3	1.17	0.76
																												Marghera (PM)	8.5	1.04	1.15	2.1	10	2.82	3.33
										July-September 2015	October-December 2015	January-March 2016	April-June 2016	July-September 2016
									Chioggia (CH)	31	27.34	n.d	29	30.5
									Marghera (PM)	31.5	28.35	29.9	29	31
																																		PCB TOT (μg/kg)	Cd (mg/Kg)	Hg (mg/Kg)	Pb (mg/Kg)	As (mg/Kg)	Cu (mg/Kg)	Zn (mg/Kg)
																																		2	0.2	0.2	7.4	5	9.7	49
																																		4.8	1.3	0.8	26	10	38	206
																July-September 2015	October-December 2015	January-March 2016	April-June 2016	July-September 2016
															Chioggia (CH)	80	90.37	n.d	97	81
															Marghera (PM)	82	102.83	99	99	74						Sampling Area	Sampling Site ID (SAMANET)	BIOACCUMULATION (R. philippinarum)	SEDIMENT
																												BIOACCU;ULATION OF PCDD/Fs + PCB-DL (TEQ) ng/Kg	PCDD/Fs + PCB-DL (TEQ) ng/Kg	PCB TOT (μg/kg)	Cd (mg/Kg)	Hg (mg/Kg)	Pb (mg/Kg)	As (mg/Kg)	Cu (mg/Kg)	Zn (mg/Kg)
																										Chioggia (CH)		0.009	0.002	2	0.2	0.2	7.4	5	9.7	49
																										Marghera (PM)		0.43	0.012	4.8	1.3	0.8	26	10	38	206
																													BIOACCUMULATION OF PCDD/Fs + PCB-DL (TEQ) ng/Kg
																												Chioggia (CH)	0.009
															Cd (mg/Kg)	Hg (mg/Kg)	Pb (mg/Kg)	As (mg/Kg)	Cu (mg/Kg)	Zn (mg/Kg)								Marghera (PM)	0.43
														Chioggia (CH)	0.2	0.2	7.4	5	9.7	49
														Marghera (PM)	1.3	0.8	26	10	38	206
																																					PCB TOT (μg/kg)
																															PCDD/Fs + PCB-DL (TEQ) ng/Kg					Chioggia (CH)	2
																														Chioggia (CH)	0.002					Marghera (PM)	4.8
																														Marghera (PM)	0.012

## Sheet: N° of reads obtained for RNAseq
#	Sample	Barcode sequence	Clusters	% of the	% Perfect	% One mismatch	Clusters	Yield (Mbases)	% PF	% >= Q30	Mean Quality	Mapped reads
				lane	barcode	barcode			Clusters	bases	Score
3	CH_T0_23a	CACTTCGA	23290903	4.82	94.16	5.84	23290903	1188	100	97.78	39.61	17067482
3	CH_T0_3	AACGTGAT	35836909	7.42	94.98	5.02	35836909	1828	100	97.71	39.6	26215479
4	CH_T0_61	GAATCTGA	19515625	4.04	88.98	11.02	19515625	995	100	97.68	39.58	14389459
4	CH_T0_62	GAGCTGAA	21631436	4.48	89.69	10.31	21631436	1103	100	97.75	39.6	15919847
4	CH_T0_67	AAACATCG	23125690	4.79	94.73	5.27	23125690	1179	100	97.56	39.55	17608824
3	CH_T1_20	ATTGGCTC	29168421	6.04	94.88	5.12	29168421	1488	100	97.68	39.59	22102335
4	CH_T1_21	GCCAAGAC	25318830	5.24	88.55	11.45	25318830	1291	100	97.76	39.59	19177697
4	CH_T1_22	ATTGGCTC	27374213	5.67	94.87	5.13	27374213	1396	100	97.69	39.59	21096051
4	CH_T1_53	GACTAGTA	17101950	3.54	89.24	10.76	17101950	872	100	97.76	39.61	13298957
3	CH_T1_7	GATGAATC	24748608	5.12	89.45	10.55	24748608	1262	100	97.68	39.59	18826657
3	CH_T3_15	CGAACTTA	22406943	4.64	92.22	7.78	22406943	1143	100	97.69	39.6	16435188
3	CH_T3_23	GATAGACA	16319465	3.38	89.65	10.35	16319465	832	100	97.63	39.57	11926158
4	CH_T3_27	AAGGACAC	29309400	6.07	95.07	4.93	29309400	1495	100	97.69	39.59	21912866
3	CH_T3_29b	GAGTTAGC	24648619	5.1	89.14	10.86	24648619	1257	100	97.67	39.58	17566728
4	CH_T3_40	GAGTTAGC	26602676	5.51	88.35	11.65	26602676	1357	100	97.72	39.59	19187189
3	PM_T0_16	AAGGACAC	36748447	7.61	95.12	4.88	36748447	1874	100	97.65	39.58	27870091
4	PM_T0_18	ATGCCTAA	37145754	7.69	94.81	5.19	37145754	1894	100	97.67	39.58	Discarted
4	PM_T0_25	AGCAGGAA	32642735	6.76	94.91	5.09	32642735	1665	100	97.69	39.59	24944740
3	PM_T0_3	ATGCCTAA	31653526	6.55	95.02	4.98	31653526	1614	100	97.64	39.57	23790872
3	PM_T0_48	GAATCTGA	20850225	4.32	88.51	11.49	20850225	1063	100	97.59	39.55	15433360
3	PM_T1_1	GCCAAGAC	17760548	3.68	89.37	10.63	17760548	906	100	97.75	39.6	12635600
3	PM_T1_2	GACTAGTA	22173156	4.59	88.47	11.53	22173156	1131	100	97.75	39.61	16320134
4	PM_T1_3	AACGTGAT	44152977	9.14	94.86	5.14	44152977	2252	100	97.76	39.61	34030436
4	PM_T1_36	GACAGTGC	25267252	5.23	91.05	8.95	25267252	1289	100	97.72	39.6	18669637
4	PM_T1_5	CACTTCGA	15701299	3.25	93.51	6.49	15701299	801	100	97.85	39.64	11494031
3	PM_T3_11	AGCAGGAA	31221615	6.46	94.8	5.2	31221615	1592	100	97.68	39.59	21505349
3	PM_T3_12	GAGCTGAA	21545544	4.46	89.15	10.85	21545544	1099	100	97.73	39.6	13443163
3	PM_T3_28	AAACATCG	24634070	5.1	94.96	5.04	24634070	1256	100	97.6	39.57	18355067
4	PM_T3_29	GATGAATC	19485404	4.03	91.45	8.55	19485404	994	100	97.71	39.6	14444516
4	PM_T3_34	CGAACTTA	17822110	3.69	91.76	8.24	17822110	909	100	97.64	39.58	13185893

## Sheet: transcripts annotation
ID		C. gigas						Danio rerio						Homo sapiens						Swissprot
ID	lenght	C. gigas protein ID	C. gigas gene ID	C. gigas gene description	lenght	e-value	frame	D. rerio protein ID	D. rerio gene ID	D. rerio gene description	lenght	e-value	frame	H. sapiens protein ID	H. sapiensID	H. sapiens description	lenght	e-value	frame	Swissprot ID	protein name	gene name	Organism	gene ontology BP	gene ontology CC	gene ontology MF	gene ointology ID		evalue	frame
Locus_1000042	1773	EKC36045	CGI_10022436	DnaJ-like protein subfamily B member 12 [Source:UniProtKB/TrEMBL;Acc:K1R4E3]	1773	1.45e-119	-1	ENSDARP00000057524	ENSDARG00000039363	DnaJ (Hsp40) homolog, subfamily B, member 12a [Source:ZFIN;Acc:ZDB-GENE-030131-2725]	1773	1.6e-82	-1	ENSP00000403313	ENSG00000148719	DnaJ heat shock protein family (Hsp40) member B12 [Source:HGNC Symbol;Acc:HGNC:14891]	1773	3.28e-81	-1	sp|Q9QYI4|DJB12_MOUSE	DnaJ homolog subfamily B member 12 (mDj10)	Dnajb12	Mus musculus (Mouse)	cellular protein complex assembly [GO:0043623]; cellular response to misfolded protein [GO:0071218]; chaperone cofactor-dependent protein refolding [GO:0070389]; chaperone mediated protein folding requiring cofactor [GO:0051085]; ERAD pathway [GO:0036503]	endoplasmic reticulum [GO:0005783]; integral component of endoplasmic reticulum membrane [GO:0030176]; membrane [GO:0016020]; nuclear membrane [GO:0031965]	Hsp70 protein binding [GO:0030544]	GO:0005783; GO:0016020; GO:0030176; GO:0030544; GO:0031965; GO:0036503; GO:0043623; GO:0051085; GO:0070389; GO:0071218		8.26e-81	-1
Locus_10000822	520	EKC41830	CGI_10026448	Dynein heavy chain 1, axonemal [Source:UniProtKB/TrEMBL;Acc:K1RJM8]	520	2.11e-80	-2	ENSDARP00000133171	ENSDARG00000100115	dynein, axonemal, heavy chain 1 [Source:ZFIN;Acc:ZDB-GENE-081015-3]	520	2.12e-70	-2	ENSP00000401514	ENSG00000114841	dynein axonemal heavy chain 1 [Source:HGNC Symbol;Acc:HGNC:2940]	520	2.66e-67	-2	sp|Q63164|DYH1_RAT	Dynein heavy chain 1, axonemal (Axonemal beta dynein heavy chain 1) (Ciliary dynein heavy chain 1)	Dnah1 Dlp1	Rattus norvegicus (Rat)	cilium movement [GO:0003341]; cilium movement involved in cell motility [GO:0060294]; epithelial cilium movement [GO:0003351]; flagellated sperm motility [GO:0030317]; inner dynein arm assembly [GO:0036159]; sperm axoneme assembly [GO:0007288]	axoneme [GO:0005930]; inner dynein arm [GO:0036156]; microtubule [GO:0005874]; sperm flagellum [GO:0036126]	ATP binding [GO:0005524]; ATP-dependent microtubule motor activity, minus-end-directed [GO:0008569]; dynein intermediate chain binding [GO:0045505]; dynein light chain binding [GO:0045503]; dynein light intermediate chain binding [GO:0051959]	GO:0003341; GO:0003351; GO:0005524; GO:0005874; GO:0005930; GO:0007288; GO:0008569; GO:0030317; GO:0036126; GO:0036156; GO:0036159; GO:0045503; GO:0045505; GO:0051959; GO:0060294		2.59e-67	-2
Locus_1000112	736	EKC27937	CGI_10014939	Cardioacceleratory peptide receptor [Source:UniProtKB/TrEMBL;Acc:K1PUE9]	736	3.82e-25	-2	ENSDARP00000064852	ENSDARG00000044175	oxytocin receptor like [Source:ZFIN;Acc:ZDB-GENE-110805-1]	736	2.89e-22	-2	ENSP00000353788	ENSG00000187258	neuropeptide S receptor 1 [Source:HGNC Symbol;Acc:HGNC:23631]	736	4.52e-22	-2	sp|Q868T3|CCAPR_DROME	Cardioacceleratory peptide receptor (Crustacean cardioactive peptide receptor)	CCAP-R CcapR CG33344	Drosophila melanogaster (Fruit fly)	ecdysis, chitin-based cuticle [GO:0018990]; G-protein coupled receptor signaling pathway [GO:0007186]; neuropeptide signaling pathway [GO:0007218]	integral component of membrane [GO:0016021]; integral component of plasma membrane [GO:0005887]	neuropeptide receptor activity [GO:0008188]; vasopressin receptor activity [GO:0005000]	GO:0005000; GO:0005887; GO:0007186; GO:0007218; GO:0008188; GO:0016021; GO:0018990		3.34e-22	-2
Locus_1000150	713	EKC38618	CGI_10020879	Baculoviral IAP repeat-containing protein 7-A [Source:UniProtKB/TrEMBL;Acc:K1QY73]	713	2.08e-24	3	ENSDARP00000117133	ENSDARG00000058082	baculoviral IAP repeat containing 7 [Source:ZFIN;Acc:ZDB-GENE-070615-35]	713	9.15e-20	3	ENSP00000481903	ENSG00000023445	baculoviral IAP repeat containing 3 [Source:HGNC Symbol;Acc:HGNC:591]	713	2.45e-16	3	sp|P41436|IAP_GVCPM	Apoptosis inhibitor IAP	IAP	Cydia pomonella granulosis virus (isolate Mexico/1963) (CpGV) (Cydia pomonella granulovirus)	0	0	metal ion binding [GO:0046872]	GO:0046872		2.6e-18	3
Locus_100018	401	EKC29584	CGI_10027368	0	401	1.31e-17	3
Locus_1000184	2033	EKC24603	CGI_10024392	Putative ATP-dependent RNA helicase DDX58 [Source:UniProtKB/TrEMBL;Acc:K1PSM9]	2033	1.21e-45	1	ENSDARP00000110039	ENSDARG00000089463	DEXH (Asp-Glu-X-His) box polypeptide 58 [Source:ZFIN;Acc:ZDB-GENE-120612-3]	2033	8.5e-27	1	ENSP00000369197	ENSG00000107201	DExD/H-box helicase 58 [Source:HGNC Symbol;Acc:HGNC:19102]	2033	3.17e-35	1	sp|O95786|DDX58_HUMAN	Probable ATP-dependent RNA helicase DDX58 (EC 3.6.4.13) (DEAD box protein 58) (RIG-I-like receptor 1) (RLR-1) (Retinoic acid-inducible gene 1 protein) (RIG-1) (Retinoic acid-inducible gene I protein) (RIG-I)	DDX58	Homo sapiens (Human)	cellular response to exogenous dsRNA [GO:0071360]; cytoplasmic pattern recognition receptor signaling pathway in response to virus [GO:0039528]; defense response to virus [GO:0051607]; detection of virus [GO:0009597]; innate immune response [GO:0045087]; negative regulation of type I interferon production [GO:0032480]; positive regulation of defense response to virus by host [GO:0002230]; positiv…	actin cytoskeleton [GO:0015629]; bicellular tight junction [GO:0005923]; cytoplasm [GO:0005737]; cytosol [GO:0005829]; ruffle membrane [GO:0032587]	ATP binding [GO:0005524]; double-stranded DNA binding [GO:0003690]; double-stranded RNA binding [GO:0003725]; helicase activity [GO:0004386]; identical protein binding [GO:0042802]; single-stranded RNA binding [GO:0003727]; ubiquitin protein ligase binding [GO:0031625]; zinc ion binding [GO:0008270]	GO:0002230; GO:0003690; GO:0003725; GO:0003727; GO:0004386; GO:0005524; GO:0005737; GO:0005829; GO:0005923; GO:0008270; GO:0009597; GO:0009615; GO:0010628; GO:0015629; GO:0016032; GO:0016579; GO:0030334; GO:0031625; GO:0032480; GO:0032587; GO:0032725; GO:0032727; GO:0032728; GO:0032755; GO:0032757; GO:0034344; GO:0035549; GO:0039528; GO:0039529; GO:0042802; GO:0042993; GO:0045087; GO:0045944; GO:…		3.11e-34	1
Locus_10002630
Locus_10003071
Locus_10003151
Locus_1000337
Locus_1000346	2939	EKC35997	CGI_10008715	Ubiquitin carboxyl-terminal hydrolase [Source:UniProtKB/TrEMBL;Acc:K1QGP2]	2939	0	2	ENSDARP00000139500	ENSDARG00000103422	ubiquitin specific peptidase 10 [Source:ZFIN;Acc:ZDB-GENE-030219-132]	2939	5.31e-140	2	ENSP00000219473	ENSG00000103194	ubiquitin specific peptidase 10 [Source:HGNC Symbol;Acc:HGNC:12608]	2939	1.1e-135	2	sp|Q2NL57|UB10A_XENLA	Ubiquitin carboxyl-terminal hydrolase 10-A (EC 3.4.19.12) (Deubiquitinating enzyme 10-A) (Ubiquitin thioesterase 10-A) (Ubiquitin-specific-processing protease 10-A)	usp10-a	Xenopus laevis (African clawed frog)	autophagy [GO:0006914]; cellular response to DNA damage stimulus [GO:0006974]; cellular response to interleukin-1 [GO:0071347]; DNA damage response, signal transduction by p53 class mediator [GO:0030330]; DNA repair [GO:0006281]; negative regulation of I-kappaB kinase/NF-kappaB signaling [GO:0043124]; protein deubiquitination [GO:0016579]; regulation of autophagy [GO:0010506]; ubiquitin-dependent…	cytoplasm [GO:0005737]; early endosome [GO:0005769]; nucleus [GO:0005634]	cysteine-type endopeptidase activity [GO:0004197]; ion channel binding [GO:0044325]; p53 binding [GO:0002039]; thiol-dependent ubiquitin-specific protease activity [GO:0004843]; thiol-dependent ubiquitinyl hydrolase activity [GO:0036459]	GO:0002039; GO:0004197; GO:0004843; GO:0005634; GO:0005737; GO:0005769; GO:0006281; GO:0006511; GO:0006914; GO:0006974; GO:0010506; GO:0016579; GO:0030330; GO:0036459; GO:0043124; GO:0044325; GO:0071347		4.81e-141	2
Locus_10003945	805	EKC29559	CGI_10027341	Gamma-glutamyltranspeptidase 1 [Source:UniProtKB/TrEMBL;Acc:K1QES2]	805	1.31e-47	-2	ENSDARP00000130320	ENSDARG00000098576	0	805	5.01e-55	-2	ENSP00000393537	ENSG00000100031	gamma-glutamyltransferase 1 [Source:HGNC Symbol;Acc:HGNC:4250]	805	3.08e-51	-2	sp|P07314|GGT1_RAT	Glutathione hydrolase 1 proenzyme (EC 3.4.19.13) (Gamma-glutamyltransferase 1) (Gamma-glutamyltranspeptidase 1) (GGT 1) (EC 2.3.2.2) (Leukotriene-C4 hydrolase) (EC 3.4.19.14) (CD antigen CD224) [Cleaved into: Glutathione hydrolase 1 heavy chain; Glutathione hydrolase 1 light chain]	Ggt1 Ggt	Rattus norvegicus (Rat)	aging [GO:0007568]; cellular amino acid metabolic process [GO:0006520]; cellular response to oxidative stress [GO:0034599]; cysteine biosynthetic process [GO:0019344]; fatty acid metabolic process [GO:0006631]; glutamate metabolic process [GO:0006536]; glutathione biosynthetic process [GO:0006750]; glutathione catabolic process [GO:0006751]; leukotriene D4 biosynthetic process [GO:1901750]; pepti…	extracellular exosome [GO:0070062]; extracellular space [GO:0005615]; integral component of plasma membrane [GO:0005887]; plasma membrane [GO:0005886]; vesicle [GO:0031982]	glutathione hydrolase activity [GO:0036374]; hypoglycin A gamma-glutamyl transpeptidase activity [GO:0102953]; leukotriene-C(4) hydrolase [GO:0002951]; peptidyltransferase activity [GO:0000048]; transferase activity, transferring amino-acyl groups [GO:0016755]	GO:0000048; GO:0002682; GO:0002951; GO:0005615; GO:0005886; GO:0005887; GO:0006508; GO:0006520; GO:0006536; GO:0006631; GO:0006750; GO:0006751; GO:0007283; GO:0007568; GO:0016755; GO:0019344; GO:0031179; GO:0031638; GO:0031982; GO:0032355; GO:0032496; GO:0034599; GO:0034612; GO:0036374; GO:0050727; GO:0070062; GO:0102953; GO:1901750		1.42e-55	-2
Locus_1000396	462	EKC41388	CGI_10025660	Basement membrane-specific heparan sulfate proteoglycan core protein [Source:UniProtKB/TrEMBL;Acc:K1R6E6]	462	5.21e-20	-2	ENSDARP00000014827	ENSDARG00000019063	FAT atypical cadherin 1b [Source:ZFIN;Acc:ZDB-GENE-130530-563]	462	8.57e-20	-2	ENSP00000377862	ENSG00000196159	FAT atypical cadherin 4 [Source:HGNC Symbol;Acc:HGNC:23109]	462	2.35e-18	-2	sp|Q61982|NOTC3_MOUSE	Neurogenic locus notch homolog protein 3 (Notch 3) [Cleaved into: Notch 3 extracellular truncation; Notch 3 intracellular domain]	Notch3	Mus musculus (Mouse)	artery morphogenesis [GO:0048844]; forebrain development [GO:0030900]; glomerular capillary formation [GO:0072104]; negative regulation of cell differentiation [GO:0045596]; negative regulation of neuron differentiation [GO:0045665]; negative regulation of transcription from RNA polymerase II promoter [GO:0000122]; neuron fate commitment [GO:0048663]; Notch signaling pathway [GO:0007219]; positiv…	actin cytoskeleton [GO:0015629]; cytosol [GO:0005829]; integral component of plasma membrane [GO:0005887]; nucleoplasm [GO:0005654]; nucleus [GO:0005634]; plasma membrane [GO:0005886]; receptor complex [GO:0043235]	cadherin binding [GO:0045296]; calcium ion binding [GO:0005509]; enzyme binding [GO:0019899]; identical protein binding [GO:0042802]; receptor activity [GO:0004872]	GO:0000122; GO:0004872; GO:0005509; GO:0005634; GO:0005654; GO:0005829; GO:0005886; GO:0005887; GO:0006351; GO:0007219; GO:0015629; GO:0019899; GO:0030900; GO:0042802; GO:0043235; GO:0045296; GO:0045596; GO:0045665; GO:0045944; GO:0048661; GO:0048663; GO:0048844; GO:0072104		1.38e-17	-2
Locus_1000405
Locus_10004141
Locus_1000475
Locus_1000490	1611	EKC40065	CGI_10026092	Myeloid differentiation primary response protein MyD88 [Source:UniProtKB/TrEMBL;Acc:K1RFI8]	1611	3.17e-113	-2	ENSDARP00000020711	ENSDARG00000010169	myeloid differentiation primary response 88 [Source:ZFIN;Acc:ZDB-GENE-040219-3]	1611	8.72e-64	-2	ENSP00000379625	ENSG00000172936	myeloid differentiation primary response 88 [Source:HGNC Symbol;Acc:HGNC:7562]	1611	2.08e-64	-2	sp|Q599T9|MYD88_BOVIN	Myeloid differentiation primary response protein MyD88	MYD88	Bos taurus (Bovine)	cellular response to oxidised low-density lipoprotein particle stimulus [GO:0140052]; defense response to Gram-positive bacterium [GO:0050830]; establishment of endothelial intestinal barrier [GO:0090557]; immunoglobulin mediated immune response [GO:0016064]; induced systemic resistance [GO:0009682]; inflammatory response [GO:0006954]; lipopolysaccharide-mediated signaling pathway [GO:0031663]; M…	cytosol [GO:0005829]; plasma membrane [GO:0005886]	TIR domain binding [GO:0070976]; Toll-like receptor binding [GO:0035325]	GO:0002238; GO:0002755; GO:0005829; GO:0005886; GO:0006954; GO:0009615; GO:0009682; GO:0010628; GO:0016064; GO:0031663; GO:0032494; GO:0032740; GO:0032747; GO:0032755; GO:0032760; GO:0035325; GO:0043123; GO:0044130; GO:0045080; GO:0045351; GO:0046330; GO:0050671; GO:0050830; GO:0051092; GO:0070976; GO:0090557; GO:0140052; GO:1900017; GO:1902622; GO:2000338; GO:2000341		1.52e-64	-2
Locus_10004934
Locus_1000518	1184	EKC17426	CGI_10000867	Testis, prostate and placenta-expressed protein [Source:UniProtKB/TrEMBL;Acc:K1Q7Q3]	1184	7.79e-78	-2							ENSP00000401917	ENSG00000159648	testis, prostate and placenta expressed [Source:HGNC Symbol;Acc:HGNC:33745]	1184	6.63e-36	-2	sp|Q6IMH0|TEPP_MOUSE	Testis, prostate and placenta-expressed protein	Tepp	Mus musculus (Mouse)	0	0	0	0		7.62e-37	-2
Locus_1000585	1925	EKC29390	CGI_10012096	Dynein heavy chain 7, axonemal [Source:UniProtKB/TrEMBL;Acc:K1QKQ9]	1925	0	-2	ENSDARP00000078912	ENSDARG00000059987	dynein, axonemal, heavy chain 12 [Source:ZFIN;Acc:ZDB-GENE-090311-9]	1925	0	-2	ENSP00000418137	ENSG00000174844	dynein axonemal heavy chain 12 [Source:HGNC Symbol;Acc:HGNC:2943]	1925	0	-2	sp|Q923J6|DYH12_RAT	Dynein heavy chain 12, axonemal (Bm259)	Dnah12	Rattus norvegicus (Rat)	cilium movement [GO:0003341]; inner dynein arm assembly [GO:0036159]	inner dynein arm [GO:0036156]; microtubule [GO:0005874]	ATP binding [GO:0005524]; ATP-dependent microtubule motor activity, minus-end-directed [GO:0008569]; dynein intermediate chain binding [GO:0045505]; dynein light chain binding [GO:0045503]; dynein light intermediate chain binding [GO:0051959]	GO:0003341; GO:0005524; GO:0005874; GO:0008569; GO:0036156; GO:0036159; GO:0045503; GO:0045505; GO:0051959		0	-2
Locus_1000632	2546	EKC33082	CGI_10023982	0	2546	9.37e-21	3	ENSDARP00000130383	ENSDARG00000103350	tripartite motif containing 24 [Source:ZFIN;Acc:ZDB-GENE-030131-5913]	2546	4.05e-08	3	ENSP00000351250	ENSG00000197323	tripartite motif containing 33 [Source:HGNC Symbol;Acc:HGNC:16290]	2546	4.74e-07	3	sp|Q56R14|TRI33_XENLA	E3 ubiquitin-protein ligase TRIM33 (EC 2.3.2.27) (Ectodermin) (RING-type E3 ubiquitin transferase TRIM33) (Transcription intermediary factor 1-gamma) (TIF1-gamma) (Tripartite motif-containing protein 33)	trim33 ecto	Xenopus laevis (African clawed frog)	protein ubiquitination [GO:0016567]; regulation of transcription, DNA-templated [GO:0006355]; transcription, DNA-templated [GO:0006351]	nucleus [GO:0005634]	DNA binding [GO:0003677]; transferase activity [GO:0016740]; zinc ion binding [GO:0008270]	GO:0003677; GO:0005634; GO:0006351; GO:0006355; GO:0008270; GO:0016567; GO:0016740		1.76e-07	3
Locus_1000708	891	EKC18850	CGI_10010789	0	891	5.09e-05	-2
Locus_1000744
Locus_10007799	537	EKC31060	CGI_10020259	NEDD8-conjugating enzyme ubc12 [Source:UniProtKB/TrEMBL;Acc:K1QQH3]	537	6.59e-29	-3	ENSDARP00000035541	ENSDARG00000019188	ubiquitin-conjugating enzyme E2L 3a [Source:ZFIN;Acc:ZDB-GENE-030131-2977]	537	5.71e-20	-3	ENSP00000253023	ENSG00000130725	ubiquitin conjugating enzyme E2 M [Source:HGNC Symbol;Acc:HGNC:12491]	537	1.58e-19	-3	sp|O74549|UBC12_SCHPO	NEDD8-conjugating enzyme ubc12 (EC 6.3.2.-) (RUB1-conjugating enzyme) (RUB1-protein ligase) (Ubiquitin carrier protein 12)	ubc12 SPCC777.10c	Schizosaccharomyces pombe (strain 972 / ATCC 24843) (Fission yeast)	protein neddylation [GO:0045116]	cytoplasm [GO:0005737]; cytosol [GO:0005829]; nucleus [GO:0005634]	ATP binding [GO:0005524]; ligase activity [GO:0016874]; NEDD8 conjugating enzyme activity [GO:0061654]; NEDD8 transferase activity [GO:0019788]	GO:0005524; GO:0005634; GO:0005737; GO:0005829; GO:0016874; GO:0019788; GO:0045116; GO:0061654		2.46e-21	-3
Locus_1000802	1045	EKC35299	CGI_10017981	Chlorophyllase-2 [Source:UniProtKB/TrEMBL;Acc:K1QVM5]	1045	2.78e-117	3													sp|Q9M7I7|CLH2_ARATH	Chlorophyllase-2, chloroplastic (AtCLH2) (EC 3.1.1.14) (Chlorophyll-chlorophyllido hydrolase 2) (Chlase 2)	CLH2 At5g43860 MQD19.22	Arabidopsis thaliana (Mouse-ear cress)	chlorophyll catabolic process [GO:0015996]	chloroplast [GO:0009507]; chloroplast membrane [GO:0031969]	chlorophyllase activity [GO:0047746]; pheophytinase b activity [GO:0102293]	GO:0009507; GO:0015996; GO:0031969; GO:0047746; GO:0102293		4.95e-09	3
Locus_10008135
Locus_1000821	1494	EKC33719	CGI_10020749	Muscarinic acetylcholine receptor M3 [Source:UniProtKB/TrEMBL;Acc:K1QRC8]	1494	1.74e-37	-2	ENSDARP00000102366	ENSDARG00000074117	0	1494	1.67e-06	-2	ENSP00000369947	ENSG00000120907	adrenoceptor alpha 1A [Source:HGNC Symbol;Acc:HGNC:277]	1494	3.4e-07	-2	sp|Q9WU25|ADA1A_CAVPO	Alpha-1A adrenergic receptor (Alpha-1A adrenoreceptor) (Alpha-1A adrenoceptor) (Alpha-1C adrenergic receptor)	ADRA1A	Cavia porcellus (Guinea pig)	positive regulation of MAPK cascade [GO:0043410]; regulation of cardiac muscle contraction [GO:0055117]; regulation of vasoconstriction [GO:0019229]	caveola [GO:0005901]; cytoplasm [GO:0005737]; integral component of membrane [GO:0016021]; nuclear membrane [GO:0031965]; nucleus [GO:0005634]; plasma membrane [GO:0005886]	alpha1-adrenergic receptor activity [GO:0004937]; protein heterodimerization activity [GO:0046982]	GO:0004937; GO:0005634; GO:0005737; GO:0005886; GO:0005901; GO:0016021; GO:0019229; GO:0031965; GO:0043410; GO:0046982; GO:0055117		3.49e-07	-2
Locus_10008849	431	EKC21611	CGI_10003660	0	431	5.33e-07	-3
Locus_10009307
Locus_1000952	989	EKC21529	CGI_10003773	Protocadherin Fat 4 [Source:UniProtKB/TrEMBL;Acc:K1PRR7]	989	2.33e-66	2	ENSDARP00000134810	ENSDARG00000105285	FAT atypical cadherin 4 [Source:HGNC Symbol;Acc:HGNC:23109]	989	1.68e-12	2	ENSP00000335169	ENSG00000196159	FAT atypical cadherin 4 [Source:HGNC Symbol;Acc:HGNC:23109]	989	4.67e-13	2	sp|P33450|FAT_DROME	Cadherin-related tumor suppressor (Protein fat) [Cleaved into: Ft-mito]	ft CG3352	Drosophila melanogaster (Fruit fly)	calcium-dependent cell-cell adhesion via plasma membrane cell adhesion molecules [GO:0016339]; cell-cell adhesion [GO:0098609]; cell-cell adhesion mediated by cadherin [GO:0044331]; cell morphogenesis involved in differentiation [GO:0000904]; cell proliferation [GO:0008283]; equator specification [GO:0045317]; establishment of body hair planar orientation [GO:0048105]; establishment of epithelial…	apical plasma membrane [GO:0016324]; apicolateral plasma membrane [GO:0016327]; integral component of membrane [GO:0016021]; integral component of plasma membrane [GO:0005887]; mitochondrion [GO:0005739]; plasma membrane [GO:0005886]	cadherin binding [GO:0045296]; calcium ion binding [GO:0005509]; cell adhesion molecule binding [GO:0050839]; receptor activity [GO:0004872]	GO:0000904; GO:0001736; GO:0001737; GO:0004872; GO:0005509; GO:0005739; GO:0005886; GO:0005887; GO:0007156; GO:0007157; GO:0007164; GO:0007446; GO:0007447; GO:0007476; GO:0008283; GO:0008285; GO:0009888; GO:0010629; GO:0016021; GO:0016318; GO:0016324; GO:0016327; GO:0016336; GO:0016339; GO:0018149; GO:0030178; GO:0032880; GO:0035159; GO:0035209; GO:0035220; GO:0035329; GO:0035331; GO:0040008; GO:…		1.08e-16	2
Locus_1000979
Locus_1000997	440	EKC31778	CGI_10016722	Cathepsin L [Source:UniProtKB/TrEMBL;Acc:K1QCS0]	440	2.18e-35	3	ENSDARP00000007535	ENSDARG00000040251	cathepsin K [Source:ZFIN;Acc:ZDB-GENE-001205-4]	440	9.21e-39	3	ENSP00000365061	ENSG00000135047	cathepsin L [Source:HGNC Symbol;Acc:HGNC:2537]	440	5.94e-35	3	sp|P09648|CATL1_CHICK	Cathepsin L1 (EC 3.4.22.15) (Cathepsin L) [Cleaved into: Cathepsin L1 heavy chain; Cathepsin L1 light chain] (Fragments)	CTSL CTSL1	Gallus gallus (Chicken)	proteolysis involved in cellular protein catabolic process [GO:0051603]	extracellular space [GO:0005615]; lysosome [GO:0005764]	cysteine-type endopeptidase activity [GO:0004197]	GO:0004197; GO:0005615; GO:0005764; GO:0051603		1.02e-37	3
Locus_1001121	1117	EKC29177	CGI_10024300	0	1117	8.11e-101	-1							ENSP00000363084	ENSG00000149646	cyclic nucleotide binding domain containing 2 [Source:HGNC Symbol;Acc:HGNC:16145]	1117	4.54e-09	-1	sp|Q96M20|CNBD2_HUMAN	Cyclic nucleotide-binding domain-containing protein 2	CNBD2 C20orf152	Homo sapiens (Human)	spermatogenesis [GO:0007283]	cytosol [GO:0005829]	cAMP binding [GO:0030552]	GO:0005829; GO:0007283; GO:0030552		2.31e-08	-1
Locus_10011347	750	EKC20732	CGI_10005528	D site-binding protein [Source:UniProtKB/TrEMBL;Acc:K1PAC2]	750	2.02e-28	-1	ENSDARP00000106703	ENSDARG00000074752	hepatic leukemia factor a [Source:ZFIN;Acc:ZDB-GENE-061013-159]	750	2.18e-05	-1	ENSP00000460572	ENSG00000108924	HLF, PAR bZIP transcription factor [Source:HGNC Symbol;Acc:HGNC:4977]	750	3.41e-05	-1
Locus_10011530	385	EKC25584	CGI_10016055	Poly [ADP-ribose] polymerase 14 [Source:UniProtKB/TrEMBL;Acc:K1Q2J8]	385	1.31e-29	-3	ENSDARP00000122524	ENSDARG00000040445	0	385	1.23e-16	-3	ENSP00000420649	ENSG00000173193	poly(ADP-ribose) polymerase family member 14 [Source:HGNC Symbol;Acc:HGNC:29232]	385	7.51e-17	-3	sp|Q460N5|PAR14_HUMAN	Poly [ADP-ribose] polymerase 14 (PARP-14) (EC 2.4.2.30) (ADP-ribosyltransferase diphtheria toxin-like 8) (ARTD8) (B aggressive lymphoma protein 2)	PARP14 BAL2 KIAA1268	Homo sapiens (Human)	innate immune response [GO:0045087]; negative regulation of gene expression [GO:0010629]; negative regulation of interferon-gamma-mediated signaling pathway [GO:0060336]; negative regulation of tyrosine phosphorylation of STAT protein [GO:0042532]; positive regulation of interleukin-4-mediated signaling pathway [GO:1902216]; positive regulation of tyrosine phosphorylation of STAT protein [GO:0042…	cytoplasm [GO:0005737]; cytosol [GO:0005829]; membrane [GO:0016020]; nucleus [GO:0005634]	enzyme binding [GO:0019899]; NAD+ ADP-ribosyltransferase activity [GO:0003950]; NAD+ binding [GO:0070403]; RNA binding [GO:0003723]	GO:0003723; GO:0003950; GO:0005634; GO:0005737; GO:0005829; GO:0006351; GO:0006355; GO:0006471; GO:0010629; GO:0016020; GO:0019899; GO:0042531; GO:0042532; GO:0045087; GO:0060336; GO:0070212; GO:0070403; GO:1902216		3.97e-16	-3
Locus_10012105
Locus_10012138
Locus_1001302	1249	EKC40212	CGI_10027861	Sphingolipid delta(4)-desaturase DES1 [Source:UniProtKB/TrEMBL;Acc:K1QTQ9]	1249	1.49e-147	2	ENSDARP00000110231	ENSDARG00000042544	delta(4)-desaturase, sphingolipid 2 [Source:ZFIN;Acc:ZDB-GENE-080228-1]	1249	5.81e-144	2	ENSP00000307126	ENSG00000168350	delta 4-desaturase, sphingolipid 2 [Source:HGNC Symbol;Acc:HGNC:20113]	1249	3.28e-140	2	sp|Q3ZBY7|DEGS1_BOVIN	Sphingolipid delta(4)-desaturase DES1 (EC 1.14.19.17) (Degenerative spermatocyte homolog 1)	DEGS1 DES1	Bos taurus (Bovine)	ceramide biosynthetic process [GO:0046513]; fatty acid biosynthetic process [GO:0006633]	endoplasmic reticulum membrane [GO:0005789]; integral component of membrane [GO:0016021]; mitochondrion [GO:0005739]	sphingolipid delta-4 desaturase activity [GO:0042284]	GO:0005739; GO:0005789; GO:0006633; GO:0016021; GO:0042284; GO:0046513		9.25e-142	2
Locus_10013234
Locus_1001324	528	EKC37603	CGI_10026887	0	528	1.38e-34	-2
Locus_1001345	573	EKC19437	CGI_10008469	Ceramide glucosyltransferase [Source:UniProtKB/TrEMBL;Acc:K1P724]	573	6.48e-67	-1	ENSDARP00000047953	ENSDARG00000058221	UDP-glucose ceramide glucosyltransferase [Source:ZFIN;Acc:ZDB-GENE-030131-9885]	573	6.36e-59	-1	ENSP00000363397	ENSG00000148154	UDP-glucose ceramide glucosyltransferase [Source:HGNC Symbol;Acc:HGNC:12524]	573	1.73e-59	-1	sp|Q5BL38|CEGT_XENTR	Ceramide glucosyltransferase (EC 2.4.1.80) (UDP-glucose ceramide glucosyltransferase)	ugcg TEgg030g03.1	Xenopus tropicalis (Western clawed frog) (Silurana tropicalis)	glucosylceramide biosynthetic process [GO:0006679]; glycosphingolipid catabolic process [GO:0046479]; multicellular organism development [GO:0007275]	Golgi apparatus [GO:0005794]; Golgi membrane [GO:0000139]; integral component of membrane [GO:0016021]; membrane [GO:0016020]	ceramide glucosyltransferase activity [GO:0008120]; dihydroceramide glucosyltransferase activity [GO:0102769]	GO:0000139; GO:0005794; GO:0006679; GO:0007275; GO:0008120; GO:0016020; GO:0016021; GO:0046479; GO:0102769		1.4e-60	-1
Locus_1001363
Locus_10013756
Locus_100143	510	EKC34451	CGI_10012731	0	510	6.06e-10	3
Locus_10014354	332	EKC30860	CGI_10028538	Putative phosphoenolpyruvate synthase [Source:UniProtKB/TrEMBL;Acc:K1QPR0]	332	1.72e-32	-3													sp|O34309|PPS_BACSU	Putative phosphoenolpyruvate synthase (Putative PEP synthase) (Pyruvate, water dikinase)	pps BSU18830	Bacillus subtilis (strain 168)	0	0	ATP binding [GO:0005524]; kinase activity [GO:0016301]	GO:0005524; GO:0016301		2.05e-25	-3
Locus_10014461
Locus_1001458	431	EKC33517	CGI_10022011	Tripartite motif-containing protein 56 [Source:UniProtKB/TrEMBL;Acc:K1QA01]	431	1.61e-09	1
Locus_10015266	398	EKC24036	CGI_10026273	Monocarboxylate transporter 14 [Source:UniProtKB/TrEMBL;Acc:K1QRA6]	398	1.53e-14	-3
Locus_10015307	428	EKC25644	CGI_10015143	Protein O-linked-mannose beta-1,2-N-acetylglucosaminyltransferase 1 [Source:UniProtKB/TrEMBL;Acc:K1Q2P5]	428	2.53e-52	-1	ENSDARP00000109849	ENSDARG00000052025	protein O-linked mannose N-acetylglucosaminyltransferase 1 (beta 1,2-) [Source:ZFIN;Acc:ZDB-GENE-070112-991]	428	1.32e-68	-1	ENSP00000361052	ENSG00000085998	protein O-linked mannose N-acetylglucosaminyltransferase 1 (beta 1,2-) [Source:HGNC Symbol;Acc:HGNC:19139]	428	4.04e-61	-1	sp|Q5RCB9|PMGT1_PONAB	Protein O-linked-mannose beta-1,2-N-acetylglucosaminyltransferase 1 (POMGnT1) (EC 2.4.1.-)	POMGNT1	Pongo abelii (Sumatran orangutan) (Pongo pygmaeus abelii)	protein O-linked glycosylation [GO:0006493]	Golgi membrane [GO:0000139]; integral component of membrane [GO:0016021]	acetylglucosaminyltransferase activity [GO:0008375]	GO:0000139; GO:0006493; GO:0008375; GO:0016021		2.25e-61	-1
Locus_1001622
Locus_100171
Locus_10017508
Locus_10017788	392	EKC30762	CGI_10021664	ATP-binding cassette sub-family A member 3 [Source:UniProtKB/TrEMBL;Acc:K1Q2W5]	392	1.57e-51	-1	ENSDARP00000139804	ENSDARG00000100524	ATP-binding cassette, sub-family A (ABC1), member 3b [Source:ZFIN;Acc:ZDB-GENE-050517-2]	392	9.51e-33	-1	ENSP00000371818	ENSG00000167972	ATP binding cassette subfamily A member 3 [Source:HGNC Symbol;Acc:HGNC:33]	392	5.63e-30	-1	sp|Q99758|ABCA3_HUMAN	ATP-binding cassette sub-family A member 3 (ABC-C transporter) (ATP-binding cassette transporter 3) (ATP-binding cassette 3)	ABCA3 ABC3	Homo sapiens (Human)	cellular protein metabolic process [GO:0044267]; lipid transport [GO:0006869]; response to drug [GO:0042493]; response to glucocorticoid [GO:0051384]; transmembrane transport [GO:0055085]; transport [GO:0006810]	alveolar lamellar body [GO:0097208]; alveolar lamellar body membrane [GO:0097233]; extracellular space [GO:0005615]; integral component of membrane [GO:0016021]; intracellular membrane-bounded organelle [GO:0043231]; lamellar body membrane [GO:0097232]; membrane [GO:0016020]; plasma membrane [GO:0005886]	ATPase activity, coupled to transmembrane movement of substances [GO:0042626]; ATP binding [GO:0005524]; lipid transporter activity [GO:0005319]; transporter activity [GO:0005215]	GO:0005215; GO:0005319; GO:0005524; GO:0005615; GO:0005886; GO:0006810; GO:0006869; GO:0016020; GO:0016021; GO:0042493; GO:0042626; GO:0043231; GO:0044267; GO:0051384; GO:0055085; GO:0097208; GO:0097232; GO:0097233		3.88e-29	-1
Locus_1001794
Locus_1001831	414	EKC34516	CGI_10009466	Ran-binding protein 10 [Source:UniProtKB/TrEMBL;Acc:K1RJX7]	414	4.82e-49	-2	ENSDARP00000083940	ENSDARG00000062138	RAN binding protein 10 [Source:ZFIN;Acc:ZDB-GENE-070705-86]	414	1.51e-74	-2	ENSP00000316589	ENSG00000141084	RAN binding protein 10 [Source:HGNC Symbol;Acc:HGNC:29285]	414	4.51e-72	-2	sp|Q1LUS8|RBP10_DANRE	Ran-binding protein 10 (RanBP10)	ranbp10 si:dkey-16n13.2	Danio rerio (Zebrafish) (Brachydanio rerio)	0	0	0	0		1.2e-73	-2
Locus_10018872
Locus_1001890
Locus_1001937	1499	EKC36466	CGI_10027000	Fibropellin-3 [Source:UniProtKB/TrEMBL;Acc:K1RQ18]	1499	1.51e-17	2	ENSDARP00000118418	ENSDARG00000076247	delta-like 2 homolog (Drosophila) [Source:ZFIN;Acc:ZDB-GENE-081107-4]	1499	6.18e-18	2	ENSP00000399829	ENSG00000171462	delta like non-canonical Notch ligand 2 [Source:HGNC Symbol;Acc:HGNC:21113]	1499	5.54e-16	2	sp|P10041|DL_DROME	Neurogenic locus protein delta	Dl CG3619	Drosophila melanogaster (Fruit fly)	actin filament organization [GO:0007015]; antennal morphogenesis [GO:0048800]; apposition of dorsal and ventral imaginal disc-derived wing surfaces [GO:0007475]; asymmetric cell division [GO:0008356]; border follicle cell migration [GO:0007298]; cell adhesion [GO:0007155]; cell fate specification [GO:0001708]; chaeta morphogenesis [GO:0008407]; compound eye cone cell fate commitment [GO:0042676];…	adherens junction [GO:0005912]; cell surface [GO:0009986]; cytoplasmic vesicle [GO:0031410]; endocytic vesicle [GO:0030139]; endosome [GO:0005768]; integral component of membrane [GO:0016021]; plasma membrane [GO:0005886]; subapical complex [GO:0035003]	calcium ion binding [GO:0005509]; Notch binding [GO:0005112]; receptor binding [GO:0005102]	GO:0001708; GO:0001736; GO:0005102; GO:0005112; GO:0005509; GO:0005768; GO:0005886; GO:0005912; GO:0007015; GO:0007155; GO:0007219; GO:0007298; GO:0007314; GO:0007398; GO:0007399; GO:0007419; GO:0007422; GO:0007423; GO:0007424; GO:0007451; GO:0007460; GO:0007464; GO:0007474; GO:0007475; GO:0007476; GO:0007480; GO:0007498; GO:0008284; GO:0008347; GO:0008356; GO:0008407; GO:0008586; GO:0009986; GO:…		2.41e-17	2
Locus_10019650
Locus_10019734	486	EKC41299	CGI_10021534	NF-kappa-B inhibitor-like protein 1 [Source:UniProtKB/TrEMBL;Acc:K1RCC1]	486	7.69e-17	-1	ENSDARP00000059016	ENSDARG00000003157	nuclear factor of kappa light polypeptide gene enhancer in B-cells inhibitor-like 1 [Source:ZFIN;Acc:ZDB-GENE-040116-7]	486	1.89e-16	-1	ENSP00000414084	ENSG00000234530	NFKB inhibitor like 1 [Source:HGNC Symbol;Acc:HGNC:7800]	486	8.84e-15	-1	sp|O88995|IKBL1_MOUSE	NF-kappa-B inhibitor-like protein 1 (Inhibitor of kappa B-like protein) (I-kappa-B-like protein) (IkappaBL) (Nuclear factor of kappa light polypeptide gene enhancer in B-cells inhibitor-like 1)	Nfkbil1 Ikbl	Mus musculus (Mouse)	cellular response to lipopolysaccharide [GO:0071222]; I-kappaB kinase/NF-kappaB signaling [GO:0007249]; negative regulation of lipopolysaccharide-mediated signaling pathway [GO:0031665]; negative regulation of NF-kappaB transcription factor activity [GO:0032088]; negative regulation of toll-like receptor signaling pathway [GO:0034122]; negative regulation of tumor necrosis factor production [GO:0…	cytosol [GO:0005829]; nucleus [GO:0005634]	0	GO:0005634; GO:0005829; GO:0007249; GO:0031665; GO:0032088; GO:0032720; GO:0034122; GO:0071222		9.32e-15	-1
Locus_10020								ENSDARP00000141419	ENSDARG00000077082	angiotensin II receptor-associated protein [Source:ZFIN;Acc:ZDB-GENE-050309-11]	801	3.06e-32	1	ENSP00000319713	ENSG00000177674	angiotensin II receptor associated protein [Source:HGNC Symbol;Acc:HGNC:13539]	801	2.24e-22	1	sp|Q642A2|ATRAP_RAT	Type-1 angiotensin II receptor-associated protein (AT1 receptor-associated protein)	Agtrap Atrap	Rattus norvegicus (Rat)	regulation of blood pressure [GO:0008217]; response to hypoxia [GO:0001666]	cell cortex [GO:0005938]; cytoplasmic vesicle membrane [GO:0030659]; cytosol [GO:0005829]; endoplasmic reticulum membrane [GO:0005789]; Golgi membrane [GO:0000139]; integral component of membrane [GO:0016021]; nucleoplasm [GO:0005654]; plasma membrane [GO:0005886]	angiotensin type II receptor activity [GO:0004945]	GO:0000139; GO:0001666; GO:0004945; GO:0005654; GO:0005789; GO:0005829; GO:0005886; GO:0005938; GO:0008217; GO:0016021; GO:0030659		1.74e-22	1
Locus_10020143
Locus_1002039	1262	EKC33328	CGI_10014319	Transmembrane and TPR repeat-containing protein 2 [Source:UniProtKB/TrEMBL;Acc:K1QHI4]	1262	5.11e-143	3	ENSDARP00000067260	ENSDARG00000045753	transmembrane and tetratricopeptide repeat containing 2a [Source:ZFIN;Acc:ZDB-GENE-041210-299]	1262	7.03e-101	3	ENSP00000447609	ENSG00000179104	transmembrane and tetratricopeptide repeat containing 2 [Source:HGNC Symbol;Acc:HGNC:25440]	1262	2.22e-94	3	sp|Q56A06|TMTC2_MOUSE	Transmembrane and TPR repeat-containing protein 2	Tmtc2	Mus musculus (Mouse)	calcium ion homeostasis [GO:0055074]	endoplasmic reticulum [GO:0005783]; endoplasmic reticulum membrane [GO:0005789]; integral component of membrane [GO:0016021]	0	GO:0005783; GO:0005789; GO:0016021; GO:0055074		4.51e-96	3
Locus_10020769
Locus_1002103
Locus_10021129
Locus_1002156	815	EKC28086	CGI_10001405	Kelch-like protein 9 [Source:UniProtKB/TrEMBL;Acc:K1QV04]	815	4.15e-170	1	ENSDARP00000112236	ENSDARG00000086463	kelch-like family member 13 [Source:ZFIN;Acc:ZDB-GENE-030131-2671]	815	3.31e-56	1	ENSP00000351933	ENSG00000198642	kelch like family member 9 [Source:HGNC Symbol;Acc:HGNC:18732]	815	1.95e-58	1	sp|Q6ZPT1|KLHL9_MOUSE	Kelch-like protein 9	Klhl9 Kiaa1354	Mus musculus (Mouse)	cytokinesis [GO:0000910]; protein ubiquitination [GO:0016567]	Cul3-RING ubiquitin ligase complex [GO:0031463]; midbody [GO:0030496]	ubiquitin-protein transferase activity [GO:0004842]	GO:0000910; GO:0004842; GO:0016567; GO:0030496; GO:0031463		9.03e-58	1
Locus_10022200	545	EKC40680	CGI_10014105	Intersectin-1 [Source:UniProtKB/TrEMBL;Acc:K1RGX4]	545	3.04e-75	-3	ENSDARP00000115952	ENSDARG00000000086	intersectin 1 (SH3 domain protein) [Source:ZFIN;Acc:ZDB-GENE-030616-226]	545	5.52e-63	-3	ENSP00000382301	ENSG00000205726	intersectin 1 [Source:HGNC Symbol;Acc:HGNC:6183]	545	7.04e-66	-3	sp|Q9Z0R4|ITSN1_MOUSE	Intersectin-1 (EH and SH3 domains protein 1)	Itsn1 Ese1 Itsn	Mus musculus (Mouse)	endocytosis [GO:0006897]; negative regulation of neuron apoptotic process [GO:0043524]; positive regulation of protein kinase B signaling [GO:0051897]; regulation of Rho protein signal transduction [GO:0035023]; small GTPase mediated signal transduction [GO:0007264]	cell junction [GO:0030054]; clathrin-coated pit [GO:0005905]; cytosol [GO:0005829]; endocytic vesicle [GO:0030139]; lamellipodium [GO:0030027]; neuron projection [GO:0043005]; plasma membrane [GO:0005886]; synapse [GO:0045202]	calcium ion binding [GO:0005509]; kinase activator activity [GO:0019209]; proline-rich region binding [GO:0070064]; protein complex scaffold activity [GO:0032947]; Rho guanyl-nucleotide exchange factor activity [GO:0005089]	GO:0005089; GO:0005509; GO:0005829; GO:0005886; GO:0005905; GO:0006897; GO:0007264; GO:0019209; GO:0030027; GO:0030054; GO:0030139; GO:0032947; GO:0035023; GO:0043005; GO:0043524; GO:0045202; GO:0051897; GO:0070064		3.55e-65	-3
Locus_1002239	430	EKC21890	CGI_10003134	Protein toll [Source:UniProtKB/TrEMBL;Acc:K1PZA0]	430	4.57e-13	3
Locus_10022508	586	EKC32439	CGI_10016109	Dedicator of cytokinesis protein 9 [Source:UniProtKB/TrEMBL;Acc:K1QMY8]	586	3.34e-26	-1	ENSDARP00000128570	ENSDARG00000016311	dedicator of cytokinesis 9b [Source:ZFIN;Acc:ZDB-GENE-090916-2]	586	3.77e-12	-1	ENSP00000413781	ENSG00000088387	dedicator of cytokinesis 9 [Source:HGNC Symbol;Acc:HGNC:14132]	586	8.38e-13	-1	sp|Q8BIK4|DOCK9_MOUSE	Dedicator of cytokinesis protein 9 (Cdc42 guanine nucleotide exchange factor zizimin-1) (Zizimin-1)	Dock9 D14Wsu89e Kiaa1058 Ziz1	Mus musculus (Mouse)	positive regulation of GTPase activity [GO:0043547]; small GTPase mediated signal transduction [GO:0007264]	endomembrane system [GO:0012505]; intracellular [GO:0005622]; membrane [GO:0016020]	cadherin binding [GO:0045296]; guanyl-nucleotide exchange factor activity [GO:0005085]; Rho GTPase binding [GO:0017048]; Rho guanyl-nucleotide exchange factor activity [GO:0005089]	GO:0005085; GO:0005089; GO:0005622; GO:0007264; GO:0012505; GO:0016020; GO:0017048; GO:0043547; GO:0045296		2.42e-12	-1
Locus_10022569	1415	EKC34627	CGI_10009906	Glycosyltransferase 8 domain-containing protein 4 [Source:UniProtKB/TrEMBL;Acc:K1QCP5]	1415	1.34e-138	-3	ENSDARP00000064877	ENSDARG00000044191	glucoside xylosyltransferase 2 [Source:ZFIN;Acc:ZDB-GENE-070424-64]	1415	7.28e-115	-3	ENSP00000374268	ENSG00000172986	glucoside xylosyltransferase 2 [Source:HGNC Symbol;Acc:HGNC:33383]	1415	5.03e-113	-3	sp|Q6DE37|GXLT2_XENLA	Glucoside xylosyltransferase 2 (EC 2.4.2.n2) (Glycosyltransferase 8 domain-containing protein 4)	gxylt2 glt8d4	Xenopus laevis (African clawed frog)	O-glycan processing [GO:0016266]	integral component of membrane [GO:0016021]	UDP-xylosyltransferase activity [GO:0035252]	GO:0016021; GO:0016266; GO:0035252		8.03e-115	-3
Locus_1002296
Locus_1002311	466	EKC39795	CGI_10025348	Matrix metalloproteinase-19 [Source:UniProtKB/TrEMBL;Acc:K1REH9]	466	3.68e-27	2	ENSDARP00000116976	ENSDARG00000016718	matrix metallopeptidase 11b [Source:ZFIN;Acc:ZDB-GENE-070817-2]	466	1.07e-26	2	ENSP00000313437	ENSG00000123342	matrix metallopeptidase 19 [Source:HGNC Symbol;Acc:HGNC:7165]	466	3.8e-28	2	sp|P91953|HE_HEMPU	50 kDa hatching enzyme (HE) (HEZ) (EC 3.4.24.12) (Envelysin) (Sea-urchin-hatching proteinase) [Cleaved into: 38 kDa hatching enzyme; 32 kDa hatching enzyme non-specific; 15 kDa peptide]	0	Hemicentrotus pulcherrimus (Sea urchin) (Strongylocentrotus pulcherrimus)	0	extracellular matrix [GO:0031012]	metalloendopeptidase activity [GO:0004222]; zinc ion binding [GO:0008270]	GO:0004222; GO:0008270; GO:0031012		8.52e-29	2
Locus_10023428	505	EKC33087	CGI_10023987	AT-rich interactive domain-containing protein 5B [Source:UniProtKB/TrEMBL;Acc:K1Q8S6]	505	3.41e-23	-2	ENSDARP00000123549	ENSDARG00000054307	zgc:77151 [Source:ZFIN;Acc:ZDB-GENE-030131-9097]	505	4.76e-16	-2	ENSP00000279873	ENSG00000150347	AT-rich interaction domain 5B [Source:HGNC Symbol;Acc:HGNC:17362]	505	2.02e-27	-2	sp|Q5ZJ69|ARI5B_CHICK	AT-rich interactive domain-containing protein 5B (ARID domain-containing protein 5B)	ARID5B RCJMB04_20e24	Gallus gallus (Chicken)	adipose tissue development [GO:0060612]; positive regulation of DNA binding transcription factor activity [GO:0051091]; regulation of transcription from RNA polymerase II promoter [GO:0006357]; transcription, DNA-templated [GO:0006351]	nucleus [GO:0005634]	transcription coactivator activity [GO:0003713]; transcription regulatory region DNA binding [GO:0044212]	GO:0003713; GO:0005634; GO:0006351; GO:0006357; GO:0044212; GO:0051091; GO:0060612		6.69e-28	-2
Locus_10023577
Locus_1002398
Locus_10024195
Locus_1002425	416	EKC24597	CGI_10024386	Papilin [Source:UniProtKB/TrEMBL;Acc:K1PKN2]	416	1.02e-17	-3	ENSDARP00000103149	ENSDARG00000077139	collagen, type VI, alpha 3 [Source:ZFIN;Acc:ZDB-GENE-070501-8]	416	2.75e-12	-3	ENSP00000345444	ENSG00000084234	amyloid beta precursor like protein 2 [Source:HGNC Symbol;Acc:HGNC:598]	416	2.03e-11	-3	sp|Q868Z9|PPN_DROME	Papilin	Ppn CG33103	Drosophila melanogaster (Fruit fly)	extracellular matrix organization [GO:0030198]; multicellular organism development [GO:0007275]	basement membrane [GO:0005604]	extracellular matrix structural constituent [GO:0005201]; metalloendopeptidase activity [GO:0004222]; serine-type endopeptidase inhibitor activity [GO:0004867]; zinc ion binding [GO:0008270]	GO:0004222; GO:0004867; GO:0005201; GO:0005604; GO:0007275; GO:0008270; GO:0030198		7.98e-14	-3
Locus_10024259	461	EKC24561	CGI_10008577	Tripartite motif-containing protein 56 [Source:UniProtKB/TrEMBL;Acc:K1QSK1]	461	5.53e-05	-2
Locus_1002457	406	EKC18237	CGI_10014109	Putative cation-transporting ATPase 13A3 [Source:UniProtKB/TrEMBL;Acc:K1P384]	406	1.96e-53	1	ENSDARP00000083210	ENSDARG00000061890	ATPase type 13A2 [Source:ZFIN;Acc:ZDB-GENE-061215-126]	406	9.53e-30	1	ENSP00000482200	ENSG00000133657	ATPase 13A3 [Source:HGNC Symbol;Acc:HGNC:24113]	406	5.38e-39	1	sp|Q5XF89|AT133_MOUSE	Probable cation-transporting ATPase 13A3 (EC 3.6.3.-)	Atp13a3 Gm542	Mus musculus (Mouse)	cellular calcium ion homeostasis [GO:0006874]	integral component of plasma membrane [GO:0005887]; intracellular membrane-bounded organelle [GO:0043231]; membrane [GO:0016020]	ATP binding [GO:0005524]; calcium-transporting ATPase activity [GO:0005388]; metal ion binding [GO:0046872]	GO:0005388; GO:0005524; GO:0005887; GO:0006874; GO:0016020; GO:0043231; GO:0046872		5.17e-40	1
Locus_1002465	1428	EKC31562	CGI_10027674	TNF receptor-associated factor 2 [Source:UniProtKB/TrEMBL;Acc:K1Q4U1]	1428	8.72e-110	1	ENSDARP00000043465	ENSDARG00000030173	Tnf receptor-associated factor 2a [Source:ZFIN;Acc:ZDB-GENE-071120-2]	1428	6.45e-90	1	ENSP00000247668	ENSG00000127191	TNF receptor associated factor 2 [Source:HGNC Symbol;Acc:HGNC:12032]	1428	1.57e-84	1	sp|P39429|TRAF2_MOUSE	TNF receptor-associated factor 2 (EC 2.3.2.27) (E3 ubiquitin-protein ligase TRAF2) (RING-type E3 ubiquitin transferase TRAF2)	Traf2	Mus musculus (Mouse)	activation of NF-kappaB-inducing kinase activity [GO:0007250]; apoptotic process [GO:0006915]; cellular protein complex assembly [GO:0043623]; cellular response to nitric oxide [GO:0071732]; negative regulation of apoptotic process [GO:0043066]; negative regulation of glial cell apoptotic process [GO:0034351]; positive regulation of DNA binding transcription factor activity [GO:0051091]; positive…	CD40 receptor complex [GO:0035631]; cell cortex [GO:0005938]; cytoplasm [GO:0005737]; cytoplasmic side of plasma membrane [GO:0009898]; cytosol [GO:0005829]; IRE1-TRAF2-ASK1 complex [GO:1990604]; membrane raft [GO:0045121]; TRAF2-GSTP1 complex [GO:0097057]; ubiquitin ligase complex [GO:0000151]; vesicle membrane [GO:0012506]	CD40 receptor binding [GO:0005174]; enzyme binding [GO:0019899]; identical protein binding [GO:0042802]; mitogen-activated protein kinase kinase kinase binding [GO:0031435]; protein complex binding [GO:0032403]; protein kinase binding [GO:0019901]; protein phosphatase binding [GO:0019903]; sphingolipid binding [GO:0046625]; thioesterase binding [GO:0031996]; tumor necrosis factor receptor binding…	GO:0000151; GO:0002726; GO:0004842; GO:0005164; GO:0005174; GO:0005737; GO:0005829; GO:0005938; GO:0006915; GO:0007165; GO:0007250; GO:0008270; GO:0009898; GO:0012506; GO:0019899; GO:0019901; GO:0019903; GO:0030163; GO:0031435; GO:0031625; GO:0031996; GO:0032403; GO:0032743; GO:0033209; GO:0034351; GO:0035631; GO:0042802; GO:0042981; GO:0043066; GO:0043123; GO:0043507; GO:0043623; GO:0045121; GO:…		1.02e-84	1
Locus_10025304
Locus_1002556	382	EKC31672	CGI_10020013	Serine/threonine-protein phosphatase 1 [Source:UniProtKB/TrEMBL;Acc:K1Q510]	382	8.18e-43	2
Locus_100259
Locus_1002615	1356	EKC41941	CGI_10011117	Lactase-phlorizin hydrolase [Source:UniProtKB/TrEMBL;Acc:K1S3E6]	1356	2.33e-98	3	ENSDARP00000118159	ENSDARG00000092404	0	1356	1.93e-95	3	ENSP00000264162	ENSG00000115850	lactase [Source:HGNC Symbol;Acc:HGNC:6530]	1356	5.8e-97	3	sp|P09849|LPH_RABIT	Lactase-phlorizin hydrolase (Lactase-glycosylceramidase) [Includes: Lactase (EC 3.2.1.108); Phlorizin hydrolase (EC 3.2.1.62)]	LCT LPH	Oryctolagus cuniculus (Rabbit)	carbohydrate metabolic process [GO:0005975]	apical plasma membrane [GO:0016324]; integral component of membrane [GO:0016021]	glycosylceramidase activity [GO:0017042]; lactase activity [GO:0000016]	GO:0000016; GO:0005975; GO:0016021; GO:0016324; GO:0017042		2.45e-97	3
Locus_10026541
Locus_1002679	663	EKC31474	CGI_10006292	0	663	9.86e-52	1	ENSDARP00000036737	ENSDARG00000027381	coiled-coil domain containing 171 [Source:ZFIN;Acc:ZDB-GENE-110411-270]	663	1.04e-28	1	ENSP00000370077	ENSG00000164989	coiled-coil domain containing 171 [Source:HGNC Symbol;Acc:HGNC:29828]	663	2.99e-40	1	sp|E9Q1U1|CC171_MOUSE	Coiled-coil domain-containing protein 171	Ccdc171	Mus musculus (Mouse)	0	0	0	0		3.19e-41	1
Locus_10026838	366	EKC27033	CGI_10006965	Rap1 GTPase-activating protein 1 [Source:UniProtKB/TrEMBL;Acc:K1PZG4]	366	9.08e-62	-1	ENSDARP00000069758	ENSDARG00000053272	0	366	4.21e-58	-1	ENSP00000439688	ENSG00000132359	RAP1 GTPase activating protein 2 [Source:HGNC Symbol;Acc:HGNC:29176]	366	1.53e-55	-1	sp|Q5ZMV8|RPGP2_CHICK	Rap1 GTPase-activating protein 2 (Rap1GAP2) (GTPase-activating Rap/Ran-GAP domain-like protein 4)	RAP1GAP2 GARNL4 RCJMB04_1a20	Gallus gallus (Chicken)	regulation of small GTPase mediated signal transduction [GO:0051056]	cytoplasm [GO:0005737]	GTPase activator activity [GO:0005096]	GO:0005096; GO:0005737; GO:0051056		6.07e-56	-1
Locus_10027025
Locus_10027389
Locus_1002753								ENSDARP00000094512	ENSDARG00000070568	ATPase family, AAA domain containing 5a [Source:ZFIN;Acc:ZDB-GENE-070912-20]	657	1.17e-08	1	ENSP00000313171	ENSG00000176208	ATPase family, AAA domain containing 5 [Source:HGNC Symbol;Acc:HGNC:25752]	657	2.46e-09	1	sp|Q4QY64|ATAD5_MOUSE	ATPase family AAA domain-containing protein 5 (Chromosome fragility-associated gene 1 protein)	Atad5 Frag1	Mus musculus (Mouse)	cellular response to DNA damage stimulus [GO:0006974]; immunoglobulin production [GO:0002377]; positive regulation of B cell proliferation [GO:0030890]; positive regulation of isotype switching to IgG isotypes [GO:0048304]; regulation of mitotic cell cycle phase transition [GO:1901990]	nucleus [GO:0005634]	ATP binding [GO:0005524]	GO:0002377; GO:0005524; GO:0005634; GO:0006974; GO:0030890; GO:0048304; GO:1901990		4.52e-09	1
Locus_1002827
Locus_10028285
Locus_1002873	1922	EKC20025	CGI_10007106	Glycoprotein-N-acetylgalactosamine 3-beta-galactosyltransferase 1 [Source:UniProtKB/TrEMBL;Acc:K1PUR6]	1922	2.21e-68	2	ENSDARP00000072404	ENSDARG00000055561	core 1 synthase, glycoprotein-N-acetylgalactosamine 3-beta-galactosyltransferase, 1b [Source:ZFIN;Acc:ZDB-GENE-030131-9075]	1922	4.13e-48	2	ENSP00000389176	ENSG00000106392	core 1 synthase, glycoprotein-N-acetylgalactosamine 3-beta-galactosyltransferase 1 [Source:HGNC Symbol;Acc:HGNC:24337]	1922	7.33e-49	2	sp|Q18515|C1GLT_CAEEL	Glycoprotein-N-acetylgalactosamine 3-beta-galactosyltransferase 1 (EC 2.4.1.122) (Core 1 O-glycan T-synthase) (Ce-T-synthase) (Core 1 UDP-galactose:N-acetylgalactosamine-alpha-R beta 1,3-galactosyltransferase 1) (Core 1 beta1,3-galactosyltransferase 1) (C1GalT1) (Core 1 beta3-Gal-T1)	C38H2.2	Caenorhabditis elegans	O-glycan processing, core 1 [GO:0016267]	integral component of membrane [GO:0016021]	glycoprotein-N-acetylgalactosamine 3-beta-galactosyltransferase activity [GO:0016263]; metal ion binding [GO:0046872]	GO:0016021; GO:0016263; GO:0016267; GO:0046872		4.63e-50	2
Locus_10028890
Locus_10029337
Locus_100294	428	EKC34901	CGI_10027610	PR domain zinc finger protein 4 [Source:UniProtKB/TrEMBL;Acc:K1RKR9]	428	4.31e-08	1	ENSDARP00000131007	ENSDARG00000074298	zinc finger protein 1015 [Source:ZFIN;Acc:ZDB-GENE-050913-139]	428	6.58e-10	1	ENSP00000331927	ENSG00000198556	zinc finger protein 789 [Source:HGNC Symbol;Acc:HGNC:27801]	428	6.26e-08	1	sp|Q5FWF6|ZN789_HUMAN	Zinc finger protein 789	ZNF789	Homo sapiens (Human)	regulation of transcription, DNA-templated [GO:0006355]; transcription, DNA-templated [GO:0006351]	nucleoplasm [GO:0005654]	DNA binding [GO:0003677]; DNA binding transcription factor activity [GO:0003700]; metal ion binding [GO:0046872]	GO:0003677; GO:0003700; GO:0005654; GO:0006351; GO:0006355; GO:0046872		3.19e-07	1
Locus_1002979	385	EKC32439	CGI_10016109	Dedicator of cytokinesis protein 9 [Source:UniProtKB/TrEMBL;Acc:K1QMY8]	385	6.84e-42	1	ENSDARP00000128570	ENSDARG00000016311	dedicator of cytokinesis 9b [Source:ZFIN;Acc:ZDB-GENE-090916-2]	385	2.6e-15	1	ENSP00000486606	ENSG00000088387	dedicator of cytokinesis 9 [Source:HGNC Symbol;Acc:HGNC:14132]	385	1.11e-13	1	sp|Q9BZ29|DOCK9_HUMAN	Dedicator of cytokinesis protein 9 (Cdc42 guanine nucleotide exchange factor zizimin-1) (Zizimin-1)	DOCK9 KIAA1058 ZIZ1	Homo sapiens (Human)	blood coagulation [GO:0007596]; positive regulation of GTPase activity [GO:0043547]; small GTPase mediated signal transduction [GO:0007264]	cytosol [GO:0005829]; endomembrane system [GO:0012505]; membrane [GO:0016020]	cadherin binding [GO:0045296]; guanyl-nucleotide exchange factor activity [GO:0005085]	GO:0005085; GO:0005829; GO:0007264; GO:0007596; GO:0012505; GO:0016020; GO:0043547; GO:0045296		6.73e-13	1
Locus_10029826
Locus_1002987	728	EKC42189	CGI_10027984	Caprin-2 [Source:UniProtKB/TrEMBL;Acc:K1REK9]	728	5.61e-15	-1	ENSDARP00000107225	ENSDARG00000086654	cerebellin 11 [Source:ZFIN;Acc:ZDB-GENE-111110-2]	728	1.75e-17	-1	ENSP00000335285	ENSG00000186897	complement C1q like 4 [Source:HGNC Symbol;Acc:HGNC:31416]	728	4.89e-11	-1	sp|Q4ZJM9|C1QL4_MOUSE	Complement C1q-like protein 4 (C1q and tumor necrosis factor-related protein 11) (C1q/TNF-related protein 11) (C1qTNF11) (CTRP11)	C1ql4 C1qtnf11 Ctrp11	Mus musculus (Mouse)	negative regulation of ERK1 and ERK2 cascade [GO:0070373]; negative regulation of fat cell differentiation [GO:0045599]; negative regulation of fibroblast proliferation [GO:0048147]	collagen trimer [GO:0005581]; extracellular space [GO:0005615]	identical protein binding [GO:0042802]	GO:0005581; GO:0005615; GO:0042802; GO:0045599; GO:0048147; GO:0070373		1.65e-10	-1
Locus_10031534
Locus_10031647	834	EKC43185	CGI_10027283	Vesicle-associated membrane protein 7 [Source:UniProtKB/TrEMBL;Acc:K1RNJ1]	834	7.51e-102	-2	ENSDARP00000116217	ENSDARG00000030775	synaptobrevin-like 1 [Source:ZFIN;Acc:ZDB-GENE-040426-1055]	834	4.68e-96	-2	ENSP00000286448	ENSG00000124333	vesicle associated membrane protein 7 [Source:HGNC Symbol;Acc:HGNC:11486]	834	9.26e-98	-2	sp|P70280|VAMP7_MOUSE	Vesicle-associated membrane protein 7 (VAMP-7) (Synaptobrevin-like protein 1)	Vamp7 Sybl1	Mus musculus (Mouse)	calcium ion regulated exocytosis [GO:0017156]; endocytosis [GO:0006897]; endosome to lysosome transport [GO:0008333]; eosinophil degranulation [GO:0043308]; ER to Golgi vesicle-mediated transport [GO:0006888]; exocytosis [GO:0006887]; Golgi to plasma membrane protein transport [GO:0043001]; natural killer cell degranulation [GO:0043320]; neutrophil degranulation [GO:0043312]; phagocytosis, engulf…	apical part of cell [GO:0045177]; azurophil granule membrane [GO:0035577]; cell junction [GO:0030054]; cell surface [GO:0009986]; cytoplasm [GO:0005737]; endoplasmic reticulum membrane [GO:0005789]; extracellular exosome [GO:0070062]; Golgi apparatus [GO:0005794]; integral component of synaptic vesicle membrane [GO:0030285]; intracellular membrane-bounded organelle [GO:0043231]; lamellipodium [GO…	SNAP receptor activity [GO:0005484]; SNARE binding [GO:0000149]; syntaxin binding [GO:0019905]	GO:0000149; GO:0005484; GO:0005737; GO:0005765; GO:0005789; GO:0005794; GO:0005802; GO:0005886; GO:0006887; GO:0006888; GO:0006897; GO:0006906; GO:0006911; GO:0008333; GO:0009986; GO:0016020; GO:0016192; GO:0017156; GO:0019905; GO:0030027; GO:0030054; GO:0030133; GO:0030141; GO:0030285; GO:0030667; GO:0030670; GO:0031091; GO:0031143; GO:0031201; GO:0031902; GO:0034197; GO:0035493; GO:0035577; GO:…		7.12e-98	-2
Locus_1003209								ENSDARP00000130971	ENSDARG00000100276	transmembrane protein 101 [Source:ZFIN;Acc:ZDB-GENE-121214-289]	489	4.53e-10	-1	ENSP00000206380	ENSG00000091947	transmembrane protein 101 [Source:HGNC Symbol;Acc:HGNC:28653]	489	1.29e-08	-1	sp|Q2KIB3|TM101_BOVIN	Transmembrane protein 101	TMEM101	Bos taurus (Bovine)	positive regulation of I-kappaB kinase/NF-kappaB signaling [GO:0043123]	integral component of membrane [GO:0016021]	signal transducer activity [GO:0004871]	GO:0004871; GO:0016021; GO:0043123		3.34e-08	-1
Locus_1003219	413	EKC25151	CGI_10015635	Metabotropic glutamate receptor 5 [Source:UniProtKB/TrEMBL;Acc:K1QUD4]	413	1.06e-21	-2	ENSDARP00000116691	ENSDARG00000094862	vomeronasal 2 receptor, a20 [Source:ZFIN;Acc:ZDB-GENE-050419-220]	413	3.91e-11	-2	ENSP00000398767	ENSG00000198822	glutamate metabotropic receptor 3 [Source:HGNC Symbol;Acc:HGNC:4595]	413	5.77e-11	-2	sp|P31422|GRM3_RAT	Metabotropic glutamate receptor 3 (mGluR3)	Grm3 Gprc1c Mglur3	Rattus norvegicus (Rat)	modulation of chemical synaptic transmission [GO:0050804]; regulation of synaptic transmission, glutamatergic [GO:0051966]; sensory perception of pain [GO:0019233]	astrocyte projection [GO:0097449]; axon [GO:0030424]; dendritic spine [GO:0043197]; integral component of plasma membrane [GO:0005887]; neuron projection [GO:0043005]; plasma membrane [GO:0005886]; postsynaptic density [GO:0014069]; postsynaptic membrane [GO:0045211]; presynaptic membrane [GO:0042734]	calcium channel regulator activity [GO:0005246]; group II metabotropic glutamate receptor activity [GO:0001641]	GO:0001641; GO:0005246; GO:0005886; GO:0005887; GO:0014069; GO:0019233; GO:0030424; GO:0042734; GO:0043005; GO:0043197; GO:0045211; GO:0050804; GO:0051966; GO:0097449		1.47e-10	-2
Locus_10032264	805	EKC25758	CGI_10012387	Phospholipid scramblase 2 [Source:UniProtKB/TrEMBL;Acc:K1PVJ2]	805	4.89e-104	-1	ENSDARP00000129281	ENSDARG00000077468	si:ch73-206p6.1 [Source:ZFIN;Acc:ZDB-GENE-030131-5048]	805	8.57e-59	-1	ENSP00000345494	ENSG00000188313	phospholipid scramblase 1 [Source:HGNC Symbol;Acc:HGNC:9092]	805	7.46e-54	-1	sp|Q3ZBG9|PLS2_BOVIN	Phospholipid scramblase 2 (PL scramblase 2) (Ca(2+)-dependent phospholipid scramblase 2)	PLSCR2	Bos taurus (Bovine)	0	integral component of membrane [GO:0016021]; plasma membrane [GO:0005886]	metal ion binding [GO:0046872]; phospholipid scramblase activity [GO:0017128]	GO:0005886; GO:0016021; GO:0017128; GO:0046872		4.45e-59	-1
Locus_1003227
Locus_1003283								ENSDARP00000122013	ENSDARG00000025850	ribosomal protein S21 [Source:ZFIN;Acc:ZDB-GENE-040426-1102]	360	3.21e-42	-1	ENSP00000345957	ENSG00000171858	ribosomal protein S21 [Source:HGNC Symbol;Acc:HGNC:10409]	360	4.29e-44	-1	sp|Q9CQR2|RS21_MOUSE	40S ribosomal protein S21	Rps21	Mus musculus (Mouse)	endonucleolytic cleavage in ITS1 to separate SSU-rRNA from 5.8S rRNA and LSU-rRNA from tricistronic rRNA transcript (SSU-rRNA, 5.8S rRNA, LSU-rRNA) [GO:0000447]; endonucleolytic cleavage to generate mature 3'-end of SSU-rRNA from (SSU-rRNA, 5.8S rRNA, LSU-rRNA) [GO:0000461]; translation [GO:0006412]	cytosolic small ribosomal subunit [GO:0022627]; small ribosomal subunit [GO:0015935]	protein N-terminus binding [GO:0047485]; ribosome binding [GO:0043022]; RNA binding [GO:0003723]; structural constituent of ribosome [GO:0003735]	GO:0000447; GO:0000461; GO:0003723; GO:0003735; GO:0006412; GO:0015935; GO:0022627; GO:0043022; GO:0047485		8.79e-44	-1
Locus_1003290
Locus_100330	1150	EKC40050	CGI_10011380	Lipoxygenase-like protein domain-containing protein 1 [Source:UniProtKB/TrEMBL;Acc:K1RFG1]	1150	1.16e-133	-2	ENSDARP00000119539	ENSDARG00000074638	lipoxygenase homology domains 1b [Source:ZFIN;Acc:ZDB-GENE-081104-370]	1150	2.67e-118	-2	ENSP00000461964	ENSG00000167210	lipoxygenase homology domains 1 [Source:HGNC Symbol;Acc:HGNC:26521]	1150	1.92e-110	-2	sp|Q8IVV2|LOXH1_HUMAN	Lipoxygenase homology domain-containing protein 1	LOXHD1	Homo sapiens (Human)	detection of mechanical stimulus [GO:0050982]; sensory perception of sound [GO:0007605]	membrane [GO:0016020]; stereocilium [GO:0032420]	calcium channel activity [GO:0005262]	GO:0005262; GO:0007605; GO:0016020; GO:0032420; GO:0050982		5.4e-107	-2
Locus_10033038
Locus_10033304
Locus_10033319
Locus_10033542
Locus_10034075
Locus_1003418
Locus_10034558
Locus_10034686	293	EKC23249	CGI_10020930	0	293	3.11e-27	2	ENSDARP00000114574	ENSDARG00000093126	si:ch73-112l6.1 [Source:ZFIN;Acc:ZDB-GENE-091204-14]	293	2.09e-09	2
Locus_1003526
Locus_10035285
Locus_1003556	1032	EKC42073	CGI_10025238	Molybdenum cofactor sulfurase [Source:UniProtKB/TrEMBL;Acc:K1R8L6]	1032	1.46e-127	-2							ENSP00000261326	ENSG00000075643	molybdenum cofactor sulfurase [Source:HGNC Symbol;Acc:HGNC:18234]	1032	1.61e-105	-2	sp|Q14CH1|MOCOS_MOUSE	Molybdenum cofactor sulfurase (MCS) (MOS) (MoCo sulfurase) (EC 2.8.1.9) (Molybdenum cofactor sulfurtransferase)	Mocos	Mus musculus (Mouse)	molybdopterin cofactor metabolic process [GO:0043545]; Mo-molybdopterin cofactor biosynthetic process [GO:0006777]	0	molybdenum cofactor sulfurtransferase activity [GO:0102867]; molybdenum ion binding [GO:0030151]; Mo-molybdopterin cofactor sulfurase activity [GO:0008265]; pyridoxal phosphate binding [GO:0030170]	GO:0006777; GO:0008265; GO:0030151; GO:0030170; GO:0043545; GO:0102867		6.02e-106	-2
Locus_1003575	1187	EKC26356	CGI_10025813	0	1187	1.57e-17	-2
Locus_1003639	934	EKC38959	CGI_10026726	DCC-interacting protein 13-alpha [Source:UniProtKB/TrEMBL;Acc:K1R604]	934	5.67e-108	2	ENSDARP00000080303	ENSDARG00000060734	adaptor protein, phosphotyrosine interaction, PH domain and leucine zipper containing 1 [Source:ZFIN;Acc:ZDB-GENE-081016-1]	934	3.62e-47	2	ENSP00000288266	ENSG00000157500	adaptor protein, phosphotyrosine interacting with PH domain and leucine zipper 1 [Source:HGNC Symbol;Acc:HGNC:24035]	934	9.55e-48	2	sp|Q8K3H0|DP13A_MOUSE	DCC-interacting protein 13-alpha (Dip13-alpha) (Adapter protein containing PH domain, PTB domain and leucine zipper motif 1)	Appl1 Dip13a Kiaa1428	Mus musculus (Mouse)	cell cycle [GO:0007049]; cell proliferation [GO:0008283]; insulin receptor signaling pathway [GO:0008286]; regulation of glucose import [GO:0046324]; regulation of protein localization to plasma membrane [GO:1903076]	cytosol [GO:0005829]; early endosome [GO:0005769]; early endosome membrane [GO:0031901]; endosome membrane [GO:0010008]; extracellular exosome [GO:0070062]; nucleus [GO:0005634]; NuRD complex [GO:0016581]; vesicle membrane [GO:0012506]	identical protein binding [GO:0042802]; protein kinase B binding [GO:0043422]	GO:0005634; GO:0005769; GO:0005829; GO:0007049; GO:0008283; GO:0008286; GO:0010008; GO:0012506; GO:0016581; GO:0031901; GO:0042802; GO:0043422; GO:0046324; GO:0070062; GO:1903076		7.99e-48	2
Locus_1003662
Locus_10036798
Locus_1003692	1346	EKC24151	CGI_10018482	Tetratricopeptide repeat protein 17 [Source:UniProtKB/TrEMBL;Acc:K1QRJ8]	1346	4.24e-168	2	ENSDARP00000065863	ENSDARG00000044812	tetratricopeptide repeat domain 17 [Source:ZFIN;Acc:ZDB-GENE-100422-15]	1346	8.63e-11	2	ENSP00000039989	ENSG00000052841	tetratricopeptide repeat domain 17 [Source:HGNC Symbol;Acc:HGNC:25596]	1346	3.9e-12	2	sp|Q96AE7|TTC17_HUMAN	Tetratricopeptide repeat protein 17 (TPR repeat protein 17)	TTC17	Homo sapiens (Human)	actin filament polymerization [GO:0030041]; cilium organization [GO:0044782]	actin cytoskeleton [GO:0015629]; cytoplasm [GO:0005737]; cytosol [GO:0005829]; plasma membrane [GO:0005886]	0	GO:0005737; GO:0005829; GO:0005886; GO:0015629; GO:0030041; GO:0044782		1.99e-11	2
Locus_10037274
Locus_1003787	1014	EKC35206	CGI_10016135	0	1014	1.62e-95	-1													sp|Q40784|AAPC_CENCI	Putative glucose-6-phosphate 1-epimerase (EC 5.1.3.15) (Putative D-hexose-6-phosphate mutarotase) (Putative apospory-associated protein C)	0	Cenchrus ciliaris (Buffelgrass) (Pennisetum ciliare)	carbohydrate metabolic process [GO:0005975]	0	carbohydrate binding [GO:0030246]; glucose-6-phosphate 1-epimerase activity [GO:0047938]	GO:0005975; GO:0030246; GO:0047938		2.17e-47	-1
Locus_10037962
Locus_10038082
Locus_10038665
Locus_10038850
Locus_1003944
Locus_10039441
Locus_10039512
Locus_100399	417	EKC27567	CGI_10017573	Odr-4-like protein [Source:UniProtKB/TrEMBL;Acc:K1PTL4]	417	2.34e-19	3	ENSDARP00000124890	ENSDARG00000042671	c2h1orf27 homolog (H. sapiens) [Source:ZFIN;Acc:ZDB-GENE-080502-1]	417	4.45e-09	3	ENSP00000287859	ENSG00000157181	chromosome 1 open reading frame 27 [Source:HGNC Symbol;Acc:HGNC:24299]	417	3.18e-10	3	sp|Q5SWX8|ODR4_HUMAN	Protein odr-4 homolog (hODR-4) (LAG1-interacting protein) (Transactivated by transforming growth factor beta protein 1)	ODR4 C1orf27 TTG1 TTG1A	Homo sapiens (Human)	0	integral component of membrane [GO:0016021]	0	GO:0016021		1.62e-09	3
Locus_1004033								ENSDARP00000107725	ENSDARG00000089227	si:ch211-91p5.3 [Source:ZFIN;Acc:ZDB-GENE-131119-65]	916	3.02e-06	-3	ENSP00000330488	ENSG00000185753	chromosome X open reading frame 38 [Source:HGNC Symbol;Acc:HGNC:28589]	916	3.25e-09	-3	sp|Q8C5K5|CX038_MOUSE	Uncharacterized protein CXorf38 homolog	0	Mus musculus (Mouse)	0	0	0	0		4.01e-09	-3
Locus_10040377	358	EKC27813	CGI_10023938	Kinesin-associated protein 3 [Source:UniProtKB/TrEMBL;Acc:K1Q1L1]	358	1.5e-69	-2	ENSDARP00000132352	ENSDARG00000006862	kinesin-associated protein 3b [Source:ZFIN;Acc:ZDB-GENE-030131-2219]	358	1.26e-57	-2	ENSP00000444622	ENSG00000075945	kinesin associated protein 3 [Source:HGNC Symbol;Acc:HGNC:17060]	358	9.82e-59	-2	sp|Q26626|KIFA3_STRPU	Kinesin-associated protein 3 (SpKAP115)	KAP115	Strongylocentrotus purpuratus (Purple sea urchin)	microtubule-based process [GO:0007017]	kinesin II complex [GO:0016939]	kinesin binding [GO:0019894]	GO:0007017; GO:0016939; GO:0019894		3.6e-62	-2
Locus_10040438
Locus_1004061	631	EKC22296	CGI_10002508	Steroid 17-alpha-hydroxylase/17,20 lyase [Source:UniProtKB/TrEMBL;Acc:K1QKP0]	631	9.87e-47	-2	ENSDARP00000107132	ENSDARG00000068934	cytochrome P450, family 1, subfamily B, polypeptide 1 [Source:ZFIN;Acc:ZDB-GENE-030902-1]	631	2.21e-24	-2	ENSP00000492313	ENSG00000148795	cytochrome P450 family 17 subfamily A member 1 [Source:HGNC Symbol;Acc:HGNC:2593]	631	6.81e-23	-2	sp|P00184|CP1A1_MOUSE	Cytochrome P450 1A1 (EC 1.14.14.1) (CYPIA1) (Cytochrome P450-P1)	Cyp1a1 Cyp1a-1	Mus musculus (Mouse)	9-cis-retinoic acid biosynthetic process [GO:0042904]; aging [GO:0007568]; amine metabolic process [GO:0009308]; camera-type eye development [GO:0043010]; cell proliferation [GO:0008283]; cellular response to copper ion [GO:0071280]; cellular response to organic cyclic compound [GO:0071407]; coumarin metabolic process [GO:0009804]; digestive tract development [GO:0048565]; drug metabolic process …	endoplasmic reticulum membrane [GO:0005789]; intracellular membrane-bounded organelle [GO:0043231]; mitochondrion [GO:0005739]; organelle membrane [GO:0031090]	aromatase activity [GO:0070330]; demethylase activity [GO:0032451]; enzyme binding [GO:0019899]; estrogen 16-alpha-hydroxylase activity [GO:0101020]; flavonoid 3'-monooxygenase activity [GO:0016711]; heme binding [GO:0020037]; iron ion binding [GO:0005506]; monooxygenase activity [GO:0004497]; oxidoreductase activity [GO:0016491]; oxidoreductase activity, acting on diphenols and related substance…	GO:0001666; GO:0002933; GO:0004497; GO:0005506; GO:0005739; GO:0005789; GO:0006778; GO:0007568; GO:0008202; GO:0008283; GO:0009308; GO:0009404; GO:0009611; GO:0009615; GO:0009624; GO:0009635; GO:0009636; GO:0009804; GO:0009812; GO:0010041; GO:0016491; GO:0016679; GO:0016711; GO:0016712; GO:0017143; GO:0017144; GO:0019899; GO:0020037; GO:0031090; GO:0032094; GO:0032451; GO:0032496; GO:0033189; GO:…		7.2e-24	-2
Locus_10040800
Locus_10041502
Locus_1004319	927	EKC36338	CGI_10027235	Anaphase-promoting complex subunit 4 [Source:UniProtKB/TrEMBL;Acc:K1QRG2]	927	8.15e-120	-2	ENSDARP00000058523	ENSDARG00000032237	anaphase promoting complex subunit 4 [Source:ZFIN;Acc:ZDB-GENE-041212-10]	927	1.37e-51	-2	ENSP00000426654	ENSG00000053900	anaphase promoting complex subunit 4 [Source:HGNC Symbol;Acc:HGNC:19990]	927	1.92e-51	-2	sp|Q9UJX5|APC4_HUMAN	Anaphase-promoting complex subunit 4 (APC4) (Cyclosome subunit 4)	ANAPC4 APC4	Homo sapiens (Human)	anaphase-promoting complex-dependent catabolic process [GO:0031145]; cell division [GO:0051301]; negative regulation of ubiquitin-protein ligase activity involved in mitotic cell cycle [GO:0051436]; positive regulation of ubiquitin-protein ligase activity involved in regulation of mitotic cell cycle transition [GO:0051437]; proteasome-mediated ubiquitin-dependent protein catabolic process [GO:004…	anaphase-promoting complex [GO:0005680]; cytosol [GO:0005829]; nucleoplasm [GO:0005654]; nucleus [GO:0005634]	protein phosphatase binding [GO:0019903]; ubiquitin-protein transferase activity [GO:0004842]	GO:0004842; GO:0005634; GO:0005654; GO:0005680; GO:0005829; GO:0019903; GO:0030071; GO:0031145; GO:0042787; GO:0043161; GO:0051301; GO:0051436; GO:0051437; GO:0051439; GO:0070979		1.02e-50	-2
Locus_10043202	396	EKC42855	CGI_10002297	Heparan-sulfate 6-O-sulfotransferase 3 [Source:UniProtKB/TrEMBL;Acc:K1RML4]	396	2.14e-12	-1	ENSDARP00000135313	#N/A	#N/A	396	4.71e-36	-1	ENSP00000259241	ENSG00000136720	heparan sulfate 6-O-sulfotransferase 1 [Source:HGNC Symbol;Acc:HGNC:5201]	396	1.46e-33	-1	sp|Q56UJ5|H6S1A_DANRE	Heparan-sulfate 6-O-sulfotransferase 1-A (HS 6-OST-1A) (HS6ST-1) (EC 2.8.2.-)	hs6st1a hs6st1 zgc:110038	Danio rerio (Zebrafish) (Brachydanio rerio)	heparan sulfate proteoglycan biosynthetic process, enzymatic modification [GO:0015015]	integral component of membrane [GO:0016021]	heparan sulfate 6-O-sulfotransferase activity [GO:0017095]	GO:0015015; GO:0016021; GO:0017095		3.05e-35	-1
Locus_10043264
Locus_1004336	922	EKC41416	CGI_10025692	0	922	8.51e-83	2	ENSDARP00000009659	ENSDARG00000005941	YES proto-oncogene 1, Src family tyrosine kinase [Source:ZFIN;Acc:ZDB-GENE-050126-1]	922	1.08e-19	2	ENSP00000362659	ENSG00000197122	SRC proto-oncogene, non-receptor tyrosine kinase [Source:HGNC Symbol;Acc:HGNC:11283]	922	1.27e-18	2	sp|Q7T6X2|YR826_MIMIV	Putative serine/threonine-protein kinase/receptor R826 (EC 2.7.11.1)	MIMI_R826	Acanthamoeba polyphaga mimivirus (APMV)	cyclic nucleotide biosynthetic process [GO:0009190]; intracellular signal transduction [GO:0035556]	integral component of membrane [GO:0016021]	ATP binding [GO:0005524]; phosphorus-oxygen lyase activity [GO:0016849]; protein serine/threonine kinase activity [GO:0004674]	GO:0004674; GO:0005524; GO:0009190; GO:0016021; GO:0016849; GO:0035556		1.25e-25	2
Locus_10043601	409	EKC22105	CGI_10002778	Ankyrin-1 [Source:UniProtKB/TrEMBL;Acc:K1PZX7]	409	2.45e-11	-3	ENSDARP00000020838	ENSDARG00000009023	ankyrin repeat domain 28b [Source:ZFIN;Acc:ZDB-GENE-070622-4]	409	1.76e-10	-3	ENSP00000396771	ENSG00000135299	ankyrin repeat domain 6 [Source:HGNC Symbol;Acc:HGNC:17280]	409	3.85e-09	-3	sp|Q0JKV1|AKT1_ORYSJ	Potassium channel AKT1 (OsAKT1)	AKT1 Os01g0648000 LOC_Os01g45990	Oryza sativa subsp. japonica (Rice)	regulation of ion transmembrane transport [GO:0034765]; regulation of membrane potential [GO:0042391]	integral component of plasma membrane [GO:0005887]	voltage-gated potassium channel activity [GO:0005249]	GO:0005249; GO:0005887; GO:0034765; GO:0042391		5.15e-13	-3
Locus_1004404	917	EKC31655	CGI_10022926	Chloride channel protein 2 [Source:UniProtKB/TrEMBL;Acc:K1QS12]	917	1.45e-168	-3	ENSDARP00000123262	ENSDARG00000062427	chloride channel, voltage-sensitive 2a [Source:ZFIN;Acc:ZDB-GENE-070705-19]	917	1.99e-125	-3	ENSP00000339867	ENSG00000188037	chloride voltage-gated channel 1 [Source:HGNC Symbol;Acc:HGNC:2019]	917	6.77e-120	-3	sp|P35523|CLCN1_HUMAN	Chloride channel protein 1 (ClC-1) (Chloride channel protein, skeletal muscle)	CLCN1 CLC1	Homo sapiens (Human)	chloride transmembrane transport [GO:1902476]; ion transmembrane transport [GO:0034220]; muscle contraction [GO:0006936]; neuronal action potential propagation [GO:0019227]; regulation of ion transmembrane transport [GO:0034765]	chloride channel complex [GO:0034707]; integral component of plasma membrane [GO:0005887]; plasma membrane [GO:0005886]; sarcolemma [GO:0042383]	protein homodimerization activity [GO:0042803]; voltage-gated chloride channel activity [GO:0005247]	GO:0005247; GO:0005886; GO:0005887; GO:0006936; GO:0019227; GO:0034220; GO:0034707; GO:0034765; GO:0042383; GO:0042803; GO:1902476		3.45e-119	-3
Locus_1004421	860	EKC34161	CGI_10007639	0	860	3.77e-65	3	ENSDARP00000128133	ENSDARG00000097420	si:ch73-250a16.5 [Source:ZFIN;Acc:ZDB-GENE-131121-255]	860	7.01e-34	3
Locus_1004456	1870	EKC29432	CGI_10023822	Formin-binding protein 1-like protein [Source:UniProtKB/TrEMBL;Acc:K1PYZ6]	1870	9.6e-54	3	ENSDARP00000045037	ENSDARG00000020131	formin binding protein 1-like [Source:ZFIN;Acc:ZDB-GENE-040801-155]	1870	1.01e-124	3	ENSP00000389117	ENSG00000187239	formin binding protein 1 [Source:HGNC Symbol;Acc:HGNC:17069]	1870	4.36e-128	3	sp|Q5U3Q6|CIP4_DANRE	Cdc42-interacting protein 4 homolog (Thyroid receptor-interacting protein 10 homolog)	trip10 cip4 zgc:101777	Danio rerio (Zebrafish) (Brachydanio rerio)	actin cytoskeleton organization [GO:0030036]; endocytosis [GO:0006897]	cell cortex [GO:0005938]; cytoskeleton [GO:0005856]; lysosome [GO:0005764]; plasma membrane [GO:0005886]	lipid binding [GO:0008289]	GO:0005764; GO:0005856; GO:0005886; GO:0005938; GO:0006897; GO:0008289; GO:0030036		3.71e-119	3
Locus_100446	803	EKC23620	CGI_10013183	0	803	1.91e-84	3							ENSP00000373566	ENSG00000163749	coiled-coil domain containing 158 [Source:HGNC Symbol;Acc:HGNC:26374]	803	2.29e-16	3	sp|Q5M9N0|CD158_HUMAN	Coiled-coil domain-containing protein 158	CCDC158	Homo sapiens (Human)	0	0	0	0		1.17e-15	3
Locus_1004578	4942	EKC42288	CGI_10015060	Structural maintenance of chromosomes protein [Source:UniProtKB/TrEMBL;Acc:K1R916]	4942	0	-3	ENSDARP00000104167	ENSDARG00000017744	structural maintenance of chromosomes 2 [Source:ZFIN;Acc:ZDB-GENE-030131-105]	4942	0	-3	ENSP00000286398	ENSG00000136824	structural maintenance of chromosomes 2 [Source:HGNC Symbol;Acc:HGNC:14011]	4942	0	-3	sp|P50533|SMC2_XENLA	Structural maintenance of chromosomes protein 2 (SMC protein 2) (SMC-2) (Chromosome assembly protein XCAP-E) (Chromosome-associated protein E)	smc2 cape smc2l1	Xenopus laevis (African clawed frog)	cell cycle [GO:0007049]; cell division [GO:0051301]; chromosome condensation [GO:0030261]	chromosome [GO:0005694]; cytosol [GO:0005829]; nucleus [GO:0005634]	ATP binding [GO:0005524]	GO:0005524; GO:0005634; GO:0005694; GO:0005829; GO:0007049; GO:0030261; GO:0051301		0	-3
Locus_10045867	374	EKC40300	CGI_10023735	0	374	4.46e-23	-2
Locus_10046699	1401	EKC35736	CGI_10022157	Arf-GAP with coiled-coil, ANK repeat and PH domain-containing protein 2 [Source:UniProtKB/TrEMBL;Acc:K1RMV7]	1401	2.74e-23	-2	ENSDARP00000125714	ENSDARG00000038151	zgc:92360 [Source:ZFIN;Acc:ZDB-GENE-040718-470]	1401	8.46e-110	-2	ENSP00000265846	ENSG00000105963	ArfGAP with dual PH domains 1 [Source:HGNC Symbol;Acc:HGNC:16486]	1401	3.29e-109	-2	sp|O75689|ADAP1_HUMAN	Arf-GAP with dual PH domain-containing protein 1 (Centaurin-alpha-1) (Cnt-a1) (Putative MAPK-activating protein PM25)	ADAP1 CENTA1	Homo sapiens (Human)	cell surface receptor signaling pathway [GO:0007166]; regulation of GTPase activity [GO:0043087]	cytoplasm [GO:0005737]; cytosol [GO:0005829]; nucleus [GO:0005634]; plasma membrane [GO:0005886]	GTPase activator activity [GO:0005096]; inositol 1,3,4,5 tetrakisphosphate binding [GO:0043533]; metal ion binding [GO:0046872]; phosphatidylinositol-3,4,5-trisphosphate binding [GO:0005547]	GO:0005096; GO:0005547; GO:0005634; GO:0005737; GO:0005829; GO:0005886; GO:0007166; GO:0043087; GO:0043533; GO:0046872		1.68e-108	-2
Locus_100470
Locus_1004723	389	EKC30111	CGI_10009135	Extended synaptotagmin-2 [Source:UniProtKB/TrEMBL;Acc:K1R835]	389	4.79e-53	3	ENSDARP00000010917	ENSDARG00000006422	extended synaptotagmin-like protein 3 [Source:ZFIN;Acc:ZDB-GENE-050809-35]	389	3.78e-33	3	ENSP00000481296	ENSG00000117868	extended synaptotagmin 2 [Source:HGNC Symbol;Acc:HGNC:22211]	389	3.87e-34	3	sp|A0FGR8|ESYT2_HUMAN	Extended synaptotagmin-2 (E-Syt2) (Chr2Syt)	ESYT2 FAM62B KIAA1228	Homo sapiens (Human)	endocytosis [GO:0006897]; glycosphingolipid metabolic process [GO:0006687]; lipid transport [GO:0006869]	endoplasmic reticulum membrane [GO:0005789]; extrinsic component of cytoplasmic side of plasma membrane [GO:0031234]; integral component of plasma membrane [GO:0005887]; intrinsic component of endoplasmic reticulum membrane [GO:0031227]; membrane [GO:0016020]; organelle membrane contact site [GO:0044232]	cadherin binding [GO:0045296]; calcium-dependent phospholipid binding [GO:0005544]; calcium ion binding [GO:0005509]; identical protein binding [GO:0042802]; phosphatidylcholine binding [GO:0031210]; phosphatidylethanolamine binding [GO:0008429]; phosphatidylinositol binding [GO:0035091]	GO:0005509; GO:0005544; GO:0005789; GO:0005887; GO:0006687; GO:0006869; GO:0006897; GO:0008429; GO:0016020; GO:0031210; GO:0031227; GO:0031234; GO:0035091; GO:0042802; GO:0044232; GO:0045296		1.95e-33	3
Locus_10047362
Locus_1004758																				sp|Q381V6|PIF4_TRYB2	ATP-dependent DNA helicase PIF4 (EC 3.6.4.12) (DNA repair and recombination helicase PIF4)	PIF4 Tb11.01.6420	Trypanosoma brucei brucei (strain 927/4 GUTat10.1)	DNA duplex unwinding [GO:0032508]; DNA recombination [GO:0006310]; DNA repair [GO:0006281]; DNA replication [GO:0006260]; G-quadruplex DNA unwinding [GO:0044806]; mitochondrial genome maintenance [GO:0000002]; negative regulation of telomerase activity [GO:0051974]; negative regulation of telomere maintenance via telomerase [GO:0032211]; telomere maintenance [GO:0000723]	kinetoplast [GO:0020023]; mitochondrion [GO:0005739]; nucleus [GO:0005634]; replication fork [GO:0005657]	ATP binding [GO:0005524]; ATP-dependent 5'-3' DNA helicase activity [GO:0043141]; DNA binding [GO:0003677]; telomerase inhibitor activity [GO:0010521]	GO:0000002; GO:0000723; GO:0003677; GO:0005524; GO:0005634; GO:0005657; GO:0005739; GO:0006260; GO:0006281; GO:0006310; GO:0010521; GO:0020023; GO:0032211; GO:0032508; GO:0043141; GO:0044806; GO:0051974		3.42e-05	3
Locus_1004780
Locus_10047811
Locus_1004833	622	EKC39423	CGI_10003461	0	622	9.22e-98	3
Locus_10048415
Locus_1004861								ENSDARP00000103868	ENSDARG00000075025	cell division cycle 123 homolog (S. cerevisiae) [Source:ZFIN;Acc:ZDB-GENE-040426-1680]	1510	7.19e-101	1	ENSP00000281141	ENSG00000151465	cell division cycle 123 [Source:HGNC Symbol;Acc:HGNC:16827]	1510	4.45e-102	1	sp|Q5BKN5|CD123_XENTR	Cell division cycle protein 123 homolog	cdc123	Xenopus tropicalis (Western clawed frog) (Silurana tropicalis)	cell cycle arrest [GO:0007050]; cell division [GO:0051301]; regulation of translation [GO:0006417]	cytoplasm [GO:0005737]	0	GO:0005737; GO:0006417; GO:0007050; GO:0051301		5.07e-105	1
Locus_10048704
Locus_1004927								ENSDARP00000104234	ENSDARG00000076966	PAXIP1 associated glutamate-rich protein 1 [Source:ZFIN;Acc:ZDB-GENE-030131-4801]	464	3.55e-09	2	ENSP00000326519	ENSG00000280789	PAXIP1 associated glutamate rich protein 1 [Source:HGNC Symbol;Acc:HGNC:28707]	464	8.03e-13	2	sp|Q99L02|PGR1A_MOUSE	PAXIP1-associated glutamate-rich protein 1A (PAXIP1-associated protein 1) (PTIP-associated protein 1)	Pagr1a Pa1 Pagr	Mus musculus (Mouse)	chorion development [GO:0060717]; DNA recombination [GO:0006310]; DNA repair [GO:0006281]; histone H3-K27 demethylation [GO:0071557]; positive regulation of cell cycle G1/S phase transition [GO:1902808]; positive regulation of intracellular estrogen receptor signaling pathway [GO:0033148]; positive regulation of isotype switching to IgG isotypes [GO:0048304]; positive regulation of response to DN…	histone methyltransferase complex [GO:0035097]; MLL3/4 complex [GO:0044666]; nucleoplasm [GO:0005654]; nucleus [GO:0005634]	estrogen receptor binding [GO:0030331]	GO:0005634; GO:0005654; GO:0006281; GO:0006310; GO:0006351; GO:0030331; GO:0033148; GO:0035097; GO:0044666; GO:0045944; GO:0048304; GO:0060717; GO:0071557; GO:1902749; GO:1902808; GO:2001022		1.92e-13	2
Locus_10049335	523	EKC18365	CGI_10013102	Histone-lysine N-methyltransferase PRDM9 [Source:UniProtKB/TrEMBL;Acc:K1PPH7]	523	1.38e-30	-1	ENSDARP00000139458	ENSDARG00000101881	zinc finger protein 1097 [Source:ZFIN;Acc:ZDB-GENE-110914-20]	523	3.22e-31	-1	ENSP00000485862	ENSG00000281661	zinc finger protein 501 [Source:HGNC Symbol;Acc:HGNC:23717]	523	3.22e-34	-1	sp|Q5RF70|ZN501_PONAB	Zinc finger protein 501	ZNF501	Pongo abelii (Sumatran orangutan) (Pongo pygmaeus abelii)	regulation of transcription, DNA-templated [GO:0006355]; transcription, DNA-templated [GO:0006351]	nucleus [GO:0005634]	DNA binding [GO:0003677]; metal ion binding [GO:0046872]	GO:0003677; GO:0005634; GO:0006351; GO:0006355; GO:0046872		1.28e-33	-1
Locus_10049392
Locus_10049565
Locus_1004974
Locus_10049755
Locus_100507	370	EKC34966	CGI_10018004	0	370	2.88e-09	3
Locus_1005147	1889	EKC37734	CGI_10012685	SEC13-like protein [Source:UniProtKB/TrEMBL;Acc:K1R2G9]	1889	4.5e-167	1	ENSDARP00000071531	ENSDARG00000054807	SEC13 homolog, nuclear pore and COPII coat complex component [Source:ZFIN;Acc:ZDB-GENE-040426-2649]	1889	1.43e-159	1	ENSP00000336566	ENSG00000157020	SEC13 homolog, nuclear pore and COPII coat complex component [Source:HGNC Symbol;Acc:HGNC:10697]	1889	1.16e-156	1	sp|Q9D1M0|SEC13_MOUSE	Protein SEC13 homolog (GATOR complex protein SEC13) (SEC13-like protein 1) (SEC13-related protein)	Sec13 Sec13l1	Mus musculus (Mouse)	cargo loading into COPII-coated vesicle [GO:0090110]; ER to Golgi vesicle-mediated transport [GO:0006888]; mRNA transport [GO:0051028]; positive regulation of TOR signaling [GO:0032008]; protein transport [GO:0015031]	COPII vesicle coat [GO:0030127]; cytosol [GO:0005829]; endoplasmic reticulum [GO:0005783]; endoplasmic reticulum membrane [GO:0005789]; extracellular exosome [GO:0070062]; GATOR2 complex [GO:0061700]; Golgi membrane [GO:0000139]; intracellular membrane-bounded organelle [GO:0043231]; kinetochore [GO:0000776]; lysosomal membrane [GO:0005765]; nuclear envelope [GO:0005635]; nuclear pore outer ring …	identical protein binding [GO:0042802]; structural molecule activity [GO:0005198]	GO:0000139; GO:0000776; GO:0005198; GO:0005635; GO:0005654; GO:0005765; GO:0005783; GO:0005789; GO:0005829; GO:0006888; GO:0015031; GO:0030127; GO:0031080; GO:0032008; GO:0042802; GO:0043231; GO:0051028; GO:0061700; GO:0070062; GO:0090110		1.6e-157	1
Locus_1005189	1729	EKC33444	CGI_10011487	RNA polymerase II-associated protein 3 [Source:UniProtKB/TrEMBL;Acc:K1QQK9]	1729	6.68e-106	-3	ENSDARP00000107727	ENSDARG00000087962	RNA polymerase II associated protein 3 [Source:ZFIN;Acc:ZDB-GENE-040426-928]	1729	8.21e-55	-3	ENSP00000401823	ENSG00000005175	RNA polymerase II associated protein 3 [Source:HGNC Symbol;Acc:HGNC:26151]	1729	6.74e-57	-3	sp|Q28IV3|RPAP3_XENTR	RNA polymerase II-associated protein 3	rpap3 TNeu057e12.1	Xenopus tropicalis (Western clawed frog) (Silurana tropicalis)	0	0	0	0		7.93e-62	-3
Locus_1005219	760	EKC25506	CGI_10019386	Vitelline membrane outer layer protein 1 [Source:UniProtKB/TrEMBL;Acc:K1QVB4]	760	6.61e-49	-2	ENSDARP00000066620	ENSDARG00000045299	vitelline membrane outer layer 1 homolog b [Source:ZFIN;Acc:ZDB-GENE-120215-131]	760	1.92e-38	-2	ENSP00000328397	ENSG00000182853	vitelline membrane outer layer 1 homolog [Source:HGNC Symbol;Acc:HGNC:30387]	760	2.69e-37	-2	sp|Q7Z5L0|VMO1_HUMAN	Vitelline membrane outer layer protein 1 homolog	VMO1 UNQ6350/PRO21055	Homo sapiens (Human)	0	extracellular exosome [GO:0070062]	0	GO:0070062		1.37e-36	-2
Locus_1005233
Locus_100524
Locus_10052494
Locus_10052541	778	EKC18899	CGI_10010623	Transcriptional repressor CTCF [Source:UniProtKB/TrEMBL;Acc:K1PJ01]	778	2.8e-77	-1	ENSDARP00000127519	ENSDARG00000077987	zinc finger and AT hook domain containing [Source:ZFIN;Acc:ZDB-GENE-130204-2]	778	3.63e-08	-1	ENSP00000405837	ENSG00000148143	zinc finger protein 462 [Source:HGNC Symbol;Acc:HGNC:21684]	778	2.19e-05	-1	sp|O57415|RREB1_CHICK	Ras-responsive element-binding protein 1 (RREB-1)	RREB1	Gallus gallus (Chicken)	multicellular organism development [GO:0007275]; regulation of transcription, DNA-templated [GO:0006355]; signal transduction [GO:0007165]; transcription from RNA polymerase II promoter [GO:0006366]	nucleus [GO:0005634]	DNA binding transcription factor activity [GO:0003700]; metal ion binding [GO:0046872]; sequence-specific DNA binding [GO:0043565]; transcription regulatory region DNA binding [GO:0044212]	GO:0003700; GO:0005634; GO:0006355; GO:0006366; GO:0007165; GO:0007275; GO:0043565; GO:0044212; GO:0046872		1.28e-05	-1
Locus_1005267	702	EKC38343	CGI_10021781	Tripartite motif-containing protein 2 [Source:UniProtKB/TrEMBL;Acc:K1QXB5]	702	6.95e-134	-2	ENSDARP00000117680	ENSDARG00000005397	tripartite motif containing 3b [Source:ZFIN;Acc:ZDB-GENE-070112-1132]	702	1.97e-120	-2	ENSP00000352508	ENSG00000110171	tripartite motif containing 3 [Source:HGNC Symbol;Acc:HGNC:10064]	702	2.52e-115	-2	sp|O70277|TRIM3_RAT	Tripartite motif-containing protein 3 (Brain-expressed RING finger protein) (RING finger protein 22)	Trim3 Berp Rnf22	Rattus norvegicus (Rat)	protein transport [GO:0015031]; protein ubiquitination [GO:0016567]	cytoplasm [GO:0005737]; dendrite [GO:0030425]; early endosome [GO:0005769]; Golgi apparatus [GO:0005794]	ubiquitin protein ligase activity [GO:0061630]; ubiquitin-protein transferase activity [GO:0004842]; zinc ion binding [GO:0008270]	GO:0004842; GO:0005737; GO:0005769; GO:0005794; GO:0008270; GO:0015031; GO:0016567; GO:0030425; GO:0061630		9.2e-115	-2
Locus_1005280	354	EKC33959	CGI_10021030	Serine/threonine-protein kinase Nek8 [Source:UniProtKB/TrEMBL;Acc:K1QS00]	354	2.05e-13	-2
Locus_10053417
Locus_10053448
Locus_1005346	1238	EKC33988	CGI_10007406	Heat shock factor protein 1 [Source:UniProtKB/TrEMBL;Acc:K1QJN1]	1238	5.2e-92	3	ENSDARP00000076789	ENSDARG00000008818	heat shock transcription factor 1 [Source:ZFIN;Acc:ZDB-GENE-000616-16]	1238	1.97e-90	3	ENSP00000383590	ENSG00000185122	heat shock transcription factor 1 [Source:HGNC Symbol;Acc:HGNC:5224]	1238	1.63e-92	3	sp|P38529|HSF1_CHICK	Heat shock factor protein 1 (HSF 1) (HSF 3A) (HSTF 3A) (Heat shock transcription factor 1) (HSTF 1)	HSF1	Gallus gallus (Chicken)	cellular response to cadmium ion [GO:0071276]; cellular response to gamma radiation [GO:0071480]; cellular response to heat [GO:0034605]; DNA repair [GO:0006281]; MAPK cascade [GO:0000165]; mRNA processing [GO:0006397]; mRNA transport [GO:0051028]; negative regulation of double-strand break repair via nonhomologous end joining [GO:2001033]; negative regulation of transcription from RNA polymerase…	centrosome [GO:0005813]; condensed chromosome kinetochore [GO:0000777]; cytoplasm [GO:0005737]; kinetochore [GO:0000776]; mitotic spindle pole [GO:0097431]; nuclear stress granule [GO:0097165]; nucleoplasm [GO:0005654]; nucleus [GO:0005634]; perinuclear region of cytoplasm [GO:0048471]; PML body [GO:0016605]	chromatin DNA binding [GO:0031490]; core promoter sequence-specific DNA binding [GO:0001046]; DNA binding [GO:0003677]; DNA binding transcription factor activity [GO:0003700]; heat shock protein binding [GO:0031072]; promoter-specific chromatin binding [GO:1990841]; protein homodimerization activity [GO:0042803]; protein self-association [GO:0043621]; sequence-specific DNA binding [GO:0043565]	GO:0000122; GO:0000165; GO:0000776; GO:0000777; GO:0001046; GO:0003677; GO:0003700; GO:0005634; GO:0005654; GO:0005737; GO:0005813; GO:0006281; GO:0006351; GO:0006397; GO:0008284; GO:0009408; GO:0009416; GO:0010628; GO:0016605; GO:0031072; GO:0031490; GO:0034605; GO:0042803; GO:0043497; GO:0043565; GO:0043621; GO:0045931; GO:0045944; GO:0048471; GO:0051028; GO:0051260; GO:0061408; GO:0070207; GO:…		2.48e-93	3
Locus_10053515
Locus_10054535	500	EKC32207	CGI_10007489	Disrupted in renal carcinoma protein 2-like protein [Source:UniProtKB/TrEMBL;Acc:K1Q6B3]	500	3.16e-25	-3	ENSDARP00000019390	ENSDARG00000009783	disrupted in renal carcinoma 2 [Source:ZFIN;Acc:ZDB-GENE-040912-167]	500	4.28e-11	-3	ENSP00000261038	ENSG00000138463	disrupted in renal carcinoma 2 [Source:HGNC Symbol;Acc:HGNC:16628]	500	2.59e-08	-3	sp|Q6GNV7|DIRC2_XENLA	Disrupted in renal carcinoma protein 2 homolog	dirc2	Xenopus laevis (African clawed frog)	transmembrane transport [GO:0055085]	integral component of membrane [GO:0016021]; lysosomal membrane [GO:0005765]	0	GO:0005765; GO:0016021; GO:0055085		3.46e-10	-3
Locus_10054644
Locus_100550	486	EKC20039	CGI_10007026	tRNA wybutosine-synthesizing protein 3-like protein [Source:UniProtKB/TrEMBL;Acc:K1PMF2]	486	3.95e-48	2	ENSDARP00000055736	ENSDARG00000038222	tRNA-yW synthesizing protein 3 homolog (S. cerevisiae) [Source:ZFIN;Acc:ZDB-GENE-040718-355]	486	4.44e-46	2	ENSP00000359904	ENSG00000162623	tRNA-yW synthesizing protein 3 homolog [Source:HGNC Symbol;Acc:HGNC:24757]	486	3.04e-43	2	sp|Q6DHJ1|TYW3_DANRE	tRNA wybutosine-synthesizing protein 3 homolog (tRNA-yW-synthesizing protein 3) (EC 2.1.1.282) (tRNA(Phe) 7-((3-amino-3-carboxypropyl)-4-demethylwyosine(37)-N(4))-methyltransferase)	tyw3 si:ch211-215b16.3 zgc:92277	Danio rerio (Zebrafish) (Brachydanio rerio)	tRNA processing [GO:0008033]	0	methyltransferase activity [GO:0008168]	GO:0008033; GO:0008168		3.87e-45	2
Locus_1005603
Locus_1005620	1486	EKC30264	CGI_10009432	0	1486	9.17e-125	-3
Locus_1005661
Locus_10056738
Locus_10057741
Locus_10057822
Locus_1005886	1401	EKC37859	CGI_10019408	0	1401	4.99e-58	2	ENSDARP00000028693	ENSDARG00000022020	focadhesin [Source:ZFIN;Acc:ZDB-GENE-080213-1]	1401	4.09e-73	2	ENSP00000474915	ENSG00000188352	focadhesin [Source:HGNC Symbol;Acc:HGNC:23377]	1401	1.03e-73	2	sp|A2AKG8|FOCAD_MOUSE	Focadhesin	Focad Kiaa1797	Mus musculus (Mouse)	0	focal adhesion [GO:0005925]; integral component of membrane [GO:0016021]	0	GO:0005925; GO:0016021		1.41e-73	2
Locus_10059225	675	EKC23989	CGI_10006070	Proto-oncogene tyrosine-protein kinase FER [Source:UniProtKB/TrEMBL;Acc:K1PY16]	675	7.36e-45	-2	ENSDARP00000124066	ENSDARG00000012196	fer (fps/fes related) tyrosine kinase [Source:ZFIN;Acc:ZDB-GENE-060526-234]	675	1.41e-22	-2	ENSP00000281092	ENSG00000151422	FER tyrosine kinase [Source:HGNC Symbol;Acc:HGNC:3655]	675	1.08e-23	-2	sp|P16591|FER_HUMAN	Tyrosine-protein kinase Fer (EC 2.7.10.2) (Feline encephalitis virus-related kinase FER) (Fujinami poultry sarcoma/Feline sarcoma-related protein Fer) (Proto-oncogene c-Fer) (Tyrosine kinase 3) (p94-Fer)	FER TYK3	Homo sapiens (Human)	actin cytoskeleton reorganization [GO:0031532]; cell adhesion [GO:0007155]; cell-cell adhesion mediated by cadherin [GO:0044331]; cell differentiation [GO:0030154]; cell proliferation [GO:0008283]; cellular response to insulin stimulus [GO:0032869]; cellular response to macrophage colony-stimulating factor stimulus [GO:0036006]; cellular response to reactive oxygen species [GO:0034614]; chemotaxi…	cell cortex [GO:0005938]; cell junction [GO:0030054]; cell projection [GO:0042995]; cytoplasm [GO:0005737]; cytoskeleton [GO:0005856]; cytosol [GO:0005829]; extrinsic component of cytoplasmic side of plasma membrane [GO:0031234]; nucleus [GO:0005634]	ATP binding [GO:0005524]; epidermal growth factor receptor binding [GO:0005154]; lipid binding [GO:0008289]; non-membrane spanning protein tyrosine kinase activity [GO:0004715]; protein phosphatase 1 binding [GO:0008157]; protein tyrosine kinase activity [GO:0004713]	GO:0000226; GO:0000278; GO:0001932; GO:0004713; GO:0004715; GO:0005154; GO:0005524; GO:0005634; GO:0005737; GO:0005829; GO:0005856; GO:0005938; GO:0006468; GO:0006935; GO:0007155; GO:0007260; GO:0008157; GO:0008283; GO:0008284; GO:0008289; GO:0010591; GO:0010762; GO:0018108; GO:0019221; GO:0030054; GO:0030154; GO:0030335; GO:0030838; GO:0031234; GO:0031532; GO:0032496; GO:0032869; GO:0033007; GO:…		5.49e-23	-2
Locus_1005962	418	EKC30428	CGI_10021938	Ras-related C3 botulinum toxin substrate 2 [Source:UniProtKB/TrEMBL;Acc:K1Q8Z8]	418	4.57e-98	1	ENSDARP00000096950	ENSDARG00000074849	ras-related C3 botulinum toxin substrate 1a (rho family, small GTP binding protein Rac1) [Source:ZFIN;Acc:ZDB-GENE-030131-5415]	418	9.26e-75	1	ENSP00000258737	ENSG00000136238	Rac family small GTPase 1 [Source:HGNC Symbol;Acc:HGNC:9801]	418	1.42e-74	1	sp|Q6RUV5|RAC1_RAT	Ras-related C3 botulinum toxin substrate 1 (p21-Rac1)	Rac1	Rattus norvegicus (Rat)	actin cytoskeleton organization [GO:0030036]; actin filament organization [GO:0007015]; actin filament polymerization [GO:0030041]; anatomical structure arrangement [GO:0048532]; auditory receptor cell morphogenesis [GO:0002093]; axon guidance [GO:0007411]; bone resorption [GO:0045453]; cell adhesion [GO:0007155]; cell-cell junction organization [GO:0045216]; cell migration [GO:0016477]; cell mot…	actin filament [GO:0005884]; cell projection [GO:0042995]; cytoplasm [GO:0005737]; cytoplasmic ribonucleoprotein granule [GO:0036464]; cytoplasmic vesicle [GO:0031410]; cytosol [GO:0005829]; dendritic spine [GO:0043197]; early endosome membrane [GO:0031901]; extracellular exosome [GO:0070062]; extracellular matrix [GO:0031012]; extrinsic component of plasma membrane [GO:0019897]; focal adhesion […	ATPase binding [GO:0051117]; enzyme binding [GO:0019899]; GTPase activity [GO:0003924]; GTP binding [GO:0005525]; GTP-dependent protein binding [GO:0030742]; histone deacetylase binding [GO:0042826]; protein kinase binding [GO:0019901]; Rab GTPase binding [GO:0017137]; Rho GDP-dissociation inhibitor binding [GO:0051022]; thioesterase binding [GO:0031996]	GO:0000139; GO:0000242; GO:0001891; GO:0001934; GO:0002093; GO:0002551; GO:0003382; GO:0003924; GO:0005525; GO:0005634; GO:0005737; GO:0005802; GO:0005829; GO:0005884; GO:0005886; GO:0005925; GO:0006897; GO:0006911; GO:0006935; GO:0006972; GO:0007010; GO:0007015; GO:0007155; GO:0007186; GO:0007264; GO:0007411; GO:0008283; GO:0008361; GO:0010591; GO:0010592; GO:0010762; GO:0010811; GO:0014041; GO:…		7.22e-74	1
Locus_1005970	359	EKC32787	CGI_10017177	Protein lin-10 [Source:UniProtKB/TrEMBL;Acc:K1Q7P5]	359	5.82e-26	-3
Locus_10060046
Locus_100603	597	EKC37414	CGI_10013608	0	597	2.44e-08	-1
Locus_1006074
Locus_1006088	1850	EKC18346	CGI_10013150	0	1850	2.5e-08	1
Locus_10060972	908	EKC32427	CGI_10006870	Small G protein signaling modulator 3-like protein [Source:UniProtKB/TrEMBL;Acc:K1Q6P1]	908	5.06e-171	-2	ENSDARP00000017428	ENSDARG00000019038	small G protein signaling modulator 3 [Source:ZFIN;Acc:ZDB-GENE-040426-2635]	908	2.17e-134	-2	ENSP00000248929	ENSG00000100359	small G protein signaling modulator 3 [Source:HGNC Symbol;Acc:HGNC:25228]	908	7.48e-145	-2	sp|Q96HU1|SGSM3_HUMAN	Small G protein signaling modulator 3 (Merlin-associated protein) (RUN and TBC1 domain-containing protein 3) (Rab-GTPase-activating protein-like protein) (RabGAPLP)	SGSM3 MAP RABGAPLP RUTBC3	Homo sapiens (Human)	activation of GTPase activity [GO:0090630]; cell cycle arrest [GO:0007050]; intracellular protein transport [GO:0006886]; plasma membrane to endosome transport [GO:0048227]; positive regulation of GTPase activity [GO:0043547]; positive regulation of protein catabolic process [GO:0045732]; Rap protein signal transduction [GO:0032486]; regulation of Rab protein signal transduction [GO:0032483]; reg…	cytosol [GO:0005829]; endomembrane system [GO:0012505]; gap junction [GO:0005921]	GTPase activator activity [GO:0005096]; Rab GTPase binding [GO:0017137]	GO:0005096; GO:0005829; GO:0005921; GO:0006886; GO:0007050; GO:0012505; GO:0017137; GO:0031338; GO:0032483; GO:0032486; GO:0043547; GO:0045732; GO:0048227; GO:0090630		3.81e-144	-2
Locus_10061024
Locus_10061349
Locus_1006152	409	EKC43190	CGI_10027288	0	409	6.01e-11	-3
Locus_10061826	560	EKC20853	CGI_10005249	Transformation/transcription domain-associated protein [Source:UniProtKB/TrEMBL;Acc:K1PGX4]	560	4.43e-100	-2	ENSDARP00000137500	ENSDARG00000100623	transformation/transcription domain-associated protein [Source:ZFIN;Acc:ZDB-GENE-050809-47]	560	2.31e-84	-2	ENSP00000347733	ENSG00000196367	transformation/transcription domain associated protein [Source:HGNC Symbol;Acc:HGNC:12347]	560	1.54e-84	-2	sp|Q9Y4A5|TRRAP_HUMAN	Transformation/transcription domain-associated protein (350/400 kDa PCAF-associated factor) (PAF350/400) (STAF40) (Tra1 homolog)	TRRAP PAF400	Homo sapiens (Human)	beta-catenin-TCF complex assembly [GO:1904837]; DNA repair [GO:0006281]; histone acetylation [GO:0016573]; histone deubiquitination [GO:0016578]; histone H2A acetylation [GO:0043968]; histone H4 acetylation [GO:0043967]; protein deubiquitination [GO:0016579]; regulation of transcription, DNA-templated [GO:0006355]; transcription, DNA-templated [GO:0006351]	Golgi apparatus [GO:0005794]; NuA4 histone acetyltransferase complex [GO:0035267]; nucleoplasm [GO:0005654]; nucleus [GO:0005634]; PCAF complex [GO:0000125]; STAGA complex [GO:0030914]; Swr1 complex [GO:0000812]; transcription factor TFTC complex [GO:0033276]	kinase activity [GO:0016301]; thiol-dependent ubiquitinyl hydrolase activity [GO:0036459]; transcription cofactor activity [GO:0003712]	GO:0000125; GO:0000812; GO:0003712; GO:0005634; GO:0005654; GO:0005794; GO:0006281; GO:0006351; GO:0006355; GO:0016301; GO:0016573; GO:0016578; GO:0016579; GO:0030914; GO:0033276; GO:0035267; GO:0036459; GO:0043967; GO:0043968; GO:1904837		9.44e-84	-2
Locus_10062141
Locus_1006250	314	EKC35255	CGI_10016083	NAD-dependent protein deacetylase [Source:UniProtKB/TrEMBL;Acc:K1R299]	314	9.02e-43	2	ENSDARP00000127911	ENSDARG00000010415	sirtuin 4 [Source:ZFIN;Acc:ZDB-GENE-041010-65]	314	1.95e-41	2	ENSP00000202967	ENSG00000089163	sirtuin 4 [Source:HGNC Symbol;Acc:HGNC:14932]	314	3.04e-36	2	sp|Q1JQC6|SIR4_BOVIN	NAD-dependent protein lipoamidase sirtuin-4, mitochondrial (EC 3.5.1.-) (NAD-dependent ADP-ribosyltransferase sirtuin-4) (EC 2.4.2.-) (NAD-dependent protein deacetylase sirtuin-4) (EC 3.5.1.-) (Regulatory protein SIR2 homolog 4) (SIR2-like protein 4)	SIRT4	Bos taurus (Bovine)	cellular response to DNA damage stimulus [GO:0006974]; glutamine metabolic process [GO:0006541]; negative regulation of fatty acid oxidation [GO:0046322]; negative regulation of insulin secretion [GO:0046676]; peptidyl-lysine deacetylation [GO:0034983]; positive regulation of lipid biosynthetic process [GO:0046889]; protein ADP-ribosylation [GO:0006471]; regulation of glutamine family amino acid …	mitochondrial inner membrane [GO:0005743]; mitochondrial matrix [GO:0005759]; mitochondrion [GO:0005739]	biotinidase activity [GO:0047708]; lipoamidase activity [GO:0061690]; metal ion binding [GO:0046872]; NAD+ ADP-ribosyltransferase activity [GO:0003950]; NAD+ binding [GO:0070403]; NAD-dependent protein deacetylase activity [GO:0034979]	GO:0000820; GO:0003950; GO:0005739; GO:0005743; GO:0005759; GO:0006471; GO:0006541; GO:0006974; GO:0034979; GO:0034983; GO:0046322; GO:0046676; GO:0046872; GO:0046889; GO:0047708; GO:0061690; GO:0070403; GO:0072350; GO:1904182		4.61e-40	2
Locus_1006273	612	EKC19435	CGI_10008467	DNA2-like helicase [Source:UniProtKB/TrEMBL;Acc:K1PSQ1]	612	4.33e-98	-1	ENSDARP00000112574	ENSDARG00000078759	DNA replication helicase/nuclease 2 [Source:ZFIN;Acc:ZDB-GENE-090313-71]	612	3.28e-77	-1	ENSP00000351185	ENSG00000138346	DNA replication helicase/nuclease 2 [Source:HGNC Symbol;Acc:HGNC:2939]	612	8.92e-75	-1	sp|Q5ZKG3|DNA2_CHICK	DNA replication ATP-dependent helicase/nuclease DNA2 (DNA replication ATP-dependent helicase-like homolog) [Includes: DNA replication nuclease DNA2 (EC 3.1.-.-); DNA replication ATP-dependent helicase DNA2 (EC 3.6.4.12)]	DNA2 DNA2L RCJMB04_11a16	Gallus gallus (Chicken)	base-excision repair [GO:0006284]; DNA double-strand break processing [GO:0000729]; DNA replication [GO:0006260]; DNA replication, Okazaki fragment processing [GO:0033567]; DNA replication, removal of RNA primer [GO:0043137]; DNA replication checkpoint [GO:0000076]; mitochondrial DNA repair [GO:0043504]; mitochondrial DNA replication [GO:0006264]; mitotic telomere maintenance via semi-conservativ…	gamma DNA polymerase complex [GO:0005760]; mitochondrial nucleoid [GO:0042645]; nuclear chromosome, telomeric region [GO:0000784]	4 iron, 4 sulfur cluster binding [GO:0051539]; 5'-3' DNA helicase activity [GO:0043139]; 5'-flap endonuclease activity [GO:0017108]; ATP binding [GO:0005524]; DNA binding [GO:0003677]; DNA helicase activity [GO:0003678]; metal ion binding [GO:0046872]; nuclease activity [GO:0004518]; single-stranded DNA-dependent ATPase activity [GO:0043142]; site-specific endodeoxyribonuclease activity, specific…	GO:0000076; GO:0000729; GO:0000784; GO:0003677; GO:0003678; GO:0004518; GO:0005524; GO:0005760; GO:0006260; GO:0006264; GO:0006284; GO:0016890; GO:0017108; GO:0033567; GO:0042645; GO:0043137; GO:0043139; GO:0043142; GO:0043504; GO:0045740; GO:0046872; GO:0051539; GO:1902990		8.18e-84	-1
Locus_1006293	1525	EKC18006	CGI_10016766	Serine/arginine repetitive matrix protein 2 [Source:UniProtKB/TrEMBL;Acc:K1Q9E6]	1525	1.49e-92	-2	ENSDARP00000110322	ENSDARG00000037965	serine/arginine repetitive matrix 2 [Source:ZFIN;Acc:ZDB-GENE-050522-399]	1525	4.21e-43	-2	ENSP00000461181	ENSG00000167978	serine/arginine repetitive matrix 2 [Source:HGNC Symbol;Acc:HGNC:16639]	1525	3.11e-53	-2	sp|Q8BTI8|SRRM2_MOUSE	Serine/arginine repetitive matrix protein 2	Srrm2 Kiaa0324	Mus musculus (Mouse)	mRNA processing [GO:0006397]; RNA splicing [GO:0008380]	Cajal body [GO:0015030]; catalytic step 2 spliceosome [GO:0071013]; nuclear speck [GO:0016607]	C2H2 zinc finger domain binding [GO:0070742]; protein N-terminus binding [GO:0047485]; RNA binding [GO:0003723]	GO:0003723; GO:0006397; GO:0008380; GO:0015030; GO:0016607; GO:0047485; GO:0070742; GO:0071013		3.29e-52	-2
Locus_10062999	812	EKC42298	CGI_10024753	Phosphatidylethanolamine N-methyltransferase [Source:UniProtKB/TrEMBL;Acc:K1R929]	812	6.83e-12	-2	ENSDARP00000136618	ENSDARG00000103614	phosphatidylethanolamine N-methyltransferase [Source:ZFIN;Acc:ZDB-GENE-040426-719]	812	3.91e-60	-2	ENSP00000255389	ENSG00000133027	phosphatidylethanolamine N-methyltransferase [Source:HGNC Symbol;Acc:HGNC:8830]	812	2.05e-49	-2	sp|C8VRV0|PLMT_EMENI	Phosphatidyl-N-methylethanolamine N-methyltransferase (EC 2.1.1.71) (Phospholipid methyltransferase) (PLMT)	choC AN1376 ANIA_01376	Emericella nidulans (strain FGSC A4 / ATCC 38163 / CBS 112.46 / NRRL 194 / M139) (Aspergillus nidulans)	cleistothecium development [GO:0070791]; phosphatidylcholine biosynthetic process [GO:0006656]	endoplasmic reticulum membrane [GO:0005789]; integral component of membrane [GO:0016021]; mitochondrial membrane [GO:0031966]	oxidoreductase activity, acting on the CH-CH group of donors [GO:0016627]; phosphatidyl-N-dimethylethanolamine N-methyltransferase activity [GO:0080101]; phosphatidyl-N-methylethanolamine N-methyltransferase activity [GO:0000773]	GO:0000773; GO:0005789; GO:0006656; GO:0016021; GO:0016627; GO:0031966; GO:0070791; GO:0080101		1.61e-57	-2
Locus_1006320	1336	EKC26202	CGI_10027189	0	1336	2.91e-31	-3
Locus_1006365	722	EKC39735	CGI_10018153	UDP-N-acetylglucosamine transporter [Source:UniProtKB/TrEMBL;Acc:K1RED2]	722	4.21e-11	-2	ENSDARP00000084629	ENSDARG00000062379	solute carrier family 35, member A4 [Source:ZFIN;Acc:ZDB-GENE-061103-595]	722	1.53e-38	-2	ENSP00000479255	ENSG00000176087	solute carrier family 35 member A4 [Source:HGNC Symbol;Acc:HGNC:20753]	722	2.28e-18	-2	sp|A4IHW3|S35A4_XENTR	Probable UDP-sugar transporter protein SLC35A4 (Solute carrier family 35 member A4)	slc35a4	Xenopus tropicalis (Western clawed frog) (Silurana tropicalis)	0	Golgi apparatus [GO:0005794]; Golgi membrane [GO:0000139]; integral component of membrane [GO:0016021]	sugar:proton symporter activity [GO:0005351]	GO:0000139; GO:0005351; GO:0005794; GO:0016021		1.02e-43	-2
Locus_10063761
Locus_10063853
Locus_1006415	917	EKC33016	CGI_10013643	Eukaryotic translation initiation factor 4E transporter [Source:UniProtKB/TrEMBL;Acc:K1RG03]	917	7.61e-06	3
Locus_10064532
Locus_10064666
Locus_1006496
Locus_1006501
Locus_1006508	1070	EKC18305	CGI_10013720	0	1070	2.74e-50	2	ENSDARP00000105205	ENSDARG00000056840	OTU deubiquitinase 5b [Source:ZFIN;Acc:ZDB-GENE-040801-50]	1070	2e-07	2	ENSP00000379969	ENSG00000068308	OTU deubiquitinase 5 [Source:HGNC Symbol;Acc:HGNC:25402]	1070	4.5e-06	2	sp|Q54P70|Y4757_DICDI	OTU domain-containing protein DDB_G0284757 (EC 3.1.2.-)	DDB_G0284757	Dictyostelium discoideum (Slime mold)	0	0	cysteine-type peptidase activity [GO:0008234]	GO:0008234		5.06e-12	2
Locus_10065407
Locus_1006557	827	EKC28206	CGI_10018397	Tripartite motif-containing protein 47 [Source:UniProtKB/TrEMBL;Acc:K1R2Z0]	827	2.67e-11	2
Locus_1006614	1143	EKC32470	CGI_10016743	0	1143	7.68e-15	-1	ENSDARP00000003281	ENSDARG00000013144	ATPase, Na+/K+ transporting, beta 1a polypeptide [Source:ZFIN;Acc:ZDB-GENE-001127-3]	1143	2.2e-09	-1	ENSP00000356789	ENSG00000143153	ATPase Na+/K+ transporting subunit beta 1 [Source:HGNC Symbol;Acc:HGNC:804]	1143	9.95e-08	-1	sp|P25169|AT1B1_ARTSF	Sodium/potassium-transporting ATPase subunit beta (Sodium/potassium-dependent ATPase beta subunit)	0	Artemia franciscana (Brine shrimp) (Artemia sanfranciscana)	potassium ion transport [GO:0006813]; sodium ion transport [GO:0006814]	sodium:potassium-exchanging ATPase complex [GO:0005890]	0	GO:0005890; GO:0006813; GO:0006814		8.37e-19	-1
Locus_1006648	921	EKC39161	CGI_10024562	RNA 3'-terminal phosphate cyclase [Source:UniProtKB/TrEMBL;Acc:K1RWC3]	921	8.62e-106	2	ENSDARP00000023892	ENSDARG00000002215	RNA 3'-terminal phosphate cyclase [Source:ZFIN;Acc:ZDB-GENE-030131-9687]	921	1.16e-113	2	ENSP00000359146	ENSG00000137996	RNA 3'-terminal phosphate cyclase [Source:HGNC Symbol;Acc:HGNC:17981]	921	2.89e-106	2	sp|Q4R3J0|RTCA_MACFA	RNA 3'-terminal phosphate cyclase (RNA cyclase) (RNA-3'-phosphate cyclase) (EC 6.5.1.4) (RNA terminal phosphate cyclase domain-containing protein 1)	RTCA RTCD1 QtsA-16663	Macaca fascicularis (Crab-eating macaque) (Cynomolgus monkey)	RNA processing [GO:0006396]	nucleoplasm [GO:0005654]	ATP binding [GO:0005524]; RNA-3'-phosphate cyclase activity [GO:0003963]	GO:0003963; GO:0005524; GO:0005654; GO:0006396		3.47e-107	2
Locus_1006715	1732	EKC41618	CGI_10025079	Exonuclease 3'-5' domain-containing protein 2 [Source:UniProtKB/TrEMBL;Acc:K1R783]	1732	2.89e-125	2	ENSDARP00000098875	ENSDARG00000016117	exonuclease 3'-5' domain containing 2 [Source:ZFIN;Acc:ZDB-GENE-030131-6387]	1732	4.06e-96	2	ENSP00000386632	ENSG00000081177	exonuclease 3'-5' domain containing 2 [Source:HGNC Symbol;Acc:HGNC:20217]	1732	1.39e-110	2	sp|Q9NVH0|EXD2_HUMAN	Exonuclease 3'-5' domain-containing protein 2 (EC 3.1.11.1) (Exonuclease 3'-5' domain-like-containing protein 2)	EXD2 C14orf114 EXDL2	Homo sapiens (Human)	DNA double-strand break processing [GO:0000729]; double-strand break repair [GO:0006302]; double-strand break repair via homologous recombination [GO:0000724]; nucleic acid phosphodiester bond hydrolysis [GO:0090305]	cytoplasm [GO:0005737]; nucleus [GO:0005634]	3'-5' exonuclease activity [GO:0008408]; exodeoxyribonuclease I activity [GO:0008852]; nucleic acid binding [GO:0003676]; single-stranded DNA 3'-5' exodeoxyribonuclease activity [GO:0008310]	GO:0000724; GO:0000729; GO:0003676; GO:0005634; GO:0005737; GO:0006302; GO:0008310; GO:0008408; GO:0008852; GO:0090305		3.23e-108	2
Locus_10067332
Locus_1006745								ENSDARP00000126694	ENSDARG00000074119	FERM and PDZ domain containing 2 [Source:ZFIN;Acc:ZDB-GENE-110315-2]	353	8.01e-05	3
Locus_1006763	1232	EKC36676	CGI_10007653	Placental protein 11 [Source:UniProtKB/TrEMBL;Acc:K1RQN4]	1232	2.35e-112	-2	ENSDARP00000005740	ENSDARG00000020122	endonuclease, polyU-specific 2 [Source:ZFIN;Acc:ZDB-GENE-050522-373]	1232	6.44e-51	-2	ENSP00000397679	ENSG00000111405	endonuclease, poly(U) specific [Source:HGNC Symbol;Acc:HGNC:14369]	1232	4.1e-69	-2	sp|Q9PTU6|ENDOU_PAROL	Poly(U)-specific endoribonuclease (EC 3.1.-.-) (Pancreatic protein with two somatomedin-B domains) (Protein endoU) (Uridylate-specific endoribonuclease)	endou ppsb	Paralichthys olivaceus (Bastard halibut) (Hippoglossus olivaceus)	immune response [GO:0006955]	extracellular region [GO:0005576]	endoribonuclease activity [GO:0004521]; metal ion binding [GO:0046872]; polysaccharide binding [GO:0030247]; RNA binding [GO:0003723]; scavenger receptor activity [GO:0005044]	GO:0003723; GO:0004521; GO:0005044; GO:0005576; GO:0006955; GO:0030247; GO:0046872		3.85e-76	-2
Locus_1006785	777	EKC26144	CGI_10027128	Upstream stimulatory factor 2 [Source:UniProtKB/TrEMBL;Acc:K1Q419]	777	1.95e-79	2	ENSDARP00000118512	ENSDARG00000041689	upstream transcription factor 1 [Source:ZFIN;Acc:ZDB-GENE-040426-1072]	777	1.8e-45	2	ENSP00000222305	ENSG00000105698	upstream transcription factor 2, c-fos interacting [Source:HGNC Symbol;Acc:HGNC:12594]	777	3.53e-49	2	sp|Q07956|USF_STRPU	Upstream stimulatory factor (USF) (SPF1)	0	Strongylocentrotus purpuratus (Purple sea urchin)	regulation of transcription, DNA-templated [GO:0006355]; transcription, DNA-templated [GO:0006351]	nucleus [GO:0005634]	DNA binding [GO:0003677]; protein dimerization activity [GO:0046983]	GO:0003677; GO:0005634; GO:0006351; GO:0006355; GO:0046983		5.3e-56	2
Locus_1006799
Locus_1006815	530	EKC25267	CGI_10013398	Furin [Source:UniProtKB/TrEMBL;Acc:K1PMN5]	530	6e-66	2	ENSDARP00000079749	ENSDARG00000067537	proprotein convertase subtilisin/kexin type 5a [Source:ZFIN;Acc:ZDB-GENE-060531-130]	530	2.82e-61	2	ENSP00000484952	ENSG00000140564	furin, paired basic amino acid cleaving enzyme [Source:HGNC Symbol;Acc:HGNC:8568]	530	1.78e-61	2	sp|Q28193|FURIN_BOVIN	Furin (EC 3.4.21.75) (Dibasic-processing enzyme) (Paired basic amino acid residue-cleaving enzyme) (PACE) (Trans Golgi network protease furin)	FURIN FUR PACE	Bos taurus (Bovine)	0	endosome membrane [GO:0010008]; extracellular region [GO:0005576]; Golgi apparatus [GO:0005794]; integral component of membrane [GO:0016021]; plasma membrane [GO:0005886]	metal ion binding [GO:0046872]; serine-type endopeptidase activity [GO:0004252]	GO:0004252; GO:0005576; GO:0005794; GO:0005886; GO:0010008; GO:0016021; GO:0046872		6.1e-63	2
Locus_1006834	1296	EKC19384	CGI_10008710	Immunoglobulin-binding protein 1 [Source:UniProtKB/TrEMBL;Acc:K1PKH0]	1296	1.26e-12	-1	ENSDARP00000137556	ENSDARG00000002184	immunoglobulin (CD79A) binding protein 1 [Source:ZFIN;Acc:ZDB-GENE-040426-2928]	1296	5.79e-53	-1	ENSP00000492384	ENSG00000266826	0	1296	9.14e-54	-1	sp|P78318|IGBP1_HUMAN	Immunoglobulin-binding protein 1 (B-cell signal transduction molecule alpha 4) (Protein alpha-4) (CD79a-binding protein 1) (Protein phosphatase 2/4/6 regulatory subunit) (Renal carcinoma antigen NY-REN-16)	IGBP1 IBP1	Homo sapiens (Human)	B cell activation [GO:0042113]; negative regulation of cysteine-type endopeptidase activity involved in apoptotic process [GO:0043154]; negative regulation of stress-activated MAPK cascade [GO:0032873]; negative regulation of transcription from RNA polymerase II promoter [GO:0000122]; regulation of dephosphorylation [GO:0035303]; regulation of microtubule-based movement [GO:0060632]; response to …	cytoplasm [GO:0005737]; cytosol [GO:0005829]	protein phosphatase 2A binding [GO:0051721]; protein phosphatase regulator activity [GO:0019888]	GO:0000122; GO:0005737; GO:0005829; GO:0007165; GO:0019888; GO:0032873; GO:0034612; GO:0035303; GO:0042113; GO:0043154; GO:0051721; GO:0060632; GO:0070555		8.45e-53	-1
Locus_10068409
Locus_1006863	493	EKC31566	CGI_10027678	WD repeat-containing protein 47 [Source:UniProtKB/TrEMBL;Acc:K1RBY3]	493	6.63e-85	1	ENSDARP00000118278	ENSDARG00000078136	WD repeat domain 47a [Source:ZFIN;Acc:ZDB-GENE-070216-3]	493	5.4e-54	1	ENSP00000358979	ENSG00000085433	WD repeat domain 47 [Source:HGNC Symbol;Acc:HGNC:29141]	493	2.37e-52	1	sp|O94967|WDR47_HUMAN	WD repeat-containing protein 47 (Neuronal enriched MAP-interacting protein) (Nemitin)	WDR47 KIAA0893	Homo sapiens (Human)	multicellular organism development [GO:0007275]	cytoplasm [GO:0005737]; microtubule [GO:0005874]	0	GO:0005737; GO:0005874; GO:0007275		1.21e-51	1
Locus_1006879	496	EKC21726	CGI_10003430	Tenascin-R [Source:UniProtKB/TrEMBL;Acc:K1QJA2]	496	2.32e-08	1	ENSDARP00000033391	ENSDARG00000103750	si:ch211-246m6.5 [Source:ZFIN;Acc:ZDB-GENE-050208-577]	496	2.2e-07	1	ENSP00000239462	ENSG00000120332	tenascin N [Source:HGNC Symbol;Acc:HGNC:22942]	496	1.01e-05	1	sp|Q9UQP3|TENN_HUMAN	Tenascin-N (TN-N) (Tenascin-W) (TN-W)	TNN TNW	Homo sapiens (Human)	axonogenesis [GO:0007409]; cell-matrix adhesion [GO:0007160]; dendrite self-avoidance [GO:0070593]; negative regulation of canonical Wnt signaling pathway involved in osteoblast differentiation [GO:1905240]; negative regulation of neuron migration [GO:2001223]; negative regulation of osteoblast differentiation [GO:0045668]; negative regulation of osteoblast proliferation [GO:0033689]; osteoblast …	CA3 pyramidal cell dendrite [GO:0097442]; cell surface [GO:0009986]; hippocampal mossy fiber expansion [GO:1990026]; neuronal cell body [GO:0043025]; proteinaceous extracellular matrix [GO:0005578]	identical protein binding [GO:0042802]; integrin binding [GO:0005178]	GO:0002076; GO:0005178; GO:0005578; GO:0007160; GO:0007409; GO:0009986; GO:0033689; GO:0042802; GO:0043025; GO:0045668; GO:0070593; GO:0097442; GO:1905240; GO:1990026; GO:2001223		5.15e-05	1
Locus_1006900	785	EKC27061	CGI_10012078	Serine/threonine-protein kinase phg2 [Source:UniProtKB/TrEMBL;Acc:K1R098]	785	4.46e-36	-1	ENSDARP00000067636	ENSDARG00000000853	dual serine/threonine and tyrosine protein kinase [Source:ZFIN;Acc:ZDB-GENE-040826-2]	785	1.43e-24	-1	ENSP00000356130	ENSG00000133059	dual serine/threonine and tyrosine protein kinase [Source:HGNC Symbol;Acc:HGNC:29043]	785	1.03e-23	-1	sp|F4JTP5|STY46_ARATH	Serine/threonine-protein kinase STY46 (EC 2.7.11.1) (Serine/threonine/tyrosine-protein kinase 46)	STY46 At4g38470 F20M13.30	Arabidopsis thaliana (Mouse-ear cress)	chloroplast organization [GO:0009658]; intracellular signal transduction [GO:0035556]	cytosol [GO:0005829]	ATP binding [GO:0005524]; protein serine/threonine/tyrosine kinase activity [GO:0004712]; protein serine/threonine kinase activity [GO:0004674]; signal transducer activity [GO:0004871]	GO:0004674; GO:0004712; GO:0004871; GO:0005524; GO:0005829; GO:0009658; GO:0035556		1.36e-24	-1
Locus_1006915
Locus_10069190
Locus_10069473
Locus_10069678
Locus_1006969	1044	EKC28448	CGI_10027728	Armadillo repeat-containing protein 8 [Source:UniProtKB/TrEMBL;Acc:K1Q3F9]	1044	1.07e-157	-2	ENSDARP00000130641	ENSDARG00000062258	armadillo repeat containing 8 [Source:ZFIN;Acc:ZDB-GENE-061027-88]	1044	3.02e-137	-2	ENSP00000417049	ENSG00000114098	armadillo repeat containing 8 [Source:HGNC Symbol;Acc:HGNC:24999]	1044	1.65e-139	-2	sp|Q8IUR7|ARMC8_HUMAN	Armadillo repeat-containing protein 8	ARMC8 S863-2	Homo sapiens (Human)	neutrophil degranulation [GO:0043312]	extracellular region [GO:0005576]; specific granule lumen [GO:0035580]; tertiary granule lumen [GO:1904724]	0	GO:0005576; GO:0035580; GO:0043312; GO:1904724		1.09e-137	-2
Locus_1006988	552	EKC25761	CGI_10012390	39S ribosomal protein L40, mitochondrial [Source:UniProtKB/TrEMBL;Acc:K1QW21]	552	1.63e-17	1	ENSDARP00000063942	ENSDARG00000043554	mitochondrial ribosomal protein L40 [Source:ZFIN;Acc:ZDB-GENE-040912-37]	552	1.48e-17	1	ENSP00000333401	ENSG00000185608	mitochondrial ribosomal protein L40 [Source:HGNC Symbol;Acc:HGNC:14491]	552	3.01e-12	1	sp|Q9Z2Q5|RM40_MOUSE	39S ribosomal protein L40, mitochondrial (L40mt) (MRP-L40) (Nuclear localization signal-containing protein deleted in velocardiofacial syndrome homolog)	Mrpl40 Nlvcf	Mus musculus (Mouse)	0	mitochondrial large ribosomal subunit [GO:0005762]; mitochondrial ribosome [GO:0005761]; mitochondrion [GO:0005739]	RNA binding [GO:0003723]	GO:0003723; GO:0005739; GO:0005761; GO:0005762		6.55e-16	1
Locus_1007013
Locus_10071215
Locus_10071285
Locus_1007179	1463	EKC37760	CGI_10023521	Glycogenin-1 [Source:UniProtKB/TrEMBL;Acc:K1R9A7]	1463	4.72e-160	1	ENSDARP00000097305	ENSDARG00000059391	glycogenin 1b [Source:ZFIN;Acc:ZDB-GENE-040625-30]	1463	1.64e-116	1	ENSP00000296048	ENSG00000163754	glycogenin 1 [Source:HGNC Symbol;Acc:HGNC:4699]	1463	2e-125	1	sp|P13280|GLYG_RABIT	Glycogenin-1 (GN-1) (GN1) (EC 2.4.1.186)	GYG1 GYG	Oryctolagus cuniculus (Rabbit)	glycogen biosynthetic process [GO:0005978]	0	glycogenin glucosyltransferase activity [GO:0008466]; metal ion binding [GO:0046872]; UDP-alpha-D-glucose:glucosyl-glycogenin alpha-D-glucosyltransferase activity [GO:0102751]	GO:0005978; GO:0008466; GO:0046872; GO:0102751		1.81e-123	1
Locus_10071835
Locus_1007224	1604	EKC23232	CGI_10020910	Sorting nexin-8 [Source:UniProtKB/TrEMBL;Acc:K1PH26]	1604	0	-1	ENSDARP00000103840	ENSDARG00000074842	sorting nexin 8a [Source:ZFIN;Acc:ZDB-GENE-031202-1]	1604	3.26e-162	-1	ENSP00000222990	ENSG00000106266	sorting nexin 8 [Source:HGNC Symbol;Acc:HGNC:14972]	1604	7.35e-141	-1	sp|Q8CFD4|SNX8_MOUSE	Sorting nexin-8	Snx8	Mus musculus (Mouse)	early endosome to Golgi transport [GO:0034498]; endocytosis [GO:0006897]; intracellular protein transport [GO:0006886]; vesicle organization [GO:0016050]	cytosol [GO:0005829]; early endosome membrane [GO:0031901]; endosome [GO:0005768]; extrinsic component of membrane [GO:0019898]; intracellular membrane-bounded organelle [GO:0043231]; retromer complex [GO:0030904]	identical protein binding [GO:0042802]; phosphatidylinositol binding [GO:0035091]	GO:0005768; GO:0005829; GO:0006886; GO:0006897; GO:0016050; GO:0019898; GO:0030904; GO:0031901; GO:0034498; GO:0035091; GO:0042802; GO:0043231		9.2e-141	-1
Locus_10072620
Locus_10072850
Locus_10073018
Locus_1007350
Locus_10073517
Locus_1007356	362	EKC34562	CGI_10021126	0	362	2.14e-20	-3
Locus_10073705
Locus_1007394
Locus_10074085
Locus_10074537
Locus_1007490	493	EKC18320	CGI_10013652	0	493	9.36e-12	-2
Locus_10074992
Locus_1007532	775	EKC42013	CGI_10028196	Profilin-4 [Source:UniProtKB/TrEMBL;Acc:K1R8B8]	775	4.18e-47	1	ENSDARP00000128043	ENSDARG00000097487	0	775	4.35e-05	1							sp|P26199|PROF1_DICDI	Profilin-1 (Profilin I)	proA DDB_G0287125	Dictyostelium discoideum (Slime mold)	actin nucleation [GO:0045010]; cell motility [GO:0048870]; exocytosis [GO:0006887]; mitotic cytokinesis [GO:0000281]; negative regulation of actin filament polymerization [GO:0030837]; negative regulation of phagocytosis [GO:0050765]; pinocytosis [GO:0006907]; positive regulation of actin filament polymerization [GO:0030838]; secretion of lysosomal enzymes [GO:0033299]; sequestering of actin mono…	actin cytoskeleton [GO:0015629]; cell cortex [GO:0005938]; early phagosome [GO:0032009]	actin binding [GO:0003779]; actin monomer binding [GO:0003785]; myosin I heavy chain binding [GO:0032037]	GO:0000281; GO:0003779; GO:0003785; GO:0005938; GO:0006887; GO:0006907; GO:0015629; GO:0019953; GO:0030587; GO:0030837; GO:0030838; GO:0032009; GO:0032037; GO:0033299; GO:0042989; GO:0045010; GO:0048870; GO:0050765		6.53e-09	1
Locus_1007587
Locus_10076073
Locus_10076247
Locus_1007646	360	EKC38085	CGI_10022675	Laminin subunit alpha-2 [Source:UniProtKB/TrEMBL;Acc:K1RA78]	360	5.23e-31	3	ENSDARP00000139455	ENSDARG00000102277	laminin, alpha 1 [Source:ZFIN;Acc:ZDB-GENE-060118-1]	360	1.18e-26	3	ENSP00000374309	ENSG00000101680	laminin subunit alpha 1 [Source:HGNC Symbol;Acc:HGNC:6481]	360	8.28e-28	3	sp|P19137|LAMA1_MOUSE	Laminin subunit alpha-1 (Laminin A chain) (Laminin-1 subunit alpha) (Laminin-3 subunit alpha) (S-laminin subunit alpha) (S-LAM alpha)	Lama1 Lama Lama-1	Mus musculus (Mouse)	branching involved in salivary gland morphogenesis [GO:0060445]; cell adhesion [GO:0007155]; cell surface receptor signaling pathway [GO:0007166]; epithelial tube branching involved in lung morphogenesis [GO:0060441]; establishment of epithelial cell apical/basal polarity [GO:0045198]; morphogenesis of an epithelial sheet [GO:0002011]; neuron projection development [GO:0031175]; protein phosphory…	basal lamina [GO:0005605]; basement membrane [GO:0005604]; cell-cell junction [GO:0005911]; extracellular matrix [GO:0031012]; extracellular region [GO:0005576]; extracellular space [GO:0005615]; laminin-1 complex [GO:0005606]; laminin-3 complex [GO:0005608]; laminin complex [GO:0043256]; membrane [GO:0016020]; proteinaceous extracellular matrix [GO:0005578]	extracellular matrix structural constituent [GO:0005201]; glycosphingolipid binding [GO:0043208]; protein C-terminus binding [GO:0008022]; receptor binding [GO:0005102]	GO:0002011; GO:0005102; GO:0005201; GO:0005576; GO:0005578; GO:0005604; GO:0005605; GO:0005606; GO:0005608; GO:0005615; GO:0005911; GO:0006468; GO:0007155; GO:0007166; GO:0008022; GO:0009888; GO:0016020; GO:0030155; GO:0030334; GO:0031012; GO:0031175; GO:0043208; GO:0043256; GO:0045198; GO:0045995; GO:0060041; GO:0060441; GO:0060445; GO:0061304		2.42e-27	3
Locus_1007695	455	EKC28434	CGI_10027712	Multiple epidermal growth factor-like domains 6 [Source:UniProtKB/TrEMBL;Acc:K1QB23]	455	9.83e-22	-2	ENSDARP00000115770	ENSDARG00000062686	multiple EGF-like-domains 11 [Source:ZFIN;Acc:ZDB-GENE-060503-252]	455	1.67e-10	-2	ENSP00000364393	ENSG00000168477	tenascin XB [Source:HGNC Symbol;Acc:HGNC:11976]	455	1.33e-11	-2	sp|P22105|TENX_HUMAN	Tenascin-X (TN-X) (Hexabrachion-like protein)	TNXB HXBL TNX TNXB1 TNXB2 XB	Homo sapiens (Human)	actin cytoskeleton organization [GO:0030036]; cell adhesion [GO:0007155]; collagen fibril organization [GO:0030199]; collagen metabolic process [GO:0032963]; elastic fiber assembly [GO:0048251]	extracellular exosome [GO:0070062]; extracellular matrix [GO:0031012]; extracellular region [GO:0005576]; extracellular space [GO:0005615]; intracellular [GO:0005622]; proteinaceous extracellular matrix [GO:0005578]	heparin binding [GO:0008201]; integrin binding [GO:0005178]	GO:0005178; GO:0005576; GO:0005578; GO:0005615; GO:0005622; GO:0007155; GO:0008201; GO:0030036; GO:0030199; GO:0031012; GO:0032963; GO:0048251; GO:0070062		6.78e-11	-2
Locus_10077017
Locus_1007704	1203	EKC42000	CGI_10028183	Myosin-Ib [Source:UniProtKB/TrEMBL;Acc:K1RK57]	1203	3.49e-179	2	ENSDARP00000121299	ENSDARG00000024694	myosin IB [Source:ZFIN;Acc:ZDB-GENE-030131-695]	1203	3.18e-140	2	ENSP00000341903	ENSG00000128641	myosin IB [Source:HGNC Symbol;Acc:HGNC:7596]	1203	3.72e-139	2	sp|O43795|MYO1B_HUMAN	Unconventional myosin-Ib (MYH-1c) (Myosin I alpha) (MMI-alpha) (MMIa)	MYO1B	Homo sapiens (Human)	actin filament-based movement [GO:0030048]; actin filament bundle assembly [GO:0051017]; actin filament organization [GO:0007015]; post-Golgi vesicle-mediated transport [GO:0006892]	actin filament [GO:0005884]; apical part of cell [GO:0045177]; brush border [GO:0005903]; cell periphery [GO:0071944]; cytoplasm [GO:0005737]; early endosome [GO:0005769]; endosome membrane [GO:0010008]; extracellular exosome [GO:0070062]; filopodium [GO:0030175]; myosin complex [GO:0016459]; perinuclear region of cytoplasm [GO:0048471]; plasma membrane [GO:0005886]	actin-dependent ATPase activity [GO:0030898]; actin filament binding [GO:0051015]; ATP binding [GO:0005524]; cadherin binding [GO:0045296]; calmodulin binding [GO:0005516]; microfilament motor activity [GO:0000146]; phosphatidylinositol-3,4,5-trisphosphate binding [GO:0005547]; phosphatidylinositol-4,5-bisphosphate binding [GO:0005546]	GO:0000146; GO:0005516; GO:0005524; GO:0005546; GO:0005547; GO:0005737; GO:0005769; GO:0005884; GO:0005886; GO:0005903; GO:0006892; GO:0007015; GO:0010008; GO:0016459; GO:0030048; GO:0030175; GO:0030898; GO:0045177; GO:0045296; GO:0048471; GO:0051015; GO:0051017; GO:0070062; GO:0071944		3.14e-138	2
Locus_10077922
Locus_1007835	2055	EKC38750	CGI_10020424	Kelch-like protein 20 [Source:UniProtKB/TrEMBL;Acc:K1RBX5]	2055	0	-3	ENSDARP00000128119	ENSDARG00000052426	si:ch211-256e16.3 [Source:ZFIN;Acc:ZDB-GENE-131127-256]	2055	0	-3	ENSP00000209884	ENSG00000076321	kelch like family member 20 [Source:HGNC Symbol;Acc:HGNC:25056]	2055	1.65e-117	-3	sp|Q8VCK5|KLH20_MOUSE	Kelch-like protein 20 (Kelch-like ECT2-interacting protein)	Klhl20 Kiaa4210 Kleip	Mus musculus (Mouse)	Golgi to endosome transport [GO:0006895]; negative regulation of apoptotic process [GO:0043066]; proteasome-mediated ubiquitin-dependent protein catabolic process [GO:0043161]; protein K33-linked ubiquitination [GO:1990390]; protein transport [GO:0015031]; protein ubiquitination [GO:0016567]; response to interferon-alpha [GO:0035455]	axon [GO:0030424]; Cul3-RING ubiquitin ligase complex [GO:0031463]; cytoplasm [GO:0005737]; cytosol [GO:0005829]; dendrite [GO:0030425]; Golgi apparatus [GO:0005794]; perinuclear region of cytoplasm [GO:0048471]; PML body [GO:0016605]; trans-Golgi network [GO:0005802]	actin binding [GO:0003779]; interferon-gamma binding [GO:0019964]; ubiquitin-protein transferase activity [GO:0004842]	GO:0003779; GO:0004842; GO:0005737; GO:0005794; GO:0005802; GO:0005829; GO:0006895; GO:0015031; GO:0016567; GO:0016605; GO:0019964; GO:0030424; GO:0030425; GO:0031463; GO:0035455; GO:0043066; GO:0043161; GO:0048471; GO:1990390		7.37e-117	-3
Locus_10078581
Locus_1007871	1417	EKC21395	CGI_10003968	Dymeclin [Source:UniProtKB/TrEMBL;Acc:K1PY03]	1417	4.48e-124	1	ENSDARP00000062417	ENSDARG00000042555	dymeclin [Source:ZFIN;Acc:ZDB-GENE-091204-348]	1417	1.05e-118	1	ENSP00000395942	ENSG00000141627	dymeclin [Source:HGNC Symbol;Acc:HGNC:21317]	1417	4.49e-141	1	sp|Q8CHY3|DYM_MOUSE	Dymeclin	Dym	Mus musculus (Mouse)	bone development [GO:0060348]; Golgi organization [GO:0007030]	cytoplasm [GO:0005737]; Golgi apparatus [GO:0005794]; membrane [GO:0016020]	enzyme binding [GO:0019899]	GO:0005737; GO:0005794; GO:0007030; GO:0016020; GO:0019899; GO:0060348		6.87e-139	1
Locus_1007925	1996	EKC19263	CGI_10009038	Solute carrier family 28 member 3 [Source:UniProtKB/TrEMBL;Acc:K1PCL9]	1996	0	-2	ENSDARP00000116583	ENSDARG00000060879	solute carrier family 28 (concentrative nucleoside transporter), member 1 [Source:ZFIN;Acc:ZDB-GENE-050419-117]	1996	3.58e-114	-2	ENSP00000365413	ENSG00000197506	solute carrier family 28 member 3 [Source:HGNC Symbol;Acc:HGNC:16484]	1996	3.75e-125	-2	sp|Q9UA35|S28A3_EPTST	Solute carrier family 28 member 3 (Concentrative Na(+)-nucleoside cotransporter 3) (hfCNT)	SLC28A3 CNT3	Eptatretus stoutii (Pacific hagfish)	0	integral component of plasma membrane [GO:0005887]	nucleoside transmembrane transporter activity [GO:0005337]	GO:0005337; GO:0005887		6.42e-128	-2
Locus_10079696
Locus_1008010	682	EKC38807	CGI_10026607	5-azacytidine-induced protein 1 [Source:UniProtKB/TrEMBL;Acc:K1QPF2]	682	2.18e-16	1	ENSDARP00000080097	ENSDARG00000088984	centrosomal protein 131 [Source:ZFIN;Acc:ZDB-GENE-090508-16]	682	5.14e-06	1							sp|U3JAG9|CP131_DANRE	Centrosomal protein of 131 kDa (5-azacytidine-induced protein 1)	cep131 azi1	Danio rerio (Zebrafish) (Brachydanio rerio)	cell differentiation [GO:0030154]; cilium assembly [GO:0060271]; epithelial cilium movement involved in determination of left/right asymmetry [GO:0060287]; intraciliary retrograde transport [GO:0035721]; intraciliary transport involved in cilium assembly [GO:0035735]; Kupffer's vesicle development [GO:0070121]; melanosome transport [GO:0032402]; negative regulation of intracellular protein transp…	centriolar satellite [GO:0034451]; chromosome, centromeric region [GO:0000775]; cilium [GO:0005929]	0	GO:0000775; GO:0005929; GO:0010824; GO:0030154; GO:0032402; GO:0034451; GO:0035721; GO:0035735; GO:0050953; GO:0060271; GO:0060287; GO:0070121; GO:0090317		5.89e-05	1
Locus_10080155
Locus_100822	715	EKC18575	CGI_10011823	Mitogen-activated protein kinase kinase kinase 7-interacting protein 1 [Source:UniProtKB/TrEMBL;Acc:K1PQD5]	715	1.26e-40	-1	ENSDARP00000053182	ENSDARG00000036613	TGF-beta activated kinase 1/MAP3K7 binding protein 1 [Source:ZFIN;Acc:ZDB-GENE-060628-1]	715	2.91e-08	-1	ENSP00000216160	ENSG00000100324	TGF-beta activated kinase 1 (MAP3K7) binding protein 1 [Source:HGNC Symbol;Acc:HGNC:18157]	715	1.11e-05	-1	sp|Q8CF89|TAB1_MOUSE	TGF-beta-activated kinase 1 and MAP3K7-binding protein 1 (Mitogen-activated protein kinase kinase kinase 7-interacting protein 1) (TGF-beta-activated kinase 1-binding protein 1) (TAK1-binding protein 1)	Tab1 Map3k7ip1	Mus musculus (Mouse)	activation of MAPKKK activity [GO:0000185]; aorta development [GO:0035904]; cardiac septum development [GO:0003279]; coronary vasculature development [GO:0060976]; heart morphogenesis [GO:0003007]; in utero embryonic development [GO:0001701]; lung development [GO:0030324]; transforming growth factor beta receptor signaling pathway [GO:0007179]	cytosol [GO:0005829]; nuclear speck [GO:0016607]; protein complex [GO:0043234]	kinase activator activity [GO:0019209]; mitogen-activated protein kinase p38 binding [GO:0048273]; protein complex binding [GO:0032403]; protein serine/threonine phosphatase activity [GO:0004722]	GO:0000185; GO:0001701; GO:0003007; GO:0003279; GO:0004722; GO:0005829; GO:0007179; GO:0016607; GO:0019209; GO:0030324; GO:0032403; GO:0035904; GO:0043234; GO:0048273; GO:0060976		4.9e-05	-1
Locus_10082263								ENSDARP00000128742	ENSDARG00000076362	transmembrane protein 260 [Source:ZFIN;Acc:ZDB-GENE-030131-4198]	363	3.12e-13	-2	ENSP00000452065	ENSG00000070269	transmembrane protein 260 [Source:HGNC Symbol;Acc:HGNC:20185]	363	3.11e-23	-2	sp|Q9NX78|TM260_HUMAN	Transmembrane protein 260	TMEM260 C14orf101	Homo sapiens (Human)	0	integral component of membrane [GO:0016021]	0	GO:0016021		5.74e-20	-2
Locus_10082391
Locus_10082543
Locus_10082650
Locus_1008320
Locus_10083278
Locus_10083284	327	EKC36890	CGI_10027082	Cytadherence high molecular weight protein 2 [Source:UniProtKB/TrEMBL;Acc:K1R6P5]	327	3.92e-24	-1
Locus_1008335	368	EKC34371	CGI_10017672	Protein jagged-2 [Source:UniProtKB/TrEMBL;Acc:K1RJE3]	368	1.97e-13	3
Locus_1008343	1548	EKC34324	CGI_10023427	Caspase-7 [Source:UniProtKB/TrEMBL;Acc:K1QSW8]	1548	1.15e-86	2	ENSDARP00000127315	ENSDARG00000091836	caspase 7, apoptosis-related cysteine peptidase [Source:ZFIN;Acc:ZDB-GENE-050522-506]	1548	1.89e-69	2	ENSP00000398107	ENSG00000165806	caspase 7 [Source:HGNC Symbol;Acc:HGNC:1508]	1548	3.25e-69	2	sp|P97864|CASP7_MOUSE	Caspase-7 (CASP-7) (EC 3.4.22.60) (Apoptotic protease Mch-3) (Cysteine protease LICE2) [Cleaved into: Caspase-7 subunit p20; Caspase-7 subunit p11]	Casp7 Lice2 Mch3	Mus musculus (Mouse)	aging [GO:0007568]; apoptotic process [GO:0006915]; cellular response to staurosporine [GO:0072734]; execution phase of apoptosis [GO:0097194]; heart development [GO:0007507]; neuron apoptotic process [GO:0051402]; protein processing [GO:0016485]; proteolysis [GO:0006508]; response to UV [GO:0009411]	cytoplasm [GO:0005737]; cytosol [GO:0005829]; nucleus [GO:0005634]	aspartic-type endopeptidase activity [GO:0004190]; cysteine-type endopeptidase activity [GO:0004197]; cysteine-type endopeptidase activity involved in apoptotic process [GO:0097153]; cysteine-type endopeptidase activity involved in execution phase of apoptosis [GO:0097200]; peptidase activity [GO:0008233]	GO:0004190; GO:0004197; GO:0005634; GO:0005737; GO:0005829; GO:0006508; GO:0006915; GO:0007507; GO:0007568; GO:0008233; GO:0009411; GO:0016485; GO:0051402; GO:0072734; GO:0097153; GO:0097194; GO:0097200		1.78e-69	2
Locus_10083589	466	EKC23851	CGI_10007326	Dynein alpha chain, flagellar outer arm [Source:UniProtKB/TrEMBL;Acc:K1QQR3]	466	6.84e-41	-1							ENSP00000414874	ENSG00000007174	dynein axonemal heavy chain 9 [Source:HGNC Symbol;Acc:HGNC:2953]	466	8.4e-05	-1
Locus_1008396
Locus_10084164
Locus_10085483	648	EKC27650	CGI_10016940	EF-hand domain-containing family member B [Source:UniProtKB/TrEMBL;Acc:K1QFN6]	648	3.74e-99	-1	ENSDARP00000092403	ENSDARG00000069703	EF-hand domain family, member B [Source:ZFIN;Acc:ZDB-GENE-091001-1]	648	8.25e-55	-1	ENSP00000342263	ENSG00000163576	EF-hand domain family member B [Source:HGNC Symbol;Acc:HGNC:26330]	648	2.94e-60	-1	sp|Q8CDU5|EFHB_MOUSE	EF-hand domain-containing family member B	Efhb	Mus musculus (Mouse)	0	0	calcium ion binding [GO:0005509]	GO:0005509		3.6e-63	-1
Locus_100866	506	EKC37173	CGI_10028411	Dual oxidase 2 [Source:UniProtKB/TrEMBL;Acc:K1QU47]	506	1.63e-74	-1	ENSDARP00000085160	ENSDARG00000062632	dual oxidase [Source:ZFIN;Acc:ZDB-GENE-091117-14]	506	6.82e-64	-1	ENSP00000373689	ENSG00000137857	dual oxidase 1 [Source:HGNC Symbol;Acc:HGNC:3062]	506	1.58e-62	-1	sp|Q9NRD9|DUOX1_HUMAN	Dual oxidase 1 (EC 1.11.1.-) (EC 1.6.3.1) (Large NOX 1) (Long NOX 1) (NADPH thyroid oxidase 1) (Thyroid oxidase 1)	DUOX1 DUOX LNOX1 THOX1	Homo sapiens (Human)	cuticle development [GO:0042335]; cytokine-mediated signaling pathway [GO:0019221]; hormone biosynthetic process [GO:0042446]; hydrogen peroxide biosynthetic process [GO:0050665]; hydrogen peroxide catabolic process [GO:0042744]; oxidation-reduction process [GO:0055114]; response to cAMP [GO:0051591]; response to oxidative stress [GO:0006979]; superoxide anion generation [GO:0042554]; thyroid hor…	apical plasma membrane [GO:0016324]; integral component of membrane [GO:0016021]; plasma membrane [GO:0005886]	calcium ion binding [GO:0005509]; heme binding [GO:0020037]; NAD(P)H oxidase activity [GO:0016174]; NADP binding [GO:0050661]; peroxidase activity [GO:0004601]	GO:0004601; GO:0005509; GO:0005886; GO:0006590; GO:0006979; GO:0016021; GO:0016174; GO:0016324; GO:0019221; GO:0020037; GO:0042335; GO:0042446; GO:0042554; GO:0042744; GO:0050661; GO:0050665; GO:0051591; GO:0055114		8.03e-62	-1
Locus_1008699
Locus_10087120	387	EKC31939	CGI_10013131	Poly [ADP-ribose] polymerase 12 [Source:UniProtKB/TrEMBL;Acc:K1QLE1]	387	3.49e-27	-1	ENSDARP00000138590	ENSDARG00000061841	TCDD-inducible poly(ADP-ribose) polymerase [Source:ZFIN;Acc:ZDB-GENE-031002-47]	387	6.94e-17	-1	ENSP00000405385	ENSG00000111224	poly(ADP-ribose) polymerase family member 11 [Source:HGNC Symbol;Acc:HGNC:1186]	387	2.24e-18	-1	sp|Q9NR21|PAR11_HUMAN	Poly [ADP-ribose] polymerase 11 (PARP-11) (EC 2.4.2.30) (ADP-ribosyltransferase diphtheria toxin-like 11) (ARTD11)	PARP11 C12orf6	Homo sapiens (Human)	cell differentiation [GO:0030154]; mRNA transport [GO:0051028]; nuclear envelope organization [GO:0006998]; protein transport [GO:0015031]; spermatogenesis [GO:0007283]	nuclear envelope [GO:0005635]; nuclear pore [GO:0005643]	NAD+ ADP-ribosyltransferase activity [GO:0003950]	GO:0003950; GO:0005635; GO:0005643; GO:0006998; GO:0007283; GO:0015031; GO:0030154; GO:0051028		3.44e-17	-1
Locus_1008736	630	EKC38507	CGI_10028126	Platelet-activating factor acetylhydrolase IB subunit beta [Source:UniProtKB/TrEMBL;Acc:K1QNQ0]	630	1.4e-81	-2	ENSDARP00000112535	ENSDARG00000105336	platelet-activating factor acetylhydrolase, isoform Ib, gamma subunit [Source:ZFIN;Acc:ZDB-GENE-040426-1026]	630	8.2e-67	-2	ENSP00000444935	ENSG00000079462	platelet activating factor acetylhydrolase 1b catalytic subunit 3 [Source:HGNC Symbol;Acc:HGNC:8576]	630	7.85e-67	-2	sp|Q15102|PA1B3_HUMAN	Platelet-activating factor acetylhydrolase IB subunit gamma (EC 3.1.1.47) (PAF acetylhydrolase 29 kDa subunit) (PAF-AH 29 kDa subunit) (PAF-AH subunit gamma) (PAFAH subunit gamma)	PAFAH1B3 PAFAHG	Homo sapiens (Human)	brain development [GO:0007420]; lipid catabolic process [GO:0016042]; lipid metabolic process [GO:0006629]; nervous system development [GO:0007399]; spermatogenesis [GO:0007283]	cytoplasm [GO:0005737]; cytosol [GO:0005829]; extracellular exosome [GO:0070062]; membrane [GO:0016020]	1-alkyl-2-acetylglycerophosphocholine esterase activity [GO:0003847]; identical protein binding [GO:0042802]; phospholipase A2 activity [GO:0004623]; platelet-activating factor acetyltransferase activity [GO:0047179]; protein heterodimerization activity [GO:0046982]	GO:0003847; GO:0004623; GO:0005737; GO:0005829; GO:0006629; GO:0007283; GO:0007399; GO:0007420; GO:0016020; GO:0016042; GO:0042802; GO:0046982; GO:0047179; GO:0070062		4e-66	-2
Locus_1008769	701	EKC38057	CGI_10022728	Growth arrest and DNA-damage-inducible protein GADD45 alpha [Source:UniProtKB/TrEMBL;Acc:K1QMN1]	701	1.79e-06	-1	ENSDARP00000053541	ENSDARG00000036875	ribosomal protein S12 [Source:ZFIN;Acc:ZDB-GENE-030131-8951]	701	4.19e-05	-1	ENSP00000230050	ENSG00000112306	ribosomal protein S12 [Source:HGNC Symbol;Acc:HGNC:10385]	701	7.92e-06	-1	sp|P63324|RS12_RAT	40S ribosomal protein S12	Rps12	Rattus norvegicus (Rat)	response to organonitrogen compound [GO:0010243]; translation [GO:0006412]	cytosolic large ribosomal subunit [GO:0022625]; cytosolic small ribosomal subunit [GO:0022627]; membrane [GO:0016020]	RNA binding [GO:0003723]; structural constituent of ribosome [GO:0003735]	GO:0003723; GO:0003735; GO:0006412; GO:0010243; GO:0016020; GO:0022625; GO:0022627		1.91e-05	-1
Locus_1008803	1244	EKC29109	CGI_10019747	0	1244	5.31e-08	-2
Locus_1008894								ENSDARP00000141151	ENSDARG00000094214	si:dkeyp-117b8.4 [Source:ZFIN;Acc:ZDB-GENE-060526-362]	1033	2.2e-07	-2	ENSP00000370621	ENSG00000214717	zinc finger BED-type containing 1 [Source:HGNC Symbol;Acc:HGNC:447]	1033	2.11e-09	-2
Locus_10089639
Locus_10089651
Locus_100902
Locus_10091211
Locus_1009125
Locus_10091409
Locus_10091543
Locus_1009179
Locus_1009223	1813	EKC39507	CGI_10027913	Son of sevenless-like protein 2 [Source:UniProtKB/TrEMBL;Acc:K1QRE2]	1813	0	1	ENSDARP00000079754	ENSDARG00000060506	son of sevenless homolog 2 (Drosophila) [Source:ZFIN;Acc:ZDB-GENE-090319-5]	1813	6.45e-175	1	ENSP00000384675	ENSG00000115904	SOS Ras/Rac guanine nucleotide exchange factor 1 [Source:HGNC Symbol;Acc:HGNC:11187]	1813	0	1	sp|Q07889|SOS1_HUMAN	Son of sevenless homolog 1 (SOS-1)	SOS1	Homo sapiens (Human)	axon guidance [GO:0007411]; B cell homeostasis [GO:0001782]; blood vessel morphogenesis [GO:0048514]; cardiac atrium morphogenesis [GO:0003209]; epidermal growth factor receptor signaling pathway [GO:0007173]; ERBB2 signaling pathway [GO:0038128]; eyelid development in camera-type eye [GO:0061029]; Fc-epsilon receptor signaling pathway [GO:0038095]; G-protein coupled receptor signaling pathway [G…	cytoplasm [GO:0005737]; cytosol [GO:0005829]; neuronal cell body [GO:0043025]; plasma membrane [GO:0005886]; postsynaptic density [GO:0014069]	DNA binding [GO:0003677]; GTPase activator activity [GO:0005096]; guanyl-nucleotide exchange factor activity [GO:0005085]; protein heterodimerization activity [GO:0046982]; Ras guanyl-nucleotide exchange factor activity [GO:0005088]; Rho guanyl-nucleotide exchange factor activity [GO:0005089]; SH3 domain binding [GO:0017124]	GO:0000165; GO:0001782; GO:0001942; GO:0003209; GO:0003344; GO:0003677; GO:0005085; GO:0005088; GO:0005089; GO:0005096; GO:0005737; GO:0005829; GO:0005886; GO:0007165; GO:0007173; GO:0007186; GO:0007265; GO:0007296; GO:0007411; GO:0008286; GO:0014069; GO:0017124; GO:0033081; GO:0035023; GO:0035264; GO:0038095; GO:0038128; GO:0042129; GO:0043025; GO:0043065; GO:0045742; GO:0046982; GO:0048011; GO:…		0	1
Locus_10092381
Locus_100925	814	EKC24290	CGI_10014410	SH3 and PX domain-containing protein 2B [Source:UniProtKB/TrEMBL;Acc:K1Q5T9]	814	1.97e-42	1	ENSDARP00000139646	ENSDARG00000103251	SH3 and PX domains 2B [Source:ZFIN;Acc:ZDB-GENE-060810-52]	814	4.76e-33	1	ENSP00000430890	ENSG00000174705	SH3 and PX domains 2B [Source:HGNC Symbol;Acc:HGNC:29242]	814	8.52e-36	1	sp|A1X283|SPD2B_HUMAN	SH3 and PX domain-containing protein 2B (Adapter protein HOFI) (Factor for adipocyte differentiation 49) (Tyrosine kinase substrate with four SH3 domains)	SH3PXD2B FAD49 KIAA1295 TKS4	Homo sapiens (Human)	adipose tissue development [GO:0060612]; bone development [GO:0060348]; cranial skeletal system development [GO:1904888]; extracellular matrix disassembly [GO:0022617]; eye development [GO:0001654]; heart development [GO:0007507]; osteoblast fate commitment [GO:0002051]; oxidation-reduction process [GO:0055114]; podosome assembly [GO:0071800]; positive regulation of adipose tissue development [GO…	cell junction [GO:0030054]; cell projection [GO:0042995]; cytoplasm [GO:0005737]; podosome [GO:0002102]	phosphatidylinositol-3,5-bisphosphate binding [GO:0080025]; phosphatidylinositol-3-phosphate binding [GO:0032266]; phosphatidylinositol-4-phosphate binding [GO:0070273]; phosphatidylinositol-5-phosphate binding [GO:0010314]; SH2 domain binding [GO:0042169]; superoxide-generating NADPH oxidase activator activity [GO:0016176]	GO:0001501; GO:0001654; GO:0002051; GO:0002102; GO:0005737; GO:0006801; GO:0007507; GO:0010314; GO:0010628; GO:0016176; GO:0022617; GO:0030054; GO:0032266; GO:0040018; GO:0042169; GO:0042995; GO:0045600; GO:0048705; GO:0051496; GO:0055114; GO:0060348; GO:0060378; GO:0060612; GO:0070273; GO:0071800; GO:0072657; GO:0080025; GO:1904179; GO:1904888		3.65e-34	1
Locus_10092754
Locus_1009333	1655	EKC28374	CGI_10023758	Putative phospholipid-transporting ATPase IA [Source:UniProtKB/TrEMBL;Acc:K1QAT2]	1655	1.45e-113	-1	ENSDARP00000102872	ENSDARG00000079453	ATPase, class I, type 8B, member 4 [Source:ZFIN;Acc:ZDB-GENE-121116-7]	1655	0	-1	ENSP00000357475	ENSG00000143515	ATPase phospholipid transporting 8B2 [Source:HGNC Symbol;Acc:HGNC:13534]	1655	0	-1	sp|P98199|AT8B2_MOUSE	Phospholipid-transporting ATPase ID (EC 3.6.3.1) (ATPase class I type 8B member 2) (P4-ATPase flippase complex alpha subunit ATP8B2)	Atp8b2	Mus musculus (Mouse)	Golgi organization [GO:0007030]	endoplasmic reticulum membrane [GO:0005789]; Golgi apparatus [GO:0005794]; integral component of membrane [GO:0016021]; plasma membrane [GO:0005886]	ATP binding [GO:0005524]; magnesium ion binding [GO:0000287]; phospholipid-translocating ATPase activity [GO:0004012]	GO:0000287; GO:0004012; GO:0005524; GO:0005789; GO:0005794; GO:0005886; GO:0007030; GO:0016021		0	-1
Locus_10093539
Locus_1009362
Locus_10093885
Locus_1009411	1039	EKC21891	CGI_10003160	Rho GTPase-activating protein 21 [Source:UniProtKB/TrEMBL;Acc:K1QJM4]	1039	7.72e-21	-3
Locus_10094316
Locus_1009467
Locus_1009518
Locus_10095399
Locus_1009567	1175	EKC29302	CGI_10014611	0	1175	2.51e-62	1
Locus_1009588	669	EKC30105	CGI_10009129	Ligand of Numb protein X 2 [Source:UniProtKB/TrEMBL;Acc:K1QMP3]	669	1.34e-91	-2	ENSDARP00000131036	#N/A	#N/A	669	8.67e-44	-2	ENSP00000325929	ENSG00000139517	ligand of numb-protein X 2 [Source:HGNC Symbol;Acc:HGNC:20421]	669	2.28e-47	-2	sp|Q91XL2|LNX2_MOUSE	Ligand of Numb protein X 2 (Numb-binding protein 2)	Lnx2	Mus musculus (Mouse)	protein homooligomerization [GO:0051260]	0	metal ion binding [GO:0046872]; PDZ domain binding [GO:0030165]	GO:0030165; GO:0046872; GO:0051260		1e-46	-2
Locus_100971	331	EKC23395	CGI_10019612	0	331	3.02e-05	-3
Locus_1009713	1486	EKC18546	CGI_10011910	Alpha-protein kinase vwkA [Source:UniProtKB/TrEMBL;Acc:K1QAN8]	1486	1.26e-20	-1	ENSDARP00000052000	ENSDARG00000035835	eukaryotic elongation factor 2 kinase [Source:ZFIN;Acc:ZDB-GENE-020916-2]	1486	4.26e-05	-1							sp|Q6B9X6|VWKA_DICDI	Alpha-protein kinase vwkA (EC 2.7.11.1) (von Willebrand factor A alpha-kinase) (vWF kinase)	vwkA DDB_G0268144	Dictyostelium discoideum (Slime mold)	contractile vacuole discharge [GO:0070177]; contractile vacuole organization [GO:0033298]; hypotonic response [GO:0006971]; mitotic cytokinesis [GO:0000281]; myosin II filament organization [GO:0031038]; peptidyl-serine modification [GO:0018209]; peptidyl-threonine phosphorylation [GO:0018107]; protein phosphorylation [GO:0006468]; regulation of sorocarp development [GO:0031156]; sorocarp morphog…	contractile vacuolar membrane [GO:0031164]; contractile vacuole [GO:0000331]; cytoplasm [GO:0005737]; cytosol [GO:0005829]; perinuclear region of cytoplasm [GO:0048471]	ATP binding [GO:0005524]; calmodulin binding [GO:0005516]; protein kinase activity [GO:0004672]; protein serine/threonine kinase activity [GO:0004674]	GO:0000281; GO:0000331; GO:0004672; GO:0004674; GO:0005516; GO:0005524; GO:0005737; GO:0005829; GO:0006468; GO:0006971; GO:0018107; GO:0018209; GO:0031038; GO:0031156; GO:0031164; GO:0031288; GO:0033298; GO:0048471; GO:0070177		1.54e-08	-1
Locus_1009748	479	EKC41565	CGI_10022116	0	479	5.64e-55	-2
Locus_1009757	365	EKC36032	CGI_10012429	SPS1/STE20-related protein kinase YSK4 [Source:UniProtKB/TrEMBL;Acc:K1QGV5]	365	9.95e-08	-3
Locus_1009770	320	EKC23479	CGI_10011543	Neogenin [Source:UniProtKB/TrEMBL;Acc:K1PWS4]	320	1.03e-25	-2	ENSDARP00000090523	ENSDARG00000068869	si:ch211-250m6.4 [Source:ZFIN;Acc:ZDB-GENE-061009-21]	320	4.75e-17	-2	ENSP00000382608	ENSG00000132622	heat shock protein family A (Hsp70) member 12B [Source:HGNC Symbol;Acc:HGNC:16193]	320	1.28e-15	-2	sp|Q9CZJ2|HS12B_MOUSE	Heat shock 70 kDa protein 12B	Hspa12b	Mus musculus (Mouse)	0	0	ATP binding [GO:0005524]	GO:0005524		2.66e-16	-2
Locus_1009795
Locus_1009834	1653	EKC28568	CGI_10009515	Chitin synthase C [Source:UniProtKB/TrEMBL;Acc:K1Q406]	1653	6.87e-19	-2	ENSDARP00000112602	ENSDARG00000068515	chitin synthase 1 [Source:ZFIN;Acc:ZDB-GENE-030131-1188]	1653	6.33e-06	-2
Locus_100987								ENSDARP00000141030	ENSDARG00000039699	family with sequence similarity 204, member A [Source:ZFIN;Acc:ZDB-GENE-040718-271]	829	3.91e-20	-1	ENSP00000358170	ENSG00000165669	family with sequence similarity 204 member A [Source:HGNC Symbol;Acc:HGNC:25794]	829	6.18e-23	-1	sp|Q5R939|F204A_PONAB	Protein FAM204A	FAM204A	Pongo abelii (Sumatran orangutan) (Pongo pygmaeus abelii)	0	0	0	0		2.84e-22	-1
Locus_1009890
Locus_1009917	498	EKC35724	CGI_10022143	Alpha-L-iduronidase [Source:UniProtKB/TrEMBL;Acc:K1QX29]	498	3.92e-28	-2	ENSDARP00000127913	ENSDARG00000062904	iduronidase, alpha-L- [Source:ZFIN;Acc:ZDB-GENE-060526-29]	498	4.02e-23	-2	ENSP00000425081	ENSG00000127415	iduronidase, alpha-L- [Source:HGNC Symbol;Acc:HGNC:5391]	498	7.64e-23	-2	sp|P35475|IDUA_HUMAN	Alpha-L-iduronidase (EC 3.2.1.76)	IDUA	Homo sapiens (Human)	chondroitin sulfate catabolic process [GO:0030207]; dermatan sulfate catabolic process [GO:0030209]; disaccharide metabolic process [GO:0005984]; glycosaminoglycan catabolic process [GO:0006027]	coated vesicle [GO:0030135]; extracellular exosome [GO:0070062]; lysosomal lumen [GO:0043202]	L-iduronidase activity [GO:0003940]; receptor binding [GO:0005102]	GO:0003940; GO:0005102; GO:0005984; GO:0006027; GO:0030135; GO:0030207; GO:0030209; GO:0043202; GO:0070062		6.12e-22	-2
Locus_10099608	302	EKC40236	CGI_10011066	0	302	9.87e-39	-2
Locus_10100014
Locus_1010008	773	EKC31645	CGI_10009158	Growth arrest and DNA-damage-inducible protein GADD45 alpha [Source:UniProtKB/TrEMBL;Acc:K1QS04]	773	3.47e-23	3	ENSDARP00000063995	ENSDARG00000043581	growth arrest and DNA-damage-inducible, alpha, a [Source:ZFIN;Acc:ZDB-GENE-040426-1501]	773	1.89e-12	3	ENSP00000360025	ENSG00000116717	growth arrest and DNA damage inducible alpha [Source:HGNC Symbol;Acc:HGNC:4095]	773	5.43e-13	3	sp|P48317|GA45A_RAT	Growth arrest and DNA damage-inducible protein GADD45 alpha (DNA damage-inducible transcript 1 protein) (DDIT-1)	Gadd45a Ddit1 Gadd45	Rattus norvegicus (Rat)	activation of MAPKKK activity [GO:0000185]; cellular response to DNA damage stimulus [GO:0006974]; cellular response to ionizing radiation [GO:0071479]; cellular response to mechanical stimulus [GO:0071260]; centrosome cycle [GO:0007098]; G2/M transition of mitotic cell cycle [GO:0000086]; mitotic cell cycle arrest [GO:0071850]; negative regulation of protein kinase activity [GO:0006469]; positiv…	cytoplasm [GO:0005737]; nucleus [GO:0005634]	core promoter binding [GO:0001047]; kinase binding [GO:0019900]; protein heterodimerization activity [GO:0046982]; protein homodimerization activity [GO:0042803]; protein N-terminus binding [GO:0047485]	GO:0000086; GO:0000185; GO:0001047; GO:0005634; GO:0005737; GO:0006469; GO:0006974; GO:0007098; GO:0019900; GO:0042770; GO:0042803; GO:0043065; GO:0046330; GO:0046982; GO:0047485; GO:0051726; GO:0071260; GO:0071479; GO:0071850; GO:1900745; GO:2000379		8.27e-13	3
Locus_101002
Locus_1010080	518	EKC26789	CGI_10013220	Synaptotagmin-9 [Source:UniProtKB/TrEMBL;Acc:K1Q682]	518	2.82e-34	-1	ENSDARP00000142513	ENSDARG00000073970	multiple C2 domains, transmembrane 2b [Source:ZFIN;Acc:ZDB-GENE-050506-136]	518	3.22e-07	-1							sp|K8FE10|SYT2_CAEEL	Synaptotagmin 2	snt-2 F42G9.7	Caenorhabditis elegans	exocytosis [GO:0006887]; neurotransmitter secretion [GO:0007269]	dense core granule [GO:0031045]; membrane [GO:0016020]; synaptic vesicle [GO:0008021]	calcium-dependent phospholipid binding [GO:0005544]; metal ion binding [GO:0046872]	GO:0005544; GO:0006887; GO:0007269; GO:0008021; GO:0016020; GO:0031045; GO:0046872		1.5e-06	-1
Locus_1010147	1909	EKC36506	CGI_10024671	Baculoviral IAP repeat-containing protein 2 [Source:UniProtKB/TrEMBL;Acc:K1RQ86]	1909	2.55e-53	3	ENSDARP00000127668	ENSDARG00000016143	X-linked inhibitor of apoptosis [Source:ZFIN;Acc:ZDB-GENE-030825-7]	1909	6.52e-38	3	ENSP00000395230	ENSG00000101966	X-linked inhibitor of apoptosis [Source:HGNC Symbol;Acc:HGNC:592]	1909	2.91e-31	3	sp|Q24306|DIAP1_DROME	Death-associated inhibitor of apoptosis 1 (EC 2.3.2.27) (Apoptosis 1 inhibitor) (E3 ubiquitin-protein ligase th) (Inhibitor of apoptosis 1) (Protein thread) (RING-type E3 ubiquitin transferase Diap1)	Diap1 Iap1 th CG12284	Drosophila melanogaster (Fruit fly)	antennal morphogenesis [GO:0048800]; apoptotic process [GO:0006915]; border follicle cell migration [GO:0007298]; germ cell migration [GO:0008354]; inhibition of cysteine-type endopeptidase activity [GO:0097340]; inhibition of cysteine-type endopeptidase activity involved in apoptotic process [GO:1990001]; multicellular organism development [GO:0007275]; negative regulation of apoptotic process […	cytoplasm [GO:0005737]; cytosol [GO:0005829]; nucleus [GO:0005634]	caspase binding [GO:0089720]; cysteine-type endopeptidase inhibitor activity [GO:0004869]; cysteine-type endopeptidase inhibitor activity involved in apoptotic process [GO:0043027]; NEDD8 ligase activity [GO:0061663]; ubiquitin conjugating enzyme binding [GO:0031624]; ubiquitin-like protein conjugating enzyme binding [GO:0044390]; ubiquitin protein ligase activity [GO:0061630]; ubiquitin protein …	GO:0000209; GO:0004842; GO:0004869; GO:0005634; GO:0005737; GO:0005829; GO:0006915; GO:0007275; GO:0007283; GO:0007289; GO:0007298; GO:0007423; GO:0008270; GO:0008354; GO:0016055; GO:0031398; GO:0031624; GO:0031625; GO:0042787; GO:0043027; GO:0043066; GO:0043154; GO:0044390; GO:0045035; GO:0045116; GO:0046673; GO:0048800; GO:0051865; GO:0061630; GO:0061663; GO:0070936; GO:0089720; GO:0090263; GO:…		1.24e-55	3
Locus_1010239	484	EKC30342	CGI_10021814	0	484	5.58e-23	1	ENSDARP00000139436	ENSDARG00000102399	0	484	1.3e-27	1
Locus_101027
Locus_1010294	605	EKC20528	CGI_10005864	ATP-binding cassette sub-family A member 1 [Source:UniProtKB/TrEMBL;Acc:K1PG28]	605	8.95e-08	-3	ENSDARP00000123162	ENSDARG00000057169	ATP-binding cassette, sub-family A (ABC1), member 4a [Source:ZFIN;Acc:ZDB-GENE-050517-3]	605	7.47e-09	-3	ENSP00000359245	ENSG00000198691	ATP binding cassette subfamily A member 4 [Source:HGNC Symbol;Acc:HGNC:34]	605	5.03e-09	-3	sp|P78363|ABCA4_HUMAN	Retinal-specific ATP-binding cassette transporter (ATP-binding cassette sub-family A member 4) (RIM ABC transporter) (RIM protein) (RmP) (Stargardt disease protein)	ABCA4 ABCR	Homo sapiens (Human)	phospholipid transfer to membrane [GO:0006649]; phospholipid translocation [GO:0045332]; photoreceptor cell maintenance [GO:0045494]; phototransduction, visible light [GO:0007603]; retinoid metabolic process [GO:0001523]; transmembrane transport [GO:0055085]; transport [GO:0006810]; visual perception [GO:0007601]	integral component of plasma membrane [GO:0005887]; intracellular membrane-bounded organelle [GO:0043231]; membrane [GO:0016020]; photoreceptor disc membrane [GO:0097381]	ATPase activity [GO:0016887]; ATPase activity, coupled to transmembrane movement of substances [GO:0042626]; ATP binding [GO:0005524]; eye pigment precursor transporter activity [GO:0005395]; phosphatidylethanolamine-translocating ATPase activity [GO:0090555]; transporter activity [GO:0005215]	GO:0001523; GO:0005215; GO:0005395; GO:0005524; GO:0005887; GO:0006649; GO:0006810; GO:0007601; GO:0007603; GO:0016020; GO:0016887; GO:0042626; GO:0043231; GO:0045332; GO:0045494; GO:0055085; GO:0090555; GO:0097381		2.56e-08	-3
Locus_1010317	1171	EKC37369	CGI_10023840	Collectin-12 [Source:UniProtKB/TrEMBL;Acc:K1R1G9]	1171	1.75e-17	-3	ENSDARP00000093678	ENSDARG00000008075	immune-related, lectin-like receptor 4 [Source:ZFIN;Acc:ZDB-GENE-050311-5]	1171	4.06e-12	-3	ENSP00000470132	ENSG00000104938	C-type lectin domain family 4 member M [Source:HGNC Symbol;Acc:HGNC:13523]	1171	1.06e-14	-3	sp|P02707|LECH_CHICK	Hepatic lectin	0	Gallus gallus (Chicken)	endocytosis [GO:0006897]	integral component of membrane [GO:0016021]	carbohydrate binding [GO:0030246]	GO:0006897; GO:0016021; GO:0030246		6.94e-15	-3
Locus_10103263
Locus_10103506
Locus_101036
Locus_10104	1246	EKC24393	CGI_10014037	Complement C3 [Source:UniProtKB/TrEMBL;Acc:K1PRU2]	1246	2.67e-38	3	ENSDARP00000123096	ENSDARG00000056530	C3 and PZP-like, alpha-2-macroglobulin domain containing 8 [Source:ZFIN;Acc:ZDB-GENE-050208-428]	1246	6.09e-26	3	ENSP00000402505	ENSG00000160111	C3 and PZP like, alpha-2-macroglobulin domain containing 8 [Source:HGNC Symbol;Acc:HGNC:23228]	1246	9.86e-21	3	sp|Q8IZJ3|CPMD8_HUMAN	C3 and PZP-like alpha-2-macroglobulin domain-containing protein 8	CPAMD8 KIAA1283	Homo sapiens (Human)	eye development [GO:0001654]	extracellular space [GO:0005615]; plasma membrane [GO:0005886]	serine-type endopeptidase inhibitor activity [GO:0004867]	GO:0001654; GO:0004867; GO:0005615; GO:0005886		4.32e-20	3
Locus_101043
Locus_1010465	2145	EKC18743	CGI_10011125	Stress-induced-phosphoprotein 1 [Source:UniProtKB/TrEMBL;Acc:K1PBB1]	2145	0	3	ENSDARP00000100503	ENSDARG00000004906	stress-induced phosphoprotein 1 [Source:ZFIN;Acc:ZDB-GENE-041121-17]	2145	8.22e-130	3	ENSP00000445957	ENSG00000168439	stress induced phosphoprotein 1 [Source:HGNC Symbol;Acc:HGNC:11387]	2145	1.12e-129	3	sp|Q3ZBZ8|STIP1_BOVIN	Stress-induced-phosphoprotein 1 (STI1) (Hsc70/Hsp90-organizing protein) (Hop)	STIP1	Bos taurus (Bovine)	0	cytoplasm [GO:0005737]; nucleus [GO:0005634]	0	GO:0005634; GO:0005737		3.77e-130	3
Locus_1010512	638	EKC42852	CGI_10002294	0	638	5.34e-101	-3	ENSDARP00000069002	ENSDARG00000052624	SPRY domain containing 7a [Source:ZFIN;Acc:ZDB-GENE-040426-2713]	638	4.38e-83	-3	ENSP00000354774	ENSG00000123178	SPRY domain containing 7 [Source:HGNC Symbol;Acc:HGNC:14297]	638	3.46e-82	-3	sp|Q2T9X3|SPRY7_BOVIN	SPRY domain-containing protein 7 (Chronic lymphocytic leukemia deletion region gene 6 protein homolog) (CLL deletion region gene 6 protein homolog)	SPRYD7 CLLD6	Bos taurus (Bovine)	0	0	0	0		7.72e-83	-3
Locus_1010577	450	EKC33866	CGI_10026356	Putative sodium-coupled neutral amino acid transporter 9 [Source:UniProtKB/TrEMBL;Acc:K1RI18]	450	1.47e-50	-1	ENSDARP00000041067	ENSDARG00000032769	solute carrier family 38, member 9 [Source:ZFIN;Acc:ZDB-GENE-061013-597]	450	9.3e-27	-1	ENSP00000397429	ENSG00000177058	solute carrier family 38 member 9 [Source:HGNC Symbol;Acc:HGNC:26907]	450	1.79e-29	-1	sp|Q3B8Q3|S38A9_RAT	Sodium-coupled neutral amino acid transporter 9 (Solute carrier family 38 member 9)	Slc38a9	Rattus norvegicus (Rat)	amino acid transmembrane transport [GO:0003333]; cellular response to amino acid stimulus [GO:0071230]; positive regulation of TOR signaling [GO:0032008]	integral component of membrane [GO:0016021]; late endosome [GO:0005770]; lysosomal membrane [GO:0005765]; lysosome [GO:0005764]; nucleoplasm [GO:0005654]; Ragulator complex [GO:0071986]	amino acid transmembrane transporter activity [GO:0015171]	GO:0003333; GO:0005654; GO:0005764; GO:0005765; GO:0005770; GO:0015171; GO:0016021; GO:0032008; GO:0071230; GO:0071986		6.97e-29	-1
Locus_10105871
Locus_1010593
Locus_10105950
Locus_1010612	1168	EKC41160	CGI_10010012	Protein furry-like protein [Source:UniProtKB/TrEMBL;Acc:K1RI02]	1168	6.1e-180	-2	ENSDARP00000044293	ENSDARG00000056001	furry homolog b (Drosophila) [Source:ZFIN;Acc:ZDB-GENE-080215-5]	1168	5.13e-58	-2	ENSP00000425344	ENSG00000075539	FRY like transcription coactivator [Source:HGNC Symbol;Acc:HGNC:29127]	1168	3.8e-64	-2	sp|Q9VT28|FRY_DROME	Protein furry	fry CG32045	Drosophila melanogaster (Fruit fly)	actin filament reorganization [GO:0090527]; antennal morphogenesis [GO:0048800]; chaeta morphogenesis [GO:0008407]; dendrite self-avoidance [GO:0070593]; imaginal disc-derived wing hair organization [GO:0035317]; imaginal disc-derived wing morphogenesis [GO:0007476]; non-sensory hair organization [GO:0035316]; oocyte morphogenesis [GO:0048601]; positive regulation of protein kinase activity [GO:0…	apical part of cell [GO:0045177]; axon [GO:0030424]; cell body [GO:0044297]; cell cortex [GO:0005938]; cytoplasm [GO:0005737]; dendrite [GO:0030425]; site of polarized growth [GO:0030427]	0	GO:0005737; GO:0005938; GO:0006351; GO:0007476; GO:0008407; GO:0030424; GO:0030425; GO:0030427; GO:0035316; GO:0035317; GO:0042052; GO:0044297; GO:0045177; GO:0045860; GO:0045893; GO:0048601; GO:0048800; GO:0048814; GO:0050773; GO:0070593; GO:0090527		1.15e-99	-2
Locus_1010662	870	EKC35586	CGI_10015985	Ubiquitin carboxyl-terminal hydrolase 8 [Source:UniProtKB/TrEMBL;Acc:K1RMI7]	870	3.14e-06	1
Locus_1010686
Locus_1010716
Locus_1010731	507	EKC24307	CGI_10005988	E3 ubiquitin-protein ligase TRIM33 [Source:UniProtKB/TrEMBL;Acc:K1PJW4]	507	6.34e-09	3							ENSP00000299550	ENSG00000166436	tripartite motif containing 66 [Source:HGNC Symbol;Acc:HGNC:29005]	507	3.84e-05	3
Locus_1010766	488	EKC37209	CGI_10022792	Dynein heavy chain 2, axonemal [Source:UniProtKB/TrEMBL;Acc:K1R168]	488	1.34e-74	1	ENSDARP00000111618	ENSDARG00000087352	dynein, axonemal, heavy chain 2 [Source:ZFIN;Acc:ZDB-GENE-130530-910]	488	1.18e-77	1	ENSP00000373825	ENSG00000183914	dynein axonemal heavy chain 2 [Source:HGNC Symbol;Acc:HGNC:2948]	488	1.18e-73	1	sp|P0C6F1|DYH2_MOUSE	Dynein heavy chain 2, axonemal (Axonemal beta dynein heavy chain 2) (Ciliary dynein heavy chain 2)	Dnah2 Dnahc2	Mus musculus (Mouse)	microtubule-based movement [GO:0007018]	dynein complex [GO:0030286]; inner dynein arm [GO:0036156]; microtubule [GO:0005874]; motile cilium [GO:0031514]	ATP binding [GO:0005524]; ATP-dependent microtubule motor activity, minus-end-directed [GO:0008569]; dynein intermediate chain binding [GO:0045505]; dynein light chain binding [GO:0045503]; dynein light intermediate chain binding [GO:0051959]	GO:0005524; GO:0005874; GO:0007018; GO:0008569; GO:0030286; GO:0031514; GO:0036156; GO:0045503; GO:0045505; GO:0051959		1.65e-74	1
Locus_101077
Locus_10107772
Locus_10107947
Locus_101085
Locus_1010922	1076	EKC43002	CGI_10010832	Metaxin-2 [Source:UniProtKB/TrEMBL;Acc:K1R100]	1076	2.1e-107	-1	ENSDARP00000041857	ENSDARG00000029415	metaxin 2 [Source:ZFIN;Acc:ZDB-GENE-021210-2]	1076	1.28e-84	-1	ENSP00000249442	ENSG00000128654	metaxin 2 [Source:HGNC Symbol;Acc:HGNC:7506]	1076	1.68e-87	-1	sp|Q2L969|MTX2_PIG	Metaxin-2 (Mitochondrial outer membrane import complex protein 2)	MTX2	Sus scrofa (Pig)	protein targeting to mitochondrion [GO:0006626]	mitochondrial outer membrane [GO:0005741]; nucleolus [GO:0005730]	0	GO:0005730; GO:0005741; GO:0006626		6.98e-87	-1
Locus_1010941	1206	EKC36335	CGI_10027232	Dedicator of cytokinesis protein 1 [Source:UniProtKB/TrEMBL;Acc:K1R531]	1206	1.22e-42	2	ENSDARP00000140160	ENSDARG00000001968	dedicator of cytokinesis 5 [Source:ZFIN;Acc:ZDB-GENE-080108-4]	1206	1.34e-20	2	ENSP00000485033	ENSG00000150760	dedicator of cytokinesis 1 [Source:HGNC Symbol;Acc:HGNC:2987]	1206	1.66e-26	2	sp|Q14185|DOCK1_HUMAN	Dedicator of cytokinesis protein 1 (180 kDa protein downstream of CRK) (DOCK180)	DOCK1	Homo sapiens (Human)	apoptotic process [GO:0006915]; blood coagulation [GO:0007596]; cell migration [GO:0016477]; cytoskeleton organization [GO:0007010]; Fc-gamma receptor signaling pathway involved in phagocytosis [GO:0038096]; integrin-mediated signaling pathway [GO:0007229]; phagocytosis, engulfment [GO:0006911]; positive regulation of epithelial cell migration [GO:0010634]; positive regulation of substrate adhesi…	cytoplasm [GO:0005737]; cytosol [GO:0005829]; guanyl-nucleotide exchange factor complex [GO:0032045]; membrane [GO:0016020]	GTPase activator activity [GO:0005096]; Rho guanyl-nucleotide exchange factor activity [GO:0005089]; SH3 domain binding [GO:0017124]	GO:0005089; GO:0005096; GO:0005737; GO:0005829; GO:0006911; GO:0006915; GO:0007010; GO:0007165; GO:0007229; GO:0007264; GO:0007596; GO:0010634; GO:0016020; GO:0016477; GO:0017124; GO:0032045; GO:0038096; GO:0048010; GO:1900026		9.67e-26	2
Locus_10109687
Locus_1010981	1513	EKC32799	CGI_10017192	Transmembrane protein 86A [Source:UniProtKB/TrEMBL;Acc:K1QV12]	1513	2.03e-53	-1	ENSDARP00000064645	ENSDARG00000044034	transmembrane protein 86A [Source:ZFIN;Acc:ZDB-GENE-050320-81]	1513	1.41e-28	-1	ENSP00000280734	ENSG00000151117	transmembrane protein 86A [Source:HGNC Symbol;Acc:HGNC:26890]	1513	9.36e-26	-1	sp|Q3MHQ7|TM86A_BOVIN	Lysoplasmalogenase-like protein TMEM86A (Transmembrane protein 86A)	TMEM86A	Bos taurus (Bovine)	0	integral component of membrane [GO:0016021]	0	GO:0016021		5.12e-26	-1
Locus_10109960
Locus_10110188
Locus_101104	802	EKC36552	CGI_10004290	Sodium-dependent glucose transporter 1 [Source:UniProtKB/TrEMBL;Acc:K1QIG2]	802	2.4e-47	2	ENSDARP00000101496	ENSDARG00000079571	major facilitator superfamily domain containing 4B [Source:ZFIN;Acc:ZDB-GENE-070410-26]	802	3.67e-26	2	ENSP00000357840	ENSG00000173214	major facilitator superfamily domain containing 4B [Source:HGNC Symbol;Acc:HGNC:21053]	802	9.01e-25	2	sp|Q80T22|MFS4B_RAT	Sodium-dependent glucose transporter 1 (rNaGLT1) (Major facilitator superfamily domain-containing protein 4B)	Mfsd4b Naglt1	Rattus norvegicus (Rat)	sodium ion transport [GO:0006814]	apical plasma membrane [GO:0016324]; integral component of membrane [GO:0016021]	glucose transmembrane transporter activity [GO:0005355]; symporter activity [GO:0015293]	GO:0005355; GO:0006814; GO:0015293; GO:0016021; GO:0016324		1.73e-25	2
Locus_1011069	429	EKC36194	CGI_10017042	Hexokinase type 2 [Source:UniProtKB/TrEMBL;Acc:K1QYF7]	429	6.21e-20	1	ENSDARP00000136161	ENSDARG00000101482	hexokinase 2 [Source:ZFIN;Acc:ZDB-GENE-040426-2017]	429	7.03e-16	1	ENSP00000298649	ENSG00000156515	hexokinase 1 [Source:HGNC Symbol;Acc:HGNC:4922]	429	5.55e-17	1	sp|Q5RC71|HXK1_PONAB	Hexokinase-1 (EC 2.7.1.1) (Hexokinase type I) (HK I)	HK1	Pongo abelii (Sumatran orangutan) (Pongo pygmaeus abelii)	cellular glucose homeostasis [GO:0001678]; glycolytic process [GO:0006096]; hexose metabolic process [GO:0019318]	cell [GO:0005623]	ATP binding [GO:0005524]; glucose binding [GO:0005536]; hexokinase activity [GO:0004396]	GO:0001678; GO:0004396; GO:0005524; GO:0005536; GO:0005623; GO:0006096; GO:0019318		1.83e-16	1
Locus_1011101	1354	EKC37523	CGI_10013974	Aldose 1-epimerase [Source:UniProtKB/TrEMBL;Acc:K1QV88]	1354	6.44e-75	-2	ENSDARP00000074789	ENSDARG00000057630	galactose mutarotase [Source:ZFIN;Acc:ZDB-GENE-040718-66]	1354	2.06e-56	-2	ENSP00000272252	ENSG00000143891	galactose mutarotase [Source:HGNC Symbol;Acc:HGNC:24063]	1354	2.23e-57	-2	sp|Q8K157|GALM_MOUSE	Aldose 1-epimerase (EC 5.1.3.3) (Galactose mutarotase)	Galm	Mus musculus (Mouse)	carbohydrate metabolic process [GO:0005975]; galactose catabolic process via UDP-galactose [GO:0033499]; galactose metabolic process [GO:0006012]; glucose metabolic process [GO:0006006]	cytoplasm [GO:0005737]; extracellular exosome [GO:0070062]	aldose 1-epimerase activity [GO:0004034]; carbohydrate binding [GO:0030246]	GO:0004034; GO:0005737; GO:0005975; GO:0006006; GO:0006012; GO:0030246; GO:0033499; GO:0070062		2.36e-61	-2
Locus_1011202	1330	EKC42670	CGI_10023890	Tripartite motif-containing protein 45 [Source:UniProtKB/TrEMBL;Acc:K1RM57]	1330	1.18e-15	2	ENSDARP00000130383	ENSDARG00000103350	tripartite motif containing 24 [Source:ZFIN;Acc:ZDB-GENE-030131-5913]	1330	5.78e-07	2	ENSP00000473126	ENSG00000130726	tripartite motif containing 28 [Source:HGNC Symbol;Acc:HGNC:16384]	1330	1.05e-08	2	sp|Q5BIM1|TRI45_BOVIN	Tripartite motif-containing protein 45	TRIM45	Bos taurus (Bovine)	bone development [GO:0060348]	cytosol [GO:0005829]; intercellular bridge [GO:0045171]; nucleoplasm [GO:0005654]	zinc ion binding [GO:0008270]	GO:0005654; GO:0005829; GO:0008270; GO:0045171; GO:0060348		4.91e-08	2
Locus_1011226
Locus_1011271
Locus_10112999
Locus_1011309
Locus_10113141
Locus_10113235
Locus_10113829
Locus_1011395	540	EKC38889	CGI_10019125	Solute carrier family 23 member 2 [Source:UniProtKB/TrEMBL;Acc:K1R5S0]	540	8.16e-71	-2	ENSDARP00000068850	ENSDARG00000052497	zgc:110789 [Source:ZFIN;Acc:ZDB-GENE-050306-38]	540	2.72e-43	-2	ENSP00000368637	ENSG00000089057	solute carrier family 23 member 2 [Source:HGNC Symbol;Acc:HGNC:10973]	540	5.99e-38	-2	sp|B0JZG0|S23A2_XENTR	Solute carrier family 23 member 2 (Na(+)/L-ascorbic acid transporter 2) (Sodium-dependent vitamin C transporter 2)	slc23a2	Xenopus tropicalis (Western clawed frog) (Silurana tropicalis)	0	integral component of membrane [GO:0016021]	sodium-dependent L-ascorbate transmembrane transporter activity [GO:0070890]	GO:0016021; GO:0070890		4.54e-40	-2
Locus_1011413								ENSDARP00000129235	ENSDARG00000075209	prolyl 4-hydroxylase, transmembrane (endoplasmic reticulum) [Source:ZFIN;Acc:ZDB-GENE-110131-7]	350	8.3e-07	2	ENSP00000341422	ENSG00000178467	prolyl 4-hydroxylase, transmembrane [Source:HGNC Symbol;Acc:HGNC:28858]	350	4.21e-06	2	sp|Q8BG58|P4HTM_MOUSE	Transmembrane prolyl 4-hydroxylase (P4H-TM) (EC 1.14.11.-) (Hypoxia-inducible factor prolyl hydroxylase 4) (HIF-PH4) (HIF-prolyl hydroxylase 4) (HPH-4)	P4htm Ph4	Mus musculus (Mouse)	regulation of erythrocyte differentiation [GO:0045646]	endoplasmic reticulum membrane [GO:0005789]; integral component of membrane [GO:0016021]	calcium ion binding [GO:0005509]; iron ion binding [GO:0005506]; L-ascorbic acid binding [GO:0031418]; oxidoreductase activity, acting on paired donors, with incorporation or reduction of molecular oxygen, 2-oxoglutarate as one donor, and incorporation of one atom each of oxygen into both donors [GO:0016706]	GO:0005506; GO:0005509; GO:0005789; GO:0016021; GO:0016706; GO:0031418; GO:0045646		1.2e-05	2
Locus_1011461
Locus_10115309
Locus_10115571
Locus_10117255
Locus_1011730
Locus_1011758
Locus_101180	542	EKC35682	CGI_10008977	Sushi repeat-containing protein SRPX2 [Source:UniProtKB/TrEMBL;Acc:K1QFN5]	542	1.9e-11	-3	ENSDARP00000114782	ENSDARG00000077905	si:ch211-236p22.1 [Source:ZFIN;Acc:ZDB-GENE-050419-118]	542	4.65e-12	-3	ENSP00000489225	ENSG00000183117	CUB and Sushi multiple domains 1 [Source:HGNC Symbol;Acc:HGNC:14026]	542	3.99e-11	-3	sp|Q96PZ7|CSMD1_HUMAN	CUB and sushi domain-containing protein 1 (CUB and sushi multiple domains protein 1)	CSMD1 KIAA1890 UNQ5952/PRO19863	Homo sapiens (Human)	0	integral component of membrane [GO:0016021]	0	GO:0016021		2.03e-10	-3
Locus_10118242
Locus_10118328
Locus_10118660
Locus_1011881
Locus_10119013
Locus_1011903	520	EKC29109	CGI_10019747	0	520	2.73e-05	-3
Locus_10119092
Locus_1011932	323	EKC32433	CGI_10002620	Colorectal mutant cancer protein [Source:UniProtKB/TrEMBL;Acc:K1QEV0]	323	1.21e-28	3	ENSDARP00000129897	ENSDARG00000105237	0	323	3.08e-29	3	ENSP00000485492	ENSG00000171444	mutated in colorectal cancers [Source:HGNC Symbol;Acc:HGNC:6935]	323	2.99e-32	3	sp|P23508|CRCM_HUMAN	Colorectal mutant cancer protein (Protein MCC)	MCC	Homo sapiens (Human)	establishment of protein localization [GO:0045184]; negative regulation of canonical Wnt signaling pathway [GO:0090090]; negative regulation of epithelial cell migration [GO:0010633]; negative regulation of epithelial cell proliferation [GO:0050680]; signal transduction [GO:0007165]; Wnt signaling pathway [GO:0016055]	cytoplasm [GO:0005737]; cytosol [GO:0005829]; lamellipodium [GO:0030027]; nucleoplasm [GO:0005654]; nucleus [GO:0005634]; plasma membrane [GO:0005886]	receptor activity [GO:0004872]	GO:0004872; GO:0005634; GO:0005654; GO:0005737; GO:0005829; GO:0005886; GO:0007165; GO:0010633; GO:0016055; GO:0030027; GO:0045184; GO:0050680; GO:0090090		6.64e-29	3
Locus_1011939	635	EKC38836	CGI_10026641	Titin [Source:UniProtKB/TrEMBL;Acc:K1RVK9]	635	4.17e-34	2	ENSDARP00000099532	ENSDARG00000028213	titin, tandem duplicate 2 [Source:ZFIN;Acc:ZDB-GENE-030113-2]	635	9.26e-20	2	ENSP00000322422	ENSG00000179057	immunoglobulin superfamily member 22 [Source:HGNC Symbol;Acc:HGNC:26750]	635	7.56e-22	2	sp|Q8N9C0|IGS22_HUMAN	Immunoglobulin superfamily member 22 (IgSF22)	IGSF22	Homo sapiens (Human)	actin filament organization [GO:0007015]; sarcomere organization [GO:0045214]; striated muscle contraction [GO:0006941]; striated muscle myosin thick filament assembly [GO:0071688]	M band [GO:0031430]; muscle myosin complex [GO:0005859]; Z disc [GO:0030018]	actin filament binding [GO:0051015]; muscle alpha-actinin binding [GO:0051371]; structural constituent of muscle [GO:0008307]; structural molecule activity conferring elasticity [GO:0097493]	GO:0005859; GO:0006941; GO:0007015; GO:0008307; GO:0030018; GO:0031430; GO:0045214; GO:0051015; GO:0051371; GO:0071688; GO:0097493		3.85e-21	2
Locus_1012003
Locus_1012014	428	EKC23797	CGI_10010439	Reelin [Source:UniProtKB/TrEMBL;Acc:K1PII9]	428	4.47e-57	1	ENSDARP00000133809	ENSDARG00000098969	reelin [Source:ZFIN;Acc:ZDB-GENE-020822-1]	428	3.46e-18	1	ENSP00000345694	ENSG00000189056	reelin [Source:HGNC Symbol;Acc:HGNC:9957]	428	1.65e-36	1	sp|Q60841|RELN_MOUSE	Reelin (EC 3.4.21.-) (Reeler protein)	Reln Rl	Mus musculus (Mouse)	associative learning [GO:0008306]; axon guidance [GO:0007411]; brain development [GO:0007420]; cell adhesion [GO:0007155]; cell migration [GO:0016477]; cell morphogenesis involved in differentiation [GO:0000904]; central nervous system development [GO:0007417]; cerebral cortex development [GO:0021987]; cerebral cortex tangential migration [GO:0021800]; dendrite development [GO:0016358]; forebrain…	cytoplasm [GO:0005737]; dendrite [GO:0030425]; extracellular space [GO:0005615]; plasma membrane [GO:0005886]; proteinaceous extracellular matrix [GO:0005578]	lipoprotein particle receptor binding [GO:0070325]; metal ion binding [GO:0046872]; serine-type peptidase activity [GO:0008236]; very-low-density lipoprotein particle receptor binding [GO:0070326]	GO:0000904; GO:0001764; GO:0005578; GO:0005615; GO:0005737; GO:0005886; GO:0007155; GO:0007411; GO:0007417; GO:0007420; GO:0007612; GO:0007616; GO:0008236; GO:0008306; GO:0010001; GO:0010468; GO:0010976; GO:0014068; GO:0016358; GO:0016477; GO:0018108; GO:0021511; GO:0021517; GO:0021766; GO:0021800; GO:0021819; GO:0021987; GO:0030425; GO:0030900; GO:0032008; GO:0032793; GO:0035418; GO:0038026; GO:…		7.32e-36	1
Locus_10122205
Locus_1012270	1223	EKC37111	CGI_10028339	Eukaryotic translation initiation factor 5B [Source:UniProtKB/TrEMBL;Acc:K1RRQ1]	1223	1.19e-174	2	ENSDARP00000069175	ENSDARG00000016548	eukaryotic translation initiation factor 5B [Source:ZFIN;Acc:ZDB-GENE-050208-20]	1223	7.17e-154	2	ENSP00000289371	ENSG00000158417	eukaryotic translation initiation factor 5B [Source:HGNC Symbol;Acc:HGNC:30793]	1223	2.25e-162	2	sp|O60841|IF2P_HUMAN	Eukaryotic translation initiation factor 5B (eIF-5B) (EC 3.6.5.3) (Translation initiation factor IF-2)	EIF5B IF2 KIAA0741	Homo sapiens (Human)	regulation of translational initiation [GO:0006446]	cytoplasm [GO:0005737]; cytosol [GO:0005829]	GTPase activity [GO:0003924]; GTP binding [GO:0005525]; metal ion binding [GO:0046872]; RNA binding [GO:0003723]; translation initiation factor activity [GO:0003743]	GO:0003723; GO:0003743; GO:0003924; GO:0005525; GO:0005737; GO:0005829; GO:0006446; GO:0046872		1.15e-161	2
Locus_10122837
Locus_10123079
Locus_10123132
Locus_1012344	1189	EKC40017	CGI_10013486	N(G),N(G)-dimethylarginine dimethylaminohydrolase 1 [Source:UniProtKB/TrEMBL;Acc:K1QT97]	1189	9.91e-92	-1	ENSDARP00000137861	ENSDARG00000105009	dimethylarginine dimethylaminohydrolase 2 [Source:ZFIN;Acc:ZDB-GENE-030131-913]	1189	1.32e-38	-1	ENSP00000438604	ENSG00000153904	dimethylarginine dimethylaminohydrolase 1 [Source:HGNC Symbol;Acc:HGNC:2715]	1189	3.8e-44	-1	sp|P56965|DDAH1_BOVIN	N(G),N(G)-dimethylarginine dimethylaminohydrolase 1 (DDAH-1) (Dimethylarginine dimethylaminohydrolase 1) (EC 3.5.3.18) (DDAHI) (Dimethylargininase-1)	DDAH1	Bos taurus (Bovine)	arginine catabolic process [GO:0006527]; citrulline metabolic process [GO:0000052]; negative regulation of cell proliferation [GO:0008285]; negative regulation of cellular response to hypoxia [GO:1900038]; negative regulation of vascular permeability [GO:0043116]; nitric oxide biosynthetic process [GO:0006809]; positive regulation of nitric oxide biosynthetic process [GO:0045429]; protein nitrosy…	extracellular exosome [GO:0070062]; mitochondrion [GO:0005739]	dimethylargininase activity [GO:0016403]; zinc ion binding [GO:0008270]	GO:0000052; GO:0003073; GO:0005739; GO:0006527; GO:0006809; GO:0008270; GO:0008285; GO:0016403; GO:0017014; GO:0043116; GO:0045429; GO:0070062; GO:1900038		1.44e-43	-1
Locus_101238
Locus_1012388
Locus_10123925
Locus_10124758
Locus_10125091
Locus_1012533	1009	EKC30481	CGI_10016543	Succinate dehydrogenase cytochrome b560 subunit, mitochondrial [Source:UniProtKB/TrEMBL;Acc:K1R921]	1009	5.98e-54	-2	ENSDARP00000121444	ENSDARG00000038608	succinate dehydrogenase complex, subunit C, integral membrane protein [Source:ZFIN;Acc:ZDB-GENE-040801-26]	1009	3.11e-39	-2	ENSP00000356953	ENSG00000143252	succinate dehydrogenase complex subunit C [Source:HGNC Symbol;Acc:HGNC:10682]	1009	6.96e-35	-2	sp|P70097|C560_CRIGR	Succinate dehydrogenase cytochrome b560 subunit, mitochondrial (Integral membrane protein CII-3) (QPs-1) (QPs1)	SDHC	Cricetulus griseus (Chinese hamster) (Cricetulus barabensis griseus)	tricarboxylic acid cycle [GO:0006099]	integral component of membrane [GO:0016021]; mitochondrial inner membrane [GO:0005743]; mitochondrial respiratory chain complex II, succinate dehydrogenase complex (ubiquinone) [GO:0005749]	electron transfer activity [GO:0009055]; heme binding [GO:0020037]; metal ion binding [GO:0046872]; succinate dehydrogenase activity [GO:0000104]	GO:0000104; GO:0005743; GO:0005749; GO:0006099; GO:0009055; GO:0016021; GO:0020037; GO:0046872		2.5e-35	-2
Locus_1012551
Locus_10125639
Locus_1012585	326	EKC42987	CGI_10023590	Beta-1,3-galactosyl-O-glycosyl-glycoprotein beta-1,6-N-acetylglucosaminyltransferase 4 [Source:UniProtKB/TrEMBL;Acc:K1R0X5]	326	3.26e-34	2	ENSDARP00000050987	ENSDARG00000035198	glucosaminyl (N-acetyl) transferase 4, core 2, a [Source:ZFIN;Acc:ZDB-GENE-030131-3231]	326	2.55e-10	2	ENSP00000265012	ENSG00000111846	glucosaminyl (N-acetyl) transferase 2, I-branching enzyme (I blood group) [Source:HGNC Symbol;Acc:HGNC:4204]	326	3.01e-14	2	sp|P97402|GCNT2_MOUSE	N-acetyllactosaminide beta-1,6-N-acetylglucosaminyl-transferase (N-acetylglucosaminyltransferase) (EC 2.4.1.150) (I-branching enzyme) (IGNT) (Large I antigen-forming beta-1,6-N-acetylglucosaminyltransferase)	Gcnt2	Mus musculus (Mouse)	maintenance of lens transparency [GO:0036438]; negative regulation of cell-substrate adhesion [GO:0010812]; positive regulation of cell migration [GO:0030335]; positive regulation of cell proliferation [GO:0008284]; positive regulation of epithelial to mesenchymal transition [GO:0010718]; positive regulation of ERK1 and ERK2 cascade [GO:0070374]; positive regulation of heterotypic cell-cell adhes…	Golgi membrane [GO:0000139]; integral component of membrane [GO:0016021]	acetylglucosaminyltransferase activity [GO:0008375]; N-acetyllactosaminide beta-1,6-N-acetylglucosaminyltransferase activity [GO:0008109]	GO:0000139; GO:0006486; GO:0007179; GO:0008109; GO:0008284; GO:0008375; GO:0010608; GO:0010718; GO:0010812; GO:0016021; GO:0030335; GO:0034116; GO:0036438; GO:0051897; GO:0070374		3.66e-11	2
Locus_10126	2504	EKC24393	CGI_10014037	Complement C3 [Source:UniProtKB/TrEMBL;Acc:K1PRU2]	2504	7.17e-81	1	ENSDARP00000117916	ENSDARG00000093198	complement C3 [Source:HGNC Symbol;Acc:HGNC:1318]	2504	6.59e-55	1	ENSP00000245907	ENSG00000125730	complement C3 [Source:HGNC Symbol;Acc:HGNC:1318]	2504	8.72e-48	1	sp|P98093|CO3_ONCMY	Complement C3 [Cleaved into: Complement C3 beta chain; Complement C3 alpha chain; C3a anaphylatoxin; Complement C3b alpha' chain; Complement C3c alpha' chain fragment 1; Complement C3dg fragment; Complement C3g fragment; Complement C3d fragment; Complement C3f fragment; Complement C3c alpha' chain fragment 2] (Fragment)	c3	Oncorhynchus mykiss (Rainbow trout) (Salmo gairdneri)	complement activation, alternative pathway [GO:0006957]; complement activation, classical pathway [GO:0006958]; defense response to bacterium [GO:0042742]; inflammatory response [GO:0006954]	cell [GO:0005623]; extracellular space [GO:0005615]	(1->3)-beta-D-glucan binding [GO:0001872]; antigen binding [GO:0003823]; complement binding [GO:0001848]; endopeptidase inhibitor activity [GO:0004866]	GO:0001848; GO:0001872; GO:0003823; GO:0004866; GO:0005615; GO:0005623; GO:0006954; GO:0006957; GO:0006958; GO:0042742		3.29e-62	1
Locus_1012600	3179	EKC23415	CGI_10013295	Chaperone activity of bc1 complex-like, mitochondrial [Source:UniProtKB/TrEMBL;Acc:K1Q3G8]	3179	0	-3	ENSDARP00000132291	ENSDARG00000101130	aarF domain containing kinase 4 [Source:ZFIN;Acc:ZDB-GENE-060503-803]	3179	0	-3	ENSP00000355739	ENSG00000163050	coenzyme Q8A [Source:HGNC Symbol;Acc:HGNC:16812]	3179	0	-3	sp|A3QJU3|COQ8B_DANRE	Atypical kinase COQ8B, mitochondrial (EC 2.7.-.-) (AarF domain-containing protein kinase 4) (Coenzyme Q protein 8B)	coq8b adck4	Danio rerio (Zebrafish) (Brachydanio rerio)	cerebellar Purkinje cell layer morphogenesis [GO:0021692]; glomerular basement membrane development [GO:0032836]; glomerular visceral epithelial cell development [GO:0072015]; ubiquinone biosynthetic process [GO:0006744]	cytosol [GO:0005829]; integral component of membrane [GO:0016021]; mitochondrial membrane [GO:0031966]; plasma membrane [GO:0005886]	ATP binding [GO:0005524]; kinase activity [GO:0016301]	GO:0005524; GO:0005829; GO:0005886; GO:0006744; GO:0016021; GO:0016301; GO:0021692; GO:0031966; GO:0032836; GO:0072015		0	-3
Locus_10128367
Locus_10128567
Locus_1012907	1090	EKC40804	CGI_10026486	General transcription factor IIH subunit 2 [Source:UniProtKB/TrEMBL;Acc:K1RAW7]	1090	0	-1	ENSDARP00000018901	ENSDARG00000016514	general transcription factor IIH, polypeptide 2 [Source:ZFIN;Acc:ZDB-GENE-030131-1959]	1090	1.62e-152	-1	ENSP00000477954	ENSG00000275045	general transcription factor IIH subunit 2 [Source:HGNC Symbol;Acc:HGNC:4656]	1090	1.99e-149	-1	sp|Q2TBV5|TF2H2_BOVIN	General transcription factor IIH subunit 2 (General transcription factor IIH polypeptide 2)	GTF2H2	Bos taurus (Bovine)	nucleotide-excision repair [GO:0006289]; protein phosphorylation [GO:0006468]; regulation of transcription from RNA polymerase II promoter [GO:0006357]; transcription from RNA polymerase II promoter [GO:0006366]	core TFIIH complex portion of holo TFIIH complex [GO:0000438]; holo TFIIH complex [GO:0005675]; nucleus [GO:0005634]	nucleic acid binding [GO:0003676]; zinc ion binding [GO:0008270]	GO:0000438; GO:0003676; GO:0005634; GO:0005675; GO:0006289; GO:0006357; GO:0006366; GO:0006468; GO:0008270		4.77e-155	-1
Locus_10129111
Locus_1012932	2011	EKC25409	CGI_10010166	Caseinolytic peptidase B-like protein [Source:UniProtKB/TrEMBL;Acc:K1Q226]	2011	2.45e-180	3	ENSDARP00000110209	ENSDARG00000088463	0	2011	4.07e-154	3	ENSP00000441518	ENSG00000162129	ClpB homolog, mitochondrial AAA ATPase chaperonin [Source:HGNC Symbol;Acc:HGNC:30664]	2011	0	3	sp|Q5E9N5|CLPB_BOVIN	Caseinolytic peptidase B protein homolog (EC 3.6.1.3) (Suppressor of potassium transport defect 3)	CLPB SKD3	Bos taurus (Bovine)	cellular response to heat [GO:0034605]	mitochondrion [GO:0005739]	ATPase activity [GO:0016887]; ATP binding [GO:0005524]	GO:0005524; GO:0005739; GO:0016887; GO:0034605		0	3
Locus_10129417
Locus_10129813
Locus_1012994	461	EKC24353	CGI_10012447	Deleted in malignant brain tumors 1 protein [Source:UniProtKB/TrEMBL;Acc:K1PRQ0]	461	7.63e-32	-3	ENSDARP00000128432	ENSDARG00000089050	CUB and zona pellucida-like domains 1, tandem duplicate 1 [Source:ZFIN;Acc:ZDB-GENE-131122-16]	461	2.91e-08	-3	ENSP00000357951	ENSG00000187908	deleted in malignant brain tumors 1 [Source:HGNC Symbol;Acc:HGNC:2926]	461	1.72e-07	-3	sp|Q8CIZ5|DMBT1_RAT	Deleted in malignant brain tumors 1 protein (Ebnerin) (Hensin) (Pancrin)	Dmbt1	Rattus norvegicus (Rat)	blastocyst development [GO:0001824]; cell differentiation [GO:0030154]; defense response to Gram-negative bacterium [GO:0050829]; defense response to Gram-positive bacterium [GO:0050830]; inner cell mass cell proliferation [GO:0001833]; positive regulation of epithelial cell differentiation [GO:0030858]; protein transport [GO:0015031]; response to estrogen [GO:0043627]; response to organic substa…	cytoplasm [GO:0005737]; extracellular exosome [GO:0070062]; extracellular matrix [GO:0031012]; extracellular space [GO:0005615]; extrinsic component of membrane [GO:0019898]; integral component of membrane [GO:0016021]; intracellular [GO:0005622]; phagocytic vesicle membrane [GO:0030670]; proteinaceous extracellular matrix [GO:0005578]; transport vesicle membrane [GO:0030658]; zymogen granule mem…	scavenger receptor activity [GO:0005044]; zymogen binding [GO:0035375]	GO:0001824; GO:0001833; GO:0005044; GO:0005578; GO:0005615; GO:0005622; GO:0005737; GO:0009611; GO:0010033; GO:0015031; GO:0016021; GO:0019898; GO:0030154; GO:0030658; GO:0030670; GO:0030858; GO:0031012; GO:0035375; GO:0042246; GO:0042589; GO:0043627; GO:0050829; GO:0050830; GO:0070062		1.31e-07	-3
Locus_1013003	988	EKC41242	CGI_10005336	Poly [ADP-ribose] polymerase 8 [Source:UniProtKB/TrEMBL;Acc:K1QWH1]	988	2.34e-43	-3	ENSDARP00000067065	ENSDARG00000070473	poly (ADP-ribose) polymerase family, member 6b [Source:ZFIN;Acc:ZDB-GENE-080219-1]	988	4.31e-117	-3	ENSP00000403265	ENSG00000137817	poly(ADP-ribose) polymerase family member 6 [Source:HGNC Symbol;Acc:HGNC:26921]	988	4.04e-116	-3	sp|Q5RDU4|PARP6_PONAB	Poly [ADP-ribose] polymerase 6 (PARP-6) (EC 2.4.2.30) (ADP-ribosyltransferase diphtheria toxin-like 17) (ARTD17)	PARP6	Pongo abelii (Sumatran orangutan) (Pongo pygmaeus abelii)	0	0	NAD+ ADP-ribosyltransferase activity [GO:0003950]	GO:0003950		1.07e-112	-3
Locus_1013055	1936	EKC19904	CGI_10007336	Threonine synthase-like 2 [Source:UniProtKB/TrEMBL;Acc:K1PM14]	1936	0	-2	ENSDARP00000110316	ENSDARG00000032584	threonine synthase-like 2 [Source:ZFIN;Acc:ZDB-GENE-051127-19]	1936	9.38e-164	-2	ENSP00000327323	ENSG00000144115	threonine synthase like 2 [Source:HGNC Symbol;Acc:HGNC:25602]	1936	2.92e-160	-2	sp|Q2YDP8|THNS2_DANRE	Threonine synthase-like 2 (TSH2) (EC 4.2.3.-)	thnsl2 zgc:123281	Danio rerio (Zebrafish) (Brachydanio rerio)	brain development [GO:0007420]; dephosphorylation [GO:0016311]; larval locomotory behavior [GO:0008345]	0	lyase activity [GO:0016829]	GO:0007420; GO:0008345; GO:0016311; GO:0016829		6.44e-164	-2
Locus_10130859
Locus_1013095	1127	EKC23527	CGI_10008212	Smad nuclear-interacting protein 1 [Source:UniProtKB/TrEMBL;Acc:K1PHQ4]	1127	1.18e-85	2	ENSDARP00000130301	ENSDARG00000087528	Smad nuclear interacting protein [Source:ZFIN;Acc:ZDB-GENE-041026-3]	1127	2.96e-79	2	ENSP00000296215	ENSG00000163877	Smad nuclear interacting protein 1 [Source:HGNC Symbol;Acc:HGNC:30587]	1127	4.63e-81	2	sp|Q5M9G6|SNIP1_RAT	Smad nuclear interacting protein 1	Snip1	Rattus norvegicus (Rat)	I-kappaB kinase/NF-kappaB signaling [GO:0007249]; positive regulation of protein targeting to mitochondrion [GO:1903955]; production of miRNAs involved in gene silencing by miRNA [GO:0035196]; regulation of transcription, DNA-templated [GO:0006355]	nucleus [GO:0005634]	mRNA binding [GO:0003729]; RNA binding [GO:0003723]	GO:0003723; GO:0003729; GO:0005634; GO:0006355; GO:0007249; GO:0035196; GO:1903955		1.73e-80	2
Locus_10130969
Locus_10131432
Locus_1013175	655	EKC35653	CGI_10020345	Tolloid-like protein 1 [Source:UniProtKB/TrEMBL;Acc:K1QP36]	655	2.9e-31	1	ENSDARP00000104303	ENSDARG00000023656	hatching enzyme 1a [Source:ZFIN;Acc:ZDB-GENE-021211-3]	655	2.44e-31	1	ENSP00000463280	ENSG00000141434	meprin A subunit beta [Source:HGNC Symbol;Acc:HGNC:7020]	655	9.15e-31	1	sp|Q21059|NAS34_CAEEL	Zinc metalloproteinase nas-34 (EC 3.4.24.-) (Defective hatching protein 1) (Nematode astacin 34)	hch-1 nas-34 F40E10.1	Caenorhabditis elegans	hatching [GO:0035188]; molting cycle, collagen and cuticulin-based cuticle [GO:0018996]; neuron migration [GO:0001764]	extracellular region [GO:0005576]	metalloendopeptidase activity [GO:0004222]; zinc ion binding [GO:0008270]	GO:0001764; GO:0004222; GO:0005576; GO:0008270; GO:0018996; GO:0035188		1.23e-33	1
Locus_10131817	417	EKC19431	CGI_10008496	Protein turtle [Source:UniProtKB/TrEMBL;Acc:K1QD41]	417	7.16e-36	-1	ENSDARP00000117164	ENSDARG00000069467	immunoglobulin superfamily, member 9Bb [Source:ZFIN;Acc:ZDB-GENE-091112-15]	417	5.24e-10	-1	ENSP00000317980	ENSG00000080854	immunoglobulin superfamily member 9B [Source:HGNC Symbol;Acc:HGNC:32326]	417	4.94e-09	-1	sp|Q967D7|TUTL_DROME	Protein turtle	tutl CG15427	Drosophila melanogaster (Fruit fly)	adult locomotory behavior [GO:0008344]; axonal defasciculation [GO:0007414]; axon guidance [GO:0007411]; axon midline choice point recognition [GO:0016199]; dendrite self-avoidance [GO:0070593]; flight behavior [GO:0007629]; larval behavior [GO:0030537]; lateral inhibition [GO:0046331]; mechanosensory behavior [GO:0007638]; R7 cell development [GO:0045467]; regulation of dendrite morphogenesis [G…	integral component of plasma membrane [GO:0005887]	cell-cell adhesion mediator activity [GO:0098632]	GO:0005887; GO:0007411; GO:0007414; GO:0007629; GO:0007638; GO:0008039; GO:0008344; GO:0016199; GO:0030537; GO:0045467; GO:0046331; GO:0048814; GO:0070593; GO:0098632		3.27e-14	-1
Locus_1013187
Locus_1013195	872	EKC28250	CGI_10010662	0	872	4.76e-27	-2
Locus_10132384
Locus_10132389	330	EKC37218	CGI_10022802	0	330	1.9e-12	-2
Locus_10132557
Locus_10132686
Locus_1013282	1122	EKC39393	CGI_10018306	Cysteine-rich motor neuron 1 protein [Source:UniProtKB/TrEMBL;Acc:K1R0C2]	1122	1.22e-35	-2	ENSDARP00000050533	ENSDARG00000029668	cysteine rich transmembrane BMP regulator 1 (chordin-like) [Source:ZFIN;Acc:ZDB-GENE-040312-2]	1122	5.73e-21	-2	ENSP00000280527	ENSG00000150938	cysteine rich transmembrane BMP regulator 1 [Source:HGNC Symbol;Acc:HGNC:2359]	1122	4.12e-22	-2	sp|Q8AWW5|CRIM1_CHICK	Cysteine-rich motor neuron 1 protein (CRIM-1)	CRIM1	Gallus gallus (Chicken)	regulation of cell growth [GO:0001558]	extracellular region [GO:0005576]; integral component of membrane [GO:0016021]	insulin-like growth factor binding [GO:0005520]; serine-type endopeptidase inhibitor activity [GO:0004867]	GO:0001558; GO:0004867; GO:0005520; GO:0005576; GO:0016021		1.2e-22	-2
Locus_1013309	1048	EKC39098	CGI_10020674	Spindle and kinetochore-associated protein 1 [Source:UniProtKB/TrEMBL;Acc:K1QZM9]	1048	2.98e-40	-1	ENSDARP00000117308	ENSDARG00000039354	spindle and kinetochore associated complex subunit 1 [Source:ZFIN;Acc:ZDB-GENE-040718-334]	1048	1.15e-37	-1	ENSP00000381470	ENSG00000154839	spindle and kinetochore associated complex subunit 1 [Source:HGNC Symbol;Acc:HGNC:28109]	1048	2.42e-33	-1	sp|B0BM28|SKA1_XENTR	Spindle and kinetochore-associated protein 1	ska1	Xenopus tropicalis (Western clawed frog) (Silurana tropicalis)	cell division [GO:0051301]; chromosome segregation [GO:0007059]; mitotic cell cycle [GO:0000278]; regulation of microtubule polymerization or depolymerization [GO:0031110]	condensed chromosome outer kinetochore [GO:0000940]; cytoplasm [GO:0005737]; spindle microtubule [GO:0005876]	microtubule binding [GO:0008017]	GO:0000278; GO:0000940; GO:0005737; GO:0005876; GO:0007059; GO:0008017; GO:0031110; GO:0051301		8e-38	-1
Locus_10133241
Locus_10133524
Locus_1013421	967	EKC31575	CGI_10027687	Transient receptor potential cation channel subfamily M member 2 [Source:UniProtKB/TrEMBL;Acc:K1QRW3]	967	6.91e-67	2	ENSDARP00000106416	ENSDARG00000087927	nudix (nucleoside diphosphate linked moiety X)-type motif 9 [Source:ZFIN;Acc:ZDB-GENE-040426-2669]	967	4.47e-66	2	ENSP00000421811	ENSG00000170502	nudix hydrolase 9 [Source:HGNC Symbol;Acc:HGNC:8056]	967	4.07e-62	2	sp|Q9BW91|NUDT9_HUMAN	ADP-ribose pyrophosphatase, mitochondrial (EC 3.6.1.13) (ADP-ribose diphosphatase) (ADP-ribose phosphohydrolase) (Adenosine diphosphoribose pyrophosphatase) (ADPR-PPase) (Nucleoside diphosphate-linked moiety X motif 9) (Nudix motif 9)	NUDT9 NUDT10 PSEC0099 UNQ3012/PRO9771	Homo sapiens (Human)	ADP catabolic process [GO:0046032]; IDP catabolic process [GO:0046709]; nucleobase-containing small molecule catabolic process [GO:0034656]	cell junction [GO:0030054]; extracellular exosome [GO:0070062]; intracellular [GO:0005622]; mitochondrial matrix [GO:0005759]; mitochondrion [GO:0005739]; nuclear membrane [GO:0031965]	adenosine-diphosphatase activity [GO:0043262]; ADP-ribose diphosphatase activity [GO:0047631]; ADP-sugar diphosphatase activity [GO:0019144]	GO:0005622; GO:0005739; GO:0005759; GO:0019144; GO:0030054; GO:0031965; GO:0034656; GO:0043262; GO:0046032; GO:0046709; GO:0047631; GO:0070062		5.68e-61	2
Locus_10134970
Locus_1013602	848	EKC20343	CGI_10006215	ATP synthase mitochondrial F1 complex assembly factor 2 [Source:UniProtKB/TrEMBL;Acc:K1PFE8]	848	5.26e-95	-2	ENSDARP00000073185	ENSDARG00000056270	ATP synthase mitochondrial F1 complex assembly factor 2 [Source:ZFIN;Acc:ZDB-GENE-050411-18]	848	4.09e-82	-2	ENSP00000417190	ENSG00000171953	ATP synthase mitochondrial F1 complex assembly factor 2 [Source:HGNC Symbol;Acc:HGNC:18802]	848	1.04e-82	-2	sp|Q1LZ96|ATPF2_BOVIN	ATP synthase mitochondrial F1 complex assembly factor 2	ATPAF2	Bos taurus (Bovine)	proton-transporting ATP synthase complex assembly [GO:0043461]	cytosol [GO:0005829]; mitochondrion [GO:0005739]; nuclear speck [GO:0016607]	0	GO:0005739; GO:0005829; GO:0016607; GO:0043461		4.59e-83	-2
Locus_10136031
Locus_1013626	2848	EKC24986	CGI_10024043	Organic cation transporter protein [Source:UniProtKB/TrEMBL;Acc:K1QTU7]	2848	3.81e-180	3	ENSDARP00000021163	ENSDARG00000005335	solute carrier family 22 (organic cation/zwitterion transporter), member 4 [Source:ZFIN;Acc:ZDB-GENE-040426-1517]	2848	4.39e-64	3	ENSP00000355920	ENSG00000112499	solute carrier family 22 member 2 [Source:HGNC Symbol;Acc:HGNC:10966]	2848	6.84e-63	3	sp|Q9VCA2|ORCT_DROME	Organic cation transporter protein	Orct CG6331	Drosophila melanogaster (Fruit fly)	apoptotic process [GO:0006915]	integral component of membrane [GO:0016021]; integral component of plasma membrane [GO:0005887]	organic anion transmembrane transporter activity [GO:0008514]	GO:0005887; GO:0006915; GO:0008514; GO:0016021		2.92e-90	3
Locus_10136710	916	EKC19093	CGI_10009636	Leucine-rich repeat and fibronectin type-III domain-containing protein 4 [Source:UniProtKB/TrEMBL;Acc:K1PC99]	916	5.9e-42	-3	ENSDARP00000123518	ENSDARG00000074815	matrix-remodelling associated 5a [Source:ZFIN;Acc:ZDB-GENE-090312-22]	916	9.35e-08	-3	ENSP00000386357	ENSG00000176204	leucine rich repeat transmembrane neuronal 4 [Source:HGNC Symbol;Acc:HGNC:19411]	916	6.58e-08	-3	sp|Q80XG9|LRRT4_MOUSE	Leucine-rich repeat transmembrane neuronal protein 4	Lrrtm4	Mus musculus (Mouse)	AMPA glutamate receptor clustering [GO:0097113]; cytokine-mediated signaling pathway [GO:0019221]; negative regulation of JAK-STAT cascade [GO:0046426]; negative regulation of protein kinase activity [GO:0006469]; neurotransmitter-gated ion channel clustering [GO:0072578]; positive regulation of synapse assembly [GO:0051965]; regulation of presynaptic membrane organization [GO:1901629]; synapse o…	AMPA glutamate receptor complex [GO:0032281]; cell junction [GO:0030054]; cytoplasm [GO:0005737]; integral component of membrane [GO:0016021]; postsynaptic membrane [GO:0045211]	heparan sulfate proteoglycan binding [GO:0043395]; protein kinase inhibitor activity [GO:0004860]	GO:0004860; GO:0005737; GO:0006469; GO:0016021; GO:0019221; GO:0030054; GO:0032281; GO:0043395; GO:0045211; GO:0046426; GO:0050808; GO:0051965; GO:0072578; GO:0097113; GO:1901629		3.03e-07	-3
Locus_10136879
Locus_10136894
Locus_1013701	486	EKC32211	CGI_10007493	Kelch-like protein 18 [Source:UniProtKB/TrEMBL;Acc:K1RDN4]	486	4.48e-15	-1	ENSDARP00000057021	ENSDARG00000039052	kelch-like family member 40a [Source:ZFIN;Acc:ZDB-GENE-050916-1]	486	1.96e-15	-1	ENSP00000425512	ENSG00000109790	kelch like family member 5 [Source:HGNC Symbol;Acc:HGNC:6356]	486	4.31e-15	-1	sp|A0A1B8YAB1|KBTB8_XENTR	Kelch repeat and BTB domain-containing protein 8	kbtbd8	Xenopus tropicalis (Western clawed frog) (Silurana tropicalis)	neural crest cell development [GO:0014032]; neural crest formation [GO:0014029]; protein monoubiquitination [GO:0006513]; regulation of translation [GO:0006417]	Cul3-RING ubiquitin ligase complex [GO:0031463]; Golgi apparatus [GO:0005794]; spindle [GO:0005819]	0	GO:0005794; GO:0005819; GO:0006417; GO:0006513; GO:0014029; GO:0014032; GO:0031463		5.62e-15	-1
Locus_1013717	607	EKC27452	CGI_10025444	Nucleoredoxin [Source:UniProtKB/TrEMBL;Acc:K1PT59]	607	2.91e-70	3	ENSDARP00000037350	ENSDARG00000033978	nucleoredoxin [Source:ZFIN;Acc:ZDB-GENE-050522-75]	607	2.39e-42	3	ENSP00000337443	ENSG00000167693	nucleoredoxin [Source:HGNC Symbol;Acc:HGNC:18008]	607	1.52e-37	3	sp|Q503L9|NXN_DANRE	Nucleoredoxin (EC 1.8.1.8)	nxn zgc:110449	Danio rerio (Zebrafish) (Brachydanio rerio)	cardiovascular system development [GO:0072358]; cell differentiation [GO:0030154]; cell redox homeostasis [GO:0045454]; negative regulation of protein ubiquitination [GO:0031397]; negative regulation of Wnt signaling pathway [GO:0030178]; Wnt signaling pathway [GO:0016055]	cytoplasm [GO:0005737]; cytosol [GO:0005829]; nucleus [GO:0005634]	protein-disulfide reductase activity [GO:0047134]; thioredoxin-disulfide reductase activity [GO:0004791]	GO:0004791; GO:0005634; GO:0005737; GO:0005829; GO:0016055; GO:0030154; GO:0030178; GO:0031397; GO:0045454; GO:0047134; GO:0072358		2.15e-41	3
Locus_1013761								ENSDARP00000132722	ENSDARG00000060885	zinc finger protein 592 [Source:ZFIN;Acc:ZDB-GENE-030131-9613]	399	1.11e-05	1	ENSP00000386836	ENSG00000143442	pogo transposable element derived with ZNF domain [Source:HGNC Symbol;Acc:HGNC:18801]	399	7.07e-05	1
Locus_1013797
Locus_10138171
Locus_1013853	807	EKC41545	CGI_10021299	Dehydrogenase/reductase SDR family member 11 [Source:UniProtKB/TrEMBL;Acc:K1RIX4]	807	1.05e-101	-2	ENSDARP00000120613	ENSDARG00000046090	dehydrogenase/reductase (SDR family) member 11a [Source:ZFIN;Acc:ZDB-GENE-060929-324]	807	2.62e-98	-2	ENSP00000483747	ENSG00000275397	dehydrogenase/reductase 11 [Source:HGNC Symbol;Acc:HGNC:28639]	807	4.91e-93	-2	sp|Q71R50|DHR11_CHICK	Dehydrogenase/reductase SDR family member 11 (17-beta-hydroxysteroid dehydrogenase) (3-beta-hydroxysteroid 3-dehydrogenase) (EC 1.1.1.270) (Estradiol 17-beta-dehydrogenase) (EC 1.1.1.62) (Short-chain dehydrogenase/reductase family 24C member 1)	DHRS11 SDR24C1	Gallus gallus (Chicken)	estrogen biosynthetic process [GO:0006703]	extracellular region [GO:0005576]	17-beta-hydroxysteroid dehydrogenase (NADP+) activity [GO:0072582]; 17-beta-ketosteroid reductase activity [GO:0072555]; 3-keto sterol reductase activity [GO:0000253]; estradiol 17-beta-dehydrogenase activity [GO:0004303]; nucleotide binding [GO:0000166]	GO:0000166; GO:0000253; GO:0004303; GO:0005576; GO:0006703; GO:0072555; GO:0072582		1.99e-97	-2
Locus_10138536
Locus_10138672
Locus_1013868	481	EKC28371	CGI_10023754	Retrovirus-related Pol polyprotein from transposon 17.6 [Source:UniProtKB/TrEMBL;Acc:K1R3D1]	481	1.88e-11	3	ENSDARP00000109033	ENSDARG00000086495	0	481	3.53e-28	3	ENSP00000435342	ENSG00000254656	retrotransposon Gag like 1 [Source:HGNC Symbol;Acc:HGNC:14665]	481	3.85e-13	3	sp|P10394|POL4_DROME	Retrovirus-related Pol polyprotein from transposon 412 [Includes: Protease (EC 3.4.23.-); Reverse transcriptase (EC 2.7.7.49); Endonuclease]	POL ORF3	Drosophila melanogaster (Fruit fly)	DNA integration [GO:0015074]	0	aspartic-type endopeptidase activity [GO:0004190]; endonuclease activity [GO:0004519]; nucleic acid binding [GO:0003676]; RNA-directed DNA polymerase activity [GO:0003964]	GO:0003676; GO:0003964; GO:0004190; GO:0004519; GO:0015074		2.96e-26	3
Locus_10138752
Locus_10138859
Locus_10138941
Locus_10138995
Locus_10139118
Locus_10139262
Locus_10139662
Locus_10140220								ENSDARP00000071665	ENSDARG00000054911	thymosin, beta [Source:ZFIN;Acc:ZDB-GENE-050307-5]	354	3e-09	3	ENSP00000370007	ENSG00000205542	thymosin beta 4, X-linked [Source:HGNC Symbol;Acc:HGNC:11881]	354	1.07e-07	3	sp|P33248|TYB12_LATJA	Thymosin beta-12	0	Lateolabrax japonicus (Japanese sea perch) (Japanese sea bass)	actin filament organization [GO:0007015]	cytoplasm [GO:0005737]; cytoskeleton [GO:0005856]	actin monomer binding [GO:0003785]	GO:0003785; GO:0005737; GO:0005856; GO:0007015		7.62e-09	3
Locus_1014040	1644	EKC40701	CGI_10020579	Deleted in malignant brain tumors 1 protein [Source:UniProtKB/TrEMBL;Acc:K1S0A7]	1644	3.52e-132	3	ENSDARP00000103229	ENSDARG00000077329	neuroligin 2a [Source:ZFIN;Acc:ZDB-GENE-090918-2]	1644	1.21e-79	3	ENSP00000317842	ENSG00000172831	carboxylesterase 2 [Source:HGNC Symbol;Acc:HGNC:1864]	1644	1.96e-79	3	sp|Q91WG0|EST2C_MOUSE	Acylcarnitine hydrolase (ACH M1) (EC 3.1.1.28) (Carboxylesterase 2) (CES 2) (Peroxisome proliferator-inducible acylcarnitine hydrolase)	Ces2c Ces2	Mus musculus (Mouse)	0	endoplasmic reticulum [GO:0005783]; intracellular membrane-bounded organelle [GO:0043231]	acylcarnitine hydrolase activity [GO:0047619]	GO:0005783; GO:0043231; GO:0047619		2.11e-85	3
Locus_1014082	588	EKC41632	CGI_10022035	BTB/POZ domain-containing protein KCTD3 [Source:UniProtKB/TrEMBL;Acc:K1QXL7]	588	1.83e-57	1	ENSDARP00000080599	ENSDARG00000060854	potassium channel tetramerization domain containing 3 [Source:ZFIN;Acc:ZDB-GENE-060503-169]	588	1.69e-57	1	ENSP00000259154	ENSG00000136636	potassium channel tetramerization domain containing 3 [Source:HGNC Symbol;Acc:HGNC:21305]	588	3.47e-55	1	sp|Q9Y597|KCTD3_HUMAN	BTB/POZ domain-containing protein KCTD3 (Renal carcinoma antigen NY-REN-45)	KCTD3	Homo sapiens (Human)	protein homooligomerization [GO:0051260]	plasma membrane [GO:0005886]	0	GO:0005886; GO:0051260		1.77e-54	1
Locus_10141193
Locus_101414
Locus_1014186	2244	EKC30581	CGI_10017259	Progesterone-induced-blocking factor 1 [Source:UniProtKB/TrEMBL;Acc:K1R9F7]	2244	0	-3	ENSDARP00000139692	ENSDARG00000013006	progesterone immunomodulatory binding factor 1 [Source:ZFIN;Acc:ZDB-GENE-040801-94]	2244	0	-3	ENSP00000317144	ENSG00000083535	progesterone immunomodulatory binding factor 1 [Source:HGNC Symbol;Acc:HGNC:23352]	2244	0	-3	sp|Q8WXW3|PIBF1_HUMAN	Progesterone-induced-blocking factor 1 (PIBF) (Centrosomal protein of 90 kDa) (CEP90)	PIBF1 C13orf24 PIBF	Homo sapiens (Human)	activation of Janus kinase activity [GO:0042976]; immune system process [GO:0002376]; mitotic metaphase plate congression [GO:0007080]; mitotic spindle assembly [GO:0090307]; negative regulation of interleukin-12 production [GO:0032695]; negative regulation of natural killer cell activation [GO:0032815]; negative regulation of prostaglandin biosynthetic process [GO:0031393]; negative regulation o…	centriolar satellite [GO:0034451]; centrosome [GO:0005813]; cytosol [GO:0005829]; extracellular space [GO:0005615]; microtubule organizing center [GO:0005815]; nucleoplasm [GO:0005654]; nucleus [GO:0005634]	interleukin-4 receptor binding [GO:0005136]	GO:0002376; GO:0005136; GO:0005615; GO:0005634; GO:0005654; GO:0005813; GO:0005815; GO:0005829; GO:0007080; GO:0031393; GO:0032695; GO:0032733; GO:0032815; GO:0034451; GO:0042531; GO:0042532; GO:0042976; GO:0071539; GO:0090307; GO:1905515		0	-3
Locus_10142118	560	EKC29183	CGI_10024307	Periodic tryptophan protein 2-like protein [Source:UniProtKB/TrEMBL;Acc:K1Q5K6]	560	2.76e-17	-1	ENSDARP00000110086	ENSDARG00000057853	ATPase, H+ transporting, lysosomal, V0 subunit ca [Source:ZFIN;Acc:ZDB-GENE-020419-23]	560	5.13e-59	1	ENSP00000329757	ENSG00000185883	ATPase H+ transporting V0 subunit c [Source:HGNC Symbol;Acc:HGNC:855]	560	1.51e-55	1	sp|Q03105|VATL_TORMA	V-type proton ATPase 16 kDa proteolipid subunit (V-ATPase 16 kDa proteolipid subunit) (15 kDa mediatophore protein) (Vacuolar proton pump 16 kDa proteolipid subunit)	0	Torpedo marmorata (Marbled electric ray)	ATP hydrolysis coupled proton transport [GO:0015991]	integral component of membrane [GO:0016021]; proton-transporting V-type ATPase, V0 domain [GO:0033179]; vacuolar membrane [GO:0005774]	hydrogen ion transmembrane transporter activity [GO:0015078]	GO:0005774; GO:0015078; GO:0015991; GO:0016021; GO:0033179		9.74e-56	1
Locus_10142168
Locus_1014245	672	EKC35199	CGI_10016128	Kielin/chordin-like protein [Source:UniProtKB/TrEMBL;Acc:K1QVD1]	672	5.02e-17	3
Locus_1014290	741	EKC26211	CGI_10011766	Mediator of RNA polymerase II transcription subunit 4 [Source:UniProtKB/TrEMBL;Acc:K1QXD8]	741	5.94e-92	-3	ENSDARP00000060839	ENSDARG00000041503	mediator complex subunit 4 [Source:ZFIN;Acc:ZDB-GENE-050417-438]	741	1.62e-58	-3	ENSP00000258648	ENSG00000136146	mediator complex subunit 4 [Source:HGNC Symbol;Acc:HGNC:17903]	741	6.31e-59	-3	sp|Q5M8Y7|MED4_XENTR	Mediator of RNA polymerase II transcription subunit 4 (Mediator complex subunit 4)	med4	Xenopus tropicalis (Western clawed frog) (Silurana tropicalis)	regulation of transcription from RNA polymerase II promoter [GO:0006357]; transcription, DNA-templated [GO:0006351]	core mediator complex [GO:0070847]; mediator complex [GO:0016592]	RNA polymerase II transcription cofactor activity [GO:0001104]	GO:0001104; GO:0006351; GO:0006357; GO:0016592; GO:0070847		5.09e-60	-3
Locus_10143155	1247	EKC38531	CGI_10017088	0	1247	1.64e-98	3													sp|A8WN56|CTNS_CAEBR	Cystinosin homolog	ctns-1 CBG00747	Caenorhabditis briggsae	L-cystine transport [GO:0015811]; lysosome organization [GO:0007040]; phagocytosis [GO:0006909]	integral component of membrane [GO:0016021]; lysosomal membrane [GO:0005765]; lysosome [GO:0005764]; phagocytic vesicle [GO:0045335]	L-cystine transmembrane transporter activity [GO:0015184]	GO:0005764; GO:0005765; GO:0006909; GO:0007040; GO:0015184; GO:0015811; GO:0016021; GO:0045335		1.83e-05	3
Locus_101437	917	EKC29575	CGI_10027358	0	917	1.44e-61	2	ENSDARP00000005915	ENSDARG00000006025	tumor protein p53 inducible protein 11b [Source:ZFIN;Acc:ZDB-GENE-030131-6328]	917	5.98e-36	2	ENSP00000433454	ENSG00000175274	tumor protein p53 inducible protein 11 [Source:HGNC Symbol;Acc:HGNC:16842]	917	7.78e-37	2	sp|Q4QQM4|P5I11_MOUSE	Tumor protein p53-inducible protein 11 (Transformation related protein 53 inducible protein 11) (p53-induced gene 11 protein)	Trp53i11 Pig11 Tp53i11	Mus musculus (Mouse)	0	integral component of membrane [GO:0016021]	0	GO:0016021		1.73e-37	2
Locus_10143768
Locus_1014380	1889	EKC32092	CGI_10013458	Putative dolichol-phosphate mannosyltransferase [Source:UniProtKB/TrEMBL;Acc:K1Q656]	1889	3.59e-146	1
Locus_10143953
Locus_1014513	1538	EKC18273	CGI_10014001	Nucleolar complex protein 4-like protein [Source:UniProtKB/TrEMBL;Acc:K1P9Z9]	1538	3.45e-26	-1	ENSDARP00000067000	ENSDARG00000045565	nucleolar complex associated 4 homolog [Source:ZFIN;Acc:ZDB-GENE-050522-98]	1538	3.99e-109	-1	ENSP00000328854	ENSG00000184967	nucleolar complex associated 4 homolog [Source:HGNC Symbol;Acc:HGNC:28461]	1538	1.5e-114	-1	sp|Q6NU91|NOC4B_XENLA	Nucleolar complex protein 4 homolog B (NOC4 protein homolog B) (NOC4-like protein B) (Nucleolar complex-associated protein 4-like protein B)	noc4l-b	Xenopus laevis (African clawed frog)	ribosome biogenesis [GO:0042254]	integral component of membrane [GO:0016021]; nuclear membrane [GO:0031965]; nucleolus [GO:0005730]	0	GO:0005730; GO:0016021; GO:0031965; GO:0042254		1.94e-127	-1
Locus_10145159
Locus_1014581	716	EKC17243	CGI_10001447	0	716	5.69e-32	-2
Locus_1014602	919	EKC35257	CGI_10016085	BTB/POZ domain-containing protein KCTD7 [Source:UniProtKB/TrEMBL;Acc:K1QEC4]	919	3.22e-14	-3	ENSDARP00000025832	ENSDARG00000015722	potassium channel tetramerization domain containing 5a [Source:ZFIN;Acc:ZDB-GENE-030131-727]	919	2.95e-102	-3	ENSP00000301738	ENSG00000167977	potassium channel tetramerization domain containing 5 [Source:HGNC Symbol;Acc:HGNC:21423]	919	4.36e-105	-3	sp|A5PKG7|KCTD5_BOVIN	BTB/POZ domain-containing protein KCTD5	KCTD5	Bos taurus (Bovine)	proteasome-mediated ubiquitin-dependent protein catabolic process [GO:0043161]; protein homooligomerization [GO:0051260]	Cul3-RING ubiquitin ligase complex [GO:0031463]; cytosol [GO:0005829]	cullin family protein binding [GO:0097602]; identical protein binding [GO:0042802]; protein complex binding [GO:0032403]	GO:0005829; GO:0031463; GO:0032403; GO:0042802; GO:0043161; GO:0051260; GO:0097602		1.5e-107	-3
Locus_1014651								ENSDARP00000090566	ENSDARG00000068892	sclerostin domain containing 1a [Source:ZFIN;Acc:ZDB-GENE-050417-64]	1675	4.84e-31	3	ENSP00000304930	ENSG00000171243	sclerostin domain containing 1 [Source:HGNC Symbol;Acc:HGNC:21748]	1675	1.05e-30	3	sp|Q642G2|SOSD1_RAT	Sclerostin domain-containing protein 1 (Uterine sensitization-associated gene 1 protein) (USAG-1) (Wnt-signaling modulator)	Sostdc1 Usag1 Wise	Rattus norvegicus (Rat)	embryo implantation [GO:0007566]; hair follicle morphogenesis [GO:0031069]; mammary gland bud morphogenesis [GO:0060648]; negative regulation of BMP signaling pathway [GO:0030514]; negative regulation of canonical Wnt signaling pathway [GO:0090090]; negative regulation of cell fate commitment [GO:0010454]; negative regulation of determination of dorsal identity [GO:2000016]; negative regulation o…	extracellular space [GO:0005615]	BMP binding [GO:0036122]; BMP receptor activity [GO:0098821]	GO:0005615; GO:0007389; GO:0007566; GO:0010454; GO:0016055; GO:0030178; GO:0030514; GO:0031069; GO:0036122; GO:0042475; GO:0045662; GO:0060648; GO:0090090; GO:0098821; GO:2000016		1.75e-30	3
Locus_10146585
Locus_1014680
Locus_10147244
Locus_10147370	615	EKC33672	CGI_10015501	0	615	2.94e-67	3	ENSDARP00000037227	ENSDARG00000025972	malignant T cell amplified sequence 1 [Source:ZFIN;Acc:ZDB-GENE-040426-957]	615	3.63e-82	3	ENSP00000360367	ENSG00000232119	MCTS1, re-initiation and release factor [Source:HGNC Symbol;Acc:HGNC:23357]	615	3.31e-81	3	sp|Q6DER1|MCTS1_XENTR	Malignant T-cell-amplified sequence 1 (MCT-1)	mcts1 TEgg094c21.2	Xenopus tropicalis (Western clawed frog) (Silurana tropicalis)	cell cycle [GO:0007049]; formation of translation preinitiation complex [GO:0001731]; regulation of growth [GO:0040008]; regulation of transcription, DNA-templated [GO:0006355]; transcription, DNA-templated [GO:0006351]; translation reinitiation [GO:0002188]	cytosolic small ribosomal subunit [GO:0022627]	RNA binding [GO:0003723]	GO:0001731; GO:0002188; GO:0003723; GO:0006351; GO:0006355; GO:0007049; GO:0022627; GO:0040008		1.68e-81	3
Locus_1014782
Locus_1014810
Locus_10148136
Locus_1014821	926	EKC17690	CGI_10000338	Putative inhibitor of apoptosis [Source:UniProtKB/TrEMBL;Acc:K1PMJ7]	926	1.05e-54	-2	ENSDARP00000018322	ENSDARG00000016143	X-linked inhibitor of apoptosis [Source:ZFIN;Acc:ZDB-GENE-030825-7]	926	9.07e-30	-2	ENSP00000412957	ENSG00000163098	baculoviral IAP repeat containing 8 [Source:HGNC Symbol;Acc:HGNC:14878]	926	5.71e-38	-2	sp|Q8JHV9|BIR7A_XENLA	Baculoviral IAP repeat-containing protein 7-A (EC 2.3.2.27) (E3 ubiquitin-protein ligase EIAP-A) (Embryonic/Egg IAP) (xEIAP/XLX) (Inhibitor of apoptosis-like protein) (IAP-like protein) (RING-type E3 ubiquitin transferase EIAP-A) (XIAP homolog XLX) (XLX)	birc7-a	Xenopus laevis (African clawed frog)	multicellular organism development [GO:0007275]; negative regulation of apoptotic process [GO:0043066]; negative regulation of cysteine-type endopeptidase activity involved in apoptotic process [GO:0043154]; protein autoubiquitination [GO:0051865]	cytoplasm [GO:0005737]	cysteine-type endopeptidase inhibitor activity involved in apoptotic process [GO:0043027]; metal ion binding [GO:0046872]; transferase activity [GO:0016740]	GO:0005737; GO:0007275; GO:0016740; GO:0043027; GO:0043066; GO:0043154; GO:0046872; GO:0051865		9.63e-51	-2
Locus_1014872	706	EKC33403	CGI_10019908	Putative cytochrome P450 CYP44 [Source:UniProtKB/TrEMBL;Acc:K1QHV0]	706	8.57e-39	-3	ENSDARP00000045587	ENSDARG00000033802	cytochrome P450, family 27, subfamily A, polypeptide 7 [Source:ZFIN;Acc:ZDB-GENE-081104-519]	706	1.74e-40	-3	ENSP00000387198	ENSG00000186684	cytochrome P450 family 27 subfamily C member 1 [Source:HGNC Symbol;Acc:HGNC:33480]	706	8.43e-42	-3	sp|P48416|CP10_LYMST	Cytochrome P450 10 (EC 1.14.-.-) (CYPX)	CYP10	Lymnaea stagnalis (Great pond snail) (Helix stagnalis)	0	0	heme binding [GO:0020037]; iron ion binding [GO:0005506]; monooxygenase activity [GO:0004497]; oxidoreductase activity, acting on paired donors, with incorporation or reduction of molecular oxygen [GO:0016705]	GO:0004497; GO:0005506; GO:0016705; GO:0020037		2.37e-78	-3
Locus_1014890	958	EKC30021	CGI_10010649	Multiple PDZ domain protein [Source:UniProtKB/TrEMBL;Acc:K1R7T1]	958	4.03e-115	3	ENSDARP00000035306	ENSDARG00000024964	InaD-like (Drosophila) [Source:ZFIN;Acc:ZDB-GENE-030616-129]	958	2.7e-35	3	ENSP00000370410	ENSG00000107186	multiple PDZ domain crumbs cell polarity complex component [Source:HGNC Symbol;Acc:HGNC:7208]	958	1.37e-48	3	sp|Q9NB04|PATJ_DROME	Patj homolog	Patj CG12021	Drosophila melanogaster (Fruit fly)	adherens junction maintenance [GO:0034334]; adherens junction organization [GO:0034332]; apical protein localization [GO:0045176]; cell-cell junction assembly [GO:0007043]; establishment of planar polarity [GO:0001736]; establishment or maintenance of apical/basal cell polarity [GO:0035088]; establishment or maintenance of cell polarity [GO:0007163]; establishment or maintenance of polarity of em…	adherens junction [GO:0005912]; apical cortex [GO:0045179]; apical plasma membrane [GO:0016324]; apicolateral plasma membrane [GO:0016327]; cytoplasm [GO:0005737]; nuclear envelope [GO:0005635]; plasma membrane [GO:0005886]; septate junction [GO:0005918]; subapical complex [GO:0035003]	myosin II light chain binding [GO:0032033]; protein kinase C binding [GO:0005080]	GO:0001736; GO:0002009; GO:0005080; GO:0005635; GO:0005737; GO:0005886; GO:0005912; GO:0005918; GO:0007043; GO:0007163; GO:0008594; GO:0016324; GO:0016327; GO:0016332; GO:0016333; GO:0016334; GO:0032033; GO:0034332; GO:0034334; GO:0035003; GO:0035088; GO:0035209; GO:0035509; GO:0045176; GO:0045179; GO:0045186; GO:0045494		2.06e-56	3
Locus_1014913	714	EKC18499	CGI_10012107	0	714	2.19e-10	-1
Locus_10149239
Locus_10149270								ENSDARP00000109054	ENSDARG00000088398	transmembrane protein 107 like [Source:ZFIN;Acc:ZDB-GENE-090313-269]	552	2.75e-43	2	ENSP00000402732	ENSG00000179029	transmembrane protein 107 [Source:HGNC Symbol;Acc:HGNC:28128]	552	1.49e-50	2	sp|Q6UX40|TM107_HUMAN	Transmembrane protein 107	TMEM107 DC20 UNQ638/PRO1268	Homo sapiens (Human)	cilium assembly [GO:0060271]; embryonic digit morphogenesis [GO:0042733]; neural tube patterning [GO:0021532]; non-motile cilium assembly [GO:1905515]; protein localization to ciliary transition zone [GO:1904491]	ciliary transition zone [GO:0035869]; integral component of membrane [GO:0016021]; MKS complex [GO:0036038]	0	GO:0016021; GO:0021532; GO:0035869; GO:0036038; GO:0042733; GO:0060271; GO:1904491; GO:1905515		7.61e-50	2
Locus_1014947
Locus_10149493
Locus_1014955
Locus_10149572
Locus_1015031	655	EKC38308	CGI_10022978	Early growth response protein 3 [Source:UniProtKB/TrEMBL;Acc:K1QX91]	655	1.02e-43	3	ENSDARP00000054459	ENSDARG00000037421	early growth response 1 [Source:ZFIN;Acc:ZDB-GENE-980526-320]	655	7.07e-23	3	ENSP00000239938	ENSG00000120738	early growth response 1 [Source:HGNC Symbol;Acc:HGNC:3238]	655	5.75e-23	3	sp|P08154|EGR1_RAT	Early growth response protein 1 (EGR-1) (Nerve growth factor-induced protein A) (NGFI-A) (Transcription factor Zif268) (Zinc finger protein Krox-24)	Egr1	Rattus norvegicus (Rat)	BMP signaling pathway [GO:0030509]; cellular response to antibiotic [GO:0071236]; cellular response to cAMP [GO:0071320]; cellular response to drug [GO:0035690]; cellular response to follicle-stimulating hormone stimulus [GO:0071372]; cellular response to gamma radiation [GO:0071480]; cellular response to gonadotropin stimulus [GO:0071371]; cellular response to growth factor stimulus [GO:0071363]…	cytoplasm [GO:0005737]; nucleus [GO:0005634]	DNA binding [GO:0003677]; DNA binding transcription factor activity [GO:0003700]; double-stranded DNA binding [GO:0003690]; double-stranded methylated DNA binding [GO:0010385]; hemi-methylated DNA-binding [GO:0044729]; histone acetyltransferase binding [GO:0035035]; promoter-specific chromatin binding [GO:1990841]; RNA polymerase II core promoter sequence-specific DNA binding [GO:0000979]; RNA po…	GO:0000122; GO:0000976; GO:0000977; GO:0000979; GO:0000982; GO:0001077; GO:0001666; GO:0001975; GO:0002931; GO:0003677; GO:0003690; GO:0003700; GO:0005634; GO:0005737; GO:0006355; GO:0006366; GO:0007611; GO:0007616; GO:0007623; GO:0008134; GO:0008270; GO:0009749; GO:0010385; GO:0010628; GO:0010942; GO:0014911; GO:0030217; GO:0030509; GO:0031667; GO:0032354; GO:0032868; GO:0032869; GO:0033233; GO:…		2.32e-22	3
Locus_10151150
Locus_10151162
Locus_101515	324	EKC18151	CGI_10014639	GEM-interacting protein [Source:UniProtKB/TrEMBL;Acc:K1Q9R3]	324	6.45e-48	1	ENSDARP00000128325	ENSDARG00000026329	Rho GTPase activating protein 29a [Source:ZFIN;Acc:ZDB-GENE-030131-9510]	324	1.87e-20	1	ENSP00000468615	ENSG00000180448	Rho GTPase activating protein 45 [Source:HGNC Symbol;Acc:HGNC:17102]	324	2.66e-22	1	sp|Q92619|HMHA1_HUMAN	Rho GTPase-activating protein 45 [Cleaved into: Minor histocompatibility antigen HA-1 (mHag HA-1)]	ARHGAP45 HMHA1 KIAA0223	Homo sapiens (Human)	intracellular signal transduction [GO:0035556]; neutrophil degranulation [GO:0043312]; regulation of small GTPase mediated signal transduction [GO:0051056]	azurophil granule lumen [GO:0035578]; cytosol [GO:0005829]; extracellular region [GO:0005576]; membrane [GO:0016020]; ruffle membrane [GO:0032587]; secretory granule lumen [GO:0034774]	GTPase activator activity [GO:0005096]; metal ion binding [GO:0046872]	GO:0005096; GO:0005576; GO:0005829; GO:0016020; GO:0032587; GO:0034774; GO:0035556; GO:0035578; GO:0043312; GO:0046872; GO:0051056		1.58e-21	1
Locus_1015186	719	EKC24251	CGI_10011301	Calmodulin [Source:UniProtKB/TrEMBL;Acc:K1QRR1]	719	8.12e-05	3
Locus_1015233	487	EKC37432	CGI_10019330	S1 RNA-binding domain-containing protein 1 [Source:UniProtKB/TrEMBL;Acc:K1QKY3]	487	1.34e-17	1	ENSDARP00000116398	ENSDARG00000092855	0	487	8.66e-09	1	ENSP00000263736	ENSG00000068784	S1 RNA binding domain 1 [Source:HGNC Symbol;Acc:HGNC:25521]	487	4.98e-11	1	sp|P71353|Y568_HAEIN	Uncharacterized protein HI_0568	HI_0568	Haemophilus influenzae (strain ATCC 51907 / DSM 11121 / KW20 / Rd)	nucleobase-containing compound metabolic process [GO:0006139]	0	RNA binding [GO:0003723]	GO:0003723; GO:0006139		4.93e-11	1
Locus_10152908
Locus_10153042
Locus_1015324	1680	EKC42949	CGI_10028930	Tripartite motif-containing protein 45 [Source:UniProtKB/TrEMBL;Acc:K1RGM9]	1680	5.9e-43	-1	ENSDARP00000133473	ENSDARG00000076174	tripartite motif containing 2b [Source:ZFIN;Acc:ZDB-GENE-090312-70]	1680	1.85e-08	-1	ENSP00000445460	ENSG00000110171	tripartite motif containing 3 [Source:HGNC Symbol;Acc:HGNC:10064]	1680	3.12e-09	-1	sp|Q9R1R2|TRIM3_MOUSE	Tripartite motif-containing protein 3 (RING finger protein 22) (RING finger protein HAC1)	Trim3 Hac1 Rnf22	Mus musculus (Mouse)	protein transport [GO:0015031]; protein ubiquitination [GO:0016567]	cytoplasm [GO:0005737]; dendrite [GO:0030425]; early endosome [GO:0005769]; Golgi apparatus [GO:0005794]	ubiquitin protein ligase activity [GO:0061630]; ubiquitin-protein transferase activity [GO:0004842]; zinc ion binding [GO:0008270]	GO:0004842; GO:0005737; GO:0005769; GO:0005794; GO:0008270; GO:0015031; GO:0016567; GO:0030425; GO:0061630		1.68e-08	-1
Locus_1015388	3107	EKC42050	CGI_10020698	Lymphocyte cytosolic protein 2 [Source:UniProtKB/TrEMBL;Acc:K1RKB8]	3107	3.32e-17	3	ENSDARP00000059419	ENSDARG00000055955	lymphocyte cytosolic protein 2a [Source:ZFIN;Acc:ZDB-GENE-041114-97]	3107	5.91e-12	3	ENSP00000224337	ENSG00000095585	B-cell linker [Source:HGNC Symbol;Acc:HGNC:14211]	3107	4.1e-10	3	sp|Q9QUN3|BLNK_MOUSE	B-cell linker protein (B-cell adapter containing a SH2 domain protein) (B-cell adapter containing a Src homology 2 domain protein) (Cytoplasmic adapter protein) (Lymphocyte antigen 57) (Src homology 2 domain-containing leukocyte protein of 65 kDa) (Slp-65)	Blnk Bash Ly57 Slp65	Mus musculus (Mouse)	B cell activation [GO:0042113]; immune response [GO:0006955]; intracellular signal transduction [GO:0035556]	cytoplasm [GO:0005737]; plasma membrane [GO:0005886]	SH3/SH2 adaptor activity [GO:0005070]; transmembrane receptor protein tyrosine kinase adaptor activity [GO:0005068]	GO:0005068; GO:0005070; GO:0005737; GO:0005886; GO:0006955; GO:0035556; GO:0042113		1.11e-11	3
Locus_10153897
Locus_1015452
Locus_1015462	1242	EKC30759	CGI_10021660	Ferritin [Source:UniProtKB/TrEMBL;Acc:K1QHW8]	1242	3.96e-42	3	ENSDARP00000026092	ENSDARG00000015551	ferritin, heavy polypeptide 1a [Source:ZFIN;Acc:ZDB-GENE-000831-2]	1242	6.91e-45	3	ENSP00000484477	ENSG00000167996	ferritin heavy chain 1 [Source:HGNC Symbol;Acc:HGNC:3976]	1242	2.17e-41	3	sp|P85838|FRIH_TREBE	#N/A	#N/A	#N/A	#N/A	#N/A	#N/A	#N/A		1e-42	3
Locus_1015531	2023	EKC34296	CGI_10023396	NFX1-type zinc finger-containing protein 1 [Source:UniProtKB/TrEMBL;Acc:K1RJ60]	2023	9.26e-143	1	ENSDARP00000136296	ENSDARG00000100280	zinc finger, NFX1-type containing 1 [Source:ZFIN;Acc:ZDB-GENE-110804-2]	2023	2.7e-106	1	ENSP00000413800	ENSG00000124201	zinc finger NFX1-type containing 1 [Source:HGNC Symbol;Acc:HGNC:29271]	2023	4.23e-114	1	sp|Q9P2E3|ZNFX1_HUMAN	NFX1-type zinc finger-containing protein 1	ZNFX1 KIAA1404	Homo sapiens (Human)	0	nucleus [GO:0005634]	DNA binding transcription factor activity [GO:0003700]; RNA binding [GO:0003723]; zinc ion binding [GO:0008270]	GO:0003700; GO:0003723; GO:0005634; GO:0008270		1.48e-106	1
Locus_1015597	883	EKC32676	CGI_10015729	Nesprin-1 [Source:UniProtKB/TrEMBL;Acc:K1RF08]	883	1.99e-10	-2
Locus_1015613
Locus_1015641	577	EKC42151	CGI_10024655	Katanin p80 WD40-containing subunit B1 [Source:UniProtKB/TrEMBL;Acc:K1S422]	577	8.15e-23	1	ENSDARP00000110726	ENSDARG00000005456	katanin p80 (WD repeat containing) subunit B 1 [Source:ZFIN;Acc:ZDB-GENE-040426-1954]	577	1.86e-14	1	ENSP00000368982	ENSG00000140854	katanin regulatory subunit B1 [Source:HGNC Symbol;Acc:HGNC:6217]	577	1.65e-15	1	sp|Q6NVM2|KTNB1_XENTR	Katanin p80 WD40 repeat-containing subunit B1 (Katanin p80 subunit B1) (p80 katanin)	katnb1 TEgg076g13.1	Xenopus tropicalis (Western clawed frog) (Silurana tropicalis)	cell cycle [GO:0007049]; cell division [GO:0051301]; microtubule severing [GO:0051013]	cytoplasm [GO:0005737]; katanin complex [GO:0008352]; microtubule [GO:0005874]; spindle [GO:0005819]; spindle pole [GO:0000922]	microtubule binding [GO:0008017]	GO:0000922; GO:0005737; GO:0005819; GO:0005874; GO:0007049; GO:0008017; GO:0008352; GO:0051013; GO:0051301		1.49e-18	1
Locus_10156450
Locus_1015668								ENSDARP00000026312	ENSDARG00000018383	frizzled-related protein [Source:ZFIN;Acc:ZDB-GENE-990715-1]	433	2.26e-05	1	ENSP00000295113	ENSG00000162998	frizzled-related protein [Source:HGNC Symbol;Acc:HGNC:3959]	433	1.71e-05	1	sp|Q95117|SFRP3_BOVIN	Secreted frizzled-related protein 3 (sFRP-3) (Frizzled-related protein 1) (FrzB-1)	FRZB FRZB1 SFRP3	Bos taurus (Bovine)	canonical Wnt signaling pathway [GO:0060070]; cochlea morphogenesis [GO:0090103]; convergent extension involved in organogenesis [GO:0060029]; negative regulation of canonical Wnt signaling pathway [GO:0090090]; negative regulation of cartilage development [GO:0061037]; negative regulation of cell development [GO:0010721]; negative regulation of cell growth [GO:0030308]; negative regulation of ce…	extracellular space [GO:0005615]; integral component of membrane [GO:0016021]	G-protein coupled receptor activity [GO:0004930]; Wnt-activated receptor activity [GO:0042813]; Wnt-protein binding [GO:0017147]	GO:0004930; GO:0005615; GO:0008285; GO:0010721; GO:0014033; GO:0016021; GO:0017147; GO:0030178; GO:0030308; GO:0035567; GO:0042813; GO:0043065; GO:0045600; GO:0060029; GO:0060070; GO:0061037; GO:0061053; GO:0070367; GO:0090090; GO:0090103		4.46e-05	1
Locus_1015702	832	EKC25781	CGI_10017767	60S ribosomal protein L6 [Source:UniProtKB/TrEMBL;Acc:K1QW36]	832	1.08e-105	-2	ENSDARP00000136100	ENSDARG00000058451	ribosomal protein L6 [Source:ZFIN;Acc:ZDB-GENE-030131-8671]	832	9.98e-66	-2	ENSP00000403172	ENSG00000089009	ribosomal protein L6 [Source:HGNC Symbol;Acc:HGNC:10362]	832	3.96e-72	-2	sp|P47911|RL6_MOUSE	60S ribosomal protein L6 (TAX-responsive enhancer element-binding protein 107) (TAXREB107)	Rpl6	Mus musculus (Mouse)	cytoplasmic translation [GO:0002181]; ribosomal large subunit assembly [GO:0000027]	cytoplasm [GO:0005737]; cytoplasmic ribonucleoprotein granule [GO:0036464]; cytosolic large ribosomal subunit [GO:0022625]; focal adhesion [GO:0005925]; membrane [GO:0016020]; nucleolus [GO:0005730]; nucleus [GO:0005634]	cadherin binding [GO:0045296]; RNA binding [GO:0003723]; structural constituent of ribosome [GO:0003735]	GO:0000027; GO:0002181; GO:0003723; GO:0003735; GO:0005634; GO:0005730; GO:0005737; GO:0005925; GO:0016020; GO:0022625; GO:0036464; GO:0045296		1.25e-72	-2
Locus_1015777	1172	EKC36154	CGI_10006653	UBX domain-containing protein 1 [Source:UniProtKB/TrEMBL;Acc:K1QYD0]	1172	3.25e-59	3	ENSDARP00000112095	ENSDARG00000089075	si:ch73-173p19.1 [Source:ZFIN;Acc:ZDB-GENE-130530-952]	1172	9.64e-42	3	ENSP00000478272	ENSG00000153815	c-Maf inducing protein [Source:HGNC Symbol;Acc:HGNC:24319]	1172	1.38e-06	3	sp|Q9D486|CMIP_MOUSE	C-Maf-inducing protein (c-Mip)	Cmip Kiaa1694	Mus musculus (Mouse)	0	cytosol [GO:0005829]; nucleoplasm [GO:0005654]	0	GO:0005654; GO:0005829		1.01e-05	3
Locus_101585
Locus_10158614
Locus_1015867	1110	EKC21213	CGI_10004299	Dehydrogenase/reductase SDR family member 7 [Source:UniProtKB/TrEMBL;Acc:K1PI20]	1110	1.81e-129	-2	ENSDARP00000004163	ENSDARG00000003444	dehydrogenase/reductase (SDR family) member 7 [Source:ZFIN;Acc:ZDB-GENE-060825-21]	1110	3.92e-89	-2	ENSP00000451882	ENSG00000100612	dehydrogenase/reductase 7 [Source:HGNC Symbol;Acc:HGNC:21524]	1110	1.55e-81	-2	sp|Q9Y394|DHRS7_HUMAN	Dehydrogenase/reductase SDR family member 7 (EC 1.1.-.-) (Retinal short-chain dehydrogenase/reductase 4) (retSDR4) (Short chain dehydrogenase/reductase family 34C member 1)	DHRS7 DHRS7A RETSDR4 SDR34C1 CGI-86 UNQ285/PRO3448	Homo sapiens (Human)	0	membrane [GO:0016020]	oxidoreductase activity [GO:0016491]	GO:0016020; GO:0016491		7.92e-81	-2
Locus_10158827
Locus_10158928
Locus_1015900	348	EKC34324	CGI_10023427	Caspase-7 [Source:UniProtKB/TrEMBL;Acc:K1QSW8]	348	6.62e-34	-1	ENSDARP00000127315	ENSDARG00000091836	caspase 7, apoptosis-related cysteine peptidase [Source:ZFIN;Acc:ZDB-GENE-050522-506]	348	5.8e-28	-1	ENSP00000358327	ENSG00000165806	caspase 7 [Source:HGNC Symbol;Acc:HGNC:1508]	348	9.33e-24	-1	sp|P55214|CASP7_MESAU	Caspase-7 (CASP-7) (EC 3.4.22.60) (Apoptotic protease Mch-3) (ICE-like apoptotic protease 3) (ICE-LAP3) (SREBP cleavage activity 2) (SCA-2) [Cleaved into: Caspase-7 subunit p20; Caspase-7 subunit p11]	CASP7 MCH3	Mesocricetus auratus (Golden hamster)	apoptotic process [GO:0006915]	cytoplasm [GO:0005737]	cysteine-type endopeptidase activity [GO:0004197]	GO:0004197; GO:0005737; GO:0006915		7.72e-25	-1
Locus_1015980
Locus_1016010	2118	EKC39712	CGI_10021589	0	2118	1.01e-30	1
Locus_10160461
Locus_1016066	756	EKC28184	CGI_10018373	0	756	1.04e-08	-2
Locus_1016096	860	EKC31288	CGI_10007513	Trpc4-associated protein [Source:UniProtKB/TrEMBL;Acc:K1QBF3]	860	1.84e-151	-3	ENSDARP00000107562	ENSDARG00000018840	transient receptor potential cation channel, subfamily C, member 4 associated protein a [Source:ZFIN;Acc:ZDB-GENE-000330-3]	860	4.68e-36	-3	ENSP00000252015	ENSG00000100991	transient receptor potential cation channel subfamily C member 4 associated protein [Source:HGNC Symbol;Acc:HGNC:16181]	860	2.46e-36	-3	sp|Q8TEL6|TP4AP_HUMAN	Short transient receptor potential channel 4-associated protein (Trp4-associated protein) (Trpc4-associated protein) (Protein TAP1) (TNF-receptor ubiquitous scaffolding/signaling protein) (Protein TRUSS)	TRPC4AP C20orf188 TRRP4AP	Homo sapiens (Human)	calcium ion transmembrane transport [GO:0070588]; hair follicle maturation [GO:0048820]; protein ubiquitination [GO:0016567]; ubiquitin-dependent protein catabolic process [GO:0006511]	Cul4A-RING E3 ubiquitin ligase complex [GO:0031464]; plasma membrane [GO:0005886]	calcium channel activity [GO:0005262]; phosphatase binding [GO:0019902]	GO:0005262; GO:0005886; GO:0006511; GO:0016567; GO:0019902; GO:0031464; GO:0048820; GO:0070588		1.25e-35	-3
Locus_1016160	1988	EKC42865	CGI_10028831	Centromere protein J [Source:UniProtKB/TrEMBL;Acc:K1RMM6]	1988	5.22e-150	-2	ENSDARP00000117414	ENSDARG00000018121	centromere protein J [Source:ZFIN;Acc:ZDB-GENE-030131-6323]	1988	4.68e-70	-2	ENSP00000371308	ENSG00000151849	centromere protein J [Source:HGNC Symbol;Acc:HGNC:17272]	1988	9.3e-77	-2	sp|Q9HC77|CENPJ_HUMAN	Centromere protein J (CENP-J) (Centrosomal P4.1-associated protein) (LAG-3-associated protein) (LYST-interacting protein 1)	CENPJ CPAP LAP LIP1	Homo sapiens (Human)	cell division [GO:0051301]; centriole elongation [GO:0061511]; centriole replication [GO:0007099]; ciliary basal body-plasma membrane docking [GO:0097711]; DNA damage response, signal transduction by p53 class mediator resulting in cell cycle arrest [GO:0006977]; G2/M transition of mitotic cell cycle [GO:0000086]; microtubule nucleation [GO:0007020]; microtubule polymerization [GO:0046785]; regul…	centriole [GO:0005814]; centrosome [GO:0005813]; cytosol [GO:0005829]; gamma-tubulin small complex [GO:0008275]; microtubule [GO:0005874]; nucleoplasm [GO:0005654]; plasma membrane [GO:0005886]	identical protein binding [GO:0042802]; protein domain specific binding [GO:0019904]; protein kinase binding [GO:0019901]; tubulin binding [GO:0015631]	GO:0000086; GO:0005654; GO:0005813; GO:0005814; GO:0005829; GO:0005874; GO:0005886; GO:0006977; GO:0007020; GO:0007099; GO:0008275; GO:0010389; GO:0015631; GO:0019901; GO:0019904; GO:0042802; GO:0046599; GO:0046785; GO:0051301; GO:0061511; GO:0097711		4.73e-76	-2
Locus_10161996	605	EKC42846	CGI_10013562	Peroxisomal membrane protein 2 [Source:UniProtKB/TrEMBL;Acc:K1S618]	605	1.21e-67	3	ENSDARP00000026766	ENSDARG00000003144	peroxisomal membrane protein 2 [Source:ZFIN;Acc:ZDB-GENE-040912-184]	605	2.09e-39	3	ENSP00000321271	ENSG00000176894	peroxisomal membrane protein 2 [Source:HGNC Symbol;Acc:HGNC:9716]	605	7.55e-30	3	sp|Q2KIY1|PXMP2_BOVIN	Peroxisomal membrane protein 2	PXMP2	Bos taurus (Bovine)	0	integral component of peroxisomal membrane [GO:0005779]; protein complex [GO:0043234]	0	GO:0005779; GO:0043234		2.99e-39	3
Locus_1016268
Locus_10162866	395	EKC33724	CGI_10020754	EF-hand domain-containing protein D1 [Source:UniProtKB/TrEMBL;Acc:K1QRD1]	395	2.8e-09	2	ENSDARP00000142015	ENSDARG00000094577	CDC42 small effector 2 [Source:ZFIN;Acc:ZDB-GENE-080204-45]	395	7.54e-28	2	ENSP00000378667	ENSG00000158985	CDC42 small effector 2 [Source:HGNC Symbol;Acc:HGNC:18547]	395	2.19e-26	2	sp|A9JR56|C42S2_DANRE	CDC42 small effector protein 2	cdc42se2 zgc:172116	Danio rerio (Zebrafish) (Brachydanio rerio)	regulation of cell shape [GO:0008360]; regulation of signal transduction [GO:0009966]; signal transduction [GO:0007165]	cytoplasm [GO:0005737]; cytoskeleton [GO:0005856]; plasma membrane [GO:0005886]	structural molecule activity [GO:0005198]	GO:0005198; GO:0005737; GO:0005856; GO:0005886; GO:0007165; GO:0008360; GO:0009966		6.56e-27	2
Locus_1016299	826	EKC23428	CGI_10006623	Polycomb complex protein BMI-1 [Source:UniProtKB/TrEMBL;Acc:K1PP40]	826	5.65e-35	-1	ENSDARP00000001039	ENSDARG00000001249	polycomb group ring finger 1 [Source:ZFIN;Acc:ZDB-GENE-030616-605]	826	3.42e-70	-1	ENSP00000233630	ENSG00000115289	polycomb group ring finger 1 [Source:HGNC Symbol;Acc:HGNC:17615]	826	1.02e-71	-1	sp|Q9BSM1|PCGF1_HUMAN	Polycomb group RING finger protein 1 (Nervous system Polycomb-1) (NSPc1) (RING finger protein 68)	PCGF1 NSPC1 RNF68	Homo sapiens (Human)	histone H2A-K119 monoubiquitination [GO:0036353]; histone H2A monoubiquitination [GO:0035518]; regulation of transcription, DNA-templated [GO:0006355]; transcription, DNA-templated [GO:0006351]	nucleoplasm [GO:0005654]; nucleus [GO:0005634]; PcG protein complex [GO:0031519]	metal ion binding [GO:0046872]; protein C-terminus binding [GO:0008022]	GO:0005634; GO:0005654; GO:0006351; GO:0006355; GO:0008022; GO:0031519; GO:0035518; GO:0036353; GO:0046872		5.18e-71	-1
Locus_1016339	1368	EKC20952	CGI_10004974	Kinesin-like protein KIF27 [Source:UniProtKB/TrEMBL;Acc:K1PAX1]	1368	3.77e-118	1	ENSDARP00000136486	#N/A	#N/A	1368	7.43e-49	1	ENSP00000401688	ENSG00000165115	kinesin family member 27 [Source:HGNC Symbol;Acc:HGNC:18632]	1368	4.51e-58	1	sp|Q7M6Z5|KIF27_RAT	Kinesin-like protein KIF27	Kif27	Rattus norvegicus (Rat)	cilium assembly [GO:0060271]; epithelial cilium movement [GO:0003351]; microtubule-based movement [GO:0007018]; ventricular system development [GO:0021591]	cilium [GO:0005929]; cytoplasm [GO:0005737]; extracellular exosome [GO:0070062]; kinesin complex [GO:0005871]; microtubule [GO:0005874]	ATP binding [GO:0005524]; ATP-dependent microtubule motor activity, plus-end-directed [GO:0008574]; microtubule binding [GO:0008017]	GO:0003351; GO:0005524; GO:0005737; GO:0005871; GO:0005874; GO:0005929; GO:0007018; GO:0008017; GO:0008574; GO:0021591; GO:0060271; GO:0070062		2.27e-57	1
Locus_10163613
Locus_10165092
Locus_10165145
Locus_1016565
Locus_10165755
Locus_1016599	460	EKC43170	CGI_10021187	Three prime repair exonuclease 1 [Source:UniProtKB/TrEMBL;Acc:K1RNI4]	460	5.61e-07	2							ENSP00000486444	ENSG00000213689	three prime repair exonuclease 1 [Source:HGNC Symbol;Acc:HGNC:12269]	460	5.49e-08	2	sp|Q9NSU2|TREX1_HUMAN	Three-prime repair exonuclease 1 (EC 3.1.11.2) (3'-5' exonuclease TREX1) (Deoxyribonuclease III) (DNase III)	TREX1	Homo sapiens (Human)	DNA metabolic process [GO:0006259]; DNA recombination [GO:0006310]; DNA repair [GO:0006281]; DNA replication [GO:0006260]; mismatch repair [GO:0006298]; regulation of type I interferon production [GO:0032479]	cytosol [GO:0005829]; endoplasmic reticulum membrane [GO:0005789]; nuclear envelope [GO:0005635]	3'-5'-exodeoxyribonuclease activity [GO:0008296]; 3'-5' exonuclease activity [GO:0008408]; exodeoxyribonuclease III activity [GO:0008853]; metal ion binding [GO:0046872]; MutLalpha complex binding [GO:0032405]; MutSalpha complex binding [GO:0032407]; protein homodimerization activity [GO:0042803]; single-stranded DNA binding [GO:0003697]	GO:0003697; GO:0005635; GO:0005789; GO:0005829; GO:0006259; GO:0006260; GO:0006281; GO:0006298; GO:0006310; GO:0008296; GO:0008408; GO:0008853; GO:0032405; GO:0032407; GO:0032479; GO:0042803; GO:0046872		2.84e-07	2
Locus_1016695
Locus_1016731	493	EKC33784	CGI_10014826	Nitric oxide synthase, brain [Source:UniProtKB/TrEMBL;Acc:K1QRH7]	493	7.25e-69	-1	ENSDARP00000090583	ENSDARG00000068910	nitric oxide synthase 1 (neuronal) [Source:ZFIN;Acc:ZDB-GENE-001101-1]	493	3.58e-50	-1	ENSP00000339862	ENSG00000089250	nitric oxide synthase 1 [Source:HGNC Symbol;Acc:HGNC:7872]	493	1.27e-53	-1	sp|O19132|NOS1_RABIT	Nitric oxide synthase, brain (EC 1.14.13.39) (Constitutive NOS) (NC-NOS) (NOS type I) (Neuronal NOS) (N-NOS) (nNOS) (Peptidyl-cysteine S-nitrosylase NOS1) (bNOS)	NOS1	Oryctolagus cuniculus (Rabbit)	nitric oxide biosynthetic process [GO:0006809]	dendritic spine [GO:0043197]; sarcolemma [GO:0042383]	calmodulin binding [GO:0005516]; flavin adenine dinucleotide binding [GO:0050660]; FMN binding [GO:0010181]; heme binding [GO:0020037]; iron ion binding [GO:0005506]; NADP binding [GO:0050661]; nitric-oxide synthase activity [GO:0004517]	GO:0004517; GO:0005506; GO:0005516; GO:0006809; GO:0010181; GO:0020037; GO:0042383; GO:0043197; GO:0050660; GO:0050661		3.29e-53	-1
Locus_1016754
Locus_10168219
Locus_10169002
Locus_1016913	988	EKC38880	CGI_10019116	0	988	2.7e-12	-2
Locus_1016945
Locus_1016956
Locus_1016986	1308	EKC37266	CGI_10018581	0	1308	2.25e-53	1	ENSDARP00000064968	ENSDARG00000092154	testis expressed 264a [Source:ZFIN;Acc:ZDB-GENE-040426-1885]	1308	5.95e-42	1	ENSP00000477946	ENSG00000164081	testis expressed 264 [Source:HGNC Symbol;Acc:HGNC:30247]	1308	1.1e-50	1	sp|Q9Y6I9|TX264_HUMAN	Testis-expressed protein 264 (Putative secreted protein Zsig11)	TEX264 ZSIG11 UNQ337/PRO536	Homo sapiens (Human)	platelet degranulation [GO:0002576]	extracellular exosome [GO:0070062]; extracellular region [GO:0005576]; platelet alpha granule lumen [GO:0031093]	0	GO:0002576; GO:0005576; GO:0031093; GO:0070062		5.58e-50	1
Locus_10170252
Locus_1017062
Locus_1017078
Locus_10171164
Locus_10171441
Locus_1017198								ENSDARP00000047019	ENSDARG00000004325	caspase 9, apoptosis-related cysteine peptidase [Source:ZFIN;Acc:ZDB-GENE-030825-5]	1792	3.46e-05	2
Locus_1017229	497	EKC20933	CGI_10005038	0	497	4.22e-17	3
Locus_1017386	663	EKC19823	CGI_10007481	0	663	1.46e-52	-3	ENSDARP00000078079	ENSDARG00000059846	ectopic P-granules autophagy protein 5 homolog (C. elegans) [Source:ZFIN;Acc:ZDB-GENE-070705-307]	663	1.82e-15	-3	ENSP00000466403	ENSG00000152223	ectopic P-granules autophagy protein 5 homolog [Source:HGNC Symbol;Acc:HGNC:29331]	663	6.7e-23	-3	sp|Q9HCE0|EPG5_HUMAN	Ectopic P granules protein 5 homolog	EPG5 KIAA1632	Homo sapiens (Human)	autophagosome maturation [GO:0097352]; endocytic recycling [GO:0032456]	cytoplasm [GO:0005737]	0	GO:0005737; GO:0032456; GO:0097352		6.44e-22	-3
Locus_10174326
Locus_10174545	529	EKC18829	CGI_10010859	0	529	4.38e-59	1
Locus_10174819	1197	EKC35729	CGI_10022149	0	1197	2.41e-29	2
Locus_1017493	531	EKC38315	CGI_10022985	0	531	9.29e-10	3	ENSDARP00000034439	ENSDARG00000027915	zinc finger, C2HC-type containing 1A [Source:ZFIN;Acc:ZDB-GENE-030131-3132]	531	5.13e-08	3	ENSP00000427797	ENSG00000104427	zinc finger C2HC-type containing 1A [Source:HGNC Symbol;Acc:HGNC:24277]	531	2.24e-08	3	sp|Q8BJH1|ZC21A_MOUSE	Zinc finger C2HC domain-containing protein 1A	Zc2hc1a Fam164a	Mus musculus (Mouse)	0	0	metal ion binding [GO:0046872]	GO:0046872		1.41e-07	3
Locus_10176315
Locus_10176870
Locus_1017697	2147	EKC34162	CGI_10007640	Splicing factor 3B subunit 1 [Source:UniProtKB/TrEMBL;Acc:K1QBK6]	2147	0	1	ENSDARP00000073029	ENSDARG00000056138	splicing factor 3b, subunit 1 [Source:ZFIN;Acc:ZDB-GENE-040827-3]	2147	0	1	ENSP00000335321	ENSG00000115524	splicing factor 3b subunit 1 [Source:HGNC Symbol;Acc:HGNC:10768]	2147	0	1	sp|O75533|SF3B1_HUMAN	Splicing factor 3B subunit 1 (Pre-mRNA-splicing factor SF3b 155 kDa subunit) (SF3b155) (Spliceosome-associated protein 155) (SAP 155)	SF3B1 SAP155	Homo sapiens (Human)	mRNA splicing, via spliceosome [GO:0000398]; positive regulation of gene expression, epigenetic [GO:0045815]; RNA splicing, via transesterification reactions [GO:0000375]; spliceosomal complex assembly [GO:0000245]	catalytic step 2 spliceosome [GO:0071013]; nuclear speck [GO:0016607]; nucleoplasm [GO:0005654]; nucleus [GO:0005634]; spliceosomal complex [GO:0005681]; U11/U12 snRNP [GO:0034693]; U12-type spliceosomal complex [GO:0005689]; U2 snRNP [GO:0005686]; U2-type prespliceosome [GO:0071004]	mRNA binding [GO:0003729]; RNA binding [GO:0003723]	GO:0000245; GO:0000375; GO:0000398; GO:0003723; GO:0003729; GO:0005634; GO:0005654; GO:0005681; GO:0005686; GO:0005689; GO:0016607; GO:0034693; GO:0045815; GO:0071004; GO:0071013		0	1
Locus_10177292								ENSDARP00000091811	ENSDARG00000069422	NHP2 ribonucleoprotein homolog (yeast) [Source:ZFIN;Acc:ZDB-GENE-030131-533]	667	8.31e-28	1	ENSP00000274606	ENSG00000145912	NHP2 ribonucleoprotein [Source:HGNC Symbol;Acc:HGNC:14377]	667	1.83e-32	1	sp|Q6P8C4|NHP2_XENTR	H/ACA ribonucleoprotein complex subunit 2-like protein (Nucleolar protein family A member 2-like protein) (snoRNP protein NHP2-like protein)	nhp2 nola2	Xenopus tropicalis (Western clawed frog) (Silurana tropicalis)	cleavage involved in rRNA processing [GO:0000469]; maturation of LSU-rRNA [GO:0000470]; rRNA pseudouridine synthesis [GO:0031118]; snRNA pseudouridine synthesis [GO:0031120]; translation [GO:0006412]	box H/ACA snoRNP complex [GO:0031429]; small nucleolar ribonucleoprotein complex [GO:0005732]	box H/ACA snoRNA binding [GO:0034513]; snoRNA binding [GO:0030515]	GO:0000469; GO:0000470; GO:0005732; GO:0006412; GO:0030515; GO:0031118; GO:0031120; GO:0031429; GO:0034513		2.25e-34	1
Locus_1017740	399	EKC21042	CGI_10004725	Ubiquitin carboxyl-terminal hydrolase [Source:UniProtKB/TrEMBL;Acc:K1PB73]	399	1.18e-55	-3	ENSDARP00000132347	ENSDARG00000102645	ubiquitin specific peptidase 47 [Source:ZFIN;Acc:ZDB-GENE-070719-7]	399	7.85e-64	-3	ENSP00000339957	ENSG00000170242	ubiquitin specific peptidase 47 [Source:HGNC Symbol;Acc:HGNC:20076]	399	3.63e-60	-3	sp|Q8BY87|UBP47_MOUSE	Ubiquitin carboxyl-terminal hydrolase 47 (EC 3.4.19.12) (Deubiquitinating enzyme 47) (Ubiquitin thioesterase 47) (Ubiquitin-specific-processing protease 47)	Usp47	Mus musculus (Mouse)	base-excision repair [GO:0006284]; cellular response to DNA damage stimulus [GO:0006974]; cellular response to UV [GO:0034644]; monoubiquitinated protein deubiquitination [GO:0035520]; negative regulation of apoptotic process [GO:0043066]; negative regulation of cysteine-type endopeptidase activity involved in apoptotic process [GO:0043154]; negative regulation of G2/M transition of mitotic cell …	cytoplasm [GO:0005737]; SCF ubiquitin ligase complex [GO:0019005]	thiol-dependent ubiquitin-specific protease activity [GO:0004843]; WD40-repeat domain binding [GO:0071987]	GO:0004843; GO:0005737; GO:0006284; GO:0006511; GO:0006974; GO:0010972; GO:0019005; GO:0030307; GO:0034644; GO:0035520; GO:0042493; GO:0043066; GO:0043154; GO:0045892; GO:0071987; GO:0090263; GO:1902230		2.11e-59	-3
Locus_1017748	619	EKC42355	CGI_10018266	SFI1-like protein [Source:UniProtKB/TrEMBL;Acc:K1RL74]	619	1.61e-31	-1	ENSDARP00000070576	ENSDARG00000053992	SFI1 centrin binding protein [Source:ZFIN;Acc:ZDB-GENE-080206-4]	619	2.02e-11	-1	ENSP00000401199	ENSG00000198089	SFI1 centrin binding protein [Source:HGNC Symbol;Acc:HGNC:29064]	619	8.53e-09	-1	sp|A9CB34|SFI1_PAPAN	Protein SFI1 homolog	SFI1	Papio anubis (Olive baboon)	negative regulation of phosphatase activity [GO:0010923]	centriole [GO:0005814]; centrosome [GO:0005813]	phosphatase binding [GO:0019902]	GO:0005813; GO:0005814; GO:0010923; GO:0019902		1.61e-08	-1
Locus_1017778	762	EKC31130	CGI_10028761	LisH domain-containing protein C16orf63-like protein [Source:UniProtKB/TrEMBL;Acc:K1QQL5]	762	1.38e-62	-2	ENSDARP00000126244	ENSDARG00000071198	fgfr1op N-terminal like [Source:ZFIN;Acc:ZDB-GENE-101124-1]	762	1.89e-50	-2	ENSP00000255759	ENSG00000133393	FGFR1OP N-terminal like [Source:HGNC Symbol;Acc:HGNC:26435]	762	1.52e-46	-2	sp|Q5ZJ24|FOPNL_CHICK	LisH domain-containing protein FOPNL (FGFR1OP N-terminal-like protein)	FOPNL RCJMB04_21j4	Gallus gallus (Chicken)	cilium assembly [GO:0060271]; microtubule anchoring [GO:0034453]	centriolar satellite [GO:0034451]; ciliary basal body [GO:0036064]; motile cilium [GO:0031514]	0	GO:0031514; GO:0034451; GO:0034453; GO:0036064; GO:0060271		7.74e-52	-2
Locus_1017807
Locus_1017822	614	EKC35721	CGI_10022140	Espin [Source:UniProtKB/TrEMBL;Acc:K1RMU7]	614	1.21e-46	-2	ENSDARP00000115906	ENSDARG00000076414	espin [Source:ZFIN;Acc:ZDB-GENE-081105-173]	614	6.01e-35	-2	ENSP00000490186	ENSG00000187017	espin [Source:HGNC Symbol;Acc:HGNC:13281]	614	8.34e-31	-2	sp|Q9ET47|ESPN_MOUSE	Espin (Ectoplasmic specialization protein)	Espn	Mus musculus (Mouse)	actin filament bundle assembly [GO:0051017]; actin filament network formation [GO:0051639]; locomotory behavior [GO:0007626]; negative regulation of cytoskeleton organization [GO:0051494]; parallel actin filament bundle assembly [GO:0030046]; positive regulation of filopodium assembly [GO:0051491]; sensory perception of sound [GO:0007605]	actin cytoskeleton [GO:0015629]; brush border [GO:0005903]; cell junction [GO:0030054]; cytoplasm [GO:0005737]; dendritic spine [GO:0043197]; filamentous actin [GO:0031941]; microvillus [GO:0005902]; stereocilium bundle [GO:0032421]; stereocilium tip [GO:0032426]	actin filament binding [GO:0051015]; SH3 domain binding [GO:0017124]	GO:0005737; GO:0005902; GO:0005903; GO:0007605; GO:0007626; GO:0015629; GO:0017124; GO:0030046; GO:0030054; GO:0031941; GO:0032421; GO:0032426; GO:0043197; GO:0051015; GO:0051017; GO:0051491; GO:0051494; GO:0051639		9.37e-31	-2
Locus_1017856
Locus_10178881	1693	EKC19234	CGI_10009115	0	1693	1.15e-37	1	ENSDARP00000104715	ENSDARG00000069157	transmembrane protein 135 [Source:ZFIN;Acc:ZDB-GENE-070424-70]	1693	4.59e-127	1	ENSP00000306344	ENSG00000166575	transmembrane protein 135 [Source:HGNC Symbol;Acc:HGNC:26167]	1693	1.54e-123	1	sp|Q5U4F4|TM135_RAT	Transmembrane protein 135 (Peroxisomal membrane protein 52) (PMP52)	Tmem135	Rattus norvegicus (Rat)	peroxisome organization [GO:0007031]; regulation of mitochondrial fission [GO:0090140]; response to cold [GO:0009409]; response to food [GO:0032094]	integral component of membrane [GO:0016021]; lipid droplet [GO:0005811]; mitochondrial membrane [GO:0031966]; mitochondrion [GO:0005739]; peroxisomal membrane [GO:0005778]; peroxisome [GO:0005777]	0	GO:0005739; GO:0005777; GO:0005778; GO:0005811; GO:0007031; GO:0009409; GO:0016021; GO:0031966; GO:0032094; GO:0090140		6.87e-125	1
Locus_1017889	674	EKC30333	CGI_10006455	0	674	1.96e-87	-3
Locus_10179965
Locus_10180430
Locus_1018047
Locus_1018076
Locus_10180818
Locus_1018293
Locus_1018336	913	EKC18127	CGI_10015018	Prestin [Source:UniProtKB/TrEMBL;Acc:K1P2Z7]	913	1.03e-68	-1	ENSDARP00000125069	ENSDARG00000058738	0	913	2.27e-44	-1	ENSP00000396833	ENSG00000170615	solute carrier family 26 member 5 [Source:HGNC Symbol;Acc:HGNC:9359]	913	7.13e-40	-1	sp|Q9JKQ2|S26A5_MERUN	Prestin (Solute carrier family 26 member 5)	SLC26A5 PRES	Meriones unguiculatus (Mongolian jird) (Mongolian gerbil)	regulation of cell shape [GO:0008360]; sensory perception of sound [GO:0007605]	basolateral plasma membrane [GO:0016323]; integral component of membrane [GO:0016021]	secondary active sulfate transmembrane transporter activity [GO:0008271]	GO:0007605; GO:0008271; GO:0008360; GO:0016021; GO:0016323		6.35e-39	-1
Locus_10183674
Locus_10184549
Locus_1018489	482	EKC35849	CGI_10019262	Dual specificity testis-specific protein kinase 2 [Source:UniProtKB/TrEMBL;Acc:K1QXF0]	482	6.98e-67	3	ENSDARP00000082077	ENSDARG00000061450	testis-specific kinase 2 [Source:ZFIN;Acc:ZDB-GENE-070209-68]	482	6.37e-65	3	ENSP00000361156	ENSG00000070759	testis-specific kinase 2 [Source:HGNC Symbol;Acc:HGNC:11732]	482	1.93e-69	3	sp|Q8VCT9|TESK2_MOUSE	Dual specificity testis-specific protein kinase 2 (EC 2.7.12.1) (Testicular protein kinase 2)	Tesk2	Mus musculus (Mouse)	actin cytoskeleton organization [GO:0030036]; focal adhesion assembly [GO:0048041]; intracellular signal transduction [GO:0035556]; protein phosphorylation [GO:0006468]; spermatogenesis [GO:0007283]	cytoplasm [GO:0005737]; nuclear body [GO:0016604]; nucleoplasm [GO:0005654]; nucleus [GO:0005634]	ATP binding [GO:0005524]; metal ion binding [GO:0046872]; protein serine/threonine/tyrosine kinase activity [GO:0004712]; protein serine/threonine kinase activity [GO:0004674]; protein tyrosine kinase activity [GO:0004713]; signal transducer activity [GO:0004871]	GO:0004674; GO:0004712; GO:0004713; GO:0004871; GO:0005524; GO:0005634; GO:0005654; GO:0005737; GO:0006468; GO:0007283; GO:0016604; GO:0030036; GO:0035556; GO:0046872; GO:0048041		2.47e-69	3
Locus_1018499	411	EKC28820	CGI_10019046	Laminin subunit gamma-1 [Source:UniProtKB/TrEMBL;Acc:K1QIU9]	411	4.11e-42	3	ENSDARP00000024860	ENSDARG00000036279	laminin, gamma 1 [Source:ZFIN;Acc:ZDB-GENE-021226-3]	411	3.92e-31	3	ENSP00000258341	ENSG00000135862	laminin subunit gamma 1 [Source:HGNC Symbol;Acc:HGNC:6492]	411	5.03e-32	3	sp|P11047|LAMC1_HUMAN	Laminin subunit gamma-1 (Laminin B2 chain) (Laminin-1 subunit gamma) (Laminin-10 subunit gamma) (Laminin-11 subunit gamma) (Laminin-2 subunit gamma) (Laminin-3 subunit gamma) (Laminin-4 subunit gamma) (Laminin-6 subunit gamma) (Laminin-7 subunit gamma) (Laminin-8 subunit gamma) (Laminin-9 subunit gamma) (S-laminin subunit gamma) (S-LAM gamma)	LAMC1 LAMB2	Homo sapiens (Human)	cell adhesion [GO:0007155]; cell migration [GO:0016477]; cellular protein metabolic process [GO:0044267]; endoderm development [GO:0007492]; extracellular matrix disassembly [GO:0022617]; extracellular matrix organization [GO:0030198]; hemidesmosome assembly [GO:0031581]; positive regulation of epithelial cell proliferation [GO:0050679]; post-translational protein modification [GO:0043687]; prote…	basement membrane [GO:0005604]; endoplasmic reticulum lumen [GO:0005788]; extracellular exosome [GO:0070062]; extracellular matrix [GO:0031012]; extracellular region [GO:0005576]; extracellular space [GO:0005615]; laminin-10 complex [GO:0043259]; laminin-11 complex [GO:0043260]; laminin-1 complex [GO:0005606]	extracellular matrix structural constituent [GO:0005201]	GO:0005201; GO:0005576; GO:0005604; GO:0005606; GO:0005615; GO:0005788; GO:0006461; GO:0007155; GO:0007492; GO:0016477; GO:0022617; GO:0030198; GO:0031012; GO:0031581; GO:0034446; GO:0043259; GO:0043260; GO:0043687; GO:0044267; GO:0050679; GO:0070062		2.56e-31	3
Locus_1018527								ENSDARP00000115603	ENSDARG00000092360	si:ch211-51h9.6 [Source:ZFIN;Acc:ZDB-GENE-081104-234]	845	4.63e-11	3	ENSP00000333064	ENSG00000242259	chromosome 22 open reading frame 39 [Source:HGNC Symbol;Acc:HGNC:27012]	845	7.37e-07	3	sp|Q0P3X7|CV039_DANRE	UPF0545 protein C22orf39 homolog	0	Danio rerio (Zebrafish) (Brachydanio rerio)	0	0	0	0		8.93e-11	3
Locus_1018543	1103	EKC19938	CGI_10007267	Patched domain-containing protein 3 [Source:UniProtKB/TrEMBL;Acc:K1PEC7]	1103	3.22e-41	-2	ENSDARP00000090534	ENSDARG00000068874	si:ch211-250m6.7 [Source:ZFIN;Acc:ZDB-GENE-041210-239]	1103	4.15e-28	-2	ENSP00000368666	ENSG00000165186	patched domain containing 1 [Source:HGNC Symbol;Acc:HGNC:26392]	1103	1.23e-06	-2	sp|Q0EEE2|PTHD3_MOUSE	Patched domain-containing protein 3 (RND-type protein RNDEu-3)	Ptchd3	Mus musculus (Mouse)	0	integral component of membrane [GO:0016021]; sperm midpiece [GO:0097225]	0	GO:0016021; GO:0097225		3.06e-18	-2
Locus_10186133
Locus_10186644	377	EKC40893	CGI_10028609	0	377	8.89e-15	-2
Locus_10188295
Locus_1018920	722	EKC21693	CGI_10003467	0	722	1.55e-123	1	ENSDARP00000078762	ENSDARG00000060089	BTAF1 RNA polymerase II, B-TFIID transcription factor-associated [Source:ZFIN;Acc:ZDB-GENE-021025-1]	722	1.47e-112	1	ENSP00000265990	ENSG00000095564	B-TFIID TATA-box binding protein associated factor 1 [Source:HGNC Symbol;Acc:HGNC:17307]	722	6.38e-111	1	sp|O14981|BTAF1_HUMAN	TATA-binding protein-associated factor 172 (EC 3.6.4.-) (ATP-dependent helicase BTAF1) (B-TFIID transcription factor-associated 170 kDa subunit) (TAF(II)170) (TBP-associated factor 172) (TAF-172)	BTAF1 TAF172	Homo sapiens (Human)	negative regulation of chromatin binding [GO:0035562]; negative regulation of transcription, DNA-templated [GO:0045892]	intracellular membrane-bounded organelle [GO:0043231]; nucleoplasm [GO:0005654]	ATP binding [GO:0005524]; DNA binding [GO:0003677]; DNA binding transcription factor activity [GO:0003700]; helicase activity [GO:0004386]	GO:0003677; GO:0003700; GO:0004386; GO:0005524; GO:0005654; GO:0035562; GO:0043231; GO:0045892		3.25e-110	1
Locus_1018952
Locus_10189869
Locus_10190584
Locus_10190756
Locus_10190947
Locus_1019103	371	EKC26335	CGI_10015081	Pleckstrin-like protein domain-containing family H member 2 [Source:UniProtKB/TrEMBL;Acc:K1QBZ1]	371	1.96e-24	2	ENSDARP00000070420	ENSDARG00000053835	pleckstrin homology domain containing, family H (with MyTH4 domain) member 1 [Source:ZFIN;Acc:ZDB-GENE-061219-1]	371	6.12e-27	2	ENSP00000330278	ENSG00000054690	pleckstrin homology, MyTH4 and FERM domain containing H1 [Source:HGNC Symbol;Acc:HGNC:17733]	371	3.73e-30	2	sp|Q9ULM0|PKHH1_HUMAN	Pleckstrin homology domain-containing family H member 1 (PH domain-containing family H member 1)	PLEKHH1 KIAA1200	Homo sapiens (Human)	0	cytoskeleton [GO:0005856]	0	GO:0005856		1.9e-29	2
Locus_1019118	318	EKC42699	CGI_10023921	Heat shock 70 kDa protein 12A [Source:UniProtKB/TrEMBL;Acc:K1RG21]	318	7.52e-18	1	ENSDARP00000137065	ENSDARG00000070603	heat shock protein 12A [Source:ZFIN;Acc:ZDB-GENE-031001-1]	318	1.66e-13	1	ENSP00000466927	ENSG00000165868	heat shock protein family A (Hsp70) member 12A [Source:HGNC Symbol;Acc:HGNC:19022]	318	2.61e-14	1	sp|Q8K0U4|HS12A_MOUSE	Heat shock 70 kDa protein 12A	Hspa12a Kiaa0417	Mus musculus (Mouse)	0	extracellular exosome [GO:0070062]	ATP binding [GO:0005524]	GO:0005524; GO:0070062		6.41e-13	1
Locus_1019125
Locus_1019150	1039	EKC25845	CGI_10012503	0	1039	3.64e-13	-1
Locus_1019219	517	EKC37798	CGI_10017558	0	517	1.56e-36	1
Locus_10193361
Locus_1019338	325	EKC26335	CGI_10015081	Pleckstrin-like protein domain-containing family H member 2 [Source:UniProtKB/TrEMBL;Acc:K1QBZ1]	325	3.33e-13	-3
Locus_1019345	1682	EKC23651	CGI_10007985	0	1682	3.27e-10	-1
Locus_1019411	2646	EKC34211	CGI_10018454	Bone morphogenetic protein 7 [Source:UniProtKB/TrEMBL;Acc:K1RIZ3]	2646	1.03e-118	3	ENSDARP00000022649	ENSDARG00000015686	bone morphogenetic protein 6 [Source:ZFIN;Acc:ZDB-GENE-050306-42]	2646	1.62e-83	3	ENSP00000379204	ENSG00000101144	bone morphogenetic protein 7 [Source:HGNC Symbol;Acc:HGNC:1074]	2646	2.13e-77	3	sp|P23359|BMP7_MOUSE	Bone morphogenetic protein 7 (BMP-7) (Osteogenic protein 1) (OP-1)	Bmp7 Bmp-7 Op1	Mus musculus (Mouse)	allantois development [GO:1905069]; anatomical structure formation involved in morphogenesis [GO:0048646]; animal organ morphogenesis [GO:0009887]; axon guidance [GO:0007411]; BMP signaling pathway [GO:0030509]; branching involved in salivary gland morphogenesis [GO:0060445]; branching morphogenesis of an epithelial tube [GO:0048754]; camera-type eye morphogenesis [GO:0048593]; cardiac muscle tis…	extracellular matrix [GO:0031012]; extracellular space [GO:0005615]; vesicle [GO:0031982]	BMP receptor binding [GO:0070700]; cytokine activity [GO:0005125]; growth factor activity [GO:0008083]; heparin binding [GO:0008201]; transforming growth factor beta receptor binding [GO:0005160]	GO:0001503; GO:0001654; GO:0001657; GO:0001707; GO:0001822; GO:0003272; GO:0003344; GO:0005125; GO:0005160; GO:0005615; GO:0007389; GO:0007411; GO:0007435; GO:0008083; GO:0008201; GO:0008285; GO:0009880; GO:0009887; GO:0010718; GO:0010800; GO:0010862; GO:0010942; GO:0021502; GO:0030326; GO:0030501; GO:0030509; GO:0030855; GO:0030902; GO:0031012; GO:0031982; GO:0032355; GO:0033280; GO:0034116; GO:…		1.97e-79	3
Locus_10194491	1301	EKC27141	CGI_10008634	Neuronal acetylcholine receptor subunit alpha-3 [Source:UniProtKB/TrEMBL;Acc:K1R0E4]	1301	2.31e-42	-2	ENSDARP00000050036	ENSDARG00000038508	cholinergic receptor, nicotinic, beta 3b (neuronal) [Source:ZFIN;Acc:ZDB-GENE-030102-4]	1301	2.77e-28	-2	ENSP00000289957	ENSG00000147432	cholinergic receptor nicotinic beta 3 subunit [Source:HGNC Symbol;Acc:HGNC:1963]	1301	1.45e-30	-2	sp|P12391|ACHB3_RAT	Neuronal acetylcholine receptor subunit beta-3	Chrnb3 Acrb3	Rattus norvegicus (Rat)	cation transmembrane transport [GO:0098655]; neuromuscular synaptic transmission [GO:0007274]; protein heterooligomerization [GO:0051291]; response to nicotine [GO:0035094]; synaptic transmission, cholinergic [GO:0007271]	acetylcholine-gated channel complex [GO:0005892]; cell junction [GO:0030054]; membrane [GO:0016020]; neuron projection [GO:0043005]; postsynaptic membrane [GO:0045211]	acetylcholine binding [GO:0042166]; acetylcholine-gated cation-selective channel activity [GO:0022848]; drug binding [GO:0008144]	GO:0005892; GO:0007271; GO:0007274; GO:0008144; GO:0016020; GO:0022848; GO:0030054; GO:0035094; GO:0042166; GO:0043005; GO:0045211; GO:0051291; GO:0098655		2.2e-30	-2
Locus_10194628	342	EKC26879	CGI_10000513	0	342	3.29e-17	-2
Locus_1019464	330	EKC37924	CGI_10009697	0	330	3.1e-10	1
Locus_101947								ENSDARP00000061746	ENSDARG00000042139	fucose-1-phosphate guanylyltransferase [Source:ZFIN;Acc:ZDB-GENE-050522-489]	361	7.48e-31	2	ENSP00000433587	ENSG00000259030	FPGT-TNNI3K readthrough [Source:HGNC Symbol;Acc:HGNC:42952]	361	4.59e-26	2	sp|O14772|FPGT_HUMAN	Fucose-1-phosphate guanylyltransferase (EC 2.7.7.30) (GDP-L-fucose diphosphorylase) (GDP-L-fucose pyrophosphorylase)	FPGT GFPP	Homo sapiens (Human)	fucose metabolic process [GO:0006004]	cytoplasm [GO:0005737]; cytosol [GO:0005829]	catalytic activity [GO:0003824]; fucose-1-phosphate guanylyltransferase activity [GO:0047341]; GTP binding [GO:0005525]	GO:0003824; GO:0005525; GO:0005737; GO:0005829; GO:0006004; GO:0047341		2.49e-24	2
Locus_1019566
Locus_10195888	605	EKC35853	CGI_10019266	DNA-binding protein inhibitor ID-2 [Source:UniProtKB/TrEMBL;Acc:K1QPT0]	605	3.89e-30	-2	ENSDARP00000066371	ENSDARG00000045131	inhibitor of DNA binding 4 [Source:ZFIN;Acc:ZDB-GENE-051113-208]	605	1.86e-14	-2	ENSP00000379585	ENSG00000115738	inhibitor of DNA binding 2 [Source:HGNC Symbol;Acc:HGNC:5361]	605	1.98e-14	-2	sp|Q6PBD7|ID2_XENTR	DNA-binding protein inhibitor ID-2 (Inhibitor of DNA binding 2) (Inhibitor of differentiation 2)	id2 TTpA010o03.1	Xenopus tropicalis (Western clawed frog) (Silurana tropicalis)	cellular senescence [GO:0090398]; embryonic digestive tract morphogenesis [GO:0048557]; endodermal digestive tract morphogenesis [GO:0061031]; negative regulation of gene expression [GO:0010629]; negative regulation of neural precursor cell proliferation [GO:2000178]; negative regulation of neuron differentiation [GO:0045665]; negative regulation of transcription, DNA-templated [GO:0045892]; nega…	cytoplasm [GO:0005737]; nucleus [GO:0005634]; protein complex [GO:0043234]	bHLH transcription factor binding [GO:0043425]; protein dimerization activity [GO:0046983]	GO:0000122; GO:0005634; GO:0005737; GO:0006351; GO:0010628; GO:0010629; GO:0042752; GO:0043234; GO:0043425; GO:0045665; GO:0045777; GO:0045892; GO:0045893; GO:0046983; GO:0048511; GO:0048557; GO:0048661; GO:0048663; GO:0061031; GO:0071158; GO:0090398; GO:2000178		5.49e-15	-2
Locus_10195953
Locus_1019598	368	EKC39012	CGI_10011691	Phosphorylated CTD-interacting factor 1 [Source:UniProtKB/TrEMBL;Acc:K1QQ00]	368	1.26e-48	3	ENSDARP00000135280	ENSDARG00000099084	PDX1 C-terminal inhibiting factor 1 [Source:ZFIN;Acc:ZDB-GENE-120920-2]	368	4.23e-35	3	ENSP00000361486	ENSG00000100982	PDX1 C-terminal inhibiting factor 1 [Source:HGNC Symbol;Acc:HGNC:16200]	368	2.88e-33	3	sp|P59114|PCIF1_MOUSE	Phosphorylated CTD-interacting factor 1	Pcif1	Mus musculus (Mouse)	negative regulation of phosphatase activity [GO:0010923]	intercellular bridge [GO:0045171]; microtubule cytoskeleton [GO:0015630]; nucleoplasm [GO:0005654]	0	GO:0005654; GO:0010923; GO:0015630; GO:0045171		3.26e-33	3
Locus_10196171	1696	EKC35775	CGI_10018642	Caprin-2 [Source:UniProtKB/TrEMBL;Acc:K1R3L5]	1696	2.02e-11	-3	ENSDARP00000063763	ENSDARG00000043436	si:dkey-5n18.1 [Source:ZFIN;Acc:ZDB-GENE-041014-144]	1696	2.88e-12	-3	ENSP00000335285	ENSG00000186897	complement C1q like 4 [Source:HGNC Symbol;Acc:HGNC:31416]	1696	3.81e-09	-3	sp|Q86Z23|C1QL4_HUMAN	Complement C1q-like protein 4 (C1q and tumor necrosis factor-related protein 11) (C1q/TNF-related protein 11)	C1QL4 CTRP11	Homo sapiens (Human)	negative regulation of ERK1 and ERK2 cascade [GO:0070373]; negative regulation of fat cell differentiation [GO:0045599]; negative regulation of fibroblast proliferation [GO:0048147]	collagen trimer [GO:0005581]; extracellular space [GO:0005615]	identical protein binding [GO:0042802]	GO:0005581; GO:0005615; GO:0042802; GO:0045599; GO:0048147; GO:0070373		1.94e-08	-3
Locus_1019631	993	EKC29107	CGI_10019745	0	993	5.06e-45	2
Locus_1019666	667	EKC25614	CGI_10013565	RFT1-like protein [Source:UniProtKB/TrEMBL;Acc:K1Q2M0]	667	2.34e-74	-1	ENSDARP00000079496	ENSDARG00000060398	RFT1 homolog [Source:ZFIN;Acc:ZDB-GENE-110411-126]	667	1.46e-64	-1	ENSP00000378223	ENSG00000163933	RFT1 homolog [Source:HGNC Symbol;Acc:HGNC:30220]	667	7.05e-60	-1	sp|Q0D2E8|RFT1_XENTR	Protein RFT1 homolog	rft1	Xenopus tropicalis (Western clawed frog) (Silurana tropicalis)	carbohydrate transport [GO:0008643]; glycolipid translocation [GO:0034203]	endoplasmic reticulum membrane [GO:0005789]; integral component of membrane [GO:0016021]	lipid transporter activity [GO:0005319]	GO:0005319; GO:0005789; GO:0008643; GO:0016021; GO:0034203		6.13e-71	-1
Locus_1019679	786	EKC23475	CGI_10012019	Src substrate cortactin [Source:UniProtKB/TrEMBL;Acc:K1Q3N8]	786	3.35e-05	1	ENSDARP00000010005	ENSDARG00000011777	cortactin [Source:ZFIN;Acc:ZDB-GENE-040715-3]	786	3.56e-05	1
Locus_1019694	801	EKC20107	CGI_10006745	Leucine-rich repeat-containing protein 61 [Source:UniProtKB/TrEMBL;Acc:K1P8S7]	801	1.49e-89	2	ENSDARP00000098514	ENSDARG00000077357	leucine rich repeat containing 61 [Source:ZFIN;Acc:ZDB-GENE-060616-245]	801	7.63e-55	2	ENSP00000420560	ENSG00000127399	leucine rich repeat containing 61 [Source:HGNC Symbol;Acc:HGNC:21704]	801	3.01e-55	2	sp|Q8R2R5|LRC61_MOUSE	Leucine-rich repeat-containing protein 61	Lrrc61	Mus musculus (Mouse)	0	0	0	0		1.04e-55	2
Locus_101971
Locus_10197907
Locus_101980	829	EKC30325	CGI_10024559	0	829	1.2e-64	2
Locus_10198182	959	EKC41832	CGI_10026451	GTPase IMAP family member 4 [Source:UniProtKB/TrEMBL;Acc:K1QY01]	959	1.93e-30	-3	ENSDARP00000030956	ENSDARG00000069019	0	959	2.33e-33	-3	ENSP00000302833	ENSG00000213203	GTPase, IMAP family member 1 [Source:HGNC Symbol;Acc:HGNC:23237]	959	4.69e-31	-3	sp|Q8WWP7|GIMA1_HUMAN	GTPase IMAP family member 1 (Immunity-associated protein 1) (hIMAP1)	GIMAP1 IMAP1	Homo sapiens (Human)	0	endoplasmic reticulum [GO:0005783]; endoplasmic reticulum membrane [GO:0005789]; Golgi membrane [GO:0000139]; integral component of membrane [GO:0016021]	GTP binding [GO:0005525]	GO:0000139; GO:0005525; GO:0005783; GO:0005789; GO:0016021		2.39e-30	-3
Locus_10198546
Locus_10198591
Locus_1019885	1654	EKC20305	CGI_10006283	Polyribonucleotide 5'-hydroxyl-kinase Clp1 [Source:UniProtKB/TrEMBL;Acc:K1PVJ0]	1654	5.55e-175	3	ENSDARP00000087664	ENSDARG00000063663	cleavage and polyadenylation factor I subunit 1 [Source:ZFIN;Acc:ZDB-GENE-030131-5306]	1654	0	3	ENSP00000436066	ENSG00000172409	cleavage and polyadenylation factor I subunit 1 [Source:HGNC Symbol;Acc:HGNC:16999]	1654	0	3	sp|Q5ZJL4|CLP1_CHICK	Polyribonucleotide 5'-hydroxyl-kinase Clp1 (EC 2.7.1.78) (Polyadenylation factor Clp1) (Polynucleotide kinase Clp1) (Pre-mRNA cleavage complex II protein Clp1)	CLP1 RCJMB04_17f4	Gallus gallus (Chicken)	cerebellar cortex development [GO:0021695]; mRNA cleavage [GO:0006379]; mRNA polyadenylation [GO:0006378]; siRNA loading onto RISC involved in RNA interference [GO:0035087]; targeting of mRNA for destruction involved in RNA interference [GO:0030423]; tRNA splicing, via endonucleolytic cleavage and ligation [GO:0006388]	cytosol [GO:0005829]; mRNA cleavage factor complex [GO:0005849]; nucleus [GO:0005634]; tRNA-intron endonuclease complex [GO:0000214]	ATP binding [GO:0005524]; ATP-dependent polydeoxyribonucleotide 5'-hydroxyl-kinase activity [GO:0046404]; ATP-dependent polyribonucleotide 5'-hydroxyl-kinase activity [GO:0051736]; polydeoxyribonucleotide kinase activity [GO:0051733]; polynucleotide 5'-hydroxyl-kinase activity [GO:0051731]	GO:0000214; GO:0005524; GO:0005634; GO:0005829; GO:0005849; GO:0006378; GO:0006379; GO:0006388; GO:0021695; GO:0030423; GO:0035087; GO:0046404; GO:0051731; GO:0051733; GO:0051736		0	3
Locus_1020021	500	EKC42127	CGI_10024628	Solute carrier family 22 member 6-A [Source:UniProtKB/TrEMBL;Acc:K1QYR5]	500	2.83e-35	-1	ENSDARP00000137087	ENSDARG00000101021	solute carrier family 22 (organic cation/carnitine transporter), member 5 [Source:ZFIN;Acc:ZDB-GENE-091012-1]	500	7.87e-20	-1	ENSP00000358515	ENSG00000163393	solute carrier family 22 member 15 [Source:HGNC Symbol;Acc:HGNC:20301]	500	4.91e-16	-1	sp|Q6A4L0|S22AD_MOUSE	Solute carrier family 22 member 13 (Organic cation transporter-like 3) (ORCTL-3)	Slc22a13 Orctl3	Mus musculus (Mouse)	nicotinate transport [GO:2001142]; sodium-independent organic anion transport [GO:0043252]; urate transport [GO:0015747]	apical plasma membrane [GO:0016324]; extracellular exosome [GO:0070062]; integral component of plasma membrane [GO:0005887]	inorganic anion exchanger activity [GO:0005452]; nicotinate transmembrane transporter activity [GO:0090416]; sodium-independent organic anion transmembrane transporter activity [GO:0015347]	GO:0005452; GO:0005887; GO:0015347; GO:0015747; GO:0016324; GO:0043252; GO:0070062; GO:0090416; GO:2001142		2.41e-18	-1
Locus_1020049	997	EKC40310	CGI_10022416	0	997	3.61e-18	-3
Locus_1020114	954	EKC30028	CGI_10010656	Wiskott-Aldrich syndrome protein [Source:UniProtKB/TrEMBL;Acc:K1Q7Z8]	954	1.89e-96	-3	ENSDARP00000094295	ENSDARG00000014113	Wiskott-Aldrich syndrome-like a [Source:ZFIN;Acc:ZDB-GENE-070209-220]	954	7.89e-70	-3	ENSP00000365891	ENSG00000015285	Wiskott-Aldrich syndrome [Source:HGNC Symbol;Acc:HGNC:12731]	954	3.09e-77	-3	sp|P42768|WASP_HUMAN	Wiskott-Aldrich syndrome protein (WASp)	WAS IMD2	Homo sapiens (Human)	actin filament-based movement [GO:0030048]; actin filament polymerization [GO:0030041]; actin polymerization or depolymerization [GO:0008154]; blood coagulation [GO:0007596]; Cdc42 protein signal transduction [GO:0032488]; cellular response to interferon-gamma [GO:0071346]; defense response [GO:0006952]; endosomal transport [GO:0016197]; epidermis development [GO:0008544]; Fc-gamma receptor signa…	actin cytoskeleton [GO:0015629]; actin filament [GO:0005884]; cell-cell junction [GO:0005911]; cytosol [GO:0005829]; extracellular exosome [GO:0070062]; phagocytic vesicle [GO:0045335]; vesicle membrane [GO:0012506]	actin binding [GO:0003779]; GTPase regulator activity [GO:0030695]; identical protein binding [GO:0042802]; phospholipase binding [GO:0043274]; protein kinase binding [GO:0019901]; Rac GTPase binding [GO:0048365]; SH3 domain binding [GO:0017124]; small GTPase binding [GO:0031267]	GO:0002625; GO:0003779; GO:0005829; GO:0005884; GO:0005911; GO:0006461; GO:0006952; GO:0006955; GO:0007596; GO:0008064; GO:0008154; GO:0008544; GO:0010591; GO:0012506; GO:0015629; GO:0016197; GO:0017124; GO:0019901; GO:0030041; GO:0030048; GO:0030695; GO:0031267; GO:0032488; GO:0038096; GO:0042110; GO:0042802; GO:0043274; GO:0045335; GO:0048365; GO:0050852; GO:0051492; GO:0051497; GO:0070062; GO:…		1.57e-76	-3
Locus_1020201	459	EKC21184	CGI_10004377	Pyroglutamylated RFamide peptide receptor [Source:UniProtKB/TrEMBL;Acc:K1PQQ9]	459	1.54e-31	2	ENSDARP00000025567	ENSDARG00000020853	galanin receptor 2a [Source:ZFIN;Acc:ZDB-GENE-130603-37]	459	3.06e-13	2	ENSP00000299727	ENSG00000166573	galanin receptor 1 [Source:HGNC Symbol;Acc:HGNC:4132]	459	2.16e-10	2	sp|P47211|GALR1_HUMAN	Galanin receptor type 1 (GAL1-R) (GALR-1)	GALR1 GALNR GALNR1	Homo sapiens (Human)	adenylate cyclase-activating G-protein coupled receptor signaling pathway [GO:0007189]; digestion [GO:0007586]; G-protein coupled receptor signaling pathway [GO:0007186]; negative regulation of adenylate cyclase activity [GO:0007194]; neuropeptide signaling pathway [GO:0007218]; positive regulation of cortisol secretion [GO:0051464]; positive regulation of cytosolic calcium ion concentration [GO:…	integral component of membrane [GO:0016021]; integral component of plasma membrane [GO:0005887]; intracellular [GO:0005622]; plasma membrane [GO:0005886]	galanin receptor activity [GO:0004966]; neuropeptide binding [GO:0042923]; peptide hormone binding [GO:0017046]	GO:0004966; GO:0005622; GO:0005886; GO:0005887; GO:0007186; GO:0007189; GO:0007194; GO:0007204; GO:0007218; GO:0007586; GO:0016021; GO:0017046; GO:0042923; GO:0045944; GO:0051464		1.1e-09	2
Locus_1020224
Locus_10202323
Locus_1020245	625	EKC22075	CGI_10002817	Ankyrin-1 [Source:UniProtKB/TrEMBL;Acc:K1PZV5]	625	6.06e-13	-2	ENSDARP00000112991	ENSDARG00000045765	ankyrin repeat and SOCS box containing 13a, tandem duplicate 2 [Source:ZFIN;Acc:ZDB-GENE-041210-88]	625	8.83e-13	-2	ENSP00000419964	ENSG00000134313	kinase D interacting substrate 220 [Source:HGNC Symbol;Acc:HGNC:29508]	625	1.65e-08	-2	sp|Q4UMH6|Y381_RICFE	Putative ankyrin repeat protein RF_0381	RF_0381	Rickettsia felis (strain ATCC VR-1525 / URRWXCal2) (Rickettsia azadi)	guanosine tetraphosphate metabolic process [GO:0015969]	0	0	GO:0015969		6.96e-08	-2
Locus_10202481	654	EKC41479	CGI_10009415	Translocon-associated protein subunit delta [Source:UniProtKB/TrEMBL;Acc:K1RCT2]	654	1.97e-73	-2	ENSDARP00000047174	ENSDARG00000019444	signal sequence receptor, delta [Source:ZFIN;Acc:ZDB-GENE-030131-4900]	654	2.09e-47	-2	ENSP00000359103	ENSG00000180879	signal sequence receptor subunit 4 [Source:HGNC Symbol;Acc:HGNC:11326]	654	1.58e-44	-2	sp|Q07984|SSRD_RAT	Translocon-associated protein subunit delta (TRAP-delta) (Signal sequence receptor subunit delta) (SSR-delta)	Ssr4	Rattus norvegicus (Rat)	0	endoplasmic reticulum [GO:0005783]; extracellular exosome [GO:0070062]; integral component of membrane [GO:0016021]; Sec61 translocon complex [GO:0005784]	0	GO:0005783; GO:0005784; GO:0016021; GO:0070062		4.53e-45	-2
Locus_1020264	516	EKC28925	CGI_10016428	0	516	3.91e-12	-2
Locus_10203375
Locus_10203483
Locus_10203784
Locus_1020381	405	EKC33099	CGI_10024000	Guanylate cyclase [Source:UniProtKB/TrEMBL;Acc:K1QPS4]	405	5.91e-73	1	ENSDARP00000125043	ENSDARG00000018750	natriuretic peptide receptor 1b [Source:ZFIN;Acc:ZDB-GENE-100805-4]	405	2.18e-66	1	ENSP00000357669	ENSG00000169418	natriuretic peptide receptor 1 [Source:HGNC Symbol;Acc:HGNC:7943]	405	5.75e-66	1	sp|P18910|ANPRA_RAT	Atrial natriuretic peptide receptor 1 (EC 4.6.1.2) (Atrial natriuretic peptide receptor type A) (ANP-A) (ANPR-A) (NPR-A) (Guanylate cyclase A) (GC-A)	Npr1	Rattus norvegicus (Rat)	cell surface receptor signaling pathway [GO:0007166]; cGMP biosynthetic process [GO:0006182]; dopamine metabolic process [GO:0042417]; intracellular signal transduction [GO:0035556]; negative regulation of smooth muscle cell proliferation [GO:0048662]; positive regulation of cGMP biosynthetic process [GO:0030828]; receptor guanylyl cyclase signaling pathway [GO:0007168]; regulation of blood vesse…	guanylate cyclase complex, soluble [GO:0008074]; integral component of membrane [GO:0016021]; plasma membrane [GO:0005886]; receptor complex [GO:0043235]	ATP binding [GO:0005524]; GTP binding [GO:0005525]; guanylate cyclase activity [GO:0004383]; hormone binding [GO:0042562]; natriuretic peptide receptor activity [GO:0016941]; peptide hormone binding [GO:0017046]; protein kinase activity [GO:0004672]; protein kinase binding [GO:0019901]	GO:0004383; GO:0004672; GO:0005524; GO:0005525; GO:0005886; GO:0006182; GO:0007166; GO:0007168; GO:0008074; GO:0016021; GO:0016941; GO:0017046; GO:0019901; GO:0030828; GO:0035556; GO:0042417; GO:0042562; GO:0043235; GO:0048662; GO:0050880		6.71e-66	1
Locus_10203947
Locus_1020396
Locus_10204123
Locus_1020432	231	EKC41091	CGI_10026551	0	231	6.49e-12	-1
Locus_10204488
Locus_1020504
Locus_10205376
Locus_10205546
Locus_1020568	345	EKC19649	CGI_10008009	Protocadherin-11 X-linked [Source:UniProtKB/TrEMBL;Acc:K1PLI0]	345	1.43e-24	1	ENSDARP00000130705	ENSDARG00000102719	protocadherin 2 alpha b 3 [Source:ZFIN;Acc:ZDB-GENE-041118-3]	345	5.87e-16	1	ENSP00000367362	ENSG00000204961	protocadherin alpha 9 [Source:HGNC Symbol;Acc:HGNC:8675]	345	8.04e-16	1	sp|Q9Y5H5|PCDA9_HUMAN	Protocadherin alpha-9 (PCDH-alpha-9)	PCDHA9 KIAA0345	Homo sapiens (Human)	cell adhesion [GO:0007155]; cell-cell signaling [GO:0007267]; homophilic cell adhesion via plasma membrane adhesion molecules [GO:0007156]; nervous system development [GO:0007399]	integral component of plasma membrane [GO:0005887]	calcium ion binding [GO:0005509]	GO:0005509; GO:0005887; GO:0007155; GO:0007156; GO:0007267; GO:0007399		4.82e-15	1
Locus_1020575
Locus_10206245
Locus_1020674	380	EKC26327	CGI_10015073	Extended synaptotagmin-2-A [Source:UniProtKB/TrEMBL;Acc:K1PQ05]	380	6.65e-47	-1
Locus_1020757	1453	EKC30311	CGI_10024545	0	1453	3.91e-145	-1	ENSDARP00000023098	ENSDARG00000015918	dihydrolipoamide S-acetyltransferase (E2 component of pyruvate dehydrogenase complex) [Source:ZFIN;Acc:ZDB-GENE-030131-2921]	1453	3.2e-126	-1	ENSP00000433432	ENSG00000150768	dihydrolipoamide S-acetyltransferase [Source:HGNC Symbol;Acc:HGNC:2896]	1453	4.51e-122	-1	sp|P08461|ODP2_RAT	Dihydrolipoyllysine-residue acetyltransferase component of pyruvate dehydrogenase complex, mitochondrial (EC 2.3.1.12) (70 kDa mitochondrial autoantigen of primary biliary cirrhosis) (PBC) (Dihydrolipoamide acetyltransferase component of pyruvate dehydrogenase complex) (Pyruvate dehydrogenase complex component E2) (PDC-E2) (PDCE2)	Dlat	Rattus norvegicus (Rat)	acetyl-CoA biosynthetic process from pyruvate [GO:0006086]; glucose metabolic process [GO:0006006]; sleep [GO:0030431]; tricarboxylic acid cycle [GO:0006099]	mitochondrial matrix [GO:0005759]; mitochondrion [GO:0005739]; myelin sheath [GO:0043209]; pyruvate dehydrogenase complex [GO:0045254]	dihydrolipoyllysine-residue acetyltransferase activity [GO:0004742]; identical protein binding [GO:0042802]; nucleotide binding [GO:0000166]; pyruvate dehydrogenase (NAD+) activity [GO:0034604]	GO:0000166; GO:0004742; GO:0005739; GO:0005759; GO:0006006; GO:0006086; GO:0006099; GO:0030431; GO:0034604; GO:0042802; GO:0043209; GO:0045254		3.73e-120	-1
Locus_102081	322	EKC36552	CGI_10004290	Sodium-dependent glucose transporter 1 [Source:UniProtKB/TrEMBL;Acc:K1QIG2]	322	6.97e-15	3
Locus_10208725
Locus_10208909	1114	EKC40734	CGI_10020614	Phosphoglycolate phosphatase [Source:UniProtKB/TrEMBL;Acc:K1RAQ9]	1114	1.21e-105	-3	ENSDARP00000039692	ENSDARG00000029695	phosphoglycolate phosphatase [Source:ZFIN;Acc:ZDB-GENE-030131-6240]	1114	2.55e-82	-3	ENSP00000330918	ENSG00000184207	phosphoglycolate phosphatase [Source:HGNC Symbol;Acc:HGNC:8909]	1114	4.99e-72	-3	sp|D3ZDK7|PGP_RAT	Glycerol-3-phosphate phosphatase (G3PP) (EC 3.1.3.21) (Aspartate-based ubiquitous Mg(2+)-dependent phosphatase) (AUM) (EC 3.1.3.48) (Phosphoglycolate phosphatase) (PGP)	Pgp	Rattus norvegicus (Rat)	dephosphorylation [GO:0016311]; glycerol biosynthetic process [GO:0006114]; glycerophospholipid metabolic process [GO:0006650]; negative regulation of gluconeogenesis [GO:0045721]; peptidyl-tyrosine dephosphorylation [GO:0035335]	cytosol [GO:0005829]	glycerol-1-phosphatase activity [GO:0000121]; glycerol-3-phosphatase activity [GO:0043136]; magnesium ion binding [GO:0000287]; nucleotide phosphatase activity, acting on free nucleotides [GO:0098519]; phosphoglycolate phosphatase activity [GO:0008967]; phosphoprotein phosphatase activity [GO:0004721]; protein tyrosine phosphatase activity [GO:0004725]	GO:0000121; GO:0000287; GO:0004721; GO:0004725; GO:0005829; GO:0006114; GO:0006650; GO:0008967; GO:0016311; GO:0035335; GO:0043136; GO:0045721; GO:0098519		8.22e-75	-3
Locus_1020919	369	EKC20173	CGI_10006550	GDNF-inducible zinc finger protein 1 [Source:UniProtKB/TrEMBL;Acc:K1PF23]	369	9.11e-35	-3	ENSDARP00000131561	ENSDARG00000098582	zinc finger protein 1040 [Source:ZFIN;Acc:ZDB-GENE-141210-11]	369	6.24e-20	-3	ENSP00000378792	ENSG00000175787	zinc finger protein 169 [Source:HGNC Symbol;Acc:HGNC:12957]	369	8.6e-20	-3	sp|Q14929|ZN169_HUMAN	Zinc finger protein 169	ZNF169	Homo sapiens (Human)	regulation of transcription, DNA-templated [GO:0006355]; transcription, DNA-templated [GO:0006351]	nucleus [GO:0005634]	DNA binding [GO:0003677]; metal ion binding [GO:0046872]	GO:0003677; GO:0005634; GO:0006351; GO:0006355; GO:0046872		4.38e-19	-3
Locus_102095
Locus_1021089
Locus_1021119	422	EKC28979	CGI_10004512	Niemann-Pick C1 protein [Source:UniProtKB/TrEMBL;Acc:K1QD13]	422	2.38e-07	-2	ENSDARP00000014827	ENSDARG00000019063	FAT atypical cadherin 1b [Source:ZFIN;Acc:ZDB-GENE-130530-563]	422	4.46e-13	-2	ENSP00000348982	ENSG00000162591	multiple EGF like domains 6 [Source:HGNC Symbol;Acc:HGNC:3232]	422	1.49e-10	-2	sp|O75095|MEGF6_HUMAN	Multiple epidermal growth factor-like domains protein 6 (Multiple EGF-like domains protein 6) (Epidermal growth factor-like protein 3) (EGF-like protein 3)	MEGF6 EGFL3 KIAA0815	Homo sapiens (Human)	0	extracellular region [GO:0005576]	calcium ion binding [GO:0005509]	GO:0005509; GO:0005576		7.59e-10	-2
Locus_1021201	842	EKC31648	CGI_10022918	Putative RNA-directed DNA polymerase from transposon BS [Source:UniProtKB/TrEMBL;Acc:K1QCH1]	842	2.07e-26	1	ENSDARP00000137111	ENSDARG00000100602	0	842	3.04e-20	1							sp|Q9NBX4|RTXE_DROME	Probable RNA-directed DNA polymerase from transposon X-element (EC 2.7.7.49) (Reverse transcriptase)	X-element\ORF2 ORF2	Drosophila melanogaster (Fruit fly)	transposition, DNA-mediated [GO:0006313]	0	RNA-directed DNA polymerase activity [GO:0003964]	GO:0003964; GO:0006313		5.92e-17	1
Locus_1021235	348	EKC34345	CGI_10018197	Protein O-mannosyltransferase 1 [Source:UniProtKB/TrEMBL;Acc:K1QZQ1]	348	2.17e-12	-2							ENSP00000489392	ENSG00000283104	seryl-tRNA synthetase 2, mitochondrial [Source:HGNC Symbol;Acc:HGNC:17697]	348	2.66e-06	-2	sp|Q9JJL8|SYSM_MOUSE	Serine--tRNA ligase, mitochondrial (EC 6.1.1.11) (SerRSmt) (Seryl-tRNA synthetase) (SerRS) (Seryl-tRNA(Ser/Sec) synthetase)	Sars2 Sarsm	Mus musculus (Mouse)	selenocysteinyl-tRNA(Sec) biosynthetic process [GO:0097056]; seryl-tRNA aminoacylation [GO:0006434]	cytoplasm [GO:0005737]; mitochondrial matrix [GO:0005759]; mitochondrion [GO:0005739]	ATP binding [GO:0005524]; RNA binding [GO:0003723]; serine-tRNA ligase activity [GO:0004828]	GO:0003723; GO:0004828; GO:0005524; GO:0005737; GO:0005739; GO:0005759; GO:0006434; GO:0097056		5.2e-06	-2
Locus_10212523
Locus_1021285	1245	EKC34773	CGI_10009575	E3 ubiquitin-protein ligase HUWE1 [Source:UniProtKB/TrEMBL;Acc:K1QLK6]	1245	5.6e-57	1	ENSDARP00000002767	ENSDARG00000016782	HECT, UBA and WWE domain containing 1 [Source:ZFIN;Acc:ZDB-GENE-081104-387]	1245	5.25e-71	1	ENSP00000262854	ENSG00000086758	HECT, UBA and WWE domain containing 1, E3 ubiquitin protein ligase [Source:HGNC Symbol;Acc:HGNC:30892]	1245	3.12e-71	1	sp|Q7Z6Z7|HUWE1_HUMAN	E3 ubiquitin-protein ligase HUWE1 (EC 2.3.2.26) (ARF-binding protein 1) (ARF-BP1) (HECT, UBA and WWE domain-containing protein 1) (HECT-type E3 ubiquitin transferase HUWE1) (Homologous to E6AP carboxyl terminus homologous protein 9) (HectH9) (Large structure of UREB1) (LASU1) (Mcl-1 ubiquitin ligase E3) (Mule) (Upstream regulatory element-binding protein 1) (URE-B1) (URE-binding protein 1)	HUWE1 KIAA0312 KIAA1578 UREB1 HSPC272	Homo sapiens (Human)	base-excision repair [GO:0006284]; cell differentiation [GO:0030154]; histone ubiquitination [GO:0016574]; neutrophil degranulation [GO:0043312]; positive regulation of protein targeting to mitochondrion [GO:1903955]; protein monoubiquitination [GO:0006513]; protein polyubiquitination [GO:0000209]; protein ubiquitination involved in ubiquitin-dependent protein catabolic process [GO:0042787]	cytoplasm [GO:0005737]; cytosol [GO:0005829]; extracellular exosome [GO:0070062]; extracellular region [GO:0005576]; ficolin-1-rich granule lumen [GO:1904813]; membrane [GO:0016020]; nucleoplasm [GO:0005654]; nucleus [GO:0005634]; secretory granule lumen [GO:0034774]	DNA binding [GO:0003677]; RNA binding [GO:0003723]; ubiquitin protein ligase activity [GO:0061630]; ubiquitin-protein transferase activity [GO:0004842]	GO:0000209; GO:0003677; GO:0003723; GO:0004842; GO:0005576; GO:0005634; GO:0005654; GO:0005737; GO:0005829; GO:0006284; GO:0006513; GO:0016020; GO:0016574; GO:0030154; GO:0034774; GO:0042787; GO:0043312; GO:0061630; GO:0070062; GO:1903955; GO:1904813		1.59e-70	1
Locus_1021321
Locus_1021335	1400	EKC36823	CGI_10022775	Hemicentin-1 [Source:UniProtKB/TrEMBL;Acc:K1QT30]	1400	1.31e-13	-2	ENSDARP00000133706	ENSDARG00000100288	interphotoreceptor matrix proteoglycan 2b [Source:ZFIN;Acc:ZDB-GENE-081031-56]	1400	1.04e-10	-2	ENSP00000193391	ENSG00000081148	interphotoreceptor matrix proteoglycan 2 [Source:HGNC Symbol;Acc:HGNC:18362]	1400	2.84e-12	-2	sp|Q9BZV3|IMPG2_HUMAN	Interphotoreceptor matrix proteoglycan 2 (Interphotoreceptor matrix proteoglycan of 200 kDa) (IPM 200) (Sialoprotein associated with cones and rods proteoglycan) (Spacrcan)	IMPG2 IPM200	Homo sapiens (Human)	visual perception [GO:0007601]	integral component of membrane [GO:0016021]; interphotoreceptor matrix [GO:0033165]; proteinaceous extracellular matrix [GO:0005578]; receptor complex [GO:0043235]	extracellular matrix structural constituent [GO:0005201]; heparin binding [GO:0008201]; hyaluronic acid binding [GO:0005540]	GO:0005201; GO:0005540; GO:0005578; GO:0007601; GO:0008201; GO:0016021; GO:0033165; GO:0043235		1.45e-11	-2
Locus_1021398	872	EKC41729	CGI_10028476	0	872	1.45e-45	-1
Locus_10214	1250	EKC20350	CGI_10006199	Zinc transporter ZIP14 [Source:UniProtKB/TrEMBL;Acc:K1PVN3]	1250	7.02e-50	3	ENSDARP00000134809	ENSDARG00000102387	solute carrier family 39 (zinc transporter), member 14 [Source:ZFIN;Acc:ZDB-GENE-060315-2]	1250	1.72e-56	3	ENSP00000289952	ENSG00000104635	solute carrier family 39 member 14 [Source:HGNC Symbol;Acc:HGNC:20858]	1250	4.33e-54	3	sp|Q75N73|S39AE_MOUSE	Zinc transporter ZIP14 (Factor for adipocyte differentiation 123) (FAD-123) (Solute carrier family 39 member 14) (Zrt- and Irt-like protein 14) (ZIP-14)	Slc39a14 Fad123 Kiaa0062 Zip14	Mus musculus (Mouse)	cellular zinc ion homeostasis [GO:0006882]; iron ion transport [GO:0006826]; zinc II ion transmembrane import [GO:0071578]; zinc II ion transmembrane transport [GO:0071577]; zinc II ion transport [GO:0006829]	cytoplasm [GO:0005737]; integral component of membrane [GO:0016021]; integral component of plasma membrane [GO:0005887]; lamellipodium [GO:0030027]; plasma membrane [GO:0005886]	ferrous iron transmembrane transporter activity [GO:0015093]; manganese ion transmembrane transporter activity [GO:0005384]; zinc ion transmembrane transporter activity [GO:0005385]	GO:0005384; GO:0005385; GO:0005737; GO:0005886; GO:0005887; GO:0006826; GO:0006829; GO:0006882; GO:0015093; GO:0016021; GO:0030027; GO:0071577; GO:0071578		3.8e-56	3
Locus_10214056
Locus_1021414								ENSDARP00000016888	ENSDARG00000016038	3-hydroxyacyl-CoA dehydratase 3 [Source:ZFIN;Acc:ZDB-GENE-040426-1200]	465	4.58e-12	-1	ENSP00000261875	ENSG00000074696	3-hydroxyacyl-CoA dehydratase 3 [Source:HGNC Symbol;Acc:HGNC:24175]	465	1.92e-13	-1	sp|Q8K2C9|HACD3_MOUSE	Very-long-chain (3R)-3-hydroxyacyl-CoA dehydratase 3 (EC 4.2.1.134) (3-hydroxyacyl-CoA dehydratase 3) (HACD3) (Butyrate-induced protein 1) (B-ind1) (Protein-tyrosine phosphatase-like A domain-containing protein 1)	Hacd3 Ptplad1	Mus musculus (Mouse)	fatty acid elongation [GO:0030497]; I-kappaB kinase/NF-kappaB signaling [GO:0007249]; JNK cascade [GO:0007254]; positive regulation by virus of viral protein levels in host cell [GO:0046726]; positive regulation of viral genome replication [GO:0045070]; Rho protein signal transduction [GO:0007266]; sphingolipid biosynthetic process [GO:0030148]; very long-chain fatty acid biosynthetic process [GO…	cytosol [GO:0005829]; endoplasmic reticulum [GO:0005783]; focal adhesion [GO:0005925]; integral component of endoplasmic reticulum membrane [GO:0030176]; mitochondrion [GO:0005739]; nuclear membrane [GO:0031965]	3-hydroxyacyl-CoA dehydratase activity [GO:0018812]; 3-hydroxy-arachidoyl-CoA dehydratase activity [GO:0102343]; 3-hydroxy-behenoyl-CoA dehydratase activity [GO:0102344]; 3-hydroxy-lignoceroyl-CoA dehydratase activity [GO:0102345]; enzyme binding [GO:0019899]; very-long-chain 3-hydroxyacyl-CoA dehydratase activity [GO:0102158]	GO:0005739; GO:0005783; GO:0005829; GO:0005925; GO:0007249; GO:0007254; GO:0007266; GO:0018812; GO:0019899; GO:0030148; GO:0030176; GO:0030497; GO:0031965; GO:0042761; GO:0045070; GO:0046726; GO:0102158; GO:0102343; GO:0102344; GO:0102345		5.33e-14	-1
Locus_1021457	301	EKC43200	CGI_10027298	WD repeat and FYVE domain-containing protein 3 [Source:UniProtKB/TrEMBL;Acc:K1RNK0]	301	1.92e-33	1	ENSDARP00000103874	ENSDARG00000078890	WD repeat and FYVE domain containing 3 [Source:ZFIN;Acc:ZDB-GENE-070705-153]	301	1.99e-20	1	ENSP00000295888	ENSG00000163625	WD repeat and FYVE domain containing 3 [Source:HGNC Symbol;Acc:HGNC:20751]	301	9.56e-19	1	sp|Q6VNB8|WDFY3_MOUSE	WD repeat and FYVE domain-containing protein 3 (Beach domain, WD repeat and FYVE domain-containing protein 1) (BWF1)	Wdfy3	Mus musculus (Mouse)	aggrephagy [GO:0035973]; multicellular organism development [GO:0007275]	Atg12-Atg5-Atg16 complex [GO:0034274]; autophagosome [GO:0005776]; axon [GO:0030424]; cytoplasm [GO:0005737]; cytosol [GO:0005829]; extrinsic component of autophagosome membrane [GO:0097635]; extrinsic component of membrane [GO:0019898]; inclusion body [GO:0016234]; nuclear envelope [GO:0005635]; nucleolus [GO:0005730]; nucleus [GO:0005634]; perikaryon [GO:0043204]; plasma membrane [GO:0005886]; …	1-phosphatidylinositol binding [GO:0005545]; beta-N-acetylglucosaminylglycopeptide beta-1,4-galactosyltransferase activity [GO:0003831]; metal ion binding [GO:0046872]	GO:0003831; GO:0005545; GO:0005634; GO:0005635; GO:0005730; GO:0005737; GO:0005776; GO:0005829; GO:0005886; GO:0007275; GO:0016234; GO:0016605; GO:0019898; GO:0030424; GO:0034274; GO:0035973; GO:0043204; GO:0046872; GO:0097635		3.71e-18	1
Locus_10214615
Locus_102147	529	EKC25975	CGI_10014330	0	529	3.83e-28	-2	ENSDARP00000093286	ENSDARG00000029615	zgc:77056 [Source:ZFIN;Acc:ZDB-GENE-030131-5248]	529	3.83e-25	-2	ENSP00000486878	ENSG00000281665	KIAA1143 [Source:HGNC Symbol;Acc:HGNC:29198]	529	1.83e-22	-2	sp|Q5ZJ97|K1143_CHICK	Uncharacterized protein KIAA1143 homolog	RCJMB04_19n18	Gallus gallus (Chicken)	0	0	0	0		4.18e-26	-2
Locus_10214860
Locus_10214957	1578	EKC37240	CGI_10022825	Multiple inositol polyphosphate phosphatase 1 [Source:UniProtKB/TrEMBL;Acc:K1R7R4]	1578	2.05e-78	-2	ENSDARP00000016794	ENSDARG00000045172	multiple inositol-polyphosphate phosphatase 1b [Source:ZFIN;Acc:ZDB-GENE-040426-888]	1578	1.21e-61	-2	ENSP00000361064	ENSG00000107789	multiple inositol-polyphosphate phosphatase 1 [Source:HGNC Symbol;Acc:HGNC:7102]	1578	7.12e-59	-2	sp|Q9UNW1|MINP1_HUMAN	Multiple inositol polyphosphate phosphatase 1 (EC 3.1.3.62) (2,3-bisphosphoglycerate 3-phosphatase) (2,3-BPG phosphatase) (EC 3.1.3.80) (Inositol (1,3,4,5)-tetrakisphosphate 3-phosphatase) (Ins(1,3,4,5)P(4) 3-phosphatase)	MINPP1 MIPP UNQ900/PRO1917	Homo sapiens (Human)	bone mineralization [GO:0030282]; inositol phosphate metabolic process [GO:0043647]; ossification [GO:0001503]; polyphosphate metabolic process [GO:0006797]	endoplasmic reticulum [GO:0005783]; endoplasmic reticulum lumen [GO:0005788]; extracellular exosome [GO:0070062]	acid phosphatase activity [GO:0003993]; bisphosphoglycerate 3-phosphatase activity [GO:0034417]; inositol-1,3,4,5,6-pentakisphosphate 3-phosphatase activity [GO:0030351]; inositol-1,3,4,5-tetrakisphosphate 3-phosphatase activity [GO:0051717]; inositol hexakisphosphate 2-phosphatase activity [GO:0052826]; inositol phosphate phosphatase activity [GO:0052745]; protein histidine phosphatase activity …	GO:0001503; GO:0003993; GO:0005783; GO:0005788; GO:0006797; GO:0030282; GO:0030351; GO:0034417; GO:0043647; GO:0051717; GO:0052745; GO:0052826; GO:0070062; GO:0101006		3.63e-58	-2
Locus_10215089
Locus_10215154
Locus_1021535	497	EKC37628	CGI_10026912	Low affinity immunoglobulin epsilon Fc receptor [Source:UniProtKB/TrEMBL;Acc:K1QVJ2]	497	2.53e-26	2	ENSDARP00000141159	ENSDARG00000069381	si:ch211-125e6.5 [Source:ZFIN;Acc:ZDB-GENE-070912-39]	497	1.24e-17	2	ENSP00000377728	ENSG00000090659	CD209 molecule [Source:HGNC Symbol;Acc:HGNC:1641]	497	5.6e-21	2	sp|Q8HXZ7|CD209_PANTR	CD209 antigen (Dendritic cell-specific ICAM-3-grabbing non-integrin 1) (DC-SIGN1) (CD antigen CD209)	CD209	Pan troglodytes (Chimpanzee)	adaptive immune response [GO:0002250]; cell adhesion [GO:0007155]; endocytosis [GO:0006897]; innate immune response [GO:0045087]	integral component of membrane [GO:0016021]	mannose binding [GO:0005537]; metal ion binding [GO:0046872]	GO:0002250; GO:0005537; GO:0006897; GO:0007155; GO:0016021; GO:0045087; GO:0046872		1.69e-20	2
Locus_1021559	417	EKC29426	CGI_10023816	Chitobiase [Source:UniProtKB/TrEMBL;Acc:K1R629]	417	5.33e-63	2	ENSDARP00000088748	ENSDARG00000034368	hexosaminidase B (beta polypeptide) [Source:ZFIN;Acc:ZDB-GENE-030131-2333]	417	2.05e-14	2	ENSP00000456489	ENSG00000213614	hexosaminidase subunit alpha [Source:HGNC Symbol;Acc:HGNC:4878]	417	8.64e-17	2	sp|Q04786|HEX_VIBVL	Beta-hexosaminidase (EC 3.2.1.52) (Beta-N-acetylhexosaminidase) (Chitobiase) (N-acetyl-beta-glucosaminidase)	hex	Vibrio vulnificus	chitin catabolic process [GO:0006032]; polysaccharide catabolic process [GO:0000272]	0	beta-N-acetylhexosaminidase activity [GO:0004563]; carbohydrate binding [GO:0030246]; N-acetyl-beta-D-galactosaminidase activity [GO:0102148]	GO:0000272; GO:0004563; GO:0006032; GO:0030246; GO:0102148		3.97e-48	2
Locus_10215692
Locus_10215739
Locus_1021691	802	EKC34643	CGI_10023182	Hydrocephalus-inducing-like protein [Source:UniProtKB/TrEMBL;Acc:K1QL99]	802	3.41e-23	1
Locus_1021726
Locus_10217886	745	EKC25202	CGI_10014881	Cation transport regulator-like protein 2 [Source:UniProtKB/TrEMBL;Acc:K1PMH4]	745	6.67e-83	-1	ENSDARP00000050830	ENSDARG00000055078	ChaC, cation transport regulator homolog 2 (E. coli) [Source:ZFIN;Acc:ZDB-GENE-050706-146]	745	1.14e-69	-1	ENSP00000295304	ENSG00000143942	ChaC cation transport regulator homolog 2 [Source:HGNC Symbol;Acc:HGNC:32363]	745	1.25e-67	-1	sp|Q4KMJ1|CHAC2_DANRE	Putative glutathione-specific gamma-glutamylcyclotransferase 2 (Gamma-GCG 2) (EC 4.3.2.-) (Cation transport regulator-like protein 2)	chac2 zgc:110055	Danio rerio (Zebrafish) (Brachydanio rerio)	glutathione catabolic process [GO:0006751]	cytoplasm [GO:0005737]	gamma-glutamylcyclotransferase activity [GO:0003839]; lyase activity [GO:0016829]	GO:0003839; GO:0005737; GO:0006751; GO:0016829		9.88e-69	-1
Locus_10218458
Locus_10218526
Locus_1021895
Locus_1021941	377	EKC39308	CGI_10024476	0	377	2.15e-31	-1
Locus_1021962	1344	EKC43079	CGI_10015538	Tripartite motif-containing protein 59 [Source:UniProtKB/TrEMBL;Acc:K1RH54]	1344	3.79e-06	1	ENSDARP00000074153	ENSDARG00000057101	ring finger protein 180 [Source:ZFIN;Acc:ZDB-GENE-040426-1620]	1344	6.39e-17	1	ENSP00000373752	ENSG00000164197	ring finger protein 180 [Source:HGNC Symbol;Acc:HGNC:27752]	1344	1.09e-11	1	sp|Q5RAK3|RN180_PONAB	E3 ubiquitin-protein ligase RNF180 (EC 2.3.2.27) (RING finger protein 180) (RING-type E3 ubiquitin transferase RNF180)	RNF180	Pongo abelii (Sumatran orangutan) (Pongo pygmaeus abelii)	protein polyubiquitination [GO:0000209]	endoplasmic reticulum membrane [GO:0005789]; integral component of membrane [GO:0016021]; nuclear envelope [GO:0005635]	metal ion binding [GO:0046872]; ubiquitin protein ligase activity [GO:0061630]	GO:0000209; GO:0005635; GO:0005789; GO:0016021; GO:0046872; GO:0061630		5.38e-11	1
Locus_1022025	768	EKC42935	CGI_10028915	Huntingtin [Source:UniProtKB/TrEMBL;Acc:K1RMW1]	768	3.43e-45	-2	ENSDARP00000069263	ENSDARG00000052866	huntingtin [Source:ZFIN;Acc:ZDB-GENE-990415-131]	768	1.31e-17	-2	ENSP00000347184	ENSG00000197386	huntingtin [Source:HGNC Symbol;Acc:HGNC:4851]	768	1.27e-20	-2	sp|P51112|HD_TAKRU	Huntingtin (Huntington disease protein homolog) (HD protein homolog)	htt hd	Takifugu rubripes (Japanese pufferfish) (Fugu rubripes)	animal organ development [GO:0048513]	cytoplasm [GO:0005737]; nucleus [GO:0005634]	transcription factor binding [GO:0008134]	GO:0005634; GO:0005737; GO:0008134; GO:0048513		8.37e-21	-2
Locus_1022047	395	EKC24462	CGI_10019563	0	395	5.84e-38	-1	ENSDARP00000054395	ENSDARG00000037738	F-box and leucine-rich repeat protein 3, like [Source:ZFIN;Acc:ZDB-GENE-130530-598]	395	8.18e-06	-1
Locus_102207
Locus_1022081	465	EKC29228	CGI_10027441	0	465	4.46e-40	-3	ENSDARP00000018863	ENSDARG00000012600	0	465	3.42e-24	-3	ENSP00000393257	ENSG00000130589	helicase with zinc finger 2 [Source:HGNC Symbol;Acc:HGNC:30021]	465	8.42e-19	-3	sp|E9QAM5|HELZ2_MOUSE	Helicase with zinc finger domain 2 (EC 3.6.4.-) (PPAR-gamma DNA-binding domain-interacting protein 1) (PDIP1) (PPAR-gamma DBD-interacting protein 1)	Helz2	Mus musculus (Mouse)	positive regulation of transcription from RNA polymerase II promoter [GO:0045944]; transcription, DNA-templated [GO:0006351]	membrane [GO:0016020]; nucleoplasm [GO:0005654]	ATP binding [GO:0005524]; DNA binding [GO:0003677]; helicase activity [GO:0004386]; ligand-dependent nuclear receptor transcription coactivator activity [GO:0030374]; metal ion binding [GO:0046872]; RNA binding [GO:0003723]	GO:0003677; GO:0003723; GO:0004386; GO:0005524; GO:0005654; GO:0006351; GO:0016020; GO:0030374; GO:0045944; GO:0046872		3.49e-19	-3
Locus_10220840
Locus_1022097	997	EKC18510	CGI_10012020	Ankyrin-1 [Source:UniProtKB/TrEMBL;Acc:K1PQ35]	997	6.82e-18	-1	ENSDARP00000030948	ENSDARG00000036826	ankyrin repeat domain 52a [Source:ZFIN;Acc:ZDB-GENE-050522-247]	997	3.78e-18	-1	ENSP00000387233	ENSG00000065413	ankyrin repeat domain 44 [Source:HGNC Symbol;Acc:HGNC:25259]	997	4.15e-17	-1	sp|Q502K3|ANR52_DANRE	Serine/threonine-protein phosphatase 6 regulatory ankyrin repeat subunit C (PP6-ARS-C) (Serine/threonine-protein phosphatase 6 regulatory subunit ARS-C)	ankrd52 zgc:112069	Danio rerio (Zebrafish) (Brachydanio rerio)	0	0	0	0		3.42e-17	-1
Locus_1022133	574	EKC34217	CGI_10018460	Plasminogen [Source:UniProtKB/TrEMBL;Acc:K1QBN8]	574	3.53e-05	1
Locus_10222136
Locus_10222277
Locus_102224
Locus_1022291	651	EKC33676	CGI_10015505	Ubiquitin-conjugating enzyme E2-17 kDa [Source:UniProtKB/TrEMBL;Acc:K1RHM6]	651	1.15e-59	-3	ENSDARP00000021303	ENSDARG00000003017	ubiquitin conjugating enzyme E2 A, like [Source:ZFIN;Acc:ZDB-GENE-030131-4195]	651	9.03e-91	-3	ENSP00000360613	ENSG00000077721	ubiquitin conjugating enzyme E2 A [Source:HGNC Symbol;Acc:HGNC:12472]	651	1.7e-90	-3	sp|P25153|UBCD6_DROME	Ubiquitin-conjugating enzyme E2-17 kDa (EC 2.3.2.23) (E2 ubiquitin-conjugating enzyme 6) (Ubiquitin carrier protein) (Ubiquitin-protein ligase)	Ubc6 Dhr6 UbcD6 CG2013	Drosophila melanogaster (Fruit fly)	autophagy of mitochondrion [GO:0000422]; centrosome cycle [GO:0007098]; centrosome separation [GO:0051299]; DNA repair [GO:0006281]; endocytic recycling [GO:0032456]; histone ubiquitination [GO:0016574]; negative regulation of apoptotic process [GO:0043066]; negative regulation of DNA damage response, signal transduction by p53 class mediator [GO:0043518]; negative regulation of intrinsic apoptot…	cytoplasm [GO:0005737]; HULC complex [GO:0033503]; nuclear chromatin [GO:0000790]; nucleus [GO:0005634]	ATP binding [GO:0005524]; p53 binding [GO:0002039]; protein domain specific binding [GO:0019904]; ubiquitin conjugating enzyme activity [GO:0061631]; ubiquitin protein ligase activity [GO:0061630]; ubiquitin protein ligase binding [GO:0031625]; ubiquitin-protein transferase activity [GO:0004842]	GO:0000209; GO:0000422; GO:0000790; GO:0002039; GO:0004842; GO:0005524; GO:0005634; GO:0005737; GO:0006281; GO:0007098; GO:0016574; GO:0019904; GO:0031625; GO:0032436; GO:0032456; GO:0033503; GO:0042787; GO:0043066; GO:0043161; GO:0043518; GO:0051299; GO:0061630; GO:0061631; GO:1902166		7.95e-91	-3
Locus_10223389
Locus_1022370	391	EKC26605	CGI_10011466	Glutamate receptor-interacting protein 1 [Source:UniProtKB/TrEMBL;Acc:K1QD07]	391	3.2e-39	-3	ENSDARP00000006095	ENSDARG00000015053	glutamate receptor interacting protein 1 [Source:ZFIN;Acc:ZDB-GENE-041210-125]	391	1.58e-39	-3	ENSP00000439053	ENSG00000155974	glutamate receptor interacting protein 1 [Source:HGNC Symbol;Acc:HGNC:18708]	391	4.76e-37	-3	sp|Q925T6|GRIP1_MOUSE	Glutamate receptor-interacting protein 1 (GRIP-1)	Grip1	Mus musculus (Mouse)	dendrite development [GO:0016358]; protein localization [GO:0008104]	cell junction [GO:0030054]; dendrite [GO:0030425]; endoplasmic reticulum [GO:0005783]; membrane raft [GO:0045121]; neuron projection [GO:0043005]; plasma membrane [GO:0005886]; postsynaptic membrane [GO:0045211]; recycling endosome [GO:0055037]	glucocorticoid receptor binding [GO:0035259]; protein C-terminus binding [GO:0008022]; receptor signaling complex scaffold activity [GO:0030159]	GO:0005783; GO:0005886; GO:0008022; GO:0008104; GO:0016358; GO:0030054; GO:0030159; GO:0030425; GO:0035259; GO:0043005; GO:0045121; GO:0045211; GO:0055037		8.23e-37	-3
Locus_1022388	555	EKC25348	CGI_10022348	ATP-binding cassette transporter sub-family C member 9 [Source:UniProtKB/TrEMBL;Acc:K1PUG4]	555	1.01e-51	-3	ENSDARP00000014386	ENSDARG00000015985	ATP-binding cassette, sub-family C (CFTR/MRP), member 9 [Source:ZFIN;Acc:ZDB-GENE-050517-23]	555	4.81e-34	-3	ENSP00000261200	ENSG00000069431	ATP binding cassette subfamily C member 9 [Source:HGNC Symbol;Acc:HGNC:60]	555	1.01e-33	-3	sp|P82451|ABCC9_RABIT	ATP-binding cassette sub-family C member 9 (Sulfonylurea receptor 2)	ABCC9 SUR2	Oryctolagus cuniculus (Rabbit)	potassium ion transport [GO:0006813]	integral component of membrane [GO:0016021]	ATPase activity, coupled to transmembrane movement of substances [GO:0042626]; ATP binding [GO:0005524]; sulfonylurea receptor activity [GO:0008281]	GO:0005524; GO:0006813; GO:0008281; GO:0016021; GO:0042626		2.93e-33	-3
Locus_1022406
Locus_1022428	2194	EKC41079	CGI_10024922	E3 ubiquitin-protein ligase synoviolin-A [Source:UniProtKB/TrEMBL;Acc:K1RBU2]	2194	1.13e-147	-2	ENSDARP00000100101	ENSDARG00000017842	synovial apoptosis inhibitor 1, synoviolin [Source:ZFIN;Acc:ZDB-GENE-030131-7166]	2194	1.82e-177	-2	ENSP00000366395	ENSG00000162298	synoviolin 1 [Source:HGNC Symbol;Acc:HGNC:20738]	2194	4.21e-177	-2	sp|Q5XHH7|SYVNB_XENLA	E3 ubiquitin-protein ligase synoviolin B (EC 2.3.2.27) (RING-type E3 ubiquitin transferase synoviolin B) (Synovial apoptosis inhibitor 1-B)	syvn1-b hrd1-b	Xenopus laevis (African clawed frog)	protein N-linked glycosylation via asparagine [GO:0018279]; ubiquitin-dependent ERAD pathway [GO:0030433]	Hrd1p ubiquitin ligase complex [GO:0000836]; integral component of membrane [GO:0016021]	metal ion binding [GO:0046872]; ubiquitin protein ligase activity [GO:0061630]	GO:0000836; GO:0016021; GO:0018279; GO:0030433; GO:0046872; GO:0061630		6.73e-177	-2
Locus_10224510
Locus_102246	970	EKC36094	CGI_10024816	NFU1 iron-sulfur cluster scaffold-like protein, mitochondrial [Source:UniProtKB/TrEMBL;Acc:K1QY89]	970	7.57e-102	-3	ENSDARP00000114381	ENSDARG00000068125	NFU1 iron-sulfur cluster scaffold homolog (S. cerevisiae) [Source:ZFIN;Acc:ZDB-GENE-050417-365]	970	1.21e-98	-3	ENSP00000306965	ENSG00000169599	NFU1 iron-sulfur cluster scaffold [Source:HGNC Symbol;Acc:HGNC:16287]	970	2.55e-94	-3	sp|B4PZ52|NFU1_DROYA	NFU1 iron-sulfur cluster scaffold homolog, mitochondrial	GE15286	Drosophila yakuba (Fruit fly)	iron-sulfur cluster assembly [GO:0016226]	mitochondrion [GO:0005739]	iron ion binding [GO:0005506]; iron-sulfur cluster binding [GO:0051536]	GO:0005506; GO:0005739; GO:0016226; GO:0051536		7.74e-100	-3
Locus_1022466	649	EKC24073	CGI_10026315	0	649	1.6e-42	-2	ENSDARP00000072863	ENSDARG00000055989	transmembrane protein 161B [Source:ZFIN;Acc:ZDB-GENE-040426-2693]	649	1.03e-25	-2	ENSP00000421498	ENSG00000164180	transmembrane protein 161B [Source:HGNC Symbol;Acc:HGNC:28483]	649	1.68e-26	-2	sp|Q8C2L6|T161B_MOUSE	Transmembrane protein 161B	Tmem161b	Mus musculus (Mouse)	0	integral component of membrane [GO:0016021]	0	GO:0016021		4.05e-30	-2
Locus_1022484	796	EKC25850	CGI_10012508	Thaumatin-like protein 1a [Source:UniProtKB/TrEMBL;Acc:K1QAH0]	796	7.71e-81	2													sp|P28493|PR5_ARATH	Pathogenesis-related protein 5 (PR-5)	At1g75040 F9E10.11	Arabidopsis thaliana (Mouse-ear cress)	regulation of anthocyanin biosynthetic process [GO:0031540]; response to cadmium ion [GO:0046686]; response to UV-B [GO:0010224]; response to virus [GO:0009615]; systemic acquired resistance [GO:0009627]	apoplast [GO:0048046]; cell wall [GO:0005618]; vacuole [GO:0005773]	0	GO:0005618; GO:0005773; GO:0009615; GO:0009627; GO:0010224; GO:0031540; GO:0046686; GO:0048046		3.24e-73	2
Locus_10225102
Locus_1022515								ENSDARP00000137074	#N/A	#N/A	506	7.01e-10	-1
Locus_1022594	552	EKC21200	CGI_10004358	0	552	1.19e-28	2
Locus_102264	1410	EKC35830	CGI_10019101	Tripartite motif-containing protein 3 [Source:UniProtKB/TrEMBL;Acc:K1R3Q6]	1410	5.78e-21	3	ENSDARP00000142713	ENSDARG00000105607	si:dkey-183c6.9 [Source:ZFIN;Acc:ZDB-GENE-160728-24]	1410	3.32e-09	3	ENSP00000253024	ENSG00000130726	tripartite motif containing 28 [Source:HGNC Symbol;Acc:HGNC:16384]	1410	1.05e-05	3	sp|Q13263|TIF1B_HUMAN	Transcription intermediary factor 1-beta (TIF1-beta) (E3 SUMO-protein ligase TRIM28) (EC 2.3.2.27) (KRAB-associated protein 1) (KAP-1) (KRAB-interacting protein 1) (KRIP-1) (Nuclear corepressor KAP-1) (RING finger protein 96) (RING-type E3 ubiquitin transferase TIF1-beta) (Tripartite motif-containing protein 28)	TRIM28 KAP1 RNF96 TIF1B	Homo sapiens (Human)	convergent extension involved in axis elongation [GO:0060028]; covalent chromatin modification [GO:0016569]; DNA methylation involved in embryo development [GO:0043045]; DNA repair [GO:0006281]; embryo implantation [GO:0007566]; embryonic placenta morphogenesis [GO:0060669]; epithelial to mesenchymal transition [GO:0001837]; innate immune response [GO:0045087]; negative regulation of DNA demethyl…	nuclear euchromatin [GO:0005719]; nuclear heterochromatin [GO:0005720]; nucleoplasm [GO:0005654]; nucleus [GO:0005634]; RNA polymerase II transcription factor complex [GO:0090575]	chromatin binding [GO:0003682]; chromo shadow domain binding [GO:0070087]; DNA binding [GO:0003677]; DNA binding transcription factor activity [GO:0003700]; Krueppel-associated box domain binding [GO:0035851]; promoter-specific chromatin binding [GO:1990841]; protein kinase activity [GO:0004672]; RNA binding [GO:0003723]; RNA polymerase II transcription coactivator activity [GO:0001105]; sequence…	GO:0000122; GO:0001105; GO:0001837; GO:0003677; GO:0003682; GO:0003700; GO:0003714; GO:0003723; GO:0004672; GO:0004842; GO:0005634; GO:0005654; GO:0005719; GO:0005720; GO:0006281; GO:0006367; GO:0007265; GO:0007566; GO:0008270; GO:0016569; GO:0016925; GO:0031625; GO:0035851; GO:0042993; GO:0043045; GO:0043388; GO:0043565; GO:0045087; GO:0045739; GO:0045869; GO:0045892; GO:0045893; GO:0046777; GO:…		5.35e-05	3
Locus_1022689	363	EKC20771	CGI_10005390	0	363	3.19e-37	1	ENSDARP00000085930	ENSDARG00000062919	transcription elongation factor A (SII) N-terminal and central domain containing 2 [Source:ZFIN;Acc:ZDB-GENE-070705-486]	363	1.18e-31	1	ENSP00000234827	ENSG00000116205	transcription elongation factor A N-terminal and central domain containing 2 [Source:HGNC Symbol;Acc:HGNC:26494]	363	1.77e-32	1	sp|Q8R2M0|TEAN2_MOUSE	Transcription elongation factor A N-terminal and central domain-containing protein 2	Tceanc2 Tdeanc2	Mus musculus (Mouse)	transcription, DNA-templated [GO:0006351]	nucleus [GO:0005634]	0	GO:0005634; GO:0006351		2.11e-32	1
Locus_10227092
Locus_10227808
Locus_1022793
Locus_10228188
Locus_1022838	967	EKC36380	CGI_10015689	Collagen alpha-1(XII) chain [Source:UniProtKB/TrEMBL;Acc:K1R582]	967	1.52e-09	-2							ENSP00000384154	ENSG00000205221	vitrin [Source:HGNC Symbol;Acc:HGNC:12697]	967	4.44e-07	-2	sp|Q8VHI5|VITRN_MOUSE	Vitrin	Vit	Mus musculus (Mouse)	extracellular matrix organization [GO:0030198]; positive regulation of cell-substrate adhesion [GO:0010811]	interstitial matrix [GO:0005614]; proteinaceous extracellular matrix [GO:0005578]	glycosaminoglycan binding [GO:0005539]	GO:0005539; GO:0005578; GO:0005614; GO:0010811; GO:0030198		6.13e-08	-2
Locus_10228451
Locus_10228618
Locus_102289	389	EKC22946	CGI_10001119	Integrase/recombinase xerD-like protein [Source:UniProtKB/TrEMBL;Acc:K1QMW3]	389	6.33e-10	-2													sp|O50655|XERD_SELRU	Integrase/recombinase xerD homolog	xerD	Selenomonas ruminantium	DNA integration [GO:0015074]; DNA recombination [GO:0006310]; establishment of integrated proviral latency [GO:0075713]; viral entry into host cell [GO:0046718]; viral genome integration into host DNA [GO:0044826]	0	DNA binding [GO:0003677]	GO:0003677; GO:0006310; GO:0015074; GO:0044826; GO:0046718; GO:0075713		1.91e-05	-2
Locus_1022900	483	EKC35924	CGI_10024332	0	483	5.38e-09	-1	ENSDARP00000141718	ENSDARG00000102102	0	483	1.3e-09	-1	ENSP00000400878	ENSG00000263002	zinc finger protein 234 [Source:HGNC Symbol;Acc:HGNC:13027]	483	7.89e-10	-1	sp|P18746|ZO26_XENLA	Oocyte zinc finger protein XlCOF26 (Fragment)	0	Xenopus laevis (African clawed frog)	regulation of transcription, DNA-templated [GO:0006355]; transcription, DNA-templated [GO:0006351]	nucleus [GO:0005634]	DNA binding [GO:0003677]; metal ion binding [GO:0046872]	GO:0003677; GO:0005634; GO:0006351; GO:0006355; GO:0046872		2.27e-09	-1
Locus_1022910	2823	EKC19962	CGI_10007198	Protein Jumonji [Source:UniProtKB/TrEMBL;Acc:K1P8C8]	2823	1.3e-62	-2	ENSDARP00000084269	ENSDARG00000062268	jumonji, AT rich interactive domain 2b [Source:ZFIN;Acc:ZDB-GENE-060503-246]	2823	8.9e-72	-2	ENSP00000380478	ENSG00000008083	jumonji and AT-rich interaction domain containing 2 [Source:HGNC Symbol;Acc:HGNC:6196]	2823	2.98e-73	-2	sp|Q92833|JARD2_HUMAN	Protein Jumonji (Jumonji/ARID domain-containing protein 2)	JARID2 JMJ	Homo sapiens (Human)	cellular response to leukemia inhibitory factor [GO:1990830]; central nervous system development [GO:0007417]; covalent chromatin modification [GO:0016569]; liver development [GO:0001889]; negative regulation of cardiac muscle cell proliferation [GO:0060044]; negative regulation of cardiac muscle hypertrophy [GO:0010614]; negative regulation of gene expression, epigenetic [GO:0045814]; negative r…	ESC/E(Z) complex [GO:0035098]; histone methyltransferase complex [GO:0035097]; mitochondrion [GO:0005739]; nucleoplasm [GO:0005654]; nucleus [GO:0005634]	chromatin binding [GO:0003682]; RNA polymerase II regulatory region sequence-specific DNA binding [GO:0000977]; transcriptional repressor activity, RNA polymerase II transcription regulatory region sequence-specific DNA binding [GO:0001227]; transcription factor binding [GO:0008134]	GO:0000977; GO:0001227; GO:0001889; GO:0003682; GO:0005634; GO:0005654; GO:0005739; GO:0006351; GO:0007417; GO:0008134; GO:0010614; GO:0016569; GO:0031061; GO:0035097; GO:0035098; GO:0045814; GO:0045892; GO:0048536; GO:0048538; GO:0048863; GO:0051574; GO:0060044; GO:1990830		3.84e-72	-2
Locus_10229209	805	EKC39733	CGI_10018151	0	805	4.65e-09	-1
Locus_10229293
Locus_1022965	628	EKC30638	CGI_10009176	Four-jointed box protein 1 [Source:UniProtKB/TrEMBL;Acc:K1Q9L0]	628	3.49e-65	1	ENSDARP00000052082	ENSDARG00000035873	four jointed box 1 [Source:ZFIN;Acc:ZDB-GENE-100422-10]	628	2.76e-20	1	ENSP00000400223	ENSG00000179431	four jointed box 1 [Source:HGNC Symbol;Acc:HGNC:17166]	628	5.77e-19	1	sp|Q5ZEQ8|FJX1_XIPMA	Four-jointed box protein 1 (Four-jointed protein homolog)	fjx1	Xiphophorus maculatus (Southern platyfish) (Platypoecilus maculatus)	0	extracellular region [GO:0005576]	0	GO:0005576		3.12e-23	1
Locus_10230992
Locus_10231072
Locus_10231906
Locus_1023215	422	EKC40189	CGI_10027834	F-box only protein 21 [Source:UniProtKB/TrEMBL;Acc:K1R970]	422	4.78e-18	1	ENSDARP00000102614	ENSDARG00000076611	F-box protein 21 [Source:ZFIN;Acc:ZDB-GENE-100922-229]	422	2.71e-18	1	ENSP00000483508	ENSG00000135108	F-box protein 21 [Source:HGNC Symbol;Acc:HGNC:13592]	422	3.19e-16	1	sp|Q5R5S1|FBX21_PONAB	F-box only protein 21	FBXO21	Pongo abelii (Sumatran orangutan) (Pongo pygmaeus abelii)	0	0	DNA binding [GO:0003677]	GO:0003677		1.2e-15	1
Locus_10232599
Locus_1023284	306	EKC37697	CGI_10020450	Putative ubiquitin-conjugating enzyme E2 W [Source:UniProtKB/TrEMBL;Acc:K1QLI9]	306	5.35e-58	-1	ENSDARP00000108136	ENSDARG00000045360	hypothetical protein FLJ11011-like (H. sapiens) [Source:ZFIN;Acc:ZDB-GENE-050113-1]	306	5.1e-51	-1	ENSP00000473561	ENSG00000104343	ubiquitin conjugating enzyme E2 W [Source:HGNC Symbol;Acc:HGNC:25616]	306	8.73e-51	-1	sp|Q28FC1|UBE2W_XENTR	Ubiquitin-conjugating enzyme E2 W (EC 2.3.2.23) (E2 ubiquitin-conjugating enzyme W) (N-terminal E2 ubiquitin-conjugating enzyme) (EC 2.3.2.25) (Ubiquitin carrier protein W) (Ubiquitin-protein ligase W)	ube2w TEgg096e02.1	Xenopus tropicalis (Western clawed frog) (Silurana tropicalis)	cellular response to misfolded protein [GO:0071218]; DNA repair [GO:0006281]; proteasome-mediated ubiquitin-dependent protein catabolic process [GO:0043161]; protein monoubiquitination [GO:0006513]; protein polyubiquitination [GO:0000209]; protein quality control for misfolded or incompletely synthesized proteins [GO:0006515]	cytoplasm [GO:0005737]; nucleus [GO:0005634]	ATP binding [GO:0005524]; ubiquitin protein ligase activity [GO:0061630]; ubiquitin protein ligase binding [GO:0031625]; ubiquitin-protein transferase activity [GO:0004842]	GO:0000209; GO:0004842; GO:0005524; GO:0005634; GO:0005737; GO:0006281; GO:0006513; GO:0006515; GO:0031625; GO:0043161; GO:0061630; GO:0071218		7.3e-51	-1
Locus_10233014
Locus_10233385
Locus_1023358
Locus_10233889
Locus_1023399
Locus_10234145
Locus_10235133
Locus_1023534	1067	EKC40282	CGI_10023716	Collagen alpha-4(VI) chain [Source:UniProtKB/TrEMBL;Acc:K1QTV9]	1067	3.21e-77	1	ENSDARP00000036965	ENSDARG00000023062	cysteine-rich, angiogenic inducer, 61 [Source:ZFIN;Acc:ZDB-GENE-040426-3]	1067	3.62e-07	1	ENSP00000356954	ENSG00000118523	connective tissue growth factor [Source:HGNC Symbol;Acc:HGNC:2500]	1067	1.42e-05	1	sp|O18739|CTGF_BOVIN	Connective tissue growth factor (CCN family member 2)	CTGF CCN2	Bos taurus (Bovine)	angiogenesis [GO:0001525]; cartilage condensation [GO:0001502]; cell adhesion [GO:0007155]; cell-cell signaling [GO:0007267]; cell differentiation [GO:0030154]; cell-matrix adhesion [GO:0007160]; cell migration [GO:0016477]; chondrocyte proliferation [GO:0035988]; DNA biosynthetic process [GO:0071897]; fibroblast growth factor receptor signaling pathway [GO:0008543]; integrin-mediated signaling p…	extracellular space [GO:0005615]; Golgi apparatus [GO:0005794]; proteinaceous extracellular matrix [GO:0005578]	heparin binding [GO:0008201]; insulin-like growth factor binding [GO:0005520]; integrin binding [GO:0005178]; protein C-terminus binding [GO:0008022]	GO:0001502; GO:0001503; GO:0001525; GO:0001558; GO:0001894; GO:0005178; GO:0005520; GO:0005578; GO:0005615; GO:0005794; GO:0007155; GO:0007160; GO:0007165; GO:0007229; GO:0007267; GO:0008022; GO:0008201; GO:0008543; GO:0010629; GO:0016477; GO:0030154; GO:0030324; GO:0032330; GO:0035988; GO:0045597; GO:0046330; GO:0051496; GO:0060548; GO:0070374; GO:0071897; GO:0072593		3.32e-05	1
Locus_10235441
Locus_10235633								ENSDARP00000119256	ENSDARG00000094833	cytochrome C oxidase assembly factor 5 [Source:ZFIN;Acc:ZDB-GENE-060825-53]	229	9.35e-13	-3	ENSP00000330730	ENSG00000183513	cytochrome c oxidase assembly factor 5 [Source:HGNC Symbol;Acc:HGNC:33848]	229	2.72e-12	-3	sp|Q3ZCK8|COA5_BOVIN	Cytochrome c oxidase assembly factor 5	COA5	Bos taurus (Bovine)	mitochondrial respiratory chain complex IV assembly [GO:0033617]	mitochondrion [GO:0005739]	0	GO:0005739; GO:0033617		1.13e-13	-3
Locus_1023587	475	EKC41774	CGI_10021640	AMP deaminase 2 [Source:UniProtKB/TrEMBL;Acc:K1RDK1]	475	2.05e-63	-2	ENSDARP00000141209	ENSDARG00000104491	adenosine monophosphate deaminase 2a [Source:ZFIN;Acc:ZDB-GENE-091204-4]	475	4.82e-33	-2	ENSP00000377292	ENSG00000116337	adenosine monophosphate deaminase 2 [Source:HGNC Symbol;Acc:HGNC:469]	475	3.31e-34	-2	sp|Q01433|AMPD2_HUMAN	AMP deaminase 2 (EC 3.5.4.6) (AMP deaminase isoform L)	AMPD2	Homo sapiens (Human)	cyclic purine nucleotide metabolic process [GO:0052652]; energy homeostasis [GO:0097009]; IMP biosynthetic process [GO:0006188]; IMP salvage [GO:0032264]; purine-containing compound salvage [GO:0043101]	cytosol [GO:0005829]	AMP deaminase activity [GO:0003876]; metal ion binding [GO:0046872]	GO:0003876; GO:0005829; GO:0006188; GO:0032264; GO:0043101; GO:0046872; GO:0052652; GO:0097009		2.45e-33	-2
Locus_1023596	2150	EKC28232	CGI_10019470	RuvB-like 2 [Source:UniProtKB/TrEMBL;Acc:K1PV49]	2150	3.85e-128	2	ENSDARP00000012488	ENSDARG00000002591	RuvB-like AAA ATPase 1 [Source:ZFIN;Acc:ZDB-GENE-030109-2]	2150	0	2	ENSP00000318297	ENSG00000175792	RuvB like AAA ATPase 1 [Source:HGNC Symbol;Acc:HGNC:10474]	2150	0	2	sp|Q9DE26|RUVB1_XENLA	RuvB-like 1 (EC 3.6.4.12) (Pontin)	ruvbl1	Xenopus laevis (African clawed frog)	DNA recombination [GO:0006310]; DNA repair [GO:0006281]; regulation of transcription, DNA-templated [GO:0006355]; transcription, DNA-templated [GO:0006351]	Ino80 complex [GO:0031011]; MLL1 complex [GO:0071339]; Swr1 complex [GO:0000812]	ATP binding [GO:0005524]; ATP-dependent 5'-3' DNA helicase activity [GO:0043141]	GO:0000812; GO:0005524; GO:0006281; GO:0006310; GO:0006351; GO:0006355; GO:0031011; GO:0043141; GO:0071339		0	2
Locus_102363
Locus_10236399
Locus_1023675	720	EKC25012	CGI_10002523	Cell polarity protein alp11 [Source:UniProtKB/TrEMBL;Acc:K1PLZ3]	720	9.92e-06	-2													sp|Q5E951|TBCB_BOVIN	Tubulin-folding cofactor B (Cytoskeleton-associated protein 1) (Cytoskeleton-associated protein CKAPI) (Tubulin-specific chaperone B)	TBCB CKAP1	Bos taurus (Bovine)	cell differentiation [GO:0030154]; nervous system development [GO:0007399]	cytoplasm [GO:0005737]; cytosol [GO:0005829]; microtubule [GO:0005874]	0	GO:0005737; GO:0005829; GO:0005874; GO:0007399; GO:0030154		9.61e-05	-2
Locus_1023688	460	EKC19446	CGI_10008478	Protein phosphatase 1D [Source:UniProtKB/TrEMBL;Acc:K1QD57]	460	9.83e-62	3	ENSDARP00000018669	ENSDARG00000009273	protein phosphatase, Mg2+/Mn2+ dependent, 1Da [Source:ZFIN;Acc:ZDB-GENE-040426-815]	460	8.19e-51	3	ENSP00000486573	ENSG00000170836	protein phosphatase, Mg2+/Mn2+ dependent 1D [Source:HGNC Symbol;Acc:HGNC:9277]	460	3.02e-44	3	sp|Q9QZ67|PPM1D_MOUSE	Protein phosphatase 1D (EC 3.1.3.16) (Protein phosphatase 2C isoform delta) (PP2C-delta) (Protein phosphatase magnesium-dependent 1 delta) (p53-induced protein phosphatase 1)	Ppm1d Wip1	Mus musculus (Mouse)	cellular response to starvation [GO:0009267]; chromatin silencing [GO:0006342]; DNA methylation [GO:0006306]; G2/M transition of mitotic cell cycle [GO:0000086]; peptidyl-threonine dephosphorylation [GO:0035970]; response to bacterium [GO:0009617]	cytosol [GO:0005829]; nucleus [GO:0005634]	magnesium-dependent protein serine/threonine phosphatase activity [GO:0004724]; metal ion binding [GO:0046872]; mitogen-activated protein kinase binding [GO:0051019]; protein serine/threonine phosphatase activity [GO:0004722]	GO:0000086; GO:0004722; GO:0004724; GO:0005634; GO:0005829; GO:0006306; GO:0006342; GO:0009267; GO:0009617; GO:0035970; GO:0046872; GO:0051019		8.41e-43	3
Locus_10236999
Locus_1023736
Locus_102375	430	EKC35739	CGI_10022160	0	430	6.35e-15	-3	ENSDARP00000019450	ENSDARG00000004114	TELO2 interacting protein 1 [Source:ZFIN;Acc:ZDB-GENE-080819-3]	430	4.3e-25	-3	ENSP00000407270	ENSG00000101407	TELO2 interacting protein 1 [Source:HGNC Symbol;Acc:HGNC:29029]	430	6.6e-20	-3	sp|Q91V83|TTI1_MOUSE	TELO2-interacting protein 1 homolog	Tti1	Mus musculus (Mouse)	regulation of TOR signaling [GO:0032006]	cytoplasm [GO:0005737]; TORC1 complex [GO:0031931]; TORC2 complex [GO:0031932]	0	GO:0005737; GO:0031931; GO:0031932; GO:0032006		8.67e-20	-3
Locus_10237581
Locus_1023789
Locus_10238236
Locus_1023828																				sp|O02002|CASP1_DROME	Caspase-1 (EC 3.4.22.-) [Cleaved into: Caspase-1 subunit p22; Caspase-1 subunit p13]	Dcp-1 CG5370	Drosophila melanogaster (Fruit fly)	actin filament organization [GO:0007015]; apoptotic process [GO:0006915]; cellular response to starvation [GO:0009267]; cytoplasmic transport, nurse cell to oocyte [GO:0007303]; execution phase of apoptosis [GO:0097194]; multicellular organism development [GO:0007275]; negative regulation of neuromuscular synaptic transmission [GO:1900074]; neuron remodeling [GO:0016322]; nurse cell apoptotic pro…	cytosol [GO:0005829]; mitochondrion [GO:0005739]	BIR domain binding [GO:1990525]; cysteine-type endopeptidase activity [GO:0004197]; cysteine-type endopeptidase activity involved in execution phase of apoptosis [GO:0097200]	GO:0004197; GO:0005739; GO:0005829; GO:0006915; GO:0007015; GO:0007275; GO:0007300; GO:0007303; GO:0009267; GO:0010508; GO:0010623; GO:0012501; GO:0016239; GO:0016322; GO:0045476; GO:0048477; GO:0097194; GO:0097200; GO:1900074; GO:1990525		5.56e-06	-1
Locus_102384
Locus_1023862	1847	EKC18473	CGI_10012373	Transcription factor Dp-1 [Source:UniProtKB/TrEMBL;Acc:K1PAL6]	1847	2.41e-174	-3	ENSDARP00000072266	ENSDARG00000019293	transcription factor Dp-1, a [Source:ZFIN;Acc:ZDB-GENE-040426-2883]	1847	1.48e-117	-3	ENSP00000364519	ENSG00000198176	transcription factor Dp-1 [Source:HGNC Symbol;Acc:HGNC:11749]	1847	2.08e-124	-3	sp|Q14186|TFDP1_HUMAN	Transcription factor Dp-1 (DRTF1-polypeptide 1) (DRTF1) (E2F dimerization partner 1)	TFDP1 DP1	Homo sapiens (Human)	cell proliferation [GO:0008283]; DNA damage response, signal transduction by p53 class mediator resulting in cell cycle arrest [GO:0006977]; negative regulation of fat cell proliferation [GO:0070345]; negative regulation of G0 to G1 transition [GO:0070317]; positive regulation of protein insertion into mitochondrial membrane involved in apoptotic signaling pathway [GO:1900740]; positive regulatio…	cytosol [GO:0005829]; mitochondrion [GO:0005739]; nucleoplasm [GO:0005654]; nucleus [GO:0005634]; RNA polymerase II transcription factor complex [GO:0090575]	DNA binding [GO:0003677]; DNA binding transcription factor activity [GO:0003700]; protein domain specific binding [GO:0019904]; RNA polymerase II transcription factor activity, sequence-specific DNA binding [GO:0000981]; transcription coactivator activity [GO:0003713]; transcription factor binding [GO:0008134]	GO:0000083; GO:0000981; GO:0003677; GO:0003700; GO:0003713; GO:0005634; GO:0005654; GO:0005739; GO:0005829; GO:0006357; GO:0006366; GO:0006977; GO:0008134; GO:0008283; GO:0019904; GO:0045944; GO:0070317; GO:0070345; GO:0090575; GO:1900740		1.06e-123	-3
Locus_10238640
Locus_1023902	576	EKC20596	CGI_10005756	Monocarboxylate transporter 4 [Source:UniProtKB/TrEMBL;Acc:K1QGD1]	576	1.3e-42	1	ENSDARP00000124256	ENSDARG00000017773	solute carrier family 16, member 12a [Source:ZFIN;Acc:ZDB-GENE-080721-24]	576	1.39e-18	1	ENSP00000360855	ENSG00000152779	solute carrier family 16 member 12 [Source:HGNC Symbol;Acc:HGNC:23094]	576	2.81e-15	1	sp|Q503M4|MT12B_DANRE	Monocarboxylate transporter 12-B (MCT 12-B) (Solute carrier family 16 member 12-B)	slc16a12b slc16a12 zgc:110441	Danio rerio (Zebrafish) (Brachydanio rerio)	creatine transmembrane transport [GO:1902598]; monocarboxylic acid transport [GO:0015718]	integral component of plasma membrane [GO:0005887]	creatine transmembrane transporter activity [GO:0005308]; monocarboxylic acid transmembrane transporter activity [GO:0008028]; symporter activity [GO:0015293]	GO:0005308; GO:0005887; GO:0008028; GO:0015293; GO:0015718; GO:1902598		4.09e-16	1
Locus_1023913
Locus_1023935
Locus_10239362
Locus_10239554
Locus_1024001
Locus_10240766
Locus_10240909
Locus_10241086
Locus_1024109								ENSDARP00000140788	ENSDARG00000101547	0	394	4.7e-13	1	ENSP00000328017	ENSG00000184619	KRAB-A domain containing 2 [Source:HGNC Symbol;Acc:HGNC:26989]	394	3.04e-06	1	sp|P31792|POL_FENV1	Pol polyprotein [Cleaved into: Reverse transcriptase/ribonuclease H (RT) (EC 2.7.7.49) (EC 2.7.7.7) (EC 3.1.26.4); Integrase (IN) (EC 2.7.7.-) (EC 3.1.-.-)] (Fragment)	pol	Feline endogenous virus ECE1	DNA integration [GO:0015074]; DNA recombination [GO:0006310]; establishment of integrated proviral latency [GO:0075713]; viral entry into host cell [GO:0046718]; viral genome integration into host DNA [GO:0044826]	0	DNA-directed DNA polymerase activity [GO:0003887]; nucleic acid binding [GO:0003676]; RNA-directed DNA polymerase activity [GO:0003964]; RNA-DNA hybrid ribonuclease activity [GO:0004523]	GO:0003676; GO:0003887; GO:0003964; GO:0004523; GO:0006310; GO:0015074; GO:0044826; GO:0046718; GO:0075713		2.95e-16	1
Locus_10241534
Locus_1024159
Locus_10241658
Locus_1024243	973	EKC34195	CGI_10018436	Tudor domain-containing protein 7 [Source:UniProtKB/TrEMBL;Acc:K1QZD2]	973	1.9e-56	-2	ENSDARP00000040306	ENSDARG00000032808	tudor domain containing 7 a [Source:ZFIN;Acc:ZDB-GENE-040426-2103]	973	3.97e-21	-2	ENSP00000347444	ENSG00000196116	tudor domain containing 7 [Source:HGNC Symbol;Acc:HGNC:30831]	973	9.38e-15	-2	sp|A6NAF9|TRD7A_DANRE	Tudor domain-containing protein 7A	tdrd7a tdrd7 zgc:56669	Danio rerio (Zebrafish) (Brachydanio rerio)	lens fiber cell differentiation [GO:0070306]; lens morphogenesis in camera-type eye [GO:0002089]; P granule organization [GO:0030719]; posttranscriptional regulation of gene expression [GO:0010608]; spermatogenesis [GO:0007283]	P granule [GO:0043186]; ribonucleoprotein granule [GO:0035770]	mRNA binding [GO:0003729]	GO:0002089; GO:0003729; GO:0007283; GO:0010608; GO:0030719; GO:0035770; GO:0043186; GO:0070306		9.19e-20	-2
Locus_10242838
Locus_10243151
Locus_1024328	577	EKC18425	CGI_10012562	Neurotrypsin [Source:UniProtKB/TrEMBL;Acc:K1PPQ6]	577	6.42e-44	3	ENSDARP00000080209	ENSDARG00000060680	si:ch73-127m5.1 [Source:ZFIN;Acc:ZDB-GENE-130531-25]	577	2.34e-42	3	ENSP00000296498	ENSG00000164099	protease, serine 12 [Source:HGNC Symbol;Acc:HGNC:9477]	577	2.89e-46	3	sp|Q5G268|NETR_NOMLE	Neurotrypsin (EC 3.4.21.-) (Serine protease 12)	PRSS12	Nomascus leucogenys (Northern white-cheeked gibbon) (Hylobates leucogenys)	exocytosis [GO:0006887]	axon [GO:0030424]; extracellular region [GO:0005576]; plasma membrane [GO:0005886]	scavenger receptor activity [GO:0005044]; serine-type endopeptidase activity [GO:0004252]	GO:0004252; GO:0005044; GO:0005576; GO:0005886; GO:0006887; GO:0030424		1.36e-45	3
Locus_1024355	595	EKC37628	CGI_10026912	Low affinity immunoglobulin epsilon Fc receptor [Source:UniProtKB/TrEMBL;Acc:K1QVJ2]	595	2.22e-31	2	ENSDARP00000134352	ENSDARG00000094183	si:ch211-125e6.14 [Source:ZFIN;Acc:ZDB-GENE-070912-38]	595	8.35e-24	2	ENSP00000383115	ENSG00000158270	collectin subfamily member 12 [Source:HGNC Symbol;Acc:HGNC:16016]	595	3.21e-20	2	sp|P86854|PLCL_MYTGA	Perlucin-like protein	0	Mytilus galloprovincialis (Mediterranean mussel)	0	extracellular region [GO:0005576]	carbohydrate binding [GO:0030246]	GO:0005576; GO:0030246		9.15e-23	2
Locus_1024380	982	EKC43066	CGI_10015524	Lachesin [Source:UniProtKB/TrEMBL;Acc:K1S6N9]	982	9.29e-34	1	ENSDARP00000032989	ENSDARG00000022176	IgLON family member 5 [Source:HGNC Symbol;Acc:HGNC:34550]	982	4.41e-18	1	ENSP00000416320	ENSG00000182667	neurotrimin [Source:HGNC Symbol;Acc:HGNC:17941]	982	6.98e-17	1	sp|Q24372|LACH_DROME	Lachesin	Lac CG12369	Drosophila melanogaster (Fruit fly)	cell adhesion involved in heart morphogenesis [GO:0061343]; homophilic cell adhesion via plasma membrane adhesion molecules [GO:0007156]; maintenance of epithelial integrity, open tracheal system [GO:0035160]; morphogenesis of embryonic epithelium [GO:0016331]; open tracheal system development [GO:0007424]; regulation of tube size, open tracheal system [GO:0035151]; septate junction assembly [GO:…	anchored component of membrane [GO:0031225]; plasma membrane [GO:0005886]; septate junction [GO:0005918]	protein homodimerization activity [GO:0042803]	GO:0005886; GO:0005918; GO:0007156; GO:0007424; GO:0016331; GO:0019991; GO:0031225; GO:0035151; GO:0035160; GO:0042803; GO:0061343		4.26e-19	1
Locus_1024398	1188	EKC40826	CGI_10026509	Mediator of RNA polymerase II transcription subunit 13 [Source:UniProtKB/TrEMBL;Acc:K1S0P7]	1188	1.32e-54	3	ENSDARP00000119911	ENSDARG00000053884	mediator complex subunit 13a [Source:ZFIN;Acc:ZDB-GENE-070627-13]	1188	1.01e-10	3	ENSP00000380888	ENSG00000108510	mediator complex subunit 13 [Source:HGNC Symbol;Acc:HGNC:22474]	1188	1.76e-08	3	sp|Q9UHV7|MED13_HUMAN	Mediator of RNA polymerase II transcription subunit 13 (Activator-recruited cofactor 250 kDa component) (ARC250) (Mediator complex subunit 13) (Thyroid hormone receptor-associated protein 1) (Thyroid hormone receptor-associated protein complex 240 kDa component) (Trap240) (Vitamin D3 receptor-interacting protein complex component DRIP250) (DRIP250)	MED13 ARC250 KIAA0593 THRAP1 TRAP240	Homo sapiens (Human)	androgen receptor signaling pathway [GO:0030521]; cholesterol homeostasis [GO:0042632]; intracellular steroid hormone receptor signaling pathway [GO:0030518]; negative regulation of thyroid hormone receptor activity [GO:1904168]; positive regulation of transcription, DNA-templated [GO:0045893]; positive regulation of transcription from RNA polymerase II promoter [GO:0045944]; transcription initia…	mediator complex [GO:0016592]; membrane [GO:0016020]; nucleoplasm [GO:0005654]; nucleus [GO:0005634]	ligand-dependent nuclear receptor transcription coactivator activity [GO:0030374]; receptor activity [GO:0004872]; RNA polymerase II transcription cofactor activity [GO:0001104]; thyroid hormone receptor binding [GO:0046966]; transcription coactivator activity [GO:0003713]; transcription cofactor activity [GO:0003712]; vitamin D receptor binding [GO:0042809]	GO:0001104; GO:0003712; GO:0003713; GO:0004872; GO:0005634; GO:0005654; GO:0006367; GO:0016020; GO:0016592; GO:0030374; GO:0030518; GO:0030521; GO:0042632; GO:0042809; GO:0045893; GO:0045944; GO:0046966; GO:0070328; GO:1904168		1.72e-08	3
Locus_1024419	376	EKC41941	CGI_10011117	Lactase-phlorizin hydrolase [Source:UniProtKB/TrEMBL;Acc:K1S3E6]	376	4.06e-07	-1	ENSDARP00000091330	ENSDARG00000016337	lactase-like b [Source:ZFIN;Acc:ZDB-GENE-060503-93]	376	8.6e-07	-1							sp|Q93ZI4|BGL10_ARATH	Beta-glucosidase 10 (AtBGLU10) (EC 3.2.1.21)	BGLU10 At4g27830 T27E11.70	Arabidopsis thaliana (Mouse-ear cress)	anthocyanin-containing compound metabolic process [GO:0046283]; carbohydrate metabolic process [GO:0005975]; glycosyl compound metabolic process [GO:1901657]	vacuole [GO:0005773]	beta-glucosidase activity [GO:0008422]; scopolin beta-glucosidase activity [GO:0102483]	GO:0005773; GO:0005975; GO:0008422; GO:0046283; GO:0102483; GO:1901657		1.02e-06	-1
Locus_10244253
Locus_10244639
Locus_10244838
Locus_10244888
Locus_1024489
Locus_10245097	771	EKC21495	CGI_10003850	N-acyl-phosphatidylethanolamine-hydrolyzing phospholipase D [Source:UniProtKB/TrEMBL;Acc:K1PY93]	771	6.76e-16	-1	ENSDARP00000013436	ENSDARG00000009252	N-acyl phosphatidylethanolamine phospholipase D [Source:ZFIN;Acc:ZDB-GENE-030131-3856]	771	2.36e-07	-1	ENSP00000488648	ENSG00000275723	N-acyl phosphatidylethanolamine phospholipase D [Source:HGNC Symbol;Acc:HGNC:21683]	771	9.36e-05	-1
Locus_1024523	523	EKC23916	CGI_10006426	DEP domain-containing protein 5 [Source:UniProtKB/TrEMBL;Acc:K1QQX7]	523	1.37e-36	2	ENSDARP00000115238	ENSDARG00000078105	DEP domain containing 5 [Source:ZFIN;Acc:ZDB-GENE-091204-356]	523	4.65e-22	2	ENSP00000371546	ENSG00000100150	DEP domain containing 5 [Source:HGNC Symbol;Acc:HGNC:18423]	523	4.38e-21	2	sp|O75140|DEPD5_HUMAN	GATOR complex protein DEPDC5 (DEP domain-containing protein 5)	DEPDC5 KIAA0645	Homo sapiens (Human)	cellular response to amino acid starvation [GO:0034198]; intracellular signal transduction [GO:0035556]; negative regulation of TORC1 signaling [GO:1904262]; negative regulation of TOR signaling [GO:0032007]; regulation of autophagy [GO:0010506]	cytosol [GO:0005829]; GATOR1 complex [GO:1990130]; lysosomal membrane [GO:0005765]; lysosome [GO:0005764]; perinuclear region of cytoplasm [GO:0048471]	GTPase activator activity [GO:0005096]; protein complex binding [GO:0032403]	GO:0005096; GO:0005764; GO:0005765; GO:0005829; GO:0010506; GO:0032007; GO:0032403; GO:0034198; GO:0035556; GO:0048471; GO:1904262; GO:1990130		7.73e-19	2
Locus_10245433
Locus_1024595	583	EKC39438	CGI_10020041	E3 ubiquitin-protein ligase TRIM33 [Source:UniProtKB/TrEMBL;Acc:K1R0I2]	583	6.67e-10	3
Locus_102461	405	EKC33304	CGI_10008614	Putative ATP-dependent RNA helicase DDX20 [Source:UniProtKB/TrEMBL;Acc:K1QQ49]	405	4.34e-20	2	ENSDARP00000135182	ENSDARG00000103436	0	405	4.33e-15	2							sp|P08548|LIN1_NYCCO	LINE-1 reverse transcriptase homolog (EC 2.7.7.49)	0	Nycticebus coucang (Slow loris)	0	0	metal ion binding [GO:0046872]; RNA-directed DNA polymerase activity [GO:0003964]	GO:0003964; GO:0046872		1.99e-09	2
Locus_1024631	429	EKC26842	CGI_10005596	Sacsin [Source:UniProtKB/TrEMBL;Acc:K1PRD0]	429	9.79e-16	2	ENSDARP00000106937	ENSDARG00000091042	sacsin molecular chaperone [Source:ZFIN;Acc:ZDB-GENE-110411-146]	429	5.45e-10	2	ENSP00000371729	ENSG00000151835	sacsin molecular chaperone [Source:HGNC Symbol;Acc:HGNC:10519]	429	1.81e-09	2	sp|Q9NZJ4|SACS_HUMAN	Sacsin (DnaJ homolog subfamily C member 29) (DNAJC29)	SACS KIAA0730	Homo sapiens (Human)	negative regulation of inclusion body assembly [GO:0090084]; protein folding [GO:0006457]	axon [GO:0030424]; cell body fiber [GO:0070852]; cytoplasm [GO:0005737]; dendrite [GO:0030425]; mitochondrion [GO:0005739]; nucleus [GO:0005634]	chaperone binding [GO:0051087]; Hsp70 protein binding [GO:0030544]; proteasome binding [GO:0070628]	GO:0005634; GO:0005737; GO:0005739; GO:0006457; GO:0030424; GO:0030425; GO:0030544; GO:0051087; GO:0070628; GO:0070852; GO:0090084		9.21e-09	2
Locus_10246353
Locus_10246440
Locus_1024655
Locus_10247001
Locus_10247206
Locus_1024758	341	EKC28571	CGI_10009518	DnaJ-like protein subfamily C member 10 [Source:UniProtKB/TrEMBL;Acc:K1R407]	341	1.01e-37	1	ENSDARP00000103524	ENSDARG00000074727	DnaJ (Hsp40) homolog, subfamily C, member 10 [Source:ZFIN;Acc:ZDB-GENE-070327-1]	341	2.15e-34	1	ENSP00000479930	ENSG00000077232	DnaJ heat shock protein family (Hsp40) member C10 [Source:HGNC Symbol;Acc:HGNC:24637]	341	2.64e-34	1	sp|Q5R5L3|DJC10_PONAB	DnaJ homolog subfamily C member 10 (EC 1.8.4.-)	DNAJC10	Pongo abelii (Sumatran orangutan) (Pongo pygmaeus abelii)	cell redox homeostasis [GO:0045454]; protein folding in endoplasmic reticulum [GO:0034975]; ubiquitin-dependent ERAD pathway [GO:0030433]	endoplasmic reticulum lumen [GO:0005788]	oxidoreductase activity, acting on a sulfur group of donors, disulfide as acceptor [GO:0016671]; protein disulfide oxidoreductase activity [GO:0015035]	GO:0005788; GO:0015035; GO:0016671; GO:0030433; GO:0034975; GO:0045454		1.42e-33	1
Locus_10247781
Locus_1024788	665	EKC19303	CGI_10008963	E3 ubiquitin-protein ligase UBR4 [Source:UniProtKB/TrEMBL;Acc:K1PCQ2]	665	1.02e-36	-3	ENSDARP00000034465	ENSDARG00000009549	ubiquitin protein ligase E3 component n-recognin 4 [Source:ZFIN;Acc:ZDB-GENE-090313-341]	665	1.45e-20	-3	ENSP00000364403	ENSG00000127481	ubiquitin protein ligase E3 component n-recognin 4 [Source:HGNC Symbol;Acc:HGNC:30313]	665	3.13e-15	-3	sp|Q2TL32|UBR4_RAT	E3 ubiquitin-protein ligase UBR4 (EC 2.3.2.27) (N-recognin-4) (RING-type E3 ubiquitin transferase UBR4) (Zinc finger UBR1-type protein 1)	Ubr4 Rbaf600 Zubr1	Rattus norvegicus (Rat)	protein ubiquitination involved in ubiquitin-dependent protein catabolic process [GO:0042787]	cytoplasm [GO:0005737]; cytoskeleton [GO:0005856]; integral component of membrane [GO:0016021]; membrane [GO:0016020]; nucleus [GO:0005634]	calmodulin binding [GO:0005516]; ubiquitin-protein transferase activity [GO:0004842]; zinc ion binding [GO:0008270]	GO:0004842; GO:0005516; GO:0005634; GO:0005737; GO:0005856; GO:0008270; GO:0016020; GO:0016021; GO:0042787		9.64e-15	-3
Locus_10247950
Locus_1024811
Locus_1024892	464	EKC35324	CGI_10016806	Titin [Source:UniProtKB/TrEMBL;Acc:K1QVQ5]	464	2.05e-56	-2	ENSDARP00000107866	ENSDARG00000000563	titin, tandem duplicate 1 [Source:ZFIN;Acc:ZDB-GENE-030616-413]	464	1.14e-30	-2	ENSP00000483597	ENSG00000155657	titin [Source:HGNC Symbol;Acc:HGNC:12403]	464	1.52e-30	-2	sp|Q23551|UNC22_CAEEL	Twitchin (EC 2.7.11.1) (Uncoordinated protein 22)	unc-22 ZK617.1	Caenorhabditis elegans	adult locomotory behavior [GO:0008344]; behavioral response to nicotine [GO:0035095]; negative regulation of cell division [GO:0051782]; peptidyl-serine phosphorylation [GO:0018105]; peptidyl-threonine phosphorylation [GO:0018107]; positive regulation of locomotion [GO:0040017]; positive regulation of sarcomere organization [GO:0060298]; positive regulation of striated muscle contraction [GO:0045…	A band [GO:0031672]	ATP binding [GO:0005524]; calmodulin binding [GO:0005516]; metal ion binding [GO:0046872]; protein kinase binding [GO:0019901]; protein serine/threonine kinase activity [GO:0004674]	GO:0004674; GO:0005516; GO:0005524; GO:0008344; GO:0018105; GO:0018107; GO:0019901; GO:0031672; GO:0035095; GO:0040017; GO:0045989; GO:0046872; GO:0051782; GO:0060298		1.52e-31	-2
Locus_1024918														ENSP00000427788	ENSG00000008988	ribosomal protein S20 [Source:HGNC Symbol;Acc:HGNC:10405]	524	2.37e-71	3	sp|P23403|RS20_XENLA	40S ribosomal protein S20 (S22)	rps20	Xenopus laevis (African clawed frog)	translation [GO:0006412]	small ribosomal subunit [GO:0015935]	RNA binding [GO:0003723]; structural constituent of ribosome [GO:0003735]	GO:0003723; GO:0003735; GO:0006412; GO:0015935		2.72e-71	3
Locus_102492	557	EKC39322	CGI_10024492	Poly [ADP-ribose] polymerase 14 [Source:UniProtKB/TrEMBL;Acc:K1QQT1]	557	4.84e-13	2
Locus_10249235
Locus_1024935	3035	EKC40870	CGI_10014901	0	3035	0	-2	ENSDARP00000125411	ENSDARG00000096217	si:dkey-51d8.9 [Source:ZFIN;Acc:ZDB-GENE-110914-66]	3035	8.76e-55	-2
Locus_10249675
Locus_10250131
Locus_10250757
Locus_1025084	1268	EKC20855	CGI_10005182	Double-stranded RNA-specific adenosine deaminase [Source:UniProtKB/TrEMBL;Acc:K1PWV0]	1268	0	2	ENSDARP00000115965	ENSDARG00000012389	adenosine deaminase, RNA-specific [Source:ZFIN;Acc:ZDB-GENE-000616-5]	1268	5.49e-129	2	ENSP00000357456	ENSG00000160710	adenosine deaminase, RNA specific [Source:HGNC Symbol;Acc:HGNC:225]	1268	9.51e-126	2	sp|Q99MU3|DSRAD_MOUSE	Double-stranded RNA-specific adenosine deaminase (DRADA) (EC 3.5.4.37) (RNA adenosine deaminase 1)	Adar	Mus musculus (Mouse)	adenosine to inosine editing [GO:0006382]; base conversion or substitution editing [GO:0016553]; cellular response to virus [GO:0098586]; defense response to virus [GO:0051607]; definitive hemopoiesis [GO:0060216]; erythrocyte differentiation [GO:0030218]; hematopoietic progenitor cell differentiation [GO:0002244]; hematopoietic stem cell homeostasis [GO:0061484]; innate immune response [GO:00450…	cytoplasm [GO:0005737]; membrane [GO:0016020]; nucleolus [GO:0005730]; nucleoplasm [GO:0005654]; nucleus [GO:0005634]; supraspliceosomal complex [GO:0044530]	double-stranded RNA adenosine deaminase activity [GO:0003726]; left-handed Z-DNA binding [GO:0003692]; metal ion binding [GO:0046872]; RNA binding [GO:0003723]	GO:0001649; GO:0001701; GO:0002244; GO:0002566; GO:0003692; GO:0003723; GO:0003726; GO:0005634; GO:0005654; GO:0005730; GO:0005737; GO:0006351; GO:0006355; GO:0006382; GO:0006397; GO:0006606; GO:0006611; GO:0009615; GO:0016020; GO:0016553; GO:0030218; GO:0031054; GO:0035196; GO:0035280; GO:0035455; GO:0043066; GO:0044387; GO:0044530; GO:0045070; GO:0045071; GO:0045087; GO:0046872; GO:0051607; GO:…		2.1e-122	2
Locus_1025136	471	EKC17857	CGI_10000116	0	471	3.41e-09	3
Locus_10251469	2068	EKC24104	CGI_10015195	Acyl-coenzyme A oxidase [Source:UniProtKB/TrEMBL;Acc:K1PYG2]	2068	0	-2	ENSDARP00000049225	ENSDARG00000014727	acyl-CoA oxidase 1, palmitoyl [Source:ZFIN;Acc:ZDB-GENE-041010-219]	2068	0	-2	ENSP00000301608	ENSG00000161533	acyl-CoA oxidase 1 [Source:HGNC Symbol;Acc:HGNC:119]	2068	0	-2	sp|Q8HYL8|ACOX1_PHACI	Peroxisomal acyl-coenzyme A oxidase 1 (AOX) (EC 1.3.3.6) (Palmitoyl-CoA oxidase)	ACOX1	Phascolarctos cinereus (Koala)	fatty acid beta-oxidation using acyl-CoA oxidase [GO:0033540]; fatty acid oxidation [GO:0019395]; generation of precursor metabolites and energy [GO:0006091]; lipid metabolic process [GO:0006629]; prostaglandin metabolic process [GO:0006693]	peroxisome [GO:0005777]	acyl-CoA oxidase activity [GO:0003997]; FAD binding [GO:0071949]	GO:0003997; GO:0005777; GO:0006091; GO:0006629; GO:0006693; GO:0019395; GO:0033540; GO:0071949		0	-2
Locus_10251542	785	EKC39257	CGI_10017017	Calcium-dependent protein kinase isoform 2 [Source:UniProtKB/TrEMBL;Acc:K1QQK6]	785	1.03e-60	-2	ENSDARP00000050307	ENSDARG00000034187	calmodulin 1b [Source:ZFIN;Acc:ZDB-GENE-030804-2]	785	9.82e-15	-2	ENSP00000349467	ENSG00000198668	calmodulin 1 [Source:HGNC Symbol;Acc:HGNC:1442]	785	1.68e-14	-2	sp|P04352|CALM_CHLRE	Calmodulin (CaM)	0	Chlamydomonas reinhardtii (Chlamydomonas smithii)	0	cell projection [GO:0042995]; cytoplasm [GO:0005737]; cytoskeleton [GO:0005856]	calcium ion binding [GO:0005509]	GO:0005509; GO:0005737; GO:0005856; GO:0042995		1.41e-14	-2
Locus_10251821
Locus_1025201	1452	EKC41181	CGI_10026772	Apoptosis 1 inhibitor [Source:UniProtKB/TrEMBL;Acc:K1S1N1]	1452	1.75e-20	-2	ENSDARP00000065554	ENSDARG00000044619	baculoviral IAP repeat containing 2 [Source:ZFIN;Acc:ZDB-GENE-030825-6]	1452	9.52e-12	-2	ENSP00000434557	ENSG00000110330	baculoviral IAP repeat containing 2 [Source:HGNC Symbol;Acc:HGNC:590]	1452	8.65e-12	-2	sp|O08863|BIRC3_MOUSE	Baculoviral IAP repeat-containing protein 3 (EC 2.3.2.27) (Cellular inhibitor of apoptosis 2) (C-IAP2) (Inhibitor of apoptosis protein 1) (mIAP1) (RING-type E3 ubiquitin transferase BIRC3)	Birc3	Mus musculus (Mouse)	cellular response to tumor necrosis factor [GO:0071356]; inhibition of cysteine-type endopeptidase activity involved in apoptotic process [GO:1990001]; necroptotic process [GO:0070266]; negative regulation of necroptotic process [GO:0060546]; negative regulation of phosphorylation [GO:0042326]; negative regulation of reactive oxygen species metabolic process [GO:2000378]; positive regulation of p…	cytoplasm [GO:0005737]; cytosol [GO:0005829]; nucleoplasm [GO:0005654]; nucleus [GO:0005634]	cysteine-type endopeptidase inhibitor activity involved in apoptotic process [GO:0043027]; metal ion binding [GO:0046872]; transferase activity [GO:0016740]; ubiquitin-protein transferase activity [GO:0004842]	GO:0004842; GO:0005634; GO:0005654; GO:0005737; GO:0005829; GO:0016740; GO:0031398; GO:0034121; GO:0042326; GO:0042981; GO:0043027; GO:0046872; GO:0060544; GO:0060546; GO:0070266; GO:0071356; GO:1901222; GO:1902916; GO:1990001; GO:2000378		2.57e-10	-2
Locus_1025227
Locus_1025278	386	EKC23572	CGI_10011917	Mitogen-activated protein kinase kinase kinase 5 [Source:UniProtKB/TrEMBL;Acc:K1PHY7]	386	3.89e-11	1	ENSDARP00000138696	ENSDARG00000104760	0	386	8.49e-17	1	ENSP00000351908	ENSG00000197442	mitogen-activated protein kinase kinase kinase 5 [Source:HGNC Symbol;Acc:HGNC:6857]	386	2.17e-15	1	sp|O35099|M3K5_MOUSE	Mitogen-activated protein kinase kinase kinase 5 (EC 2.7.11.25) (Apoptosis signal-regulating kinase 1) (ASK-1) (MAPK/ERK kinase kinase 5) (MEK kinase 5) (MEKK 5)	Map3k5 Ask1 Mekk5	Mus musculus (Mouse)	activation of MAPK activity [GO:0000187]; activation of MAPKK activity [GO:0000186]; cellular response to amino acid starvation [GO:0034198]; cellular response to hydrogen peroxide [GO:0070301]; cellular response to reactive nitrogen species [GO:1902170]; cellular response to tumor necrosis factor [GO:0071356]; endothelial cell apoptotic process [GO:0072577]; innate immune response [GO:0045087]; …	cytosol [GO:0005829]; external side of plasma membrane [GO:0009897]; IRE1-TRAF2-ASK1 complex [GO:1990604]; protein complex [GO:0043234]; protein kinase complex [GO:1902911]	ATP binding [GO:0005524]; identical protein binding [GO:0042802]; magnesium ion binding [GO:0000287]; MAP kinase kinase kinase activity [GO:0004709]; protein domain specific binding [GO:0019904]; protein homodimerization activity [GO:0042803]; protein kinase activity [GO:0004672]; protein kinase binding [GO:0019901]; protein phosphatase binding [GO:0019903]	GO:0000165; GO:0000186; GO:0000187; GO:0000287; GO:0002931; GO:0004672; GO:0004709; GO:0005524; GO:0005829; GO:0006468; GO:0007254; GO:0008631; GO:0009897; GO:0010666; GO:0010941; GO:0019901; GO:0019903; GO:0019904; GO:0034198; GO:0034976; GO:0038066; GO:0042060; GO:0042802; GO:0042803; GO:0043065; GO:0043234; GO:0043280; GO:0043507; GO:0045087; GO:0045663; GO:0045893; GO:0046330; GO:0051403; GO:…		8.68e-15	1
Locus_102528
Locus_10253430																				sp|Q9XTR8|LIP1_CAEEL	Lipase ZK262.3 (EC 3.1.1.-)	ZK262.3	Caenorhabditis elegans	lipid catabolic process [GO:0016042]	extracellular region [GO:0005576]	hydrolase activity [GO:0016787]	GO:0005576; GO:0016042; GO:0016787		1.89e-27	-1
Locus_10253507	1568	EKC29742	CGI_10009338	Glucose dehydrogenase [acceptor] [Source:UniProtKB/TrEMBL;Acc:K1PZS5]	1568	1.58e-157	-1	ENSDARP00000133553	ENSDARG00000100304	choline dehydrogenase [Source:ZFIN;Acc:ZDB-GENE-120111-1]	1568	2.53e-83	-1	ENSP00000319851	ENSG00000016391	choline dehydrogenase [Source:HGNC Symbol;Acc:HGNC:24288]	1568	3.13e-84	-1	sp|P18172|DHGL_DROPS	Glucose dehydrogenase [FAD, quinone] (EC 1.1.5.9) [Cleaved into: Glucose dehydrogenase [FAD, quinone] short protein]	Gld GA11047	Drosophila pseudoobscura pseudoobscura (Fruit fly)	sperm storage [GO:0046693]	extracellular region [GO:0005576]	flavin adenine dinucleotide binding [GO:0050660]; oxidoreductase activity, acting on CH-OH group of donors [GO:0016614]	GO:0005576; GO:0016614; GO:0046693; GO:0050660		1.13e-105	-1
Locus_1025455	709	EKC28030	CGI_10008076	Histone H3 [Source:UniProtKB/TrEMBL;Acc:K1Q9L4]	709	1.65e-40	2	ENSDARP00000142201	ENSDARG00000105508	si:dkey-23a13.21 [Source:ZFIN;Acc:ZDB-GENE-160113-53]	709	7.88e-41	2	ENSP00000385479	ENSG00000203852	histone cluster 2 H3 family member a [Source:HGNC Symbol;Acc:HGNC:20505]	709	5.5e-40	2	sp|Q803H4|CENPA_DANRE	Histone H3-like centromeric protein A (Centromere protein A) (CENP-A)	cenpa	Danio rerio (Zebrafish) (Brachydanio rerio)	nucleosome assembly [GO:0006334]	condensed chromosome kinetochore [GO:0000777]; nucleosome [GO:0000786]; nucleus [GO:0005634]	nucleosomal DNA binding [GO:0031492]; protein heterodimerization activity [GO:0046982]	GO:0000777; GO:0000786; GO:0005634; GO:0006334; GO:0031492; GO:0046982		5.42e-42	2
Locus_1025468	1062	EKC40351	CGI_10018678	0	1062	1.05e-15	2	ENSDARP00000069232	ENSDARG00000052818	Smith-Magenis syndrome chromosome region, candidate 8a [Source:ZFIN;Acc:ZDB-GENE-071212-4]	1062	5.83e-09	2							sp|E7FA21|SMR8A_DANRE	Guanine nucleotide exchange protein smcr8a (Smith-Magenis syndrome chromosomal region candidate gene 8 protein homolog A)	smcr8a	Danio rerio (Zebrafish) (Brachydanio rerio)	autophagy [GO:0006914]	cytoplasm [GO:0005737]; nucleus [GO:0005634]	guanyl-nucleotide exchange factor activity [GO:0005085]	GO:0005085; GO:0005634; GO:0005737; GO:0006914		5.07e-08	2
Locus_10254987	1866	EKC35519	CGI_10020285	Target of rapamycin complex 2 subunit MAPKAP1 [Source:UniProtKB/TrEMBL;Acc:K1QWI5]	1866	0	-1	ENSDARP00000111582	ENSDARG00000091777	mitogen-activated protein kinase associated protein 1 [Source:ZFIN;Acc:ZDB-GENE-041111-178]	1866	1.96e-151	-1	ENSP00000265960	ENSG00000119487	mitogen-activated protein kinase associated protein 1 [Source:HGNC Symbol;Acc:HGNC:18752]	1866	1.71e-161	-1	sp|Q9W6S3|SIN1_CHICK	Target of rapamycin complex 2 subunit MAPKAP1 (TORC2 subunit MAPKAP1) (Mitogen-activated protein kinase 2-associated protein 1) (Stress-activated map kinase-interacting protein 1) (SAPK-interacting protein 1)	MAPKAP1 SIN1	Gallus gallus (Chicken)	establishment or maintenance of actin cytoskeleton polarity [GO:0030950]; negative regulation of Ras protein signal transduction [GO:0046580]; stress-activated protein kinase signaling cascade [GO:0031098]; substantia nigra development [GO:0021762]; TORC2 signaling [GO:0038203]	cytoplasm [GO:0005737]; cytosol [GO:0005829]; Golgi apparatus [GO:0005794]; nucleoplasm [GO:0005654]; plasma membrane [GO:0005886]; TORC2 complex [GO:0031932]	phosphatidic acid binding [GO:0070300]; phosphatidylinositol-3,4,5-trisphosphate binding [GO:0005547]; phosphatidylinositol-3,4-bisphosphate binding [GO:0043325]; phosphatidylinositol-3,5-bisphosphate binding [GO:0080025]; phosphatidylinositol-4,5-bisphosphate binding [GO:0005546]; protein kinase binding [GO:0019901]; Ras GTPase binding [GO:0017016]	GO:0005546; GO:0005547; GO:0005654; GO:0005737; GO:0005794; GO:0005829; GO:0005886; GO:0017016; GO:0019901; GO:0021762; GO:0030950; GO:0031098; GO:0031932; GO:0038203; GO:0043325; GO:0046580; GO:0070300; GO:0080025		1.54e-165	-1
Locus_1025507	396	EKC41413	CGI_10025689	Zinc finger protein castor-like protein 1 [Source:UniProtKB/TrEMBL;Acc:K1R6H0]	396	1.51e-79	2	ENSDARP00000017782	ENSDARG00000037030	castor zinc finger 1 [Source:ZFIN;Acc:ZDB-GENE-060130-108]	396	1.71e-57	2	ENSP00000339445	ENSG00000130940	castor zinc finger 1 [Source:HGNC Symbol;Acc:HGNC:26002]	396	1.11e-59	2	sp|Q9CWL2|CASZ1_MOUSE	Zinc finger protein castor homolog 1 (Castor-related protein)	Casz1 Cst D4Ertd432e Kiaa3026	Mus musculus (Mouse)	negative regulation of amacrine cell differentiation [GO:1902870]; negative regulation of neuron differentiation [GO:0045665]; negative regulation of retinal cone cell fate commitment [GO:0060226]; positive regulation of transcription, DNA-templated [GO:0045893]; retinal bipolar neuron differentiation [GO:0060040]; retinal rod cell fate commitment [GO:0060223]; transcription, DNA-templated [GO:00…	cytosol [GO:0005829]; intracellular membrane-bounded organelle [GO:0043231]; nucleoplasm [GO:0005654]	DNA binding [GO:0003677]; metal ion binding [GO:0046872]	GO:0003677; GO:0005654; GO:0005829; GO:0006351; GO:0043231; GO:0045665; GO:0045893; GO:0046872; GO:0060040; GO:0060223; GO:0060226; GO:1902870		2.78e-58	2
Locus_1025563
Locus_10255702
Locus_1025579
Locus_10255793
Locus_10256822
Locus_10257106
Locus_1025734
Locus_1025742
Locus_1025826	1703	EKC43171	CGI_10021188	Serine/threonine-protein phosphatase 2A 65 kDa regulatory subunit A alpha isoform [Source:UniProtKB/TrEMBL;Acc:K1S6V7]	1703	1.3e-86	1	ENSDARP00000134085	ENSDARG00000098669	exonuclease 3'-5' domain containing 1 [Source:ZFIN;Acc:ZDB-GENE-060825-267]	1703	1.51e-08	1	ENSP00000415056	ENSG00000178997	exonuclease 3'-5' domain containing 1 [Source:HGNC Symbol;Acc:HGNC:28507]	1703	8.52e-11	1	sp|Q6NRD5|EXD1_XENLA	piRNA biogenesis protein EXD1 (Exonuclease 3'-5' domain-containing protein 1) (Exonuclease 3'-5' domain-like-containing protein 1) (Inactive exonuclease EXD1)	exd1 exdl1	Xenopus laevis (African clawed frog)	gene silencing by RNA [GO:0031047]; meiotic cell cycle [GO:0051321]; piRNA metabolic process [GO:0034587]	PET complex [GO:1990923]; P granule [GO:0043186]	protein homodimerization activity [GO:0042803]; RNA binding [GO:0003723]	GO:0003723; GO:0031047; GO:0034587; GO:0042803; GO:0043186; GO:0051321; GO:1990923		1.67e-13	1
Locus_10258568
Locus_1025863
Locus_1025874	350	EKC25229	CGI_10011944	Homeobox protein PKNOX2 [Source:UniProtKB/TrEMBL;Acc:K1Q1J3]	350	5.93e-28	-3	ENSDARP00000111389	ENSDARG00000036542	pbx/knotted 1 homeobox 1.2 [Source:ZFIN;Acc:ZDB-GENE-020123-1]	350	4.63e-22	-3	ENSP00000298282	ENSG00000165495	PBX/knotted 1 homeobox 2 [Source:HGNC Symbol;Acc:HGNC:16714]	350	1.24e-21	-3	sp|Q96KN3|PKNX2_HUMAN	Homeobox protein PKNOX2 (Homeobox protein PREP-2) (PBX/knotted homeobox 2)	PKNOX2 PREP2	Homo sapiens (Human)	regulation of transcription from RNA polymerase II promoter [GO:0006357]	actin cytoskeleton [GO:0015629]; cytoplasm [GO:0005737]; intercellular bridge [GO:0045171]; microtubule cytoskeleton [GO:0015630]; nucleoplasm [GO:0005654]; nucleus [GO:0005634]	actin filament binding [GO:0051015]; actin monomer binding [GO:0003785]; RNA polymerase II regulatory region sequence-specific DNA binding [GO:0000977]	GO:0000977; GO:0003785; GO:0005634; GO:0005654; GO:0005737; GO:0006357; GO:0015629; GO:0015630; GO:0045171; GO:0051015		6.3e-21	-3
Locus_10260179
Locus_1026051	338	EKC35314	CGI_10016795	Lipid phosphate phosphohydrolase 3 [Source:UniProtKB/TrEMBL;Acc:K1QVP3]	338	2.01e-22	3	ENSDARP00000114251	ENSDARG00000059933	phospholipid phosphatase 3 [Source:ZFIN;Acc:ZDB-GENE-060526-241]	338	6.89e-13	3	ENSP00000360296	ENSG00000162407	phospholipid phosphatase 3 [Source:HGNC Symbol;Acc:HGNC:9229]	338	2.58e-14	3	sp|Q3SZE3|PLPP3_BOVIN	Phospholipid phosphatase 3 (EC 3.1.3.4) (Lipid phosphate phosphohydrolase 3) (PAP2-beta) (Phosphatidate phosphohydrolase type 2b) (Phosphatidic acid phosphatase 2b) (PAP-2b) (PAP2b)	PLPP3 PPAP2B	Bos taurus (Bovine)	Bergmann glial cell differentiation [GO:0060020]; blood vessel development [GO:0001568]; canonical Wnt signaling pathway [GO:0060070]; cell-cell adhesion [GO:0098609]; gastrulation with mouth forming second [GO:0001702]; negative regulation of protein phosphorylation [GO:0001933]; phospholipid dephosphorylation [GO:0046839]; phospholipid metabolic process [GO:0006644]; positive regulation of DNA …	endoplasmic reticulum membrane [GO:0005789]; integral component of plasma membrane [GO:0005887]	integrin binding [GO:0005178]; lipid phosphatase activity [GO:0042577]; phosphatidate phosphatase activity [GO:0008195]; sphingosine-1-phosphate phosphatase activity [GO:0042392]	GO:0001568; GO:0001702; GO:0001933; GO:0005178; GO:0005789; GO:0005887; GO:0006644; GO:0008195; GO:0030111; GO:0042392; GO:0042577; GO:0046839; GO:0050731; GO:0050821; GO:0051091; GO:0060020; GO:0060070; GO:0098609; GO:1902068		2.29e-14	3
Locus_10261118
Locus_10261190
Locus_1026125	380	EKC19266	CGI_10009041	0	380	2.01e-51	-1	ENSDARP00000136785	ENSDARG00000101079	HECT domain E3 ubiquitin protein ligase 4 [Source:HGNC Symbol;Acc:HGNC:26611]	380	7.33e-45	-1	ENSP00000366783	ENSG00000173064	HECT domain E3 ubiquitin protein ligase 4 [Source:HGNC Symbol;Acc:HGNC:26611]	380	1.67e-41	-1	sp|Q9Y4D8|HECD4_HUMAN	Probable E3 ubiquitin-protein ligase HECTD4 (EC 2.3.2.26) (HECT domain-containing protein 4) (HECT-type E3 ubiquitin transferase HECTD4)	HECTD4 C12orf51 KIAA0614	Homo sapiens (Human)	glucose homeostasis [GO:0042593]; glucose metabolic process [GO:0006006]	cytoplasm [GO:0005737]; integral component of membrane [GO:0016021]	ubiquitin protein ligase activity [GO:0061630]	GO:0005737; GO:0006006; GO:0016021; GO:0042593; GO:0061630		7.93e-41	-1
Locus_1026269	863	EKC30035	CGI_10012329	DNA polymerase [Source:UniProtKB/TrEMBL;Acc:K1QMH2]	863	8.09e-49	-3	ENSDARP00000117408	ENSDARG00000045308	polymerase (DNA directed), alpha 1 [Source:ZFIN;Acc:ZDB-GENE-030114-9]	863	1.31e-30	-3	ENSP00000368358	ENSG00000101868	DNA polymerase alpha 1, catalytic subunit [Source:HGNC Symbol;Acc:HGNC:9173]	863	2.43e-20	-3	sp|Q9DE46|DPOLA_XENLA	DNA polymerase alpha catalytic subunit (EC 2.7.7.7) (DNA polymerase alpha catalytic subunit p180)	pola1 pola	Xenopus laevis (African clawed frog)	cell proliferation [GO:0008283]; DNA replication [GO:0006260]; DNA replication, synthesis of RNA primer [GO:0006269]; DNA replication initiation [GO:0006270]; DNA strand elongation involved in DNA replication [GO:0006271]; double-strand break repair via nonhomologous end joining [GO:0006303]; lagging strand elongation [GO:0006273]; leading strand elongation [GO:0006272]	alpha DNA polymerase:primase complex [GO:0005658]; nuclear envelope [GO:0005635]; nuclear matrix [GO:0016363]; nucleolus [GO:0005730]; nucleoplasm [GO:0005654]; nucleus [GO:0005634]	3'-5' exonuclease activity [GO:0008408]; 4 iron, 4 sulfur cluster binding [GO:0051539]; chromatin binding [GO:0003682]; DNA binding [GO:0003677]; DNA-directed DNA polymerase activity [GO:0003887]; metal ion binding [GO:0046872]; nucleoside binding [GO:0001882]; nucleotide binding [GO:0000166]	GO:0000166; GO:0001882; GO:0003677; GO:0003682; GO:0003887; GO:0005634; GO:0005635; GO:0005654; GO:0005658; GO:0005730; GO:0006260; GO:0006269; GO:0006270; GO:0006271; GO:0006272; GO:0006273; GO:0006303; GO:0008283; GO:0008408; GO:0016363; GO:0046872; GO:0051539		6.86e-23	-3
Locus_102630
Locus_1026304
Locus_10263049
Locus_10263193
Locus_1026328
Locus_1026362	398	EKC25090	CGI_10009478	Tetraspanin-7 [Source:UniProtKB/TrEMBL;Acc:K1Q8A5]	398	3.68e-43	-1	ENSDARP00000018179	ENSDARG00000008407	tetraspanin 7b [Source:ZFIN;Acc:ZDB-GENE-040927-5]	398	5.8e-17	-1	ENSP00000367743	ENSG00000156298	tetraspanin 7 [Source:HGNC Symbol;Acc:HGNC:11854]	398	4.38e-19	-1	sp|P41732|TSN7_HUMAN	Tetraspanin-7 (Tspan-7) (Cell surface glycoprotein A15) (Membrane component chromosome X surface marker 1) (T-cell acute lymphoblastic leukemia-associated antigen 1) (TALLA-1) (Transmembrane 4 superfamily member 2) (CD antigen CD231)	TSPAN7 A15 DXS1692E MXS1 TM4SF2	Homo sapiens (Human)	cell surface receptor signaling pathway [GO:0007166]; viral process [GO:0016032]	integral component of plasma membrane [GO:0005887]	0	GO:0005887; GO:0007166; GO:0016032		2.23e-18	-1
Locus_10264054
Locus_10264059
Locus_10264074
Locus_10264247	716	EKC39348	CGI_10018988	0	716	1.35e-07	-3
Locus_1026425	1711	EKC42630	CGI_10026700	Receptor-interacting serine/threonine-protein kinase 4 [Source:UniProtKB/TrEMBL;Acc:K1RM28]	1711	3.83e-75	2	ENSDARP00000111271	ENSDARG00000026634	euchromatic histone-lysine N-methyltransferase 1b [Source:ZFIN;Acc:ZDB-GENE-080515-3]	1711	1.33e-10	2	ENSP00000399547	ENSG00000230778	ankyrin repeat domain 63 [Source:HGNC Symbol;Acc:HGNC:40027]	1711	3.63e-12	2	sp|C9JTQ0|ANR63_HUMAN	Ankyrin repeat domain-containing protein 63	ANKRD63	Homo sapiens (Human)	0	0	0	0		1.85e-11	2
Locus_10264463
Locus_1026455
Locus_10264830	1087	EKC23446	CGI_10012899	Tripartite motif-containing protein 56 [Source:UniProtKB/TrEMBL;Acc:K1QPP1]	1087	4.43e-11	-3
Locus_1026492	522	EKC37427	CGI_10019325	Ryanodine receptor 44F [Source:UniProtKB/TrEMBL;Acc:K1QKX9]	522	9.51e-102	-3	ENSDARP00000134587	ENSDARG00000098856	ryanodine receptor 2 [Source:HGNC Symbol;Acc:HGNC:10484]	522	7.47e-85	-3	ENSP00000355533	ENSG00000198626	ryanodine receptor 2 [Source:HGNC Symbol;Acc:HGNC:10484]	522	2.82e-86	-3	sp|Q92736|RYR2_HUMAN	Ryanodine receptor 2 (RYR-2) (RyR2) (hRYR-2) (Cardiac muscle ryanodine receptor) (Cardiac muscle ryanodine receptor-calcium release channel) (Type 2 ryanodine receptor)	RYR2	Homo sapiens (Human)	BMP signaling pathway [GO:0030509]; calcium ion transport [GO:0006816]; calcium ion transport into cytosol [GO:0060402]; calcium-mediated signaling [GO:0019722]; calcium-mediated signaling using intracellular calcium source [GO:0035584]; canonical Wnt signaling pathway [GO:0060070]; cardiac muscle contraction [GO:0060048]; cardiac muscle hypertrophy [GO:0003300]; cell communication by electrical …	calcium channel complex [GO:0034704]; extracellular exosome [GO:0070062]; junctional sarcoplasmic reticulum membrane [GO:0014701]; membrane [GO:0016020]; plasma membrane [GO:0005886]; protein complex [GO:0043234]; sarcoplasmic reticulum [GO:0016529]; sarcoplasmic reticulum membrane [GO:0033017]; smooth endoplasmic reticulum [GO:0005790]; Z disc [GO:0030018]	calcium channel activity [GO:0005262]; calcium-induced calcium release activity [GO:0048763]; calcium ion binding [GO:0005509]; calcium-release channel activity [GO:0015278]; calmodulin binding [GO:0005516]; enzyme binding [GO:0019899]; identical protein binding [GO:0042802]; ion channel binding [GO:0044325]; protein kinase A catalytic subunit binding [GO:0034236]; protein kinase A regulatory sub…	GO:0001666; GO:0002027; GO:0003143; GO:0003220; GO:0003300; GO:0005219; GO:0005262; GO:0005509; GO:0005513; GO:0005516; GO:0005790; GO:0005886; GO:0006816; GO:0006874; GO:0010460; GO:0010881; GO:0010882; GO:0014701; GO:0014808; GO:0014850; GO:0015278; GO:0016020; GO:0016529; GO:0019722; GO:0019899; GO:0030018; GO:0030509; GO:0031000; GO:0033017; GO:0034220; GO:0034236; GO:0034237; GO:0034704; GO:…		1.44e-85	-3
Locus_1026524	1867	EKC33409	CGI_10018228	Tetratricopeptide repeat protein 26 [Source:UniProtKB/TrEMBL;Acc:K1QQF9]	1867	2.07e-11	-2	ENSDARP00000073121	ENSDARG00000056204	zgc:113436 [Source:ZFIN;Acc:ZDB-GENE-050220-6]	1867	3.43e-11	-2	ENSP00000427162	ENSG00000145723	gypsy retrotransposon integrase 1 [Source:HGNC Symbol;Acc:HGNC:25959]	1867	1.35e-12	-2	sp|Q9NXP7|GIN1_HUMAN	Gypsy retrotransposon integrase-like protein 1 (GIN-1) (Ty3/Gypsy integrase 1) (Zinc finger H2C2 domain-containing protein)	GIN1 TGIN1 ZH2C2	Homo sapiens (Human)	DNA integration [GO:0015074]	0	nucleic acid binding [GO:0003676]	GO:0003676; GO:0015074		2.28e-11	-2
Locus_102653
Locus_10265536
Locus_10265749
Locus_10266457
Locus_1026647	1218	EKC22321	CGI_10002472	Tripartite motif-containing protein 45 [Source:UniProtKB/TrEMBL;Acc:K1QKR9]	1218	1.96e-13	-2	ENSDARP00000134454	ENSDARG00000104396	tripartite motif containing 25 [Source:ZFIN;Acc:ZDB-GENE-040426-797]	1218	3.02e-05	-2	ENSP00000305161	ENSG00000169871	tripartite motif containing 56 [Source:HGNC Symbol;Acc:HGNC:19028]	1218	5.62e-08	-2	sp|E1BD59|TRI56_BOVIN	E3 ubiquitin-protein ligase TRIM56 (EC 2.3.2.27) (RING-type E3 ubiquitin transferase TRIM56) (Tripartite motif-containing protein 56)	TRIM56	Bos taurus (Bovine)	defense response to virus [GO:0051607]; interferon-beta production [GO:0032608]; protein K63-linked ubiquitination [GO:0070534]; response to type I interferon [GO:0034340]	cytoplasm [GO:0005737]	ubiquitin-protein transferase activity [GO:0004842]; zinc ion binding [GO:0008270]	GO:0004842; GO:0005737; GO:0008270; GO:0032608; GO:0034340; GO:0051607; GO:0070534		3.77e-08	-2
Locus_1026712
Locus_1026731	437	EKC19065	CGI_10009788	BTB/POZ domain-containing protein KCTD21 [Source:UniProtKB/TrEMBL;Acc:K1PRQ6]	437	9.94e-12	1	ENSDARP00000080599	ENSDARG00000060854	potassium channel tetramerization domain containing 3 [Source:ZFIN;Acc:ZDB-GENE-060503-169]	437	2.55e-06	1	ENSP00000259154	ENSG00000136636	potassium channel tetramerization domain containing 3 [Source:HGNC Symbol;Acc:HGNC:21305]	437	9.14e-07	1	sp|Q9Y597|KCTD3_HUMAN	BTB/POZ domain-containing protein KCTD3 (Renal carcinoma antigen NY-REN-45)	KCTD3	Homo sapiens (Human)	protein homooligomerization [GO:0051260]	plasma membrane [GO:0005886]	0	GO:0005886; GO:0051260		4.66e-06	1
Locus_1026766	1584	EKC20761	CGI_10005419	Multimerin-1 [Source:UniProtKB/TrEMBL;Acc:K1QGN2]	1584	2e-17	-1	ENSDARP00000120475	ENSDARG00000095040	cerebellin 7 [Source:ZFIN;Acc:ZDB-GENE-070912-655]	1584	9.52e-10	-1	ENSP00000335285	ENSG00000186897	complement C1q like 4 [Source:HGNC Symbol;Acc:HGNC:31416]	1584	1.45e-09	-1	sp|P83425|HIP_MYTED	Heavy metal-binding protein HIP	0	Mytilus edulis (Blue mussel)	0	extracellular region [GO:0005576]	metal ion binding [GO:0046872]	GO:0005576; GO:0046872		5.41e-10	-1
Locus_10267981
Locus_10268247
Locus_1026848
Locus_1026881								ENSDARP00000053386	ENSDARG00000058685	si:dkey-204a24.11 [Source:ZFIN;Acc:ZDB-GENE-120215-129]	409	4.43e-05	2
Locus_10269300	2453	EKC30611	CGI_10014292	Tyrosine-protein phosphatase 10D [Source:UniProtKB/TrEMBL;Acc:K1R9H5]	2453	1.08e-33	-2	ENSDARP00000115431	ENSDARG00000008849	protein tyrosine phosphatase, receptor type, Q [Source:ZFIN;Acc:ZDB-GENE-050419-183]	2453	4.46e-18	-2	ENSP00000465443	ENSG00000105426	protein tyrosine phosphatase, receptor type S [Source:HGNC Symbol;Acc:HGNC:9681]	2453	2.79e-18	-2	sp|F1NY98|DSCAM_CHICK	Down syndrome cell adhesion molecule homolog	DSCAM	Gallus gallus (Chicken)	camera-type eye photoreceptor cell differentiation [GO:0060219]; homophilic cell adhesion via plasma membrane adhesion molecules [GO:0007156]; retina layer formation [GO:0010842]; synapse assembly [GO:0007416]	axon [GO:0030424]; cell junction [GO:0030054]; integral component of plasma membrane [GO:0005887]; synapse [GO:0045202]	0	GO:0005887; GO:0007156; GO:0007416; GO:0010842; GO:0030054; GO:0030424; GO:0045202; GO:0060219		1.99e-17	-2
Locus_10269760
Locus_1026997
Locus_10270012
Locus_1027051	875	EKC24297	CGI_10010265	Tripartite motif-containing protein 45 [Source:UniProtKB/TrEMBL;Acc:K1PJV5]	875	3.61e-105	-2	ENSDARP00000117680	ENSDARG00000005397	tripartite motif containing 3b [Source:ZFIN;Acc:ZDB-GENE-070112-1132]	875	1.79e-06	-2
Locus_10271010
Locus_1027111	479	EKC18893	CGI_10010617	Alpha-(1,3)-fucosyltransferase C [Source:UniProtKB/TrEMBL;Acc:K1PBM6]	479	2.55e-28	-2	ENSDARP00000091771	ENSDARG00000069408	fucosyltransferase 7 [Source:HGNC Symbol;Acc:HGNC:4018]	479	1.19e-10	-2	ENSP00000465804	ENSG00000171124	fucosyltransferase 3 (Lewis blood group) [Source:HGNC Symbol;Acc:HGNC:4014]	479	1.36e-13	-2	sp|P83088|FUCTC_DROME	Alpha-(1,3)-fucosyltransferase C (EC 2.4.1.-) (Galactoside 3-L-fucosyltransferase)	FucTC CG40305	Drosophila melanogaster (Fruit fly)	protein glycosylation [GO:0006486]	Golgi cisterna membrane [GO:0032580]; Golgi membrane [GO:0000139]; integral component of membrane [GO:0016021]	alpha-(1->3)-fucosyltransferase activity [GO:0046920]; fucosyltransferase activity [GO:0008417]	GO:0000139; GO:0006486; GO:0008417; GO:0016021; GO:0032580; GO:0046920		3.45e-20	-2
Locus_10271905	952	EKC40404	CGI_10007039	Proteasome subunit alpha type [Source:UniProtKB/TrEMBL;Acc:K1R9R5]	952	2.47e-154	-3	ENSDARP00000028134	ENSDARG00000013966	proteasome subunit alpha 6b [Source:ZFIN;Acc:ZDB-GENE-040718-329]	952	3.88e-151	-3	ENSP00000261479	ENSG00000100902	proteasome subunit alpha 6 [Source:HGNC Symbol;Acc:HGNC:9535]	952	2.09e-154	-3	sp|P60901|PSA6_RAT	Proteasome subunit alpha type-6 (EC 3.4.25.1) (Macropain iota chain) (Multicatalytic endopeptidase complex iota chain) (Proteasome iota chain)	Psma6	Rattus norvegicus (Rat)	positive regulation of NF-kappaB transcription factor activity [GO:0051092]; proteolysis involved in cellular protein catabolic process [GO:0051603]; ubiquitin-dependent protein catabolic process [GO:0006511]	cytoplasm [GO:0005737]; extracellular exosome [GO:0070062]; myofibril [GO:0030016]; nuclear matrix [GO:0016363]; nucleus [GO:0005634]; P-body [GO:0000932]; polysome [GO:0005844]; proteasome complex [GO:0000502]; proteasome core complex [GO:0005839]; proteasome core complex, alpha-subunit complex [GO:0019773]; sarcomere [GO:0030017]	NF-kappaB binding [GO:0051059]; RNA binding [GO:0003723]; threonine-type endopeptidase activity [GO:0004298]	GO:0000502; GO:0000932; GO:0003723; GO:0004298; GO:0005634; GO:0005737; GO:0005839; GO:0005844; GO:0006511; GO:0016363; GO:0019773; GO:0030016; GO:0030017; GO:0051059; GO:0051092; GO:0051603; GO:0070062		1.06e-153	-3
Locus_1027203
Locus_1027222	961	EKC39117	CGI_10015959	Laminin subunit beta-1 [Source:UniProtKB/TrEMBL;Acc:K1QQA8]	961	2.22e-119	2	ENSDARP00000141956	ENSDARG00000101209	laminin, beta 1a [Source:ZFIN;Acc:ZDB-GENE-021226-1]	961	3.18e-102	2	ENSP00000377190	ENSG00000091136	laminin subunit beta 1 [Source:HGNC Symbol;Acc:HGNC:6486]	961	2.35e-102	2	sp|Q61292|LAMB2_MOUSE	Laminin subunit beta-2 (Laminin-11 subunit beta) (Laminin-14 subunit beta) (Laminin-15 subunit beta) (Laminin-3 subunit beta) (Laminin-4 subunit beta) (Laminin-7 subunit beta) (Laminin-9 subunit beta) (S-laminin subunit beta) (S-LAM beta)	Lamb2 Lams	Mus musculus (Mouse)	astrocyte development [GO:0014002]; axon extension involved in regeneration [GO:0048677]; axon guidance [GO:0007411]; cell adhesion [GO:0007155]; cell morphogenesis involved in differentiation [GO:0000904]; metanephric glomerular basement membrane development [GO:0072274]; metanephric glomerular visceral epithelial cell development [GO:0072249]; neuromuscular junction development [GO:0007528]; ne…	basal lamina [GO:0005605]; basement membrane [GO:0005604]; extracellular exosome [GO:0070062]; extracellular matrix [GO:0031012]; extracellular region [GO:0005576]; extracellular space [GO:0005615]; laminin-3 complex [GO:0005608]; laminin complex [GO:0043256]; synapse [GO:0045202]; synaptic cleft [GO:0043083]	integrin binding [GO:0005178]	GO:0000904; GO:0005178; GO:0005576; GO:0005604; GO:0005605; GO:0005608; GO:0005615; GO:0007155; GO:0007411; GO:0007528; GO:0007601; GO:0014002; GO:0014044; GO:0031012; GO:0031175; GO:0043083; GO:0043256; GO:0045202; GO:0048677; GO:0050808; GO:0060041; GO:0070062; GO:0072249; GO:0072274		1.04e-100	2
Locus_1027269	947	EKC34044	CGI_10005262	X-box-binding protein 1 [Source:UniProtKB/TrEMBL;Acc:K1QSA0]	947	6.23e-27	3	ENSDARP00000051648	ENSDARG00000035622	X-box binding protein 1 [Source:ZFIN;Acc:ZDB-GENE-011210-2]	947	5.85e-16	3	ENSP00000216037	ENSG00000100219	X-box binding protein 1 [Source:HGNC Symbol;Acc:HGNC:12801]	947	6.24e-16	3	sp|Q3SZZ2|XBP1_BOVIN	X-box-binding protein 1 (XBP-1) [Cleaved into: X-box-binding protein 1, cytoplasmic form; X-box-binding protein 1, luminal form]	XBP1	Bos taurus (Bovine)	adipose tissue development [GO:0060612]; angiogenesis [GO:0001525]; cellular response to amino acid stimulus [GO:0071230]; cellular response to fluid shear stress [GO:0071498]; cellular response to glucose starvation [GO:0042149]; cellular response to interleukin-4 [GO:0071353]; cellular response to laminar fluid shear stress [GO:0071499]; cellular response to leukemia inhibitory factor [GO:19908…	cytoplasm [GO:0005737]; endoplasmic reticulum [GO:0005783]; endoplasmic reticulum membrane [GO:0005789]; integral component of membrane [GO:0016021]; nucleus [GO:0005634]	chromatin DNA binding [GO:0031490]; core promoter binding [GO:0001047]; DNA binding transcription factor activity [GO:0003700]; enhancer sequence-specific DNA binding [GO:0001158]; protein heterodimerization activity [GO:0046982]; RNA polymerase II regulatory region sequence-specific DNA binding [GO:0000977]; RNA polymerase II transcription factor activity, sequence-specific DNA binding [GO:00009…	GO:0000977; GO:0000981; GO:0001047; GO:0001085; GO:0001158; GO:0001525; GO:0001889; GO:0001935; GO:0002639; GO:0003700; GO:0005634; GO:0005737; GO:0005783; GO:0005789; GO:0006366; GO:0006511; GO:0006990; GO:0007517; GO:0010506; GO:0016021; GO:0030335; GO:0031017; GO:0031490; GO:0031648; GO:0034976; GO:0035356; GO:0035470; GO:0042149; GO:0042593; GO:0042632; GO:0043066; GO:0045348; GO:0045579; GO:…		2.78e-17	3
Locus_1027301	884	EKC33549	CGI_10008420	Ubiquinone biosynthesis protein COQ7-like protein [Source:UniProtKB/TrEMBL;Acc:K1QQZ7]	884	1.63e-79	-2	ENSDARP00000085142	ENSDARG00000062594	coenzyme Q7 homolog, ubiquinone (yeast) [Source:ZFIN;Acc:ZDB-GENE-070209-262]	884	1.02e-61	-2	ENSP00000455122	ENSG00000167186	coenzyme Q7, hydroxylase [Source:HGNC Symbol;Acc:HGNC:2244]	884	1.86e-59	-2	sp|P97478|COQ7_MOUSE	5-demethoxyubiquinone hydroxylase, mitochondrial (DMQ hydroxylase) (EC 1.14.13.-) (Timing protein clk-1 homolog) (Ubiquinone biosynthesis monooxygenase COQ7)	Coq7	Mus musculus (Mouse)	age-dependent response to oxidative stress [GO:0001306]; cellular response to oxidative stress [GO:0034599]; determination of adult lifespan [GO:0008340]; in utero embryonic development [GO:0001701]; mitochondrial ATP synthesis coupled electron transport [GO:0042775]; mitochondrion morphogenesis [GO:0070584]; negative regulation of transcription from RNA polymerase II promoter [GO:0000122]; neura…	mitochondrial inner membrane [GO:0005743]; mitochondrion [GO:0005739]; nucleus [GO:0005634]	chromatin binding [GO:0003682]; metal ion binding [GO:0046872]; monooxygenase activity [GO:0004497]	GO:0000122; GO:0001306; GO:0001701; GO:0001841; GO:0003682; GO:0004497; GO:0005634; GO:0005739; GO:0005743; GO:0006744; GO:0006979; GO:0008340; GO:0022008; GO:0022904; GO:0034599; GO:0042775; GO:0045944; GO:0046872; GO:0070584; GO:2000377		1.71e-58	-2
Locus_10273062	1266	EKC38582	CGI_10025935	Serine/threonine-protein phosphatase [Source:UniProtKB/TrEMBL;Acc:K1QNZ3]	1266	0	-3	ENSDARP00000069926	ENSDARG00000053404	0	1266	0	-3	ENSP00000418447	ENSG00000113575	protein phosphatase 2 catalytic subunit alpha [Source:HGNC Symbol;Acc:HGNC:9299]	1266	0	-3	sp|P48463|PP2AA_CHICK	Serine/threonine-protein phosphatase 2A catalytic subunit alpha isoform (PP2A-alpha) (EC 3.1.3.16)	PPP2CA	Gallus gallus (Chicken)	apoptotic mitochondrial changes [GO:0008637]; proteasome-mediated ubiquitin-dependent protein catabolic process [GO:0043161]; regulation of gene expression [GO:0010468]; response to antibiotic [GO:0046677]; response to endoplasmic reticulum stress [GO:0034976]; response to hydrogen peroxide [GO:0042542]	chromosome, centromeric region [GO:0000775]; cytoplasm [GO:0005737]; extracellular exosome [GO:0070062]; nucleus [GO:0005634]; protein phosphatase type 2A complex [GO:0000159]; spindle pole [GO:0000922]	metal ion binding [GO:0046872]; phosphoprotein phosphatase activity [GO:0004721]; protein heterodimerization activity [GO:0046982]	GO:0000159; GO:0000775; GO:0000922; GO:0004721; GO:0005634; GO:0005737; GO:0008637; GO:0010468; GO:0034976; GO:0042542; GO:0043161; GO:0046677; GO:0046872; GO:0046982; GO:0070062		0	-3
Locus_10273401
Locus_102739
Locus_10274527
Locus_1027460	787	EKC42903	CGI_10028877	Fatty acyl-CoA hydrolase, medium chain [Source:UniProtKB/TrEMBL;Acc:K1RAZ5]	787	9.8e-16	3	ENSDARP00000126721	ENSDARG00000079455	neuroligin 4a [Source:ZFIN;Acc:ZDB-GENE-100309-2]	787	1.99e-15	3	ENSP00000372320	ENSG00000165246	neuroligin 4, Y-linked [Source:HGNC Symbol;Acc:HGNC:15529]	787	5.03e-16	3	sp|Q8N0W4|NLGNX_HUMAN	Neuroligin-4, X-linked (Neuroligin X) (HNLX)	NLGN4X KIAA1260 NLGN4 UNQ365/PRO701	Homo sapiens (Human)	adult behavior [GO:0030534]; brainstem development [GO:0003360]; cell-cell junction organization [GO:0045216]; cerebellum development [GO:0021549]; learning [GO:0007612]; negative regulation of excitatory postsynaptic potential [GO:0090394]; neuron cell-cell adhesion [GO:0007158]; neuron differentiation [GO:0030182]; organ growth [GO:0035265]; postsynaptic membrane assembly [GO:0097104]; presynap…	asymmetric, glutamatergic, excitatory synapse [GO:0098985]; cell junction [GO:0030054]; cell surface [GO:0009986]; dendrite [GO:0030425]; excitatory synapse [GO:0060076]; integral component of membrane [GO:0016021]; integral component of plasma membrane [GO:0005887]; intracellular [GO:0005622]; plasma membrane [GO:0005886]; postsynaptic density [GO:0014069]; postsynaptic membrane [GO:0045211]; sp…	carboxylic ester hydrolase activity [GO:0052689]; cell adhesion molecule binding [GO:0050839]; chloride ion binding [GO:0031404]; neurexin family protein binding [GO:0042043]; protein homodimerization activity [GO:0042803]; receptor activity [GO:0004872]; scaffold protein binding [GO:0097110]	GO:0003360; GO:0004872; GO:0005622; GO:0005886; GO:0005887; GO:0007158; GO:0007612; GO:0009986; GO:0014069; GO:0016021; GO:0021549; GO:0030054; GO:0030182; GO:0030425; GO:0030534; GO:0031404; GO:0035176; GO:0035265; GO:0042043; GO:0042803; GO:0045202; GO:0045211; GO:0045216; GO:0048488; GO:0050808; GO:0050839; GO:0052689; GO:0060076; GO:0071625; GO:0089717; GO:0090394; GO:0097104; GO:0097105; GO:…		2.79e-15	3
Locus_1027510
Locus_10275563
Locus_1027591	680	EKC37529	CGI_10013980	Putative D-tyrosyl-tRNA(Tyr) deacylase 2 [Source:UniProtKB/TrEMBL;Acc:K1R1Z8]	680	2.88e-74	2	ENSDARP00000120242	ENSDARG00000036775	D-tyrosyl-tRNA deacylase 2 [Source:ZFIN;Acc:ZDB-GENE-040822-45]	680	5.92e-58	2	ENSP00000348503	ENSG00000129480	D-tyrosyl-tRNA deacylase 2 (putative) [Source:HGNC Symbol;Acc:HGNC:20277]	680	1.8e-62	2	sp|Q96FN9|DTD2_HUMAN	Putative D-tyrosyl-tRNA(Tyr) deacylase 2 (EC 3.1.-.-) (Putative D-tyrosyl-tRNA deacylase 2)	DTD2 C14orf126	Homo sapiens (Human)	tRNA metabolic process [GO:0006399]	cytoplasm [GO:0005737]	aminoacyl-tRNA editing activity [GO:0002161]; D-tyrosyl-tRNA(Tyr) deacylase activity [GO:0051500]	GO:0002161; GO:0005737; GO:0006399; GO:0051500		9.19e-62	2
Locus_1027627	786	EKC27274	CGI_10003300	NFX1-type zinc finger-containing protein 1 [Source:UniProtKB/TrEMBL;Acc:K1Q7K2]	786	1.38e-56	2	ENSDARP00000130268	ENSDARG00000099465	ring finger protein 213a [Source:ZFIN;Acc:ZDB-GENE-050302-100]	786	3.05e-07	2	ENSP00000379412	ENSG00000124201	zinc finger NFX1-type containing 1 [Source:HGNC Symbol;Acc:HGNC:29271]	786	2.26e-38	2	sp|Q8R151|ZNFX1_MOUSE	NFX1-type zinc finger-containing protein 1	Znfx1	Mus musculus (Mouse)	0	nucleus [GO:0005634]	DNA binding transcription factor activity [GO:0003700]; RNA binding [GO:0003723]; zinc ion binding [GO:0008270]	GO:0003700; GO:0003723; GO:0005634; GO:0008270		1.22e-40	2
Locus_1027653
Locus_10276923
Locus_1027696	683	EKC19679	CGI_10007924	Progestin and adipoQ receptor family member 3 [Source:UniProtKB/TrEMBL;Acc:K1PLJ9]	683	3.8e-108	1	ENSDARP00000064972	ENSDARG00000044253	progestin and adipoQ receptor family member IIIb [Source:ZFIN;Acc:ZDB-GENE-050913-128]	683	3.13e-79	1	ENSP00000421981	ENSG00000163291	progestin and adipoQ receptor family member 3 [Source:HGNC Symbol;Acc:HGNC:30130]	683	1.4e-77	1	sp|Q6TCG8|PAQR3_MOUSE	Progestin and adipoQ receptor family member 3 (Progestin and adipoQ receptor family member III) (Raf kinase trapping to Golgi) (RKTG)	Paqr3	Mus musculus (Mouse)	negative regulation of MAP kinase activity [GO:0043407]; negative regulation of neuron projection development [GO:0010977]; negative regulation of peptidyl-serine phosphorylation [GO:0033137]; negative regulation of protein phosphorylation [GO:0001933]; protein localization to Golgi apparatus [GO:0034067]	Golgi apparatus [GO:0005794]; Golgi membrane [GO:0000139]; integral component of membrane [GO:0016021]	receptor activity [GO:0004872]	GO:0000139; GO:0001933; GO:0004872; GO:0005794; GO:0010977; GO:0016021; GO:0033137; GO:0034067; GO:0043407		3.6e-77	1
Locus_10277287
Locus_10277560
Locus_10278216
Locus_10278544
Locus_1027893																				sp|A8DYP0|OBSCN_DROME	Obscurin (EC 2.7.11.1) (Muscle M-line assembly protein Unc-89)	Unc-89 CG33519	Drosophila melanogaster (Fruit fly)	adult somatic muscle development [GO:0007527]; multicellular organism development [GO:0007275]; protein localization to M-band [GO:0036309]; protein phosphorylation [GO:0006468]; regulation of Rho protein signal transduction [GO:0035023]; sarcomere organization [GO:0045214]	M band [GO:0031430]	ATP binding [GO:0005524]; kinase activity [GO:0016301]; metal ion binding [GO:0046872]; protein kinase binding [GO:0019901]; Rho guanyl-nucleotide exchange factor activity [GO:0005089]; tropomyosin binding [GO:0005523]	GO:0005089; GO:0005523; GO:0005524; GO:0006468; GO:0007275; GO:0007527; GO:0016301; GO:0019901; GO:0031430; GO:0035023; GO:0036309; GO:0045214; GO:0046872		8.56e-05	-2
Locus_10278971
Locus_1027904	1407	EKC29267	CGI_10027483	Coiled-coil domain-containing protein 45 [Source:UniProtKB/TrEMBL;Acc:K1PYC5]	1407	6.92e-155	-1							ENSP00000450906	ENSG00000258890	centrosomal protein 95 [Source:HGNC Symbol;Acc:HGNC:25141]	1407	4.89e-66	-1	sp|Q96GE4|CEP95_HUMAN	Centrosomal protein of 95 kDa (Cep95) (Coiled-coil domain-containing protein 45)	CEP95 CCDC45 CEP45	Homo sapiens (Human)	0	centrosome [GO:0005813]; cytoplasm [GO:0005737]; spindle pole [GO:0000922]	0	GO:0000922; GO:0005737; GO:0005813		5.32e-65	-1
Locus_10279299	511	EKC35469	CGI_10014768	0	511	3.63e-12	-2							ENSP00000452226	ENSG00000165948	interferon alpha inducible protein 27 like 1 [Source:HGNC Symbol;Acc:HGNC:19754]	511	4.8e-06	-2	sp|P40305|IFI27_HUMAN	Interferon alpha-inducible protein 27, mitochondrial (p27) (Interferon alpha-induced 11.5 kDa protein) (Interferon-stimulated gene 12a protein) (ISG12(a))	IFI27	Homo sapiens (Human)	activation of cysteine-type endopeptidase activity involved in apoptotic process [GO:0006919]; apoptotic signaling pathway [GO:0097190]; negative regulation of transcription from RNA polymerase II promoter [GO:0000122]; regulation of protein export from nucleus [GO:0046825]; type I interferon signaling pathway [GO:0060337]	integral component of membrane [GO:0016021]; mitochondrial outer membrane [GO:0005741]; mitochondrion [GO:0005739]; nuclear inner membrane [GO:0005637]	lamin binding [GO:0005521]; RNA polymerase II activating transcription factor binding [GO:0001102]	GO:0000122; GO:0001102; GO:0005521; GO:0005637; GO:0005739; GO:0005741; GO:0006919; GO:0016021; GO:0046825; GO:0060337; GO:0097190		3.12e-05	-2
Locus_1027947	400	EKC20898	CGI_10005060	Beta-1,3-galactosyltransferase 5 [Source:UniProtKB/TrEMBL;Acc:K1PH47]	400	1.87e-22	3							ENSP00000381699	ENSG00000183778	beta-1,3-galactosyltransferase 5 [Source:HGNC Symbol;Acc:HGNC:920]	400	8.06e-05	3
Locus_1027955	573	EKC33441	CGI_10011484	Metabotropic glutamate receptor 5 [Source:UniProtKB/TrEMBL;Acc:K1RH28]	573	1.56e-09	-2
Locus_10279670
Locus_1027972	1763	EKC28948	CGI_10012792	0	1763	4.84e-114	-1	ENSDARP00000137783	ENSDARG00000098805	von Willebrand factor A domain containing 11 [Source:ZFIN;Acc:ZDB-GENE-141211-58]	1763	8.04e-05	-1	ENSP00000411804	ENSG00000227144	von Willebrand factor A domain containing 7 [Source:HGNC Symbol;Acc:HGNC:13939]	1763	1.04e-05	-1	sp|Q6B9X6|VWKA_DICDI	Alpha-protein kinase vwkA (EC 2.7.11.1) (von Willebrand factor A alpha-kinase) (vWF kinase)	vwkA DDB_G0268144	Dictyostelium discoideum (Slime mold)	contractile vacuole discharge [GO:0070177]; contractile vacuole organization [GO:0033298]; hypotonic response [GO:0006971]; mitotic cytokinesis [GO:0000281]; myosin II filament organization [GO:0031038]; peptidyl-serine modification [GO:0018209]; peptidyl-threonine phosphorylation [GO:0018107]; protein phosphorylation [GO:0006468]; regulation of sorocarp development [GO:0031156]; sorocarp morphog…	contractile vacuolar membrane [GO:0031164]; contractile vacuole [GO:0000331]; cytoplasm [GO:0005737]; cytosol [GO:0005829]; perinuclear region of cytoplasm [GO:0048471]	ATP binding [GO:0005524]; calmodulin binding [GO:0005516]; protein kinase activity [GO:0004672]; protein serine/threonine kinase activity [GO:0004674]	GO:0000281; GO:0000331; GO:0004672; GO:0004674; GO:0005516; GO:0005524; GO:0005737; GO:0005829; GO:0006468; GO:0006971; GO:0018107; GO:0018209; GO:0031038; GO:0031156; GO:0031164; GO:0031288; GO:0033298; GO:0048471; GO:0070177		2.19e-10	-1
Locus_10280249
Locus_1028037	457	EKC31575	CGI_10027687	Transient receptor potential cation channel subfamily M member 2 [Source:UniProtKB/TrEMBL;Acc:K1QRW3]	457	2.51e-47	3	ENSDARP00000136274	ENSDARG00000101641	transient receptor potential cation channel, subfamily M, member 2 [Source:ZFIN;Acc:ZDB-GENE-061214-4]	457	2.04e-26	3	ENSP00000300481	ENSG00000142185	transient receptor potential cation channel subfamily M member 2 [Source:HGNC Symbol;Acc:HGNC:12339]	457	6.41e-27	3	sp|Q91YD4|TRPM2_MOUSE	Transient receptor potential cation channel subfamily M member 2 (Long transient receptor potential channel 2) (LTrpC-2) (LTrpC2) (Transient receptor potential channel 7) (TrpC7)	Trpm2 Ltrpc2 Trpc7	Mus musculus (Mouse)	calcium ion import across plasma membrane [GO:0098703]; calcium ion transmembrane import into cytosol [GO:0097553]; calcium-mediated signaling using intracellular calcium source [GO:0035584]; cellular response to calcium ion [GO:0071277]; cellular response to hydrogen peroxide [GO:0070301]; cellular response to purine-containing compound [GO:0071415]; cellular response to temperature stimulus [GO…	cytoplasmic vesicle membrane [GO:0030659]; integral component of plasma membrane [GO:0005887]; lysosomal membrane [GO:0005765]; lysosome [GO:0005764]; neuron projection [GO:0043005]; perikaryon [GO:0043204]; plasma membrane [GO:0005886]	calcium ion binding [GO:0005509]; calcium-release channel activity [GO:0015278]; cation channel activity [GO:0005261]; ligand-gated calcium channel activity [GO:0099604]; manganese ion transmembrane transporter activity [GO:0005384]; sodium channel activity [GO:0005272]	GO:0001659; GO:0002407; GO:0005261; GO:0005272; GO:0005384; GO:0005509; GO:0005764; GO:0005765; GO:0005886; GO:0005887; GO:0006828; GO:0009408; GO:0014074; GO:0015278; GO:0030659; GO:0032024; GO:0033194; GO:0035584; GO:0043005; GO:0043204; GO:0044849; GO:0051209; GO:0051489; GO:0070301; GO:0071277; GO:0071415; GO:0071502; GO:0071577; GO:0097028; GO:0097553; GO:0098703; GO:0099604; GO:1903223; GO:…		2.16e-27	3
Locus_1028083	1197	EKC21600	CGI_10003637	Matrilin-2 [Source:UniProtKB/TrEMBL;Acc:K1PYL1]	1197	2.71e-41	2	ENSDARP00000119732	ENSDARG00000053344	adhesion G protein-coupled receptor D1 [Source:ZFIN;Acc:ZDB-GENE-041212-24]	1197	1.33e-33	2	ENSP00000438021	ENSG00000111452	adhesion G protein-coupled receptor D1 [Source:HGNC Symbol;Acc:HGNC:19893]	1197	1.07e-31	2	sp|A6QLU6|AGRD1_BOVIN	Adhesion G-protein coupled receptor D1 (G-protein coupled receptor 133)	ADGRD1 GPR133	Bos taurus (Bovine)	adenylate cyclase-activating G-protein coupled receptor signaling pathway [GO:0007189]; cell surface receptor signaling pathway [GO:0007166]; G-protein coupled receptor signaling pathway [GO:0007186]	integral component of membrane [GO:0016021]; intracellular [GO:0005622]; plasma membrane [GO:0005886]	G-protein coupled receptor activity [GO:0004930]	GO:0004930; GO:0005622; GO:0005886; GO:0007166; GO:0007186; GO:0007189; GO:0016021		1.01e-30	2
Locus_1028104	340	EKC26957	CGI_10019877	Ubiquitin thioesterase Zranb1 [Source:UniProtKB/TrEMBL;Acc:K1PRQ2]	340	4.05e-45	-3	ENSDARP00000079149	ENSDARG00000060257	zinc finger, RAN-binding domain containing 1a [Source:ZFIN;Acc:ZDB-GENE-100212-3]	340	1.34e-43	-3	ENSP00000352676	ENSG00000019995	zinc finger RANBP2-type containing 1 [Source:HGNC Symbol;Acc:HGNC:18224]	340	1.06e-42	-3	sp|Q9UGI0|ZRAN1_HUMAN	Ubiquitin thioesterase ZRANB1 (EC 3.4.19.12) (TRAF-binding domain-containing protein) (hTrabid) (Zinc finger Ran-binding domain-containing protein 1)	ZRANB1 TRABID	Homo sapiens (Human)	cell migration [GO:0016477]; cytoskeleton organization [GO:0007010]; positive regulation of Wnt signaling pathway [GO:0030177]; protein deubiquitination [GO:0016579]; protein deubiquitination involved in ubiquitin-dependent protein catabolic process [GO:0071947]; protein K29-linked deubiquitination [GO:0035523]; protein K33-linked deubiquitination [GO:1990168]; protein K63-linked deubiquitination…	cytoplasm [GO:0005737]; cytosol [GO:0005829]; intracellular membrane-bounded organelle [GO:0043231]; nucleoplasm [GO:0005654]; nucleus [GO:0005634]	K63-linked polyubiquitin modification-dependent protein binding [GO:0070530]; metal ion binding [GO:0046872]; thiol-dependent ubiquitin-specific protease activity [GO:0004843]; thiol-dependent ubiquitinyl hydrolase activity [GO:0036459]	GO:0004843; GO:0005634; GO:0005654; GO:0005737; GO:0005829; GO:0007010; GO:0016055; GO:0016477; GO:0016579; GO:0022604; GO:0030177; GO:0035523; GO:0036459; GO:0043231; GO:0046872; GO:0070530; GO:0070536; GO:0071947; GO:1990168		5.37e-42	-3
Locus_10281330	1430	EKC30753	CGI_10007950	WD repeat-containing protein 82 [Source:UniProtKB/TrEMBL;Acc:K1Q9V0]	1430	0	-1	ENSDARP00000019685	ENSDARG00000014083	WD repeat domain 82 [Source:ZFIN;Acc:ZDB-GENE-030131-333]	1430	3.3e-163	-1	ENSP00000296490	ENSG00000164091	WD repeat domain 82 [Source:HGNC Symbol;Acc:HGNC:28826]	1430	7.49e-163	-1	sp|Q9VLN1|WDR82_DROME	WD repeat-containing protein 82	Wdr82 CG17293	Drosophila melanogaster (Fruit fly)	histone H3-K4 methylation [GO:0051568]; histone H3-K4 trimethylation [GO:0080182]	histone methyltransferase complex [GO:0035097]; Set1C/COMPASS complex [GO:0048188]	chromatin binding [GO:0003682]	GO:0003682; GO:0035097; GO:0048188; GO:0051568; GO:0080182		5.69e-173	-1
Locus_10281583
Locus_10281588	788	EKC36621	CGI_10014533	Interferon-induced protein 44-like protein [Source:UniProtKB/TrEMBL;Acc:K1RQK2]	788	6.64e-37	-1	ENSDARP00000009521	ENSDARG00000092883	si:dkey-193b15.5 [Source:ZFIN;Acc:ZDB-GENE-070912-413]	788	4.58e-35	-1	ENSP00000359787	ENSG00000137959	interferon induced protein 44 like [Source:HGNC Symbol;Acc:HGNC:17817]	788	5.6e-25	-1	sp|Q53G44|IF44L_HUMAN	Interferon-induced protein 44-like	IFI44L C1orf29 GS3686	Homo sapiens (Human)	defense response to virus [GO:0051607]	cytoplasm [GO:0005737]	GTP binding [GO:0005525]	GO:0005525; GO:0005737; GO:0051607		2.85e-24	-1
Locus_1028166
Locus_10282093
Locus_1028215	440	EKC31832	CGI_10017412	Crossover junction endonuclease EME1 [Source:UniProtKB/TrEMBL;Acc:K1Q5D2]	440	2.91e-51	2	ENSDARP00000097532	ENSDARG00000076913	essential meiotic structure-specific endonuclease 1 [Source:ZFIN;Acc:ZDB-GENE-030131-3191]	440	5.3e-29	2	ENSP00000421700	ENSG00000154920	essential meiotic structure-specific endonuclease 1 [Source:HGNC Symbol;Acc:HGNC:24965]	440	1.16e-25	2	sp|Q96AY2|EME1_HUMAN	Crossover junction endonuclease EME1 (EC 3.1.22.-) (MMS4 homolog) (hMMS4)	EME1 MMS4	Homo sapiens (Human)	double-strand break repair [GO:0006302]; interstrand cross-link repair [GO:0036297]; intra-S DNA damage checkpoint [GO:0031573]; replication fork processing [GO:0031297]; resolution of meiotic recombination intermediates [GO:0000712]; response to intra-S DNA damage checkpoint signaling [GO:0072429]	Holliday junction resolvase complex [GO:0048476]; nuclear chromatin [GO:0000790]; nuclear heterochromatin [GO:0005720]; nucleolus [GO:0005730]; nucleoplasm [GO:0005654]	DNA binding [GO:0003677]; endodeoxyribonuclease activity [GO:0004520]; metal ion binding [GO:0046872]	GO:0000712; GO:0000790; GO:0003677; GO:0004520; GO:0005654; GO:0005720; GO:0005730; GO:0006302; GO:0031297; GO:0031573; GO:0036297; GO:0046872; GO:0048476; GO:0072429		6.31e-25	2
Locus_10283123
Locus_10283153
Locus_10283254	341	EKC28948	CGI_10012792	0	341	1.94e-40	-1
Locus_1028340	403	EKC17458	CGI_10000788	DNA-directed RNA polymerase subunit [Source:UniProtKB/TrEMBL;Acc:K1P7B7]	403	5.38e-45	1	ENSDARP00000121696	ENSDARG00000036070	zinc ribbon domain containing 1 [Source:ZFIN;Acc:ZDB-GENE-050320-131]	403	1.54e-37	1	ENSP00000405264	ENSG00000236949	zinc ribbon domain containing 1 [Source:HGNC Symbol;Acc:HGNC:13182]	403	6.59e-37	1	sp|Q6MFY5|RPA12_RAT	DNA-directed RNA polymerase I subunit RPA12 (Zinc ribbon domain-containing protein 1)	Znrd1	Rattus norvegicus (Rat)	mRNA cleavage [GO:0006379]; termination of RNA polymerase I transcription [GO:0006363]	DNA-directed RNA polymerase I complex [GO:0005736]	DNA-directed 5'-3' RNA polymerase activity [GO:0003899]; nucleic acid binding [GO:0003676]; zinc ion binding [GO:0008270]	GO:0003676; GO:0003899; GO:0005736; GO:0006363; GO:0006379; GO:0008270		2.53e-39	1
Locus_10283875
Locus_10283957
Locus_1028403	353	EKC25784	CGI_10017770	Coiled-coil domain-containing protein 90B, mitochondrial [Source:UniProtKB/TrEMBL;Acc:K1Q319]	353	2.56e-42	-3
Locus_1028443	324	EKC30998	CGI_10024997	G2/mitotic-specific cyclin-F [Source:UniProtKB/TrEMBL;Acc:K1QAQ0]	324	3.03e-50	1	ENSDARP00000141877	ENSDARG00000105046	cyclin F [Source:ZFIN;Acc:ZDB-GENE-021030-2]	324	1.5e-34	1	ENSP00000380256	ENSG00000162063	cyclin F [Source:HGNC Symbol;Acc:HGNC:1591]	324	4.26e-34	1	sp|Q5XGG5|CCNF_XENTR	Cyclin-F	ccnf	Xenopus tropicalis (Western clawed frog) (Silurana tropicalis)	cell cycle [GO:0007049]; cell division [GO:0051301]; negative regulation of centrosome duplication [GO:0010826]; protein ubiquitination [GO:0016567]; SCF-dependent proteasomal ubiquitin-dependent protein catabolic process [GO:0031146]	centriole [GO:0005814]; nucleus [GO:0005634]; SCF ubiquitin ligase complex [GO:0019005]	0	GO:0005634; GO:0005814; GO:0007049; GO:0010826; GO:0016567; GO:0019005; GO:0031146; GO:0051301		4.83e-35	1
Locus_10284716	862	EKC36291	CGI_10010999	Caprin-2 [Source:UniProtKB/TrEMBL;Acc:K1RPF1]	862	3.25e-19	-3	ENSDARP00000126158	ENSDARG00000028521	complement component 1, q subcomponent-like 3b [Source:ZFIN;Acc:ZDB-GENE-040426-1836]	862	1.87e-10	-3	ENSP00000335285	ENSG00000186897	complement C1q like 4 [Source:HGNC Symbol;Acc:HGNC:31416]	862	2.12e-10	-3	sp|Q4ZJM9|C1QL4_MOUSE	Complement C1q-like protein 4 (C1q and tumor necrosis factor-related protein 11) (C1q/TNF-related protein 11) (C1qTNF11) (CTRP11)	C1ql4 C1qtnf11 Ctrp11	Mus musculus (Mouse)	negative regulation of ERK1 and ERK2 cascade [GO:0070373]; negative regulation of fat cell differentiation [GO:0045599]; negative regulation of fibroblast proliferation [GO:0048147]	collagen trimer [GO:0005581]; extracellular space [GO:0005615]	identical protein binding [GO:0042802]	GO:0005581; GO:0005615; GO:0042802; GO:0045599; GO:0048147; GO:0070373		7.29e-10	-3
Locus_10284789
Locus_1028499	855	EKC26482	CGI_10007813	0	855	3.35e-37	1	ENSDARP00000117077	ENSDARG00000060350	apolipoprotein Da, duplicate 2 [Source:ZFIN;Acc:ZDB-GENE-070912-551]	855	4.16e-06	1	ENSP00000345179	ENSG00000189058	apolipoprotein D [Source:HGNC Symbol;Acc:HGNC:612]	855	9.38e-09	1	sp|P51910|APOD_MOUSE	Apolipoprotein D (Apo-D) (ApoD)	Apod	Mus musculus (Mouse)	aging [GO:0007568]; brain development [GO:0007420]; glucose metabolic process [GO:0006006]; lipid metabolic process [GO:0006629]; lipid transport [GO:0006869]; negative regulation of cytokine production involved in inflammatory response [GO:1900016]; negative regulation of focal adhesion assembly [GO:0051895]; negative regulation of lipoprotein lipid oxidation [GO:0060588]; negative regulation of…	cytosolic ribosome [GO:0022626]; dendrite [GO:0030425]; endoplasmic reticulum [GO:0005783]; extracellular exosome [GO:0070062]; extracellular region [GO:0005576]; extracellular space [GO:0005615]; intracellular [GO:0005622]; neuronal cell body [GO:0043025]; perinuclear region of cytoplasm [GO:0048471]	cholesterol binding [GO:0015485]	GO:0000302; GO:0005576; GO:0005615; GO:0005622; GO:0005783; GO:0006006; GO:0006629; GO:0006869; GO:0007420; GO:0007568; GO:0010642; GO:0014012; GO:0015485; GO:0022626; GO:0030425; GO:0042246; GO:0042308; GO:0042493; GO:0043025; GO:0048471; GO:0048662; GO:0048678; GO:0051895; GO:0060588; GO:0070062; GO:0071638; GO:1900016; GO:2000098; GO:2000405		9.02e-12	1
Locus_10285041
Locus_102855
Locus_1028590
Locus_1028633
Locus_1028642	1233	EKC28929	CGI_10016432	Sideroflexin-1 [Source:UniProtKB/TrEMBL;Acc:K1QCT0]	1233	2.7e-99	-2	ENSDARP00000036949	ENSDARG00000017960	sideroflexin 2 [Source:ZFIN;Acc:ZDB-GENE-040426-2831]	1233	1e-112	-2	ENSP00000358909	ENSG00000156398	sideroflexin 2 [Source:HGNC Symbol;Acc:HGNC:16086]	1233	3.64e-105	-2	sp|Q5EA43|SFXN2_BOVIN	Sideroflexin-2	SFXN2	Bos taurus (Bovine)	iron ion homeostasis [GO:0055072]	integral component of membrane [GO:0016021]; mitochondrial membrane [GO:0031966]	ion transmembrane transporter activity [GO:0015075]	GO:0015075; GO:0016021; GO:0031966; GO:0055072		6.04e-107	-2
Locus_1028664	997	EKC18752	CGI_10011135	Cyclin-dependent kinase inhibitor 3 [Source:UniProtKB/TrEMBL;Acc:K1P547]	997	5.66e-75	2	ENSDARP00000141197	ENSDARG00000039130	cyclin-dependent kinase inhibitor 3 [Source:ZFIN;Acc:ZDB-GENE-060427-2]	997	1.4e-55	2	ENSP00000335357	ENSG00000100526	cyclin dependent kinase inhibitor 3 [Source:HGNC Symbol;Acc:HGNC:1791]	997	1.98e-60	2	sp|Q16667|CDKN3_HUMAN	Cyclin-dependent kinase inhibitor 3 (EC 3.1.3.16) (EC 3.1.3.48) (CDK2-associated dual-specificity phosphatase) (Cyclin-dependent kinase interactor 1) (Cyclin-dependent kinase-interacting protein 2) (Kinase-associated phosphatase)	CDKN3 CDI1 CIP2 KAP	Homo sapiens (Human)	cell cycle arrest [GO:0007050]; G1/S transition of mitotic cell cycle [GO:0000082]; negative regulation of cell proliferation [GO:0008285]; regulation of cyclin-dependent protein serine/threonine kinase activity [GO:0000079]	cytosol [GO:0005829]; nucleus [GO:0005634]; perinuclear region of cytoplasm [GO:0048471]	protein serine/threonine phosphatase activity [GO:0004722]; protein tyrosine/serine/threonine phosphatase activity [GO:0008138]; protein tyrosine phosphatase activity [GO:0004725]	GO:0000079; GO:0000082; GO:0004722; GO:0004725; GO:0005634; GO:0005829; GO:0007050; GO:0008138; GO:0008285; GO:0048471		1.01e-59	2
Locus_1028760	549	EKC18769	CGI_10010885	Deoxycytidylate deaminase [Source:UniProtKB/TrEMBL;Acc:K1PIP9]	549	1.38e-63	2	ENSDARP00000053762	ENSDARG00000036990	dCMP deaminase [Source:ZFIN;Acc:ZDB-GENE-050417-116]	549	1.92e-49	2	ENSP00000424017	ENSG00000129187	dCMP deaminase [Source:HGNC Symbol;Acc:HGNC:2710]	549	9.2e-43	2	sp|Q5RC69|DCTD_PONAB	Deoxycytidylate deaminase (EC 3.5.4.12) (dCMP deaminase)	DCTD	Pongo abelii (Sumatran orangutan) (Pongo pygmaeus abelii)	nucleotide biosynthetic process [GO:0009165]; pyrimidine nucleotide metabolic process [GO:0006220]	extracellular exosome [GO:0070062]	dCMP deaminase activity [GO:0004132]; identical protein binding [GO:0042802]; zinc ion binding [GO:0008270]	GO:0004132; GO:0006220; GO:0008270; GO:0009165; GO:0042802; GO:0070062		1.96e-42	2
Locus_1028786	780	EKC30290	CGI_10024522	Complement C1q subcomponent subunit B [Source:UniProtKB/TrEMBL;Acc:K1QN50]	780	1.46e-18	2	ENSDARP00000135527	ENSDARG00000030254	cerebellin 9 [Source:ZFIN;Acc:ZDB-GENE-040724-34]	780	1.45e-11	2	ENSP00000335285	ENSG00000186897	complement C1q like 4 [Source:HGNC Symbol;Acc:HGNC:31416]	780	1.04e-08	2	sp|Q4ZJM9|C1QL4_MOUSE	Complement C1q-like protein 4 (C1q and tumor necrosis factor-related protein 11) (C1q/TNF-related protein 11) (C1qTNF11) (CTRP11)	C1ql4 C1qtnf11 Ctrp11	Mus musculus (Mouse)	negative regulation of ERK1 and ERK2 cascade [GO:0070373]; negative regulation of fat cell differentiation [GO:0045599]; negative regulation of fibroblast proliferation [GO:0048147]	collagen trimer [GO:0005581]; extracellular space [GO:0005615]	identical protein binding [GO:0042802]	GO:0005581; GO:0005615; GO:0042802; GO:0045599; GO:0048147; GO:0070373		4.31e-08	2
Locus_10288197
Locus_10288293
Locus_1028877	495	EKC29622	CGI_10027410	Methylcytosine dioxygenase TET1 [Source:UniProtKB/TrEMBL;Acc:K1PZJ4]	495	3.88e-30	-2	ENSDARP00000104252	ENSDARG00000075230	tet methylcytosine dioxygenase 1 [Source:ZFIN;Acc:ZDB-GENE-090312-88]	495	2.77e-06	-2	ENSP00000362748	ENSG00000138336	tet methylcytosine dioxygenase 1 [Source:HGNC Symbol;Acc:HGNC:29484]	495	1.43e-07	-2	sp|Q8NFU7|TET1_HUMAN	Methylcytosine dioxygenase TET1 (EC 1.14.11.n2) (CXXC-type zinc finger protein 6) (Leukemia-associated protein with a CXXC domain) (Ten-eleven translocation 1 gene protein)	TET1 CXXC6 KIAA1676 LCX	Homo sapiens (Human)	covalent chromatin modification [GO:0016569]; DNA demethylation [GO:0080111]; inner cell mass cell differentiation [GO:0001826]; negative regulation of methylation-dependent chromatin silencing [GO:0090310]; positive regulation of cell proliferation [GO:0008284]; positive regulation of histone methylation [GO:0031062]; positive regulation of transcription from RNA polymerase II promoter [GO:00459…	nucleus [GO:0005634]	DNA binding [GO:0003677]; iron ion binding [GO:0005506]; methylcytosine dioxygenase activity [GO:0070579]; zinc ion binding [GO:0008270]	GO:0001826; GO:0003677; GO:0005506; GO:0005634; GO:0006351; GO:0006493; GO:0008270; GO:0008284; GO:0016569; GO:0019827; GO:0031062; GO:0045944; GO:0070579; GO:0080111; GO:0090310		7.3e-07	-2
Locus_1028910
Locus_102893	352	EKC26441	CGI_10008162	Amiloride-sensitive amine oxidase [copper-containing] [Source:UniProtKB/TrEMBL;Acc:K1QY16]	352	1.54e-38	2	ENSDARP00000081856	ENSDARG00000061355	amine oxidase, copper containing 1 [Source:ZFIN;Acc:ZDB-GENE-061103-112]	352	1.57e-21	2	ENSP00000253799	ENSG00000131480	amine oxidase, copper containing 2 [Source:HGNC Symbol;Acc:HGNC:549]	352	3.67e-14	2	sp|H2A0M3|AMO_PINMG	Putative amine oxidase [copper-containing] (EC 1.4.3.-)	0	Pinctada margaritifera (Black-lipped pearl oyster)	amine metabolic process [GO:0009308]	extracellular region [GO:0005576]	copper ion binding [GO:0005507]; primary amine oxidase activity [GO:0008131]; quinone binding [GO:0048038]	GO:0005507; GO:0005576; GO:0008131; GO:0009308; GO:0048038		6.54e-31	2
Locus_1028931								ENSDARP00000020042	ENSDARG00000021112	C1D nuclear receptor corepressor [Source:ZFIN;Acc:ZDB-GENE-041024-8]	659	3.45e-38	2	ENSP00000386779	ENSG00000197223	C1D nuclear receptor corepressor [Source:HGNC Symbol;Acc:HGNC:29911]	659	1.15e-37	2	sp|Q5ZHS3|C1D_CHICK	Nuclear nucleic acid-binding protein C1D	C1D RCJMB04_33m12	Gallus gallus (Chicken)	maturation of 5.8S rRNA [GO:0000460]	cytoplasm [GO:0005737]; nucleolus [GO:0005730]; nucleus [GO:0005634]	DNA binding [GO:0003677]; RNA binding [GO:0003723]	GO:0000460; GO:0003677; GO:0003723; GO:0005634; GO:0005730; GO:0005737		2.75e-38	2
Locus_102900	352	EKC42409	CGI_10015709	Heat shock 70 kDa protein 12B [Source:UniProtKB/TrEMBL;Acc:K1RFB2]	352	4.82e-14	3							ENSP00000489674	ENSG00000165868	heat shock protein family A (Hsp70) member 12A [Source:HGNC Symbol;Acc:HGNC:19022]	352	8e-05	3
Locus_10290451
Locus_10291741
Locus_1029198	373	EKC24267	CGI_10003625	Poly [ADP-ribose] polymerase 1 [Source:UniProtKB/TrEMBL;Acc:K1PJS7]	373	9.12e-17	1	ENSDARP00000130049	ENSDARG00000102325	euchromatic histone-lysine N-methyltransferase 2 [Source:ZFIN;Acc:ZDB-GENE-010501-6]	373	1.64e-07	1	ENSP00000280772	ENSG00000151150	ankyrin 3 [Source:HGNC Symbol;Acc:HGNC:494]	373	8.74e-07	1	sp|Q12955|ANK3_HUMAN	Ankyrin-3 (ANK-3) (Ankyrin-G)	ANK3	Homo sapiens (Human)	axonogenesis [GO:0007409]; cellular response to magnesium ion [GO:0071286]; cytoskeletal anchoring at plasma membrane [GO:0007016]; ER to Golgi vesicle-mediated transport [GO:0006888]; establishment of protein localization [GO:0045184]; Golgi to plasma membrane protein transport [GO:0043001]; magnesium ion homeostasis [GO:0010960]; maintenance of protein location in plasma membrane [GO:0072660]; …	axon initial segment [GO:0043194]; basolateral plasma membrane [GO:0016323]; cell surface [GO:0009986]; costamere [GO:0043034]; cytosol [GO:0005829]; dendrite [GO:0030425]; endoplasmic reticulum [GO:0005783]; Golgi apparatus [GO:0005794]; intercalated disc [GO:0014704]; lateral plasma membrane [GO:0016328]; lysosome [GO:0005764]; neuromuscular junction [GO:0031594]; neuron projection [GO:0043005]…	cadherin binding [GO:0045296]; cytoskeletal protein binding [GO:0008092]; ion channel binding [GO:0044325]; protein binding, bridging [GO:0030674]; spectrin binding [GO:0030507]; structural constituent of cytoskeleton [GO:0005200]	GO:0000281; GO:0005200; GO:0005764; GO:0005783; GO:0005794; GO:0005829; GO:0005886; GO:0006888; GO:0007009; GO:0007016; GO:0007165; GO:0007409; GO:0007528; GO:0008092; GO:0009986; GO:0010628; GO:0010650; GO:0010765; GO:0010960; GO:0014704; GO:0014731; GO:0016323; GO:0016328; GO:0016529; GO:0019228; GO:0030018; GO:0030315; GO:0030425; GO:0030507; GO:0030674; GO:0031594; GO:0033268; GO:0034112; GO:…		4.45e-06	1
Locus_1029218
Locus_10293	341	EKC27608	CGI_10017114	0	341	2.09e-17	-3
Locus_1029310	405	EKC42024	CGI_10028209	0	405	4.48e-70	-2	ENSDARP00000061333	ENSDARG00000041870	intraflagellar transport 172 [Source:ZFIN;Acc:ZDB-GENE-040827-1]	405	5.34e-58	-2	ENSP00000352443	ENSG00000138002	intraflagellar transport 172 [Source:HGNC Symbol;Acc:HGNC:30391]	405	4.85e-64	-2	sp|Q9JKU3|IF172_RAT	Intraflagellar transport protein 172 homolog (Selective LIM-binding factor)	Ift172 Slb	Rattus norvegicus (Rat)	bone development [GO:0060348]; brain development [GO:0007420]; cilium assembly [GO:0060271]; cytoplasmic microtubule organization [GO:0031122]; determination of left/right symmetry [GO:0007368]; dorsal/ventral pattern formation [GO:0009953]; epidermis development [GO:0008544]; heart development [GO:0007507]; heart looping [GO:0001947]; hindgut development [GO:0061525]; left/right axis specificati…	axoneme [GO:0005930]; ciliary basal body [GO:0036064]; cilium [GO:0005929]; extracellular vesicle [GO:1903561]; intraciliary transport particle B [GO:0030992]; nucleus [GO:0005634]; sperm cytoplasmic droplet [GO:0097598]; sperm midpiece [GO:0097225]; sperm principal piece [GO:0097228]	transcription factor binding [GO:0008134]	GO:0000122; GO:0001841; GO:0001843; GO:0001947; GO:0005634; GO:0005929; GO:0005930; GO:0007219; GO:0007224; GO:0007368; GO:0007420; GO:0007507; GO:0008134; GO:0008544; GO:0008589; GO:0009953; GO:0016485; GO:0021522; GO:0021915; GO:0030992; GO:0031122; GO:0036064; GO:0045880; GO:0050680; GO:0060021; GO:0060173; GO:0060271; GO:0060348; GO:0061525; GO:0070986; GO:0097225; GO:0097228; GO:0097598; GO:…		4.05e-63	-2
[truncated: 52,525 more rows]
